# Supplementary material for: Combination of in vivo and in vitro phosphoproteomics determines the PP2A target repertoire on proteome scale
Source: Cell Rep Methods. 2025 Jun 19;5(7):101084. doi: 10.1016/j.crmeth.2025.101084 (PMC12296510; doi:10.1016/j.crmeth.2025.101084)
Supplement: Table S1. λ-Phosphatase-sensitive phosphosites, related to Figure 1 [file mmc2.xlsx]

## Sheet: Table S1
Supplemental Table S1: Lambda-phosphatase sensitive phosphosites. Related to Figure 1. Normalized site intensitites as determined by Spectronaut were normalized to the median intentisty of the respective experiment and log2 transformed prior determining significant differences (two-sided T test, FDR<0.05).
Control_1	Control_2	Control_3	Lambda_1	Lambda_2	Lambda_3	PG.Genes	PG.FASTAHeader	PTM.ProteinId	PTM.CollapseKey	PTM.SiteAA	PTM.SiteLocation	PTM.FlankingRegion
-0.783792	-0.367625	0.0765181	-4.16406	-5.25323	-4.68018	GATD3B;GATD3	>sp|A0A0B4J2D5|GAL3B_HUMAN Putative glutamine amidotransferase-like class 1 domain-containing protein 3B, mitochondrial OS=Homo sapiens OX=9606 GN=GATD3B PE=5 SV=1;>sp|P0DPI2|GAL3A_HUMAN Glutamine amidotransferase-like class 1 domain-containing protein 3, mitochondrial OS=Homo sapiens OX=9606 GN=GATD3 PE=1 SV=1	A0A0B4J2D5	A0A0B4J2D5_T107	T	107	GESRNVLTESARIAR
-0.783792	-0.367625	0.0765181	-5.22543	-6.98037	-3.87566	GATD3B;GATD3	>sp|A0A0B4J2D5|GAL3B_HUMAN Putative glutamine amidotransferase-like class 1 domain-containing protein 3B, mitochondrial OS=Homo sapiens OX=9606 GN=GATD3B PE=5 SV=1;>sp|P0DPI2|GAL3A_HUMAN Glutamine amidotransferase-like class 1 domain-containing protein 3, mitochondrial OS=Homo sapiens OX=9606 GN=GATD3 PE=1 SV=1	P0DPI2	P0DPI2_T107	T	107	GESRNVLTESARIAR
-3.12807	-0.605214	-1.7104	-4.84401	-4.50813	-6.90899	SIK1B;SIK1	>sp|A0A0B4J2F2|SIK1B_HUMAN Putative serine/threonine-protein kinase SIK1B OS=Homo sapiens OX=9606 GN=SIK1B PE=5 SV=1;>sp|P57059|SIK1_HUMAN Serine/threonine-protein kinase SIK1 OS=Homo sapiens OX=9606 GN=SIK1 PE=1 SV=2	P57059	P57059_S435	S	435	VFRPRPVSPSSLLDT
-3.14764	-4.0423	-2.93368	-5.89436	-4.35904	-5.40099	SIK1B;SIK1	>sp|A0A0B4J2F2|SIK1B_HUMAN Putative serine/threonine-protein kinase SIK1B OS=Homo sapiens OX=9606 GN=SIK1B PE=5 SV=1;>sp|P57059|SIK1_HUMAN Serine/threonine-protein kinase SIK1 OS=Homo sapiens OX=9606 GN=SIK1 PE=1 SV=2	P57059	P57059_S438	S	438	PRPVSPSSLLDTAIS
2.96804	3.55568	3.75924	-4.84224	-4.54697	-6.24233	;ARHGEF5	>tr|A0A2R8YFR7|A0A2R8YFR7_HUMAN DH domain-containing protein OS=Homo sapiens OX=9606 PE=4 SV=1;>sp|Q12774|ARHG5_HUMAN Rho guanine nucleotide exchange factor 5 OS=Homo sapiens OX=9606 GN=ARHGEF5 PE=1 SV=3	Q12774	Q12774_S1126	S	1126	SETPGPSSPRQPRKA
3.01363	3.62045	3.76747	-5.04517	-5.02742	-6.20469	;ARHGEF5	>tr|A0A2R8YFR7|A0A2R8YFR7_HUMAN DH domain-containing protein OS=Homo sapiens OX=9606 PE=4 SV=1;>sp|Q12774|ARHG5_HUMAN Rho guanine nucleotide exchange factor 5 OS=Homo sapiens OX=9606 GN=ARHGEF5 PE=1 SV=3	Q12774	Q12774_S1125	S	1125	LSETPGPSSPRQPRK
1.74508	2.35733	1.26783	-5.08834	-5.47839	-5.43346	;ARHGEF5	>tr|A0A2R8YFR7|A0A2R8YFR7_HUMAN DH domain-containing protein OS=Homo sapiens OX=9606 PE=4 SV=1;>sp|Q12774|ARHG5_HUMAN Rho guanine nucleotide exchange factor 5 OS=Homo sapiens OX=9606 GN=ARHGEF5 PE=1 SV=3	Q12774	Q12774_S1119	S	1119	QQRLESLSETPGPSS
2.35088	2.93062	2.84371	-4.17333	-4.05107	-5.03717	;ARHGEF5	>tr|A0A2R8YFR7|A0A2R8YFR7_HUMAN DH domain-containing protein OS=Homo sapiens OX=9606 PE=4 SV=1;>sp|Q12774|ARHG5_HUMAN Rho guanine nucleotide exchange factor 5 OS=Homo sapiens OX=9606 GN=ARHGEF5 PE=1 SV=3	Q12774	Q12774_T1121	T	1121	RLESLSETPGPSSPR
-2.11671	0.644642	1.5772	-4.07047	-4.11604	-5.05881	;ARHGEF5	>tr|A0A2R8YFR7|A0A2R8YFR7_HUMAN DH domain-containing protein OS=Homo sapiens OX=9606 PE=4 SV=1;>sp|Q12774|ARHG5_HUMAN Rho guanine nucleotide exchange factor 5 OS=Homo sapiens OX=9606 GN=ARHGEF5 PE=1 SV=3	Q12774	Q12774_S606	S	606	VQHLRSDSFPGSHRT
-1.41398	-0.631491	0.404936	-3.63214	-2.74674	-3.9067	;ARHGEF5	>tr|A0A2R8YFR7|A0A2R8YFR7_HUMAN DH domain-containing protein OS=Homo sapiens OX=9606 PE=4 SV=1;>sp|Q12774|ARHG5_HUMAN Rho guanine nucleotide exchange factor 5 OS=Homo sapiens OX=9606 GN=ARHGEF5 PE=1 SV=3	Q12774	Q12774_S1004	S	1004	LHLEKASSWPHRRDS
-1.04136	-1.40617	-1.91899	-5.25804	-3.99273	-6.89547	;ARHGEF5	>tr|A0A2R8YFR7|A0A2R8YFR7_HUMAN DH domain-containing protein OS=Homo sapiens OX=9606 PE=4 SV=1;>sp|Q12774|ARHG5_HUMAN Rho guanine nucleotide exchange factor 5 OS=Homo sapiens OX=9606 GN=ARHGEF5 PE=1 SV=3	Q12774	Q12774_S452	S	452	SPAALSPSLEPIRCS
-1.04136	-1.40617	-1.91899	-5.04077	-4.16222	-3.57122	;ARHGEF5	>tr|A0A2R8YFR7|A0A2R8YFR7_HUMAN DH domain-containing protein OS=Homo sapiens OX=9606 PE=4 SV=1;>sp|Q12774|ARHG5_HUMAN Rho guanine nucleotide exchange factor 5 OS=Homo sapiens OX=9606 GN=ARHGEF5 PE=1 SV=3	Q12774	Q12774_S445	S	445	ESRAEELSPAALSPS
-1.20643	-1.50543	0.0746784	-3.44343	-5.00233	-5.89482	RAMACL;RAMAC	>tr|A0A3B3IU46|A0A3B3IU46_HUMAN RNA guanine-7 methyltransferase-activating subunit-like (pseudogene) OS=Homo sapiens OX=9606 GN=RAMACL PE=4 SV=1;>sp|Q9BTL3|RAMAC_HUMAN RNA guanine-N7 methyltransferase activating subunit OS=Homo sapiens OX=9606 GN=RAMAC PE=1 SV=1	A0A3B3IU46	A0A3B3IU46_S86	S	86	SNQWHGRSWGNNYPQ
-1.20643	-1.50543	0.0746784	-5.1091	-4.55513	-5.47607	RAMACL;RAMAC	>tr|A0A3B3IU46|A0A3B3IU46_HUMAN RNA guanine-7 methyltransferase-activating subunit-like (pseudogene) OS=Homo sapiens OX=9606 GN=RAMACL PE=4 SV=1;>sp|Q9BTL3|RAMAC_HUMAN RNA guanine-N7 methyltransferase activating subunit OS=Homo sapiens OX=9606 GN=RAMAC PE=1 SV=1	Q9BTL3	Q9BTL3_S86	S	86	SNQWHGRSWGNNYPQ
-2.60704	-3.39287	-2.1109	-5.60303	-4.7537	-5.09333	RAMACL;RAMAC	>tr|A0A3B3IU46|A0A3B3IU46_HUMAN RNA guanine-7 methyltransferase-activating subunit-like (pseudogene) OS=Homo sapiens OX=9606 GN=RAMACL PE=4 SV=1;>sp|Q9BTL3|RAMAC_HUMAN RNA guanine-N7 methyltransferase activating subunit OS=Homo sapiens OX=9606 GN=RAMAC PE=1 SV=1	A0A3B3IU46	A0A3B3IU46_S75	S	75	DNRWGWPSDNRSNQW
-2.60704	-3.39287	-2.1109	-4.12644	-4.71389	-3.93981	RAMACL;RAMAC	>tr|A0A3B3IU46|A0A3B3IU46_HUMAN RNA guanine-7 methyltransferase-activating subunit-like (pseudogene) OS=Homo sapiens OX=9606 GN=RAMACL PE=4 SV=1;>sp|Q9BTL3|RAMAC_HUMAN RNA guanine-N7 methyltransferase activating subunit OS=Homo sapiens OX=9606 GN=RAMAC PE=1 SV=1	Q9BTL3	Q9BTL3_S75	S	75	DNRWGWPSDNRSNQW
-1.53777	-1.87942	-0.993146	-5.22525	-3.51527	-6.46265	LOC114841035	>tr|A0A494C030|A0A494C030_HUMAN Uncharacterized protein OS=Homo sapiens OX=9606 GN=LOC114841035 PE=4 SV=1	A0A494C030	A0A494C030_T152	T	152	WGRRRPRTPPGEVVW
0.903355	2.53327	3.00169	-4.33874	-5.16567	-4.55784	ARHGEF18	>tr|A0A590UK10|A0A590UK10_HUMAN Rho guanine nucleotide exchange factor 18 (Fragment) OS=Homo sapiens OX=9606 GN=ARHGEF18 PE=4 SV=1;>sp|Q6ZSZ5|ARHGI_HUMAN Rho guanine nucleotide exchange factor 18 OS=Homo sapiens OX=9606 GN=ARHGEF18 PE=1 SV=4	Q6ZSZ5	Q6ZSZ5_S948	S	948	DWRGPPNSPDLKLSD
0.312176	1.60451	2.20161	-4.91009	-5.02826	-5.98418	ARHGEF18	>tr|A0A590UK10|A0A590UK10_HUMAN Rho guanine nucleotide exchange factor 18 (Fragment) OS=Homo sapiens OX=9606 GN=ARHGEF18 PE=4 SV=1;>sp|Q6ZSZ5|ARHGI_HUMAN Rho guanine nucleotide exchange factor 18 OS=Homo sapiens OX=9606 GN=ARHGEF18 PE=1 SV=4	A0A590UK10	A0A590UK10_S1037	S	1037	SRNRRSLSPILPGRH
0.209125	1.13431	1.86554	-4.68038	-4.95709	-5.27831	ARHGEF18	>tr|A0A590UK10|A0A590UK10_HUMAN Rho guanine nucleotide exchange factor 18 (Fragment) OS=Homo sapiens OX=9606 GN=ARHGEF18 PE=4 SV=1;>sp|Q6ZSZ5|ARHGI_HUMAN Rho guanine nucleotide exchange factor 18 OS=Homo sapiens OX=9606 GN=ARHGEF18 PE=1 SV=4	A0A590UK10	A0A590UK10_S1035	S	1035	STSRNRRSLSPILPG
0.312176	1.60451	2.20161	-4.28513	-3.29386	-4.65546	ARHGEF18	>tr|A0A590UK10|A0A590UK10_HUMAN Rho guanine nucleotide exchange factor 18 (Fragment) OS=Homo sapiens OX=9606 GN=ARHGEF18 PE=4 SV=1;>sp|Q6ZSZ5|ARHGI_HUMAN Rho guanine nucleotide exchange factor 18 OS=Homo sapiens OX=9606 GN=ARHGEF18 PE=1 SV=4	Q6ZSZ5	Q6ZSZ5_S1291	S	1291	SRNRRSLSPILPGRH
0.209125	1.13431	1.86554	-4.55676	-5.61119	-5.40451	ARHGEF18	>tr|A0A590UK10|A0A590UK10_HUMAN Rho guanine nucleotide exchange factor 18 (Fragment) OS=Homo sapiens OX=9606 GN=ARHGEF18 PE=4 SV=1;>sp|Q6ZSZ5|ARHGI_HUMAN Rho guanine nucleotide exchange factor 18 OS=Homo sapiens OX=9606 GN=ARHGEF18 PE=1 SV=4	Q6ZSZ5	Q6ZSZ5_S1289	S	1289	STSRNRRSLSPILPG
0.157901	1.36732	-0.182014	-4.76351	-4.60898	-4.07205	E2F8	>sp|A0AVK6|E2F8_HUMAN Transcription factor E2F8 OS=Homo sapiens OX=9606 GN=E2F8 PE=1 SV=1	A0AVK6	A0AVK6_S417	S	417	KINSAPSSPIKTNKA
0.0607233	1.14611	-0.517432	-4.60491	-4.93925	-6.76343	E2F8	>sp|A0AVK6|E2F8_HUMAN Transcription factor E2F8 OS=Homo sapiens OX=9606 GN=E2F8 PE=1 SV=1	A0AVK6	A0AVK6_S413	S	413	SDRRKINSAPSSPIK
3.03963	3.36909	2.51606	-5.24288	-6.05298	-4.67975	ESYT2	>sp|A0FGR8|ESYT2_HUMAN Extended synaptotagmin-2 OS=Homo sapiens OX=9606 GN=ESYT2 PE=1 SV=1	A0FGR8	A0FGR8_S693	S	693	IKSHMSGSPGPGGSN
3.03963	3.36909	2.51606	-4.552	-5.42282	-6.3578	ESYT2	>sp|A0FGR8|ESYT2_HUMAN Extended synaptotagmin-2 OS=Homo sapiens OX=9606 GN=ESYT2 PE=1 SV=1	A0FGR8	A0FGR8_S691	S	691	TSIKSHMSGSPGPGG
1.36666	1.43363	0.523645	-4.76162	-3.85526	-4.25184	ESYT2	>sp|A0FGR8|ESYT2_HUMAN Extended synaptotagmin-2 OS=Homo sapiens OX=9606 GN=ESYT2 PE=1 SV=1	A0FGR8	A0FGR8_S688	S	688	GRKTSIKSHMSGSPG
2.80886	0.147796	2.21844	-3.93666	-4.58461	-5.91763	ESYT2	>sp|A0FGR8|ESYT2_HUMAN Extended synaptotagmin-2 OS=Homo sapiens OX=9606 GN=ESYT2 PE=1 SV=1	A0FGR8	A0FGR8_S761	S	761	PSIASDISLPIATQE
2.80886	0.147796	2.21844	-4.65718	-5.11133	-5.49742	ESYT2	>sp|A0FGR8|ESYT2_HUMAN Extended synaptotagmin-2 OS=Homo sapiens OX=9606 GN=ESYT2 PE=1 SV=1	A0FGR8	A0FGR8_S758	S	758	EPTPSIASDISLPIA
0.997425	-1.52511	0.178121	-5.74988	-4.59215	-4.5852	ESYT2	>sp|A0FGR8|ESYT2_HUMAN Extended synaptotagmin-2 OS=Homo sapiens OX=9606 GN=ESYT2 PE=1 SV=1	A0FGR8	A0FGR8_S755	S	755	SVKEPTPSIASDISL
0.997425	-1.52511	0.178121	-4.48954	-4.40618	-7.27269	ESYT2	>sp|A0FGR8|ESYT2_HUMAN Extended synaptotagmin-2 OS=Homo sapiens OX=9606 GN=ESYT2 PE=1 SV=1	A0FGR8	A0FGR8_T753	T	753	HISVKEPTPSIASDI
5.48948	6.18384	5.03431	-6.00521	-4.4286	-5.37182	ESYT2	>sp|A0FGR8|ESYT2_HUMAN Extended synaptotagmin-2 OS=Homo sapiens OX=9606 GN=ESYT2 PE=1 SV=1	A0FGR8	A0FGR8_S739	S	739	DLGRSSSSLLASPGH
4.55641	5.64526	4.28939	-3.91126	-6.3077	-5.98996	ESYT2	>sp|A0FGR8|ESYT2_HUMAN Extended synaptotagmin-2 OS=Homo sapiens OX=9606 GN=ESYT2 PE=1 SV=1	A0FGR8	A0FGR8_S738	S	738	HDLGRSSSSLLASPG
4.58963	5.31873	4.30679	-5.87206	-4.53374	-6.24379	ESYT2	>sp|A0FGR8|ESYT2_HUMAN Extended synaptotagmin-2 OS=Homo sapiens OX=9606 GN=ESYT2 PE=1 SV=1	A0FGR8	A0FGR8_S736	S	736	GLHDLGRSSSSLLAS
1.55903	4.37116	0.961699	-5.0347	-5.56246	-5.58336	ESYT2	>sp|A0FGR8|ESYT2_HUMAN Extended synaptotagmin-2 OS=Homo sapiens OX=9606 GN=ESYT2 PE=1 SV=1	A0FGR8	A0FGR8_S743	S	743	SSSSLLASPGHISVK
0.388822	1.72169	2.75803	-5.45215	-4.0962	-6.30185	ESYT2	>sp|A0FGR8|ESYT2_HUMAN Extended synaptotagmin-2 OS=Homo sapiens OX=9606 GN=ESYT2 PE=1 SV=1	A0FGR8	A0FGR8_S737	S	737	LHDLGRSSSSLLASP
-0.742305	-0.0345278	0.722197	-4.26917	-5.7252	-5.21786	ESYT2	>sp|A0FGR8|ESYT2_HUMAN Extended synaptotagmin-2 OS=Homo sapiens OX=9606 GN=ESYT2 PE=1 SV=1	A0FGR8	A0FGR8_S748	S	748	LASPGHISVKEPTPS
3.60968	4.59005	3.02789	-3.38604	-4.26462	-4.9942	MED19	>sp|A0JLT2|MED19_HUMAN Mediator of RNA polymerase II transcription subunit 19 OS=Homo sapiens OX=9606 GN=MED19 PE=1 SV=2	A0JLT2	A0JLT2_S194	S	194	PVPPETPSDSDHKKK
3.41164	4.22291	2.65309	-4.21513	-4.28235	-3.23233	MED19	>sp|A0JLT2|MED19_HUMAN Mediator of RNA polymerase II transcription subunit 19 OS=Homo sapiens OX=9606 GN=MED19 PE=1 SV=2	A0JLT2	A0JLT2_T192	T	192	QDPVPPETPSDSDHK
3.07599	3.88697	2.93795	-5.78324	-3.73099	-6.1411	MED19	>sp|A0JLT2|MED19_HUMAN Mediator of RNA polymerase II transcription subunit 19 OS=Homo sapiens OX=9606 GN=MED19 PE=1 SV=2	A0JLT2	A0JLT2_S196	S	196	PPETPSDSDHKKKKK
1.11902	1.97796	0.377615	-5.09317	-3.81914	-4.51409	UHRF1BP1L	>sp|A0JNW5|UH1BL_HUMAN UHRF1-binding protein 1-like OS=Homo sapiens OX=9606 GN=UHRF1BP1L PE=1 SV=2	A0JNW5	A0JNW5_S418	S	418	NVGSPPKSPTHASPQ
0.996984	1.75317	0.211717	0.137603	0.356549	-0.961355	UHRF1BP1L	>sp|A0JNW5|UH1BL_HUMAN UHRF1-binding protein 1-like OS=Homo sapiens OX=9606 GN=UHRF1BP1L PE=1 SV=2	A0JNW5	A0JNW5_S414	S	414	VKDHNVGSPPKSPTH
-0.510652	0.0341558	-1.67108	-5.13312	-5.96302	-4.95051	UHRF1BP1L	>sp|A0JNW5|UH1BL_HUMAN UHRF1-binding protein 1-like OS=Homo sapiens OX=9606 GN=UHRF1BP1L PE=1 SV=2	A0JNW5	A0JNW5_S423	S	423	PKSPTHASPQHTQTE
-1.31231	-0.878564	-0.169354	-4.13226	-5.91294	-5.73653	UHRF1BP1L	>sp|A0JNW5|UH1BL_HUMAN UHRF1-binding protein 1-like OS=Homo sapiens OX=9606 GN=UHRF1BP1L PE=1 SV=2	A0JNW5	A0JNW5_Y773	Y	773	KKLLKEYYSTESEPL
-0.29553	0.383827	0.221036	-5.75755	-4.76396	-5.91933	UHRF1BP1L	>sp|A0JNW5|UH1BL_HUMAN UHRF1-binding protein 1-like OS=Homo sapiens OX=9606 GN=UHRF1BP1L PE=1 SV=2	A0JNW5	A0JNW5_S774	S	774	KLLKEYYSTESEPLT
-1.21617	-0.349373	-1.81499	-6.27692	-3.64103	-4.89312	UHRF1BP1L	>sp|A0JNW5|UH1BL_HUMAN UHRF1-binding protein 1-like OS=Homo sapiens OX=9606 GN=UHRF1BP1L PE=1 SV=2	A0JNW5	A0JNW5_S777	S	777	KEYYSTESEPLTNGG
-1.54413	-0.696021	-0.505983	-5.45744	-3.43442	-5.9922	UHRF1BP1L	>sp|A0JNW5|UH1BL_HUMAN UHRF1-binding protein 1-like OS=Homo sapiens OX=9606 GN=UHRF1BP1L PE=1 SV=2	A0JNW5	A0JNW5_S953	S	953	PLLFKSASDTNLQKG
-1.20797	-2.29838	-0.390347	-5.8657	-4.7187	-5.22749	UHRF1BP1L	>sp|A0JNW5|UH1BL_HUMAN UHRF1-binding protein 1-like OS=Homo sapiens OX=9606 GN=UHRF1BP1L PE=1 SV=2	A0JNW5	A0JNW5_S989	S	989	GLVYKSGSGEIGSET
-1.26576	0.415048	-0.373825	-4.16277	-4.33733	-4.12235	UHRF1BP1L	>sp|A0JNW5|UH1BL_HUMAN UHRF1-binding protein 1-like OS=Homo sapiens OX=9606 GN=UHRF1BP1L PE=1 SV=2	A0JNW5	A0JNW5_S987	S	987	SSGLVYKSGSGEIGS
0.903748	1.38374	1.32725	-4.98102	-5.02152	-7.3357	SHTN1	>sp|A0MZ66|SHOT1_HUMAN Shootin-1 OS=Homo sapiens OX=9606 GN=SHTN1 PE=1 SV=4	A0MZ66	A0MZ66_S506	S	506	LATSESKSMPVLGSV
0.479841	-1.49193	0.94878	-6.07237	-5.02729	-6.03739	SHTN1	>sp|A0MZ66|SHOT1_HUMAN Shootin-1 OS=Homo sapiens OX=9606 GN=SHTN1 PE=1 SV=4	A0MZ66	A0MZ66_S619	S	619	QPENKEDSIENVRET
-2.94711	-2.04002	-0.752412	-4.64324	-2.72272	-4.85423	SHTN1	>sp|A0MZ66|SHOT1_HUMAN Shootin-1 OS=Homo sapiens OX=9606 GN=SHTN1 PE=1 SV=4	A0MZ66	A0MZ66_S494	S	494	TAEADSSSPTGILAT
-2.94696	-2.17393	-1.16507	-6.35979	-5.95584	-5.91582	SHTN1	>sp|A0MZ66|SHOT1_HUMAN Shootin-1 OS=Homo sapiens OX=9606 GN=SHTN1 PE=1 SV=4	A0MZ66	A0MZ66_S492	S	492	KVTAEADSSSPTGIL
-3.10624	-3.40144	-1.74284	-4.56543	-4.18446	-4.81712	SHTN1	>sp|A0MZ66|SHOT1_HUMAN Shootin-1 OS=Homo sapiens OX=9606 GN=SHTN1 PE=1 SV=4	A0MZ66	A0MZ66_T501	T	501	SPTGILATSESKSMP
-0.930954	-3.87473	-2.30448	-6.06147	-4.76998	-4.49022	SHTN1	>sp|A0MZ66|SHOT1_HUMAN Shootin-1 OS=Homo sapiens OX=9606 GN=SHTN1 PE=1 SV=4	A0MZ66	A0MZ66_T537	T	537	FNSPSPPTPEPGEGP
-1.14915	-4.95996	-2.62734	-6.19297	-4.38856	-7.1813	SHTN1	>sp|A0MZ66|SHOT1_HUMAN Shootin-1 OS=Homo sapiens OX=9606 GN=SHTN1 PE=1 SV=4	A0MZ66	A0MZ66_S534	S	534	EAEFNSPSPPTPEPG
-3.76377	-4.79427	-4.62269	-5.03247	-5.12436	-5.98862	SHTN1	>sp|A0MZ66|SHOT1_HUMAN Shootin-1 OS=Homo sapiens OX=9606 GN=SHTN1 PE=1 SV=4	A0MZ66	A0MZ66_T525	T	525	KTALNKKTLEAEFNS
-1.1673	-1.4247	-0.698794	-4.61429	-5.0522	-7.28404	SHTN1	>sp|A0MZ66|SHOT1_HUMAN Shootin-1 OS=Homo sapiens OX=9606 GN=SHTN1 PE=1 SV=4	A0MZ66	A0MZ66_S467	S	467	TSSRSLKSLDPENSE
-1.33106	-3.41952	-1.74096	-5.00433	-6.20908	-5.864	ARHGAP10	>sp|A1A4S6|RHG10_HUMAN Rho GTPase-activating protein 10 OS=Homo sapiens OX=9606 GN=ARHGAP10 PE=1 SV=1	A1A4S6	A1A4S6_T635	T	635	PSKEDTPTSSLDSLS
-1.3451	-3.06073	-1.62187	-4.6785	-5.77847	-5.76851	ARHGAP10	>sp|A1A4S6|RHG10_HUMAN Rho GTPase-activating protein 10 OS=Homo sapiens OX=9606 GN=ARHGAP10 PE=1 SV=1	A1A4S6	A1A4S6_S637	S	637	KEDTPTSSLDSLSSP
-1.33106	-3.41952	-1.74096	-5.13125	-4.23929	-5.10526	ARHGAP10	>sp|A1A4S6|RHG10_HUMAN Rho GTPase-activating protein 10 OS=Homo sapiens OX=9606 GN=ARHGAP10 PE=1 SV=1	A1A4S6	A1A4S6_T633	T	633	PYPSKEDTPTSSLDS
0.382216	0.218329	0.867823	-5.90095	-4.40182	-4.57784	FAM168B	>sp|A1KXE4|F168B_HUMAN Myelin-associated neurite-outgrowth inhibitor OS=Homo sapiens OX=9606 GN=FAM168B PE=1 SV=1	A1KXE4	A1KXE4_T185	T	185	PTYRAPGTPTYSYVP
-0.850615	-1.31211	-0.740014	-5.24694	-3.63177	-4.46468	FAM168B	>sp|A1KXE4|F168B_HUMAN Myelin-associated neurite-outgrowth inhibitor OS=Homo sapiens OX=9606 GN=FAM168B PE=1 SV=1	A1KXE4	A1KXE4_S6	S	6	__MNPVYSPGSSGVP
-1.27103	-0.357426	0.649592	-4.9473	-4.24349	-4.66592	C1orf226	>sp|A1L170|CA226_HUMAN Uncharacterized protein C1orf226 OS=Homo sapiens OX=9606 GN=C1orf226 PE=1 SV=1	A1L170	A1L170_S222	S	222	MTECRRASSPSLIER
2.13179	2.98514	1.70541	-3.42555	-6.15087	-3.95703	PLEKHG3	>sp|A1L390|PKHG3_HUMAN Pleckstrin homology domain-containing family G member 3 OS=Homo sapiens OX=9606 GN=PLEKHG3 PE=1 SV=1	A1L390	A1L390_S643	S	643	SRSSSVLSLEGSEKG
1.36834	2.27877	0.83604	-4.92042	-5.08273	-5.65066	PLEKHG3	>sp|A1L390|PKHG3_HUMAN Pleckstrin homology domain-containing family G member 3 OS=Homo sapiens OX=9606 GN=PLEKHG3 PE=1 SV=1	A1L390	A1L390_S640	S	640	RLVSRSSSVLSLEGS
0.816634	1.62438	0.512186	-3.63799	-3.96696	-5.80254	PLEKHG3	>sp|A1L390|PKHG3_HUMAN Pleckstrin homology domain-containing family G member 3 OS=Homo sapiens OX=9606 GN=PLEKHG3 PE=1 SV=1	A1L390	A1L390_S647	S	647	SVLSLEGSEKGLARH
-0.551414	-0.618509	0.199135	-3.90711	-3.55983	-5.36604	PLEKHG3	>sp|A1L390|PKHG3_HUMAN Pleckstrin homology domain-containing family G member 3 OS=Homo sapiens OX=9606 GN=PLEKHG3 PE=1 SV=1	A1L390	A1L390_S432	S	432	ERLKKAWSSQDEVST
-1.02081	-1.0387	-0.136142	-6.48405	-5.7006	-5.61382	PLEKHG3	>sp|A1L390|PKHG3_HUMAN Pleckstrin homology domain-containing family G member 3 OS=Homo sapiens OX=9606 GN=PLEKHG3 PE=1 SV=1	A1L390	A1L390_S433	S	433	RLKKAWSSQDEVSTN
0.222845	0.051301	0.414289	-5.85023	-5.01233	-6.13299	PLEKHG3	>sp|A1L390|PKHG3_HUMAN Pleckstrin homology domain-containing family G member 3 OS=Homo sapiens OX=9606 GN=PLEKHG3 PE=1 SV=1	A1L390	A1L390_S1037	S	1037	GGRPSARSPLSPTET
-1.21976	-0.906189	-0.419898	-5.6375	-4.69142	-6.83706	PLEKHG3	>sp|A1L390|PKHG3_HUMAN Pleckstrin homology domain-containing family G member 3 OS=Homo sapiens OX=9606 GN=PLEKHG3 PE=1 SV=1	A1L390	A1L390_S823	S	823	KIWEGMESSGGSPGK
-1.52263	-0.835985	-0.741909	-4.99694	-5.61285	-5.69748	PLEKHG3	>sp|A1L390|PKHG3_HUMAN Pleckstrin homology domain-containing family G member 3 OS=Homo sapiens OX=9606 GN=PLEKHG3 PE=1 SV=1	A1L390	A1L390_S824	S	824	IWEGMESSGGSPGKG
-0.739672	-0.347095	0.38827	-5.04584	-5.23267	-3.63927	PLEKHG3	>sp|A1L390|PKHG3_HUMAN Pleckstrin homology domain-containing family G member 3 OS=Homo sapiens OX=9606 GN=PLEKHG3 PE=1 SV=1	A1L390	A1L390_S76	S	76	LNVKGPLSPFNSRAA
-2.196	-0.532596	-2.86054	-5.19833	-3.65789	-5.12179	PLEKHG3	>sp|A1L390|PKHG3_HUMAN Pleckstrin homology domain-containing family G member 3 OS=Homo sapiens OX=9606 GN=PLEKHG3 PE=1 SV=1	A1L390	A1L390_S488	S	488	SRRPSGRSPTSTEKR
-2.196	-0.532596	-2.86054	-4.76776	-4.35404	-5.53427	PLEKHG3	>sp|A1L390|PKHG3_HUMAN Pleckstrin homology domain-containing family G member 3 OS=Homo sapiens OX=9606 GN=PLEKHG3 PE=1 SV=1	A1L390	A1L390_S485	S	485	SRSSRRPSGRSPTST
-0.747117	-0.713428	0.2477	-5.94274	-5.16238	-3.13761	SH3PXD2B	>sp|A1X283|SPD2B_HUMAN SH3 and PX domain-containing protein 2B OS=Homo sapiens OX=9606 GN=SH3PXD2B PE=1 SV=3	A1X283	A1X283_T829	T	829	GSLGPWGTGKIGENR
-1.25166	-1.54659	-1.3051	-4.57063	-3.93275	-7.52102	SH3PXD2B	>sp|A1X283|SPD2B_HUMAN SH3 and PX domain-containing protein 2B OS=Homo sapiens OX=9606 GN=SH3PXD2B PE=1 SV=3	A1X283	A1X283_S823	S	823	DDTRGKGSLGPWGTG
-0.464769	0.307044	-0.299661	-3.25439	-5.50297	-5.21748	SH3PXD2B	>sp|A1X283|SPD2B_HUMAN SH3 and PX domain-containing protein 2B OS=Homo sapiens OX=9606 GN=SH3PXD2B PE=1 SV=3	A1X283	A1X283_S532	S	532	RKESIIKSEGELLER
-0.0271368	-3.47725	-0.287133	-4.1037	-4.40247	-6.17843	SH3PXD2B	>sp|A1X283|SPD2B_HUMAN SH3 and PX domain-containing protein 2B OS=Homo sapiens OX=9606 GN=SH3PXD2B PE=1 SV=3	A1X283	A1X283_S679	S	679	PAKSQDKSLLDGEGP
-2.75127	-3.01222	-3.10601	-4.14293	-3.98417	-5.38481	SH3PXD2B	>sp|A1X283|SPD2B_HUMAN SH3 and PX domain-containing protein 2B OS=Homo sapiens OX=9606 GN=SH3PXD2B PE=1 SV=3	A1X283	A1X283_Y157	Y	157	DPMVLEQYVVVANYQ
-2.76047	-3.01334	-3.1134	-4.27913	-3.84392	-6.07384	SH3PXD2B	>sp|A1X283|SPD2B_HUMAN SH3 and PX domain-containing protein 2B OS=Homo sapiens OX=9606 GN=SH3PXD2B PE=1 SV=3	A1X283	A1X283_T147	T	147	KKSGGDQTSVDPMVL
-2.76047	-3.01334	-3.1134	-4.32341	-5.21523	-5.02444	SH3PXD2B	>sp|A1X283|SPD2B_HUMAN SH3 and PX domain-containing protein 2B OS=Homo sapiens OX=9606 GN=SH3PXD2B PE=1 SV=3	A1X283	A1X283_S148	S	148	KSGGDQTSVDPMVLE
-2.77252	-3.01334	-3.1134	-5.05395	-6.88315	-6.06645	SH3PXD2B	>sp|A1X283|SPD2B_HUMAN SH3 and PX domain-containing protein 2B OS=Homo sapiens OX=9606 GN=SH3PXD2B PE=1 SV=3	A1X283	A1X283_S142	S	142	EHIGKKKSGGDQTSV
-1.5539	-1.42553	-0.807263	-4.7021	-5.48954	-6.16721	SH3PXD2B	>sp|A1X283|SPD2B_HUMAN SH3 and PX domain-containing protein 2B OS=Homo sapiens OX=9606 GN=SH3PXD2B PE=1 SV=3	A1X283	A1X283_S699	S	699	QDVAFSRSFLPGEGP
-2.35623	-1.79617	-1.47218	-5.97124	-4.18333	-6.071	SH3PXD2B	>sp|A1X283|SPD2B_HUMAN SH3 and PX domain-containing protein 2B OS=Homo sapiens OX=9606 GN=SH3PXD2B PE=1 SV=3	A1X283	A1X283_S811	S	811	AKPFLSNSLGGQDDT
3.51008	-1.90005	1.38814	-5.77086	-4.52327	-5.7259	SH3PXD2B	>sp|A1X283|SPD2B_HUMAN SH3 and PX domain-containing protein 2B OS=Homo sapiens OX=9606 GN=SH3PXD2B PE=1 SV=3	A1X283	A1X283_S291	S	291	PPKPGPGSPSHPGAL
3.73665	-2.91357	1.15187	-4.13165	-4.70082	-4.57287	SH3PXD2B	>sp|A1X283|SPD2B_HUMAN SH3 and PX domain-containing protein 2B OS=Homo sapiens OX=9606 GN=SH3PXD2B PE=1 SV=3	A1X283	A1X283_S293	S	293	KPGPGSPSHPGALDL
-3.614	-3.0418	-2.83043	-5.08344	-3.88474	-6.63684	SH3PXD2B	>sp|A1X283|SPD2B_HUMAN SH3 and PX domain-containing protein 2B OS=Homo sapiens OX=9606 GN=SH3PXD2B PE=1 SV=3	A1X283	A1X283_S500	S	500	DVLRKASSDMSASAG
-3.614	-3.0418	-2.83043	-4.19566	-5.31628	-4.75559	SH3PXD2B	>sp|A1X283|SPD2B_HUMAN SH3 and PX domain-containing protein 2B OS=Homo sapiens OX=9606 GN=SH3PXD2B PE=1 SV=3	A1X283	A1X283_S503	S	503	RKASSDMSASAGYEE
-1.5244	-5.40717	-2.54586	-5.12622	-4.43321	-6.10264	SH3PXD2B	>sp|A1X283|SPD2B_HUMAN SH3 and PX domain-containing protein 2B OS=Homo sapiens OX=9606 GN=SH3PXD2B PE=1 SV=3	A1X283	A1X283_S505	S	505	ASSDMSASAGYEEIS
-2.23919	-4.2045	-2.50434	-5.85056	-3.4039	-5.9374	SH3PXD2B	>sp|A1X283|SPD2B_HUMAN SH3 and PX domain-containing protein 2B OS=Homo sapiens OX=9606 GN=SH3PXD2B PE=1 SV=3	A1X283	A1X283_S770	S	770	PPPKKTSSSSRPLPE
-1.5212	-0.808706	-0.904424	-4.39328	-3.3612	-2.24926	BCLAF3	>sp|A2AJT9|BCLA3_HUMAN BCLAF1 and THRAP3 family member 3 OS=Homo sapiens OX=9606 GN=BCLAF3 PE=1 SV=1	A2AJT9	A2AJT9_S17	S	17	RWKHRSLSPVPRNAE
-1.90458	-1.23261	-2.43556	-5.30138	-5.60179	-7.10941	BCLAF3	>sp|A2AJT9|BCLA3_HUMAN BCLAF1 and THRAP3 family member 3 OS=Homo sapiens OX=9606 GN=BCLAF3 PE=1 SV=1	A2AJT9	A2AJT9_S15	S	15	SPRWKHRSLSPVPRN
3.44932	-0.805593	3.04991	-5.26044	-4.52266	-5.8436	NBAS	>sp|A2RRP1|NBAS_HUMAN Neuroblastoma-amplified sequence OS=Homo sapiens OX=9606 GN=NBAS PE=1 SV=2	A2RRP1	A2RRP1_S475	S	475	EGEEDSDSDYEISAK
3.44117	-0.886077	3.04759	-4.66255	-3.0978	-6.02263	NBAS	>sp|A2RRP1|NBAS_HUMAN Neuroblastoma-amplified sequence OS=Homo sapiens OX=9606 GN=NBAS PE=1 SV=2	A2RRP1	A2RRP1_S473	S	473	EDEGEEDSDSDYEIS
1.65052	-0.878939	1.89994	-4.90008	-5.41997	-5.03096	NBAS	>sp|A2RRP1|NBAS_HUMAN Neuroblastoma-amplified sequence OS=Homo sapiens OX=9606 GN=NBAS PE=1 SV=2	A2RRP1	A2RRP1_Y477	Y	477	EEDSDSDYEISAKAR
-0.0964413	-2.21344	0.0671349	-4.92775	-3.4853	-5.08816	NBAS	>sp|A2RRP1|NBAS_HUMAN Neuroblastoma-amplified sequence OS=Homo sapiens OX=9606 GN=NBAS PE=1 SV=2	A2RRP1	A2RRP1_S480	S	480	SDSDYEISAKARYFG
-0.617605	-0.292571	0.110522	-4.57949	-3.20012	-5.75302	FAM234B	>sp|A2RU67|F234B_HUMAN Protein FAM234B OS=Homo sapiens OX=9606 GN=FAM234B PE=1 SV=1	A2RU67	A2RU67_S62	S	62	GEAPEPDSDAEVAEA
-0.000228882	0.161621	0.782216	-4.57944	-5.00887	-5.99485	TMEM131L	>sp|A2VDJ0|T131L_HUMAN Transmembrane protein 131-like OS=Homo sapiens OX=9606 GN=TMEM131L PE=1 SV=2	A2VDJ0	A2VDJ0_S739	S	739	RLPGAGGSLRFKVPE
1.13213	0.696963	1.46984	-5.52353	-4.41604	-7.48256	VWA8	>sp|A3KMH1|VWA8_HUMAN von Willebrand factor A domain-containing protein 8 OS=Homo sapiens OX=9606 GN=VWA8 PE=1 SV=2	A3KMH1	A3KMH1_S1400	S	1400	KRSGTDTSFYRGKKK
0.442193	0.718477	-0.416656	-1.00554	-3.03248	-2.14139	VWA8	>sp|A3KMH1|VWA8_HUMAN von Willebrand factor A domain-containing protein 8 OS=Homo sapiens OX=9606 GN=VWA8 PE=1 SV=2	A3KMH1	A3KMH1_S1395	S	1395	PSSLHKRSGTDTSFY
0.330719	0.646378	-0.411737	-1.99314	-2.90664	-2.30199	VWA8	>sp|A3KMH1|VWA8_HUMAN von Willebrand factor A domain-containing protein 8 OS=Homo sapiens OX=9606 GN=VWA8 PE=1 SV=2	A3KMH1	A3KMH1_T1397	T	1397	SLHKRSGTDTSFYRG
-1.52164	-0.966828	0.514898	-4.79376	-4.63191	-6.06091	SBNO1	>sp|A3KN83|SBNO1_HUMAN Protein strawberry notch homolog 1 OS=Homo sapiens OX=9606 GN=SBNO1 PE=1 SV=1	A3KN83	A3KN83_S214	S	214	DMKMRSFSPTMKVPV
-3.06713	-2.00226	-1.70071	-4.72488	-3.08016	-7.80982	SBNO1	>sp|A3KN83|SBNO1_HUMAN Protein strawberry notch homolog 1 OS=Homo sapiens OX=9606 GN=SBNO1 PE=1 SV=1	A3KN83	A3KN83_S811	S	811	LLASGLGSKRPSFSS
-3.92502	-0.440883	-2.24961	-6.00486	-4.92384	-5.37106	SBNO1	>sp|A3KN83|SBNO1_HUMAN Protein strawberry notch homolog 1 OS=Homo sapiens OX=9606 GN=SBNO1 PE=1 SV=1	A3KN83	A3KN83_S799	S	799	KKSIDPDSIQSALLA
-3.49374	-4.02993	-1.60765	-4.8077	-4.4742	-6.888	BDP1	>sp|A6H8Y1|BDP1_HUMAN Transcription factor TFIIIB component B'' homolog OS=Homo sapiens OX=9606 GN=BDP1 PE=1 SV=3	A6H8Y1	A6H8Y1_T1551	T	1551	DSVVSVGTNNVNTFQ
1.08388	1.73533	2.06728	-3.95113	-3.13735	-6.15543	FAM83G	>sp|A6ND36|FA83G_HUMAN Protein FAM83G OS=Homo sapiens OX=9606 GN=FAM83G PE=1 SV=2	A6ND36	A6ND36_T509	T	509	PPVPKPRTVPVADVL
1.63842	0.152284	1.61978	-5.4214	-5.86217	-6.13069	FAM83G	>sp|A6ND36|FA83G_HUMAN Protein FAM83G OS=Homo sapiens OX=9606 GN=FAM83G PE=1 SV=2	A6ND36	A6ND36_S356	S	356	YALVKAKSVDEIAKI
0.20291	0.420048	1.24964	-4.93386	-4.77261	-5.70561	FAM83G	>sp|A6ND36|FA83G_HUMAN Protein FAM83G OS=Homo sapiens OX=9606 GN=FAM83G PE=1 SV=2	A6ND36	A6ND36_S760	S	760	RLLPDPGSPRLAQNA
-1.0977	-1.3783	-0.405392	-4.10548	-3.81011	-4.52398	FAM83G	>sp|A6ND36|FA83G_HUMAN Protein FAM83G OS=Homo sapiens OX=9606 GN=FAM83G PE=1 SV=2	A6ND36	A6ND36_S666	S	666	FVGPQGGSPWAQSRG
-1.164	-1.78551	-0.702987	-4.22328	-4.11393	-5.27112	FAM83G	>sp|A6ND36|FA83G_HUMAN Protein FAM83G OS=Homo sapiens OX=9606 GN=FAM83G PE=1 SV=2	A6ND36	A6ND36_S671	S	671	GGSPWAQSRGREEAD
-3.29711	0.573645	-1.45098	-4.38639	-4.41616	-5.76163	FAM83G	>sp|A6ND36|FA83G_HUMAN Protein FAM83G OS=Homo sapiens OX=9606 GN=FAM83G PE=1 SV=2	A6ND36	A6ND36_T658	T	658	APHITRGTFVGPQGG
-0.277822	-0.163119	0.191805	-3.34909	-4.51919	-5.88437	FAM83G	>sp|A6ND36|FA83G_HUMAN Protein FAM83G OS=Homo sapiens OX=9606 GN=FAM83G PE=1 SV=2	A6ND36	A6ND36_S127	S	127	WPQKSDRSIPQLDLG
-0.447204	0.168004	-0.762169	-4.20033	-3.46934	-4.96108	FAM83G	>sp|A6ND36|FA83G_HUMAN Protein FAM83G OS=Homo sapiens OX=9606 GN=FAM83G PE=1 SV=2	A6ND36	A6ND36_S456	S	456	IRDTSQASAQHQLWK
-0.920416	-0.212785	-1.20622	-5.17249	-4.37728	-5.85701	FAM83G	>sp|A6ND36|FA83G_HUMAN Protein FAM83G OS=Homo sapiens OX=9606 GN=FAM83G PE=1 SV=2	A6ND36	A6ND36_S453	S	453	RIKIRDTSQASAQHQ
1.30432	1.52553	1.41691	-4.99057	-4.91408	-6.20406	ZNF316	>sp|A6NFI3|ZN316_HUMAN Zinc finger protein 316 OS=Homo sapiens OX=9606 GN=ZNF316 PE=1 SV=1	A6NFI3	A6NFI3_S112	S	112	SRGGDAKSPVLQEKG
-1.09788	-0.579459	0.63902	-5.49593	-5.31124	-4.54226	SMCHD1	>sp|A6NHR9|SMHD1_HUMAN Structural maintenance of chromosomes flexible hinge domain-containing protein 1 OS=Homo sapiens OX=9606 GN=SMCHD1 PE=1 SV=2	A6NHR9	A6NHR9_Y283	Y	283	EKNKEAIYSGYIRNR
-0.0169239	-0.298154	-0.454695	-4.42858	-4.68737	-5.1124	SMCHD1	>sp|A6NHR9|SMHD1_HUMAN Structural maintenance of chromosomes flexible hinge domain-containing protein 1 OS=Homo sapiens OX=9606 GN=SMCHD1 PE=1 SV=2	A6NHR9	A6NHR9_S1709	S	1709	LKKKPRRSCTLPNYT
-2.88911	-3.21009	-2.50469	-4.83252	-3.93444	-5.52475	SMCHD1	>sp|A6NHR9|SMHD1_HUMAN Structural maintenance of chromosomes flexible hinge domain-containing protein 1 OS=Homo sapiens OX=9606 GN=SMCHD1 PE=1 SV=2	A6NHR9	A6NHR9_T1711	T	1711	KKPRRSCTLPNYTKG
-3.32864	-4.32446	-3.13019	-5.07235	-4.90893	-5.79605	SMCHD1	>sp|A6NHR9|SMHD1_HUMAN Structural maintenance of chromosomes flexible hinge domain-containing protein 1 OS=Homo sapiens OX=9606 GN=SMCHD1 PE=1 SV=2	A6NHR9	A6NHR9_S1636	S	1636	EKDQLSQSIVMYKSL
-4.22345	-3.39176	-2.11007	-5.71382	-4.76841	-4.92769	METTL15	>sp|A6NJ78|MET15_HUMAN 12S rRNA N4-methylcytidine (m4C) methyltransferase OS=Homo sapiens OX=9606 GN=METTL15 PE=1 SV=1	A6NJ78	A6NJ78_S358	S	358	MKTSQLGSDHENTEE
2.12087	-2.06783	2.61254	-3.82943	-5.46968	-5.9297	SAC3D1	>sp|A6NKF1|SAC31_HUMAN SAC3 domain-containing protein 1 OS=Homo sapiens OX=9606 GN=SAC3D1 PE=1 SV=2	A6NKF1	A6NKF1_S402	S	402	EGTDRPGSPA_____
1.34737	-4.67388	1.91775	-5.58708	-4.18722	-5.01657	SAC3D1	>sp|A6NKF1|SAC31_HUMAN SAC3 domain-containing protein 1 OS=Homo sapiens OX=9606 GN=SAC3D1 PE=1 SV=2	A6NKF1	A6NKF1_T397	T	397	AEEEDEGTDRPGSPA
0.99369	1.4418	0.421799	-2.65087	-2.82725	-2.58737	ZSWIM8	>sp|A7E2V4|ZSWM8_HUMAN Zinc finger SWIM domain-containing protein 8 OS=Homo sapiens OX=9606 GN=ZSWIM8 PE=1 SV=1	A7E2V4	A7E2V4_T1158	T	1158	TTSDSSPTLSRRPLR
-0.456999	1.28144	0.235774	-2.85722	-2.74242	-2.82658	ZSWIM8	>sp|A7E2V4|ZSWM8_HUMAN Zinc finger SWIM domain-containing protein 8 OS=Homo sapiens OX=9606 GN=ZSWIM8 PE=1 SV=1	A7E2V4	A7E2V4_S1156	S	1156	PETTSDSSPTLSRRP
-0.456999	1.28144	0.235774	-2.85741	-2.74325	-2.82658	ZSWIM8	>sp|A7E2V4|ZSWM8_HUMAN Zinc finger SWIM domain-containing protein 8 OS=Homo sapiens OX=9606 GN=ZSWIM8 PE=1 SV=1	A7E2V4	A7E2V4_S1155	S	1155	APETTSDSSPTLSRR
0.234237	1.39986	0.41796	-4.50553	-2.39015	-5.97272	ZSWIM8	>sp|A7E2V4|ZSWM8_HUMAN Zinc finger SWIM domain-containing protein 8 OS=Homo sapiens OX=9606 GN=ZSWIM8 PE=1 SV=1	A7E2V4	A7E2V4_S53	S	53	KQSAGPNSPTGGGGG
-1.78498	-0.937469	-0.84562	-5.89033	-5.84476	-4.33664	ZSWIM8	>sp|A7E2V4|ZSWM8_HUMAN Zinc finger SWIM domain-containing protein 8 OS=Homo sapiens OX=9606 GN=ZSWIM8 PE=1 SV=1	A7E2V4	A7E2V4_T55	T	55	SAGPNSPTGGGGGGG
-0.0167837	0.412852	-1.38287	-4.63955	-4.79606	-5.2754	ZSWIM8	>sp|A7E2V4|ZSWM8_HUMAN Zinc finger SWIM domain-containing protein 8 OS=Homo sapiens OX=9606 GN=ZSWIM8 PE=1 SV=1	A7E2V4	A7E2V4_S1089	S	1089	EKNVPESSPHSPCEG
-0.0167837	0.412852	-1.38287	-4.2315	-6.33568	-6.01001	ZSWIM8	>sp|A7E2V4|ZSWM8_HUMAN Zinc finger SWIM domain-containing protein 8 OS=Homo sapiens OX=9606 GN=ZSWIM8 PE=1 SV=1	A7E2V4	A7E2V4_S1088	S	1088	TEKNVPESSPHSPCE
-3.94237	-2.76296	-0.106825	-4.33102	-5.48323	-5.67004	ZSWIM8	>sp|A7E2V4|ZSWM8_HUMAN Zinc finger SWIM domain-containing protein 8 OS=Homo sapiens OX=9606 GN=ZSWIM8 PE=1 SV=1	A7E2V4	A7E2V4_S1130	S	1130	YNGRGWGSPGRPKKK
-0.380315	0.890326	-1.22682	-4.84432	-6.96201	-5.19809	ZSWIM8	>sp|A7E2V4|ZSWM8_HUMAN Zinc finger SWIM domain-containing protein 8 OS=Homo sapiens OX=9606 GN=ZSWIM8 PE=1 SV=1	A7E2V4	A7E2V4_S48	S	48	WRGWRKQSAGPNSPT
-0.415435	0.80219	0.12299	-4.05654	-2.56639	-4.30093	ARHGAP32	>sp|A7KAX9|RHG32_HUMAN Rho GTPase-activating protein 32 OS=Homo sapiens OX=9606 GN=ARHGAP32 PE=1 SV=1	A7KAX9	A7KAX9_S709	S	709	RSAKSEESLTSLHAV
0.445179	1.10088	0.440322	-5.19387	-4.70916	-4.60867	ARHGAP32	>sp|A7KAX9|RHG32_HUMAN Rho GTPase-activating protein 32 OS=Homo sapiens OX=9606 GN=ARHGAP32 PE=1 SV=1	A7KAX9	A7KAX9_S706	S	706	GTLRSAKSEESLTSL
-2.82198	-1.79269	-0.960563	-4.45425	-3.90943	-4.97076	ARHGAP32	>sp|A7KAX9|RHG32_HUMAN Rho GTPase-activating protein 32 OS=Homo sapiens OX=9606 GN=ARHGAP32 PE=1 SV=1	A7KAX9	A7KAX9_T711	T	711	AKSEESLTSLHAVDG
-2.40481	-2.74655	-2.20143	-5.34401	-5.17039	-6.74753	ARHGAP32	>sp|A7KAX9|RHG32_HUMAN Rho GTPase-activating protein 32 OS=Homo sapiens OX=9606 GN=ARHGAP32 PE=1 SV=1	A7KAX9	A7KAX9_S655	S	655	PQNKMKKSPVGSWRS
-2.63789	-4.25211	-2.73469	-5.15287	-5.55854	-6.52818	ARHGAP32	>sp|A7KAX9|RHG32_HUMAN Rho GTPase-activating protein 32 OS=Homo sapiens OX=9606 GN=ARHGAP32 PE=1 SV=1	A7KAX9	A7KAX9_S892	S	892	EKVVYAFSPKIGRKL
3.4578	1.62239	2.92367	-5.43035	-4.73411	-4.71883	POM121C	>sp|A8CG34|P121C_HUMAN Nuclear envelope pore membrane protein POM 121C OS=Homo sapiens OX=9606 GN=POM121C PE=1 SV=3	A8CG34	A8CG34_S373	S	373	SRSSSMSSLTGAYTS
3.4578	1.62239	2.92367	-3.68874	-5.14357	-6.87633	POM121C	>sp|A8CG34|P121C_HUMAN Nuclear envelope pore membrane protein POM 121C OS=Homo sapiens OX=9606 GN=POM121C PE=1 SV=3	A8CG34	A8CG34_S370	S	370	NKRSRSSSMSSLTGA
0.625939	1.35793	1.65123	-4.7335	-4.46705	-5.84428	POM121C	>sp|A8CG34|P121C_HUMAN Nuclear envelope pore membrane protein POM 121C OS=Homo sapiens OX=9606 GN=POM121C PE=1 SV=3	A8CG34	A8CG34_S368	S	368	HLNKRSRSSSMSSLT
0.625939	1.35793	1.65123	-5.73579	-4.47355	-3.30291	POM121C	>sp|A8CG34|P121C_HUMAN Nuclear envelope pore membrane protein POM 121C OS=Homo sapiens OX=9606 GN=POM121C PE=1 SV=3	A8CG34	A8CG34_S369	S	369	LNKRSRSSSMSSLTG
0.625939	1.35793	1.65123	-4.75403	-3.90232	-4.93786	POM121C	>sp|A8CG34|P121C_HUMAN Nuclear envelope pore membrane protein POM 121C OS=Homo sapiens OX=9606 GN=POM121C PE=1 SV=3	A8CG34	A8CG34_S372	S	372	RSRSSSMSSLTGAYT
-0.970323	-0.404832	-2.21777	-6.68892	-4.55784	-7.44095	POM121C	>sp|A8CG34|P121C_HUMAN Nuclear envelope pore membrane protein POM 121C OS=Homo sapiens OX=9606 GN=POM121C PE=1 SV=3	A8CG34	A8CG34_T445	T	445	CHHSSSSTPLAADKE
-0.970323	-0.404832	-2.21777	-4.73764	-6.30668	-4.00736	POM121C	>sp|A8CG34|P121C_HUMAN Nuclear envelope pore membrane protein POM 121C OS=Homo sapiens OX=9606 GN=POM121C PE=1 SV=3	A8CG34	A8CG34_S444	S	444	LCHHSSSSTPLAADK
1.54223	2.30221	1.21505	-4.49855	-4.30306	-5.55856	EFCAB7	>sp|A8K855|EFCB7_HUMAN EF-hand calcium-binding domain-containing protein 7 OS=Homo sapiens OX=9606 GN=EFCAB7 PE=1 SV=1	A8K855	A8K855_S212	S	212	PSPVPKPSPKITRKT
0.73282	1.50458	0.659319	-5.02693	-5.72399	-6.29023	EFCAB7	>sp|A8K855|EFCB7_HUMAN EF-hand calcium-binding domain-containing protein 7 OS=Homo sapiens OX=9606 GN=EFCAB7 PE=1 SV=1	A8K855	A8K855_S206	S	206	GSPERDPSPVPKPSP
1.14373	1.90722	0.554243	-5.21068	-3.35418	-5.57345	EFCAB7	>sp|A8K855|EFCB7_HUMAN EF-hand calcium-binding domain-containing protein 7 OS=Homo sapiens OX=9606 GN=EFCAB7 PE=1 SV=1	A8K855	A8K855_S200	S	200	FGNHIEGSPERDPSP
-0.673078	-0.485262	0.00312328	-6.67153	-5.70604	-6.29364	ERI2	>sp|A8K979|ERI2_HUMAN ERI1 exoribonuclease 2 OS=Homo sapiens OX=9606 GN=ERI2 PE=2 SV=2	A8K979	A8K979_S17	S	17	LGLIRRKSIAPANGN
-3.72037	-2.57227	-1.74656	-6.12448	-3.9095	-7.80852	RHPN2P1;RHPN2	>sp|A8MT19|RHN2P_HUMAN Putative rhophilin-2-like protein RHPN2P1 OS=Homo sapiens OX=9606 GN=RHPN2P1 PE=5 SV=2;>sp|Q8IUC4|RHPN2_HUMAN Rhophilin-2 OS=Homo sapiens OX=9606 GN=RHPN2 PE=1 SV=1	A8MT19	A8MT19_T503	T	503	SMHNKSATYSVGMQK
-3.72037	-2.57227	-1.74656	-6.33318	-4.43647	-7.14608	RHPN2P1;RHPN2	>sp|A8MT19|RHN2P_HUMAN Putative rhophilin-2-like protein RHPN2P1 OS=Homo sapiens OX=9606 GN=RHPN2P1 PE=5 SV=2;>sp|Q8IUC4|RHPN2_HUMAN Rhophilin-2 OS=Homo sapiens OX=9606 GN=RHPN2 PE=1 SV=1	Q8IUC4	Q8IUC4_T606	T	606	SMHNKSATYSVGMQK
-0.851634	-0.496148	0.0102158	-5.89205	-4.84861	-5.02522	NUDT19	>sp|A8MXV4|NUD19_HUMAN Acyl-coenzyme A diphosphatase NUDT19 OS=Homo sapiens OX=9606 GN=NUDT19 PE=1 SV=1	A8MXV4	A8MXV4_S4	S	4	____MSSSLRPGPSR
-2.64694	-2.36398	-1.65502	-5.15588	-4.39397	-5.68083	MYO9A	>sp|B2RTY4|MYO9A_HUMAN Unconventional myosin-IXa OS=Homo sapiens OX=9606 GN=MYO9A PE=1 SV=2	B2RTY4	B2RTY4_S1733	S	1733	AKLHKTMSQGEITKL
5.97411	3.45547	6.41435	-5.38874	-6.24153	-5.54092	EIF3CL;EIF3C	>sp|B5ME19|EIFCL_HUMAN Eukaryotic translation initiation factor 3 subunit C-like protein OS=Homo sapiens OX=9606 GN=EIF3CL PE=1 SV=1;>sp|Q99613|EIF3C_HUMAN Eukaryotic translation initiation factor 3 subunit C OS=Homo sapiens OX=9606 GN=EIF3C PE=1 SV=1	B5ME19	B5ME19_S166	S	166	YKQNPEQSADEDAEK
5.97411	3.45547	6.41435	-5.1414	-5.74346	-6.05065	EIF3CL;EIF3C	>sp|B5ME19|EIFCL_HUMAN Eukaryotic translation initiation factor 3 subunit C-like protein OS=Homo sapiens OX=9606 GN=EIF3CL PE=1 SV=1;>sp|Q99613|EIF3C_HUMAN Eukaryotic translation initiation factor 3 subunit C OS=Homo sapiens OX=9606 GN=EIF3C PE=1 SV=1	Q99613	Q99613_S166	S	166	YKQNPEQSADEDAEK
2.85219	4.1968	5.00515	-5.00049	-4.7391	-5.63327	EIF3CL;EIF3C	>sp|B5ME19|EIFCL_HUMAN Eukaryotic translation initiation factor 3 subunit C-like protein OS=Homo sapiens OX=9606 GN=EIF3CL PE=1 SV=1;>sp|Q99613|EIF3C_HUMAN Eukaryotic translation initiation factor 3 subunit C OS=Homo sapiens OX=9606 GN=EIF3C PE=1 SV=1	B5ME19	B5ME19_T45	T	45	LSEDEEDTKRVVRSA
2.85219	4.1968	5.00515	-5.58462	-4.74944	-5.62264	EIF3CL;EIF3C	>sp|B5ME19|EIFCL_HUMAN Eukaryotic translation initiation factor 3 subunit C-like protein OS=Homo sapiens OX=9606 GN=EIF3CL PE=1 SV=1;>sp|Q99613|EIF3C_HUMAN Eukaryotic translation initiation factor 3 subunit C OS=Homo sapiens OX=9606 GN=EIF3C PE=1 SV=1	Q99613	Q99613_T45	T	45	LSEDEEDTKRVVRSA
2.78972	4.13177	4.94756	-4.31795	-3.76498	-4.33383	EIF3CL;EIF3C	>sp|B5ME19|EIFCL_HUMAN Eukaryotic translation initiation factor 3 subunit C-like protein OS=Homo sapiens OX=9606 GN=EIF3CL PE=1 SV=1;>sp|Q99613|EIF3C_HUMAN Eukaryotic translation initiation factor 3 subunit C OS=Homo sapiens OX=9606 GN=EIF3C PE=1 SV=1	B5ME19	B5ME19_S39	S	39	GKQPLLLSEDEEDTK
2.78972	4.13177	4.94756	-5.63481	-5.65854	-4.7691	EIF3CL;EIF3C	>sp|B5ME19|EIFCL_HUMAN Eukaryotic translation initiation factor 3 subunit C-like protein OS=Homo sapiens OX=9606 GN=EIF3CL PE=1 SV=1;>sp|Q99613|EIF3C_HUMAN Eukaryotic translation initiation factor 3 subunit C OS=Homo sapiens OX=9606 GN=EIF3C PE=1 SV=1	Q99613	Q99613_S39	S	39	GKQPLLLSEDEEDTK
1.32335	1.3841	1.33403	-5.78622	-3.88953	-6.63366	EIF3CL;EIF3C	>sp|B5ME19|EIFCL_HUMAN Eukaryotic translation initiation factor 3 subunit C-like protein OS=Homo sapiens OX=9606 GN=EIF3CL PE=1 SV=1;>sp|Q99613|EIF3C_HUMAN Eukaryotic translation initiation factor 3 subunit C OS=Homo sapiens OX=9606 GN=EIF3C PE=1 SV=1	B5ME19	B5ME19_S910	S	910	GGYRQQQSQTAY___
1.32335	1.3841	1.33403	-5.43606	-5.0319	-5.94593	EIF3CL;EIF3C	>sp|B5ME19|EIFCL_HUMAN Eukaryotic translation initiation factor 3 subunit C-like protein OS=Homo sapiens OX=9606 GN=EIF3CL PE=1 SV=1;>sp|Q99613|EIF3C_HUMAN Eukaryotic translation initiation factor 3 subunit C OS=Homo sapiens OX=9606 GN=EIF3C PE=1 SV=1	Q99613	Q99613_S909	S	909	GGYRQQQSQTAY___
-0.509397	-0.566553	-0.624949	-4.99242	-4.69061	-4.41907	EIF3CL;EIF3C	>sp|B5ME19|EIFCL_HUMAN Eukaryotic translation initiation factor 3 subunit C-like protein OS=Homo sapiens OX=9606 GN=EIF3CL PE=1 SV=1;>sp|Q99613|EIF3C_HUMAN Eukaryotic translation initiation factor 3 subunit C OS=Homo sapiens OX=9606 GN=EIF3C PE=1 SV=1	B5ME19	B5ME19_S533	S	533	PPEGSSKSEQDQAEN
-0.509397	-0.566553	-0.624949	-5.14203	-5.66665	-6.48216	EIF3CL;EIF3C	>sp|B5ME19|EIFCL_HUMAN Eukaryotic translation initiation factor 3 subunit C-like protein OS=Homo sapiens OX=9606 GN=EIF3CL PE=1 SV=1;>sp|Q99613|EIF3C_HUMAN Eukaryotic translation initiation factor 3 subunit C OS=Homo sapiens OX=9606 GN=EIF3C PE=1 SV=1	Q99613	Q99613_S532	S	532	PPEGSSKSEQDQAEN
-0.823713	-1.14778	-1.02143	-4.86843	-4.1776	-6.80586	EIF3CL;EIF3C	>sp|B5ME19|EIFCL_HUMAN Eukaryotic translation initiation factor 3 subunit C-like protein OS=Homo sapiens OX=9606 GN=EIF3CL PE=1 SV=1;>sp|Q99613|EIF3C_HUMAN Eukaryotic translation initiation factor 3 subunit C OS=Homo sapiens OX=9606 GN=EIF3C PE=1 SV=1	B5ME19	B5ME19_S545	S	545	AENEGEDSAVLMERL
-0.823713	-1.14778	-1.02143	-5.0455	-4.74124	-4.87485	EIF3CL;EIF3C	>sp|B5ME19|EIFCL_HUMAN Eukaryotic translation initiation factor 3 subunit C-like protein OS=Homo sapiens OX=9606 GN=EIF3CL PE=1 SV=1;>sp|Q99613|EIF3C_HUMAN Eukaryotic translation initiation factor 3 subunit C OS=Homo sapiens OX=9606 GN=EIF3C PE=1 SV=1	Q99613	Q99613_S544	S	544	AENEGEDSAVLMERL
-3.59225	-1.37381	-0.160234	-5.61095	-4.54083	-5.74736	MCRIP1	>sp|C9JLW8|MCRI1_HUMAN Mapk-regulated corepressor-interacting protein 1 OS=Homo sapiens OX=9606 GN=MCRIP1 PE=1 SV=1	C9JLW8	C9JLW8_S21	S	21	KRTSSPRSPPSSSEI
-1.02185	-0.525328	-0.875346	-5.23426	-5.52288	-7.58394	NACA	>sp|E9PAV3|NACAM_HUMAN Nascent polypeptide-associated complex subunit alpha, muscle-specific form OS=Homo sapiens OX=9606 GN=NACA PE=1 SV=1	E9PAV3	E9PAV3_S1977	S	1977	TKPDVYKSPASDTYI
-2.32433	-2.74012	-2.27221	-6.10125	-5.8983	-4.76807	NACA	>sp|E9PAV3|NACAM_HUMAN Nascent polypeptide-associated complex subunit alpha, muscle-specific form OS=Homo sapiens OX=9606 GN=NACA PE=1 SV=1	E9PAV3	E9PAV3_S1980	S	1980	DVYKSPASDTYIVFG
-2.78947	-2.25052	-2.1096	-3.60801	-3.78518	-5.8501	NACA	>sp|E9PAV3|NACAM_HUMAN Nascent polypeptide-associated complex subunit alpha, muscle-specific form OS=Homo sapiens OX=9606 GN=NACA PE=1 SV=1	E9PAV3	E9PAV3_Y1983	Y	1983	KSPASDTYIVFGEAK
-0.84446	2.0448	-0.568389	-3.97534	-6.64433	-6.35637	NACA	>sp|E9PAV3|NACAM_HUMAN Nascent polypeptide-associated complex subunit alpha, muscle-specific form OS=Homo sapiens OX=9606 GN=NACA PE=1 SV=1	E9PAV3	E9PAV3_T2037	T	2037	EEEEVDETGVEVKDI
-0.209364	1.90089	0.873017	-5.0233	-4.00237	-6.04348	NACA	>sp|E9PAV3|NACAM_HUMAN Nascent polypeptide-associated complex subunit alpha, muscle-specific form OS=Homo sapiens OX=9606 GN=NACA PE=1 SV=1	E9PAV3	E9PAV3_S2014	S	2014	KVQGEAVSNIQENTQ
-0.241638	1.72779	0.779012	-5.27776	-7.52849	-4.89876	NACA	>sp|E9PAV3|NACAM_HUMAN Nascent polypeptide-associated complex subunit alpha, muscle-specific form OS=Homo sapiens OX=9606 GN=NACA PE=1 SV=1	E9PAV3	E9PAV3_T2022	T	2022	NIQENTQTPTVQEES
-0.268458	1.704	0.753457	-6.02149	-5.1079	-5.80767	NACA	>sp|E9PAV3|NACAM_HUMAN Nascent polypeptide-associated complex subunit alpha, muscle-specific form OS=Homo sapiens OX=9606 GN=NACA PE=1 SV=1	E9PAV3	E9PAV3_T2024	T	2024	QENTQTPTVQEESEE
-0.292454	1.73671	0.754234	-5.13149	-5.79356	-6.59785	NACA	>sp|E9PAV3|NACAM_HUMAN Nascent polypeptide-associated complex subunit alpha, muscle-specific form OS=Homo sapiens OX=9606 GN=NACA PE=1 SV=1	E9PAV3	E9PAV3_S2029	S	2029	TPTVQEESEEEEVDE
-0.468665	0.753246	0.224174	-4.25039	-6.23378	-4.32821	NACA	>sp|E9PAV3|NACAM_HUMAN Nascent polypeptide-associated complex subunit alpha, muscle-specific form OS=Homo sapiens OX=9606 GN=NACA PE=1 SV=1	E9PAV3	E9PAV3_T2020	T	2020	VSNIQENTQTPTVQE
-3.51518	-3.63512	-4.89999	-5.64893	-4.65605	-4.72383	NPIPB6;NPIPB9	>sp|E9PJ23|NPIB6_HUMAN Nuclear pore complex-interacting protein family member B6 OS=Homo sapiens OX=9606 GN=NPIPB6 PE=3 SV=1;>sp|F8W1W9|NPIB9_HUMAN Nuclear pore complex-interacting protein family member B9 OS=Homo sapiens OX=9606 GN=NPIPB9 PE=3 SV=1	E9PJ23	E9PJ23_Y89	Y	89	IIGFLRRYTFNILFC
-3.51518	-3.63512	-4.89999	-5.05705	-5.81514	-6.88606	NPIPB6;NPIPB9	>sp|E9PJ23|NPIB6_HUMAN Nuclear pore complex-interacting protein family member B6 OS=Homo sapiens OX=9606 GN=NPIPB6 PE=3 SV=1;>sp|F8W1W9|NPIB9_HUMAN Nuclear pore complex-interacting protein family member B9 OS=Homo sapiens OX=9606 GN=NPIPB9 PE=3 SV=1	F8W1W9	F8W1W9_Y86	Y	86	IIGFLRRYTFNILFC
-0.771078	-0.129181	-0.379811	-4.63427	-5.80364	-6.89067	CNK3/IPCEF1;CNKSR3	>sp|G9CGD6|CNIPF_HUMAN CNK3/IPCEF1 fusion protein OS=Homo sapiens OX=9606 GN=CNK3/IPCEF1 PE=1 SV=1;>sp|Q6P9H4|CNKR3_HUMAN Connector enhancer of kinase suppressor of ras 3 OS=Homo sapiens OX=9606 GN=CNKSR3 PE=1 SV=1	G9CGD6	G9CGD6_S381	S	381	PLPGPKGSESPNSFL
-0.771078	-0.129181	-0.379811	-5.58514	-4.22295	-4.86626	CNK3/IPCEF1;CNKSR3	>sp|G9CGD6|CNIPF_HUMAN CNK3/IPCEF1 fusion protein OS=Homo sapiens OX=9606 GN=CNK3/IPCEF1 PE=1 SV=1;>sp|Q6P9H4|CNKR3_HUMAN Connector enhancer of kinase suppressor of ras 3 OS=Homo sapiens OX=9606 GN=CNKSR3 PE=1 SV=1	Q6P9H4	Q6P9H4_S381	S	381	PLPGPKGSESPNSFL
-1.42092	-1.14121	-0.582334	-4.55354	-2.86507	-7.01107	CNK3/IPCEF1;CNKSR3	>sp|G9CGD6|CNIPF_HUMAN CNK3/IPCEF1 fusion protein OS=Homo sapiens OX=9606 GN=CNK3/IPCEF1 PE=1 SV=1;>sp|Q6P9H4|CNKR3_HUMAN Connector enhancer of kinase suppressor of ras 3 OS=Homo sapiens OX=9606 GN=CNKSR3 PE=1 SV=1	G9CGD6	G9CGD6_S383	S	383	PGPKGSESPNSFLDQ
-1.42092	-1.14121	-0.582334	-6.25847	-3.87781	-3.42816	CNK3/IPCEF1;CNKSR3	>sp|G9CGD6|CNIPF_HUMAN CNK3/IPCEF1 fusion protein OS=Homo sapiens OX=9606 GN=CNK3/IPCEF1 PE=1 SV=1;>sp|Q6P9H4|CNKR3_HUMAN Connector enhancer of kinase suppressor of ras 3 OS=Homo sapiens OX=9606 GN=CNKSR3 PE=1 SV=1	Q6P9H4	Q6P9H4_S383	S	383	PGPKGSESPNSFLDQ
-2.95133	-0.560659	-4.99496	-4.01361	-6.66708	-6.49843	Tax_Id=9606;KRT10	>IPI:CON_00009865.2|SWISS-PROT:P13645 Tax_Id=9606 Gene_Symbol=KRT10 Keratin, type I cytoskeletal 10;>sp|P13645|K1C10_HUMAN Keratin, type I cytoskeletal 10 OS=Homo sapiens OX=9606 GN=KRT10 PE=1 SV=6	P13645	P13645_S405	S	405	GRYCVQLSQIQAQIS
-3.28472	-1.80009	-1.66556	-7.00379	-5.4265	-4.68955	Tax_Id=9606;KRT2	>IPI:CON_00021304.1|SWISS-PROT:P35908 Tax_Id=9606 Gene_Symbol=KRT2 Keratin, type II cytoskeletal 2 epidermal;>sp|P35908|K22E_HUMAN Keratin, type II cytoskeletal 2 epidermal OS=Homo sapiens OX=9606 GN=KRT2 PE=1 SV=2	IPI:CON_00021304.1SWISS-PROT:P35908	IPI:CON_00021304.1SWISS-PROT:P35908_S62	S	62	GGGFGSRSLVGLGGT
-3.28472	-1.80009	-1.66556	-5.24989	-4.51853	-6.2693	Tax_Id=9606;KRT2	>IPI:CON_00021304.1|SWISS-PROT:P35908 Tax_Id=9606 Gene_Symbol=KRT2 Keratin, type II cytoskeletal 2 epidermal;>sp|P35908|K22E_HUMAN Keratin, type II cytoskeletal 2 epidermal OS=Homo sapiens OX=9606 GN=KRT2 PE=1 SV=2	P35908	P35908_S62	S	62	GGGFGSRSLVGLGGT
3.63164	3.4086	2.68055	-4.47925	-4.17321	-5.66369	Tax_Id=9606;Tax_Id=9606;KRT17	>IPI:CON_00450768.7|SWISS-PROT:Q04695 Tax_Id=9606 Gene_Symbol=KRT17 Keratin, type I cytoskeletal 17;>IPI:CON_IPI00450768.7|SWISS-PROT:Q04695 Tax_Id=9606 Gene_Symbol=KRT17 Keratin, type I cytoskeletal 17;>sp|Q04695|K1C17_HUMAN Keratin, type I cytoskeletal 17 OS=Homo sapiens OX=9606 GN=KRT17 PE=1 SV=2	IPI:CON_00450768.7SWISS-PROT:Q04695	IPI:CON_00450768.7SWISS-PROT:Q04695_S32	S	32	SRTSCRLSGGLGAGS
3.63164	3.4086	2.68055	-4.89802	-3.9838	-6.119	Tax_Id=9606;Tax_Id=9606;KRT17	>IPI:CON_00450768.7|SWISS-PROT:Q04695 Tax_Id=9606 Gene_Symbol=KRT17 Keratin, type I cytoskeletal 17;>IPI:CON_IPI00450768.7|SWISS-PROT:Q04695 Tax_Id=9606 Gene_Symbol=KRT17 Keratin, type I cytoskeletal 17;>sp|Q04695|K1C17_HUMAN Keratin, type I cytoskeletal 17 OS=Homo sapiens OX=9606 GN=KRT17 PE=1 SV=2	IPI:CON_IPI00450768.7SWISS-PROT:Q04695	IPI:CON_IPI00450768.7SWISS-PROT:Q04695_S32	S	32	SRTSCRLSGGLGAGS
3.63164	3.4086	2.68055	-4.5921	-4.3909	-7.27236	Tax_Id=9606;Tax_Id=9606;KRT17	>IPI:CON_00450768.7|SWISS-PROT:Q04695 Tax_Id=9606 Gene_Symbol=KRT17 Keratin, type I cytoskeletal 17;>IPI:CON_IPI00450768.7|SWISS-PROT:Q04695 Tax_Id=9606 Gene_Symbol=KRT17 Keratin, type I cytoskeletal 17;>sp|Q04695|K1C17_HUMAN Keratin, type I cytoskeletal 17 OS=Homo sapiens OX=9606 GN=KRT17 PE=1 SV=2	Q04695	Q04695_S32	S	32	SRTSCRLSGGLGAGS
1.48568	1.35267	1.30257	-4.24838	-5.32875	-4.82494	Tax_Id=9606;Tax_Id=9606;KRT17	>IPI:CON_00450768.7|SWISS-PROT:Q04695 Tax_Id=9606 Gene_Symbol=KRT17 Keratin, type I cytoskeletal 17;>IPI:CON_IPI00450768.7|SWISS-PROT:Q04695 Tax_Id=9606 Gene_Symbol=KRT17 Keratin, type I cytoskeletal 17;>sp|Q04695|K1C17_HUMAN Keratin, type I cytoskeletal 17 OS=Homo sapiens OX=9606 GN=KRT17 PE=1 SV=2	IPI:CON_00450768.7SWISS-PROT:Q04695	IPI:CON_00450768.7SWISS-PROT:Q04695_S39	S	39	SGGLGAGSCRLGSAG
1.48568	1.35267	1.30257	-5.67822	-4.10695	-5.726	Tax_Id=9606;Tax_Id=9606;KRT17	>IPI:CON_00450768.7|SWISS-PROT:Q04695 Tax_Id=9606 Gene_Symbol=KRT17 Keratin, type I cytoskeletal 17;>IPI:CON_IPI00450768.7|SWISS-PROT:Q04695 Tax_Id=9606 Gene_Symbol=KRT17 Keratin, type I cytoskeletal 17;>sp|Q04695|K1C17_HUMAN Keratin, type I cytoskeletal 17 OS=Homo sapiens OX=9606 GN=KRT17 PE=1 SV=2	IPI:CON_IPI00450768.7SWISS-PROT:Q04695	IPI:CON_IPI00450768.7SWISS-PROT:Q04695_S39	S	39	SGGLGAGSCRLGSAG
1.48568	1.35267	1.30257	-3.69828	-5.45047	-6.3112	Tax_Id=9606;Tax_Id=9606;KRT17	>IPI:CON_00450768.7|SWISS-PROT:Q04695 Tax_Id=9606 Gene_Symbol=KRT17 Keratin, type I cytoskeletal 17;>IPI:CON_IPI00450768.7|SWISS-PROT:Q04695 Tax_Id=9606 Gene_Symbol=KRT17 Keratin, type I cytoskeletal 17;>sp|Q04695|K1C17_HUMAN Keratin, type I cytoskeletal 17 OS=Homo sapiens OX=9606 GN=KRT17 PE=1 SV=2	Q04695	Q04695_S39	S	39	SGGLGAGSCRLGSAG
1.21612	1.72937	1.75339	-6.15032	-5.31642	-5.28652	Tax_Id=9606;Tax_Id=9606;KRT17	>IPI:CON_00450768.7|SWISS-PROT:Q04695 Tax_Id=9606 Gene_Symbol=KRT17 Keratin, type I cytoskeletal 17;>IPI:CON_IPI00450768.7|SWISS-PROT:Q04695 Tax_Id=9606 Gene_Symbol=KRT17 Keratin, type I cytoskeletal 17;>sp|Q04695|K1C17_HUMAN Keratin, type I cytoskeletal 17 OS=Homo sapiens OX=9606 GN=KRT17 PE=1 SV=2	IPI:CON_00450768.7SWISS-PROT:Q04695	IPI:CON_00450768.7SWISS-PROT:Q04695_S12	S	12	IRQFTSSSSIKGSSG
1.21612	1.72937	1.75339	-3.08344	-4.00917	-5.26373	Tax_Id=9606;Tax_Id=9606;KRT17	>IPI:CON_00450768.7|SWISS-PROT:Q04695 Tax_Id=9606 Gene_Symbol=KRT17 Keratin, type I cytoskeletal 17;>IPI:CON_IPI00450768.7|SWISS-PROT:Q04695 Tax_Id=9606 Gene_Symbol=KRT17 Keratin, type I cytoskeletal 17;>sp|Q04695|K1C17_HUMAN Keratin, type I cytoskeletal 17 OS=Homo sapiens OX=9606 GN=KRT17 PE=1 SV=2	IPI:CON_IPI00450768.7SWISS-PROT:Q04695	IPI:CON_IPI00450768.7SWISS-PROT:Q04695_S12	S	12	IRQFTSSSSIKGSSG
1.21612	1.72937	1.75339	-4.78766	-3.93556	-5.86045	Tax_Id=9606;Tax_Id=9606;KRT17	>IPI:CON_00450768.7|SWISS-PROT:Q04695 Tax_Id=9606 Gene_Symbol=KRT17 Keratin, type I cytoskeletal 17;>IPI:CON_IPI00450768.7|SWISS-PROT:Q04695 Tax_Id=9606 Gene_Symbol=KRT17 Keratin, type I cytoskeletal 17;>sp|Q04695|K1C17_HUMAN Keratin, type I cytoskeletal 17 OS=Homo sapiens OX=9606 GN=KRT17 PE=1 SV=2	Q04695	Q04695_S12	S	12	IRQFTSSSSIKGSSG
0.881259	1.46833	1.43095	-5.09545	-5.59458	-6.00656	Tax_Id=9606;Tax_Id=9606;KRT17	>IPI:CON_00450768.7|SWISS-PROT:Q04695 Tax_Id=9606 Gene_Symbol=KRT17 Keratin, type I cytoskeletal 17;>IPI:CON_IPI00450768.7|SWISS-PROT:Q04695 Tax_Id=9606 Gene_Symbol=KRT17 Keratin, type I cytoskeletal 17;>sp|Q04695|K1C17_HUMAN Keratin, type I cytoskeletal 17 OS=Homo sapiens OX=9606 GN=KRT17 PE=1 SV=2	IPI:CON_00450768.7SWISS-PROT:Q04695	IPI:CON_00450768.7SWISS-PROT:Q04695_S13	S	13	RQFTSSSSIKGSSGL
0.881259	1.46833	1.43095	-4.75742	-4.60537	-5.84922	Tax_Id=9606;Tax_Id=9606;KRT17	>IPI:CON_00450768.7|SWISS-PROT:Q04695 Tax_Id=9606 Gene_Symbol=KRT17 Keratin, type I cytoskeletal 17;>IPI:CON_IPI00450768.7|SWISS-PROT:Q04695 Tax_Id=9606 Gene_Symbol=KRT17 Keratin, type I cytoskeletal 17;>sp|Q04695|K1C17_HUMAN Keratin, type I cytoskeletal 17 OS=Homo sapiens OX=9606 GN=KRT17 PE=1 SV=2	IPI:CON_IPI00450768.7SWISS-PROT:Q04695	IPI:CON_IPI00450768.7SWISS-PROT:Q04695_S13	S	13	RQFTSSSSIKGSSGL
0.881259	1.46833	1.43095	-4.85509	-4.51926	-3.96203	Tax_Id=9606;Tax_Id=9606;KRT17	>IPI:CON_00450768.7|SWISS-PROT:Q04695 Tax_Id=9606 Gene_Symbol=KRT17 Keratin, type I cytoskeletal 17;>IPI:CON_IPI00450768.7|SWISS-PROT:Q04695 Tax_Id=9606 Gene_Symbol=KRT17 Keratin, type I cytoskeletal 17;>sp|Q04695|K1C17_HUMAN Keratin, type I cytoskeletal 17 OS=Homo sapiens OX=9606 GN=KRT17 PE=1 SV=2	Q04695	Q04695_S13	S	13	RQFTSSSSIKGSSGL
2.02946	2.04202	2.36768	-5.88896	-5.90217	-8.29836	Tax_Id=9606;Tax_Id=9606;KRT7	>IPI:CON_IPI00306959.10|SWISS-PROT:P08729 Tax_Id=9606 Gene_Symbol=KRT7 Keratin, type II cytoskeletal 7;>IPI:CON_IPI00847342.1|TREMBL:Q3KNV1;Q96GE1 Tax_Id=9606 Gene_Symbol=KRT7 keratin 7;>sp|P08729|K2C7_HUMAN Keratin, type II cytoskeletal 7 OS=Homo sapiens OX=9606 GN=KRT7 PE=1 SV=5	IPI:CON_IPI00306959.10SWISS-PROT:P08729	IPI:CON_IPI00306959.10SWISS-PROT:P08729_S2	S	2	______MSIHFSSPV
2.02946	2.04202	2.36768	-6.01377	-5.07839	-5.73366	Tax_Id=9606;Tax_Id=9606;KRT7	>IPI:CON_IPI00306959.10|SWISS-PROT:P08729 Tax_Id=9606 Gene_Symbol=KRT7 Keratin, type II cytoskeletal 7;>IPI:CON_IPI00847342.1|TREMBL:Q3KNV1;Q96GE1 Tax_Id=9606 Gene_Symbol=KRT7 keratin 7;>sp|P08729|K2C7_HUMAN Keratin, type II cytoskeletal 7 OS=Homo sapiens OX=9606 GN=KRT7 PE=1 SV=5	IPI:CON_IPI00847342.1TREMBL:Q3KNV1Q96GE1	IPI:CON_IPI00847342.1TREMBL:Q3KNV1Q96GE1_S2	S	2	______MSIHFSSPV
2.02946	2.04202	2.36768	-5.3377	-4.31616	-4.68528	Tax_Id=9606;Tax_Id=9606;KRT7	>IPI:CON_IPI00306959.10|SWISS-PROT:P08729 Tax_Id=9606 Gene_Symbol=KRT7 Keratin, type II cytoskeletal 7;>IPI:CON_IPI00847342.1|TREMBL:Q3KNV1;Q96GE1 Tax_Id=9606 Gene_Symbol=KRT7 keratin 7;>sp|P08729|K2C7_HUMAN Keratin, type II cytoskeletal 7 OS=Homo sapiens OX=9606 GN=KRT7 PE=1 SV=5	P08729	P08729_S2	S	2	______MSIHFSSPV
0.111075	1.7204	2.29096	-5.26069	-5.67931	-6.47361	Tax_Id=9606;Tax_Id=9606;KRT7	>IPI:CON_IPI00306959.10|SWISS-PROT:P08729 Tax_Id=9606 Gene_Symbol=KRT7 Keratin, type II cytoskeletal 7;>IPI:CON_IPI00847342.1|TREMBL:Q3KNV1;Q96GE1 Tax_Id=9606 Gene_Symbol=KRT7 keratin 7;>sp|P08729|K2C7_HUMAN Keratin, type II cytoskeletal 7 OS=Homo sapiens OX=9606 GN=KRT7 PE=1 SV=5	IPI:CON_IPI00306959.10SWISS-PROT:P08729	IPI:CON_IPI00306959.10SWISS-PROT:P08729_S53	S	53	RPRVAVRSAYGGPVG
0.111075	1.7204	2.29096	-5.37573	-3.99488	-5.32864	Tax_Id=9606;Tax_Id=9606;KRT7	>IPI:CON_IPI00306959.10|SWISS-PROT:P08729 Tax_Id=9606 Gene_Symbol=KRT7 Keratin, type II cytoskeletal 7;>IPI:CON_IPI00847342.1|TREMBL:Q3KNV1;Q96GE1 Tax_Id=9606 Gene_Symbol=KRT7 keratin 7;>sp|P08729|K2C7_HUMAN Keratin, type II cytoskeletal 7 OS=Homo sapiens OX=9606 GN=KRT7 PE=1 SV=5	IPI:CON_IPI00847342.1TREMBL:Q3KNV1Q96GE1	IPI:CON_IPI00847342.1TREMBL:Q3KNV1Q96GE1_S53	S	53	RPRVAVRSAYGGPVG
0.111075	1.7204	2.29096	-3.88148	-6.07188	-6.64838	Tax_Id=9606;Tax_Id=9606;KRT7	>IPI:CON_IPI00306959.10|SWISS-PROT:P08729 Tax_Id=9606 Gene_Symbol=KRT7 Keratin, type II cytoskeletal 7;>IPI:CON_IPI00847342.1|TREMBL:Q3KNV1;Q96GE1 Tax_Id=9606 Gene_Symbol=KRT7 keratin 7;>sp|P08729|K2C7_HUMAN Keratin, type II cytoskeletal 7 OS=Homo sapiens OX=9606 GN=KRT7 PE=1 SV=5	P08729	P08729_S53	S	53	RPRVAVRSAYGGPVG
-2.73552	-1.5343	-4.80011	-5.2945	-4.44845	-6.51733	Tax_Id=9606;Tax_Id=9606;KRT7	>IPI:CON_IPI00306959.10|SWISS-PROT:P08729 Tax_Id=9606 Gene_Symbol=KRT7 Keratin, type II cytoskeletal 7;>IPI:CON_IPI00847342.1|TREMBL:Q3KNV1;Q96GE1 Tax_Id=9606 Gene_Symbol=KRT7 keratin 7;>sp|P08729|K2C7_HUMAN Keratin, type II cytoskeletal 7 OS=Homo sapiens OX=9606 GN=KRT7 PE=1 SV=5	IPI:CON_IPI00847342.1TREMBL:Q3KNV1Q96GE1	IPI:CON_IPI00847342.1TREMBL:Q3KNV1Q96GE1_T459	T	459	LKAYSIRTASASRRS
-2.73552	-1.5343	-4.80011	-4.95311	-4.58677	-6.21086	Tax_Id=9606;Tax_Id=9606;KRT7	>IPI:CON_IPI00306959.10|SWISS-PROT:P08729 Tax_Id=9606 Gene_Symbol=KRT7 Keratin, type II cytoskeletal 7;>IPI:CON_IPI00847342.1|TREMBL:Q3KNV1;Q96GE1 Tax_Id=9606 Gene_Symbol=KRT7 keratin 7;>sp|P08729|K2C7_HUMAN Keratin, type II cytoskeletal 7 OS=Homo sapiens OX=9606 GN=KRT7 PE=1 SV=5	P08729	P08729_T459	T	459	LKAYSIRTASASRRS
-2.73552	-1.5343	-4.80011	-4.43313	-5.28882	-6.73756	Tax_Id=9606;Tax_Id=9606;KRT7	>IPI:CON_IPI00306959.10|SWISS-PROT:P08729 Tax_Id=9606 Gene_Symbol=KRT7 Keratin, type II cytoskeletal 7;>IPI:CON_IPI00847342.1|TREMBL:Q3KNV1;Q96GE1 Tax_Id=9606 Gene_Symbol=KRT7 keratin 7;>sp|P08729|K2C7_HUMAN Keratin, type II cytoskeletal 7 OS=Homo sapiens OX=9606 GN=KRT7 PE=1 SV=5	P08729	P08729_S456	S	456	PGLLKAYSIRTASAS
-3.54417	-4.72375	-3.42711	-4.24165	-5.61293	-6.00201	Tax_Id=9606;Tax_Id=9606;KRT7	>IPI:CON_IPI00306959.10|SWISS-PROT:P08729 Tax_Id=9606 Gene_Symbol=KRT7 Keratin, type II cytoskeletal 7;>IPI:CON_IPI00847342.1|TREMBL:Q3KNV1;Q96GE1 Tax_Id=9606 Gene_Symbol=KRT7 keratin 7;>sp|P08729|K2C7_HUMAN Keratin, type II cytoskeletal 7 OS=Homo sapiens OX=9606 GN=KRT7 PE=1 SV=5	IPI:CON_IPI00306959.10SWISS-PROT:P08729	IPI:CON_IPI00306959.10SWISS-PROT:P08729_S254	S	254	LSMDNSRSLDLDGII
-3.54417	-4.72375	-3.42711	-6.81427	-4.07874	-5.86375	Tax_Id=9606;Tax_Id=9606;KRT7	>IPI:CON_IPI00306959.10|SWISS-PROT:P08729 Tax_Id=9606 Gene_Symbol=KRT7 Keratin, type II cytoskeletal 7;>IPI:CON_IPI00847342.1|TREMBL:Q3KNV1;Q96GE1 Tax_Id=9606 Gene_Symbol=KRT7 keratin 7;>sp|P08729|K2C7_HUMAN Keratin, type II cytoskeletal 7 OS=Homo sapiens OX=9606 GN=KRT7 PE=1 SV=5	IPI:CON_IPI00847342.1TREMBL:Q3KNV1Q96GE1	IPI:CON_IPI00847342.1TREMBL:Q3KNV1Q96GE1_S254	S	254	LSMDNSRSLDLDGII
4.53015	4.80918	4.25663	0.430936	0.259666	0.191794	Tax_Id=9606;KRT8	>IPI:CON_IPI00554648.3|SWISS-PROT:P05787 Tax_Id=9606 Gene_Symbol=KRT8 Keratin, type II cytoskeletal 8;>sp|P05787|K2C8_HUMAN Keratin, type II cytoskeletal 8 OS=Homo sapiens OX=9606 GN=KRT8 PE=1 SV=7	IPI:CON_IPI00554648.3SWISS-PROT:P05787	IPI:CON_IPI00554648.3SWISS-PROT:P05787_S24	S	24	PRAFSSRSYTSGPGS
4.53015	4.80918	4.25663	0.430936	0.259666	0.191794	Tax_Id=9606;KRT8	>IPI:CON_IPI00554648.3|SWISS-PROT:P05787 Tax_Id=9606 Gene_Symbol=KRT8 Keratin, type II cytoskeletal 8;>sp|P05787|K2C8_HUMAN Keratin, type II cytoskeletal 8 OS=Homo sapiens OX=9606 GN=KRT8 PE=1 SV=7	P05787	P05787_S24	S	24	PRAFSSRSYTSGPGS
4.12966	4.41213	3.85607	-0.0177841	-0.239714	-0.158375	Tax_Id=9606;KRT8	>IPI:CON_IPI00554648.3|SWISS-PROT:P05787 Tax_Id=9606 Gene_Symbol=KRT8 Keratin, type II cytoskeletal 8;>sp|P05787|K2C8_HUMAN Keratin, type II cytoskeletal 8 OS=Homo sapiens OX=9606 GN=KRT8 PE=1 SV=7	IPI:CON_IPI00554648.3SWISS-PROT:P05787	IPI:CON_IPI00554648.3SWISS-PROT:P05787_T26	T	26	AFSSRSYTSGPGSRI
4.12966	4.41213	3.85607	-0.0177841	-0.239714	-0.158375	Tax_Id=9606;KRT8	>IPI:CON_IPI00554648.3|SWISS-PROT:P05787 Tax_Id=9606 Gene_Symbol=KRT8 Keratin, type II cytoskeletal 8;>sp|P05787|K2C8_HUMAN Keratin, type II cytoskeletal 8 OS=Homo sapiens OX=9606 GN=KRT8 PE=1 SV=7	P05787	P05787_T26	T	26	AFSSRSYTSGPGSRI
4.10251	4.33062	3.69361	-0.0689497	-0.14114	-0.377151	Tax_Id=9606;KRT8	>IPI:CON_IPI00554648.3|SWISS-PROT:P05787 Tax_Id=9606 Gene_Symbol=KRT8 Keratin, type II cytoskeletal 8;>sp|P05787|K2C8_HUMAN Keratin, type II cytoskeletal 8 OS=Homo sapiens OX=9606 GN=KRT8 PE=1 SV=7	IPI:CON_IPI00554648.3SWISS-PROT:P05787	IPI:CON_IPI00554648.3SWISS-PROT:P05787_Y25	Y	25	RAFSSRSYTSGPGSR
4.10251	4.33062	3.69361	-0.0689497	-0.14114	-0.377151	Tax_Id=9606;KRT8	>IPI:CON_IPI00554648.3|SWISS-PROT:P05787 Tax_Id=9606 Gene_Symbol=KRT8 Keratin, type II cytoskeletal 8;>sp|P05787|K2C8_HUMAN Keratin, type II cytoskeletal 8 OS=Homo sapiens OX=9606 GN=KRT8 PE=1 SV=7	P05787	P05787_Y25	Y	25	RAFSSRSYTSGPGSR
0.501671	1.20991	0.253211	-5.00235	-5.73089	-6.54647	Tax_Id=9606;KRT8	>IPI:CON_IPI00554648.3|SWISS-PROT:P05787 Tax_Id=9606 Gene_Symbol=KRT8 Keratin, type II cytoskeletal 8;>sp|P05787|K2C8_HUMAN Keratin, type II cytoskeletal 8 OS=Homo sapiens OX=9606 GN=KRT8 PE=1 SV=7	IPI:CON_IPI00554648.3SWISS-PROT:P05787	IPI:CON_IPI00554648.3SWISS-PROT:P05787_S27	S	27	FSSRSYTSGPGSRIS
0.501671	1.20991	0.253211	-4.94379	-4.41902	-5.23244	Tax_Id=9606;KRT8	>IPI:CON_IPI00554648.3|SWISS-PROT:P05787 Tax_Id=9606 Gene_Symbol=KRT8 Keratin, type II cytoskeletal 8;>sp|P05787|K2C8_HUMAN Keratin, type II cytoskeletal 8 OS=Homo sapiens OX=9606 GN=KRT8 PE=1 SV=7	P05787	P05787_S27	S	27	FSSRSYTSGPGSRIS
-1.42889	-1.42314	-0.801878	-4.28431	-5.34284	-5.68715	Tax_Id=9606;KRT8	>IPI:CON_IPI00554648.3|SWISS-PROT:P05787 Tax_Id=9606 Gene_Symbol=KRT8 Keratin, type II cytoskeletal 8;>sp|P05787|K2C8_HUMAN Keratin, type II cytoskeletal 8 OS=Homo sapiens OX=9606 GN=KRT8 PE=1 SV=7	IPI:CON_IPI00554648.3SWISS-PROT:P05787	IPI:CON_IPI00554648.3SWISS-PROT:P05787_S31	S	31	SYTSGPGSRISSSSF
-1.42889	-1.42314	-0.801878	-5.54523	-5.74584	-4.80663	Tax_Id=9606;KRT8	>IPI:CON_IPI00554648.3|SWISS-PROT:P05787 Tax_Id=9606 Gene_Symbol=KRT8 Keratin, type II cytoskeletal 8;>sp|P05787|K2C8_HUMAN Keratin, type II cytoskeletal 8 OS=Homo sapiens OX=9606 GN=KRT8 PE=1 SV=7	P05787	P05787_S31	S	31	SYTSGPGSRISSSSF
4.51594	4.65501	4.80017	-6.08786	-3.72901	-4.86294	Tax_Id=9606;KRT8	>IPI:CON_IPI00554648.3|SWISS-PROT:P05787 Tax_Id=9606 Gene_Symbol=KRT8 Keratin, type II cytoskeletal 8;>sp|P05787|K2C8_HUMAN Keratin, type II cytoskeletal 8 OS=Homo sapiens OX=9606 GN=KRT8 PE=1 SV=7	IPI:CON_IPI00554648.3SWISS-PROT:P05787	IPI:CON_IPI00554648.3SWISS-PROT:P05787_S43	S	43	SSFSRVGSSNFRGGL
4.51594	4.65501	4.80017	-5.24558	-4.1419	-5.27542	Tax_Id=9606;KRT8	>IPI:CON_IPI00554648.3|SWISS-PROT:P05787 Tax_Id=9606 Gene_Symbol=KRT8 Keratin, type II cytoskeletal 8;>sp|P05787|K2C8_HUMAN Keratin, type II cytoskeletal 8 OS=Homo sapiens OX=9606 GN=KRT8 PE=1 SV=7	P05787	P05787_S43	S	43	SSFSRVGSSNFRGGL
3.63992	3.75858	3.90444	-5.16831	-6.03251	-6.67692	Tax_Id=9606;KRT8	>IPI:CON_IPI00554648.3|SWISS-PROT:P05787 Tax_Id=9606 Gene_Symbol=KRT8 Keratin, type II cytoskeletal 8;>sp|P05787|K2C8_HUMAN Keratin, type II cytoskeletal 8 OS=Homo sapiens OX=9606 GN=KRT8 PE=1 SV=7	IPI:CON_IPI00554648.3SWISS-PROT:P05787	IPI:CON_IPI00554648.3SWISS-PROT:P05787_S44	S	44	SFSRVGSSNFRGGLG
3.63992	3.75858	3.90444	-4.73021	-4.64988	-5.00707	Tax_Id=9606;KRT8	>IPI:CON_IPI00554648.3|SWISS-PROT:P05787 Tax_Id=9606 Gene_Symbol=KRT8 Keratin, type II cytoskeletal 8;>sp|P05787|K2C8_HUMAN Keratin, type II cytoskeletal 8 OS=Homo sapiens OX=9606 GN=KRT8 PE=1 SV=7	P05787	P05787_S44	S	44	SFSRVGSSNFRGGLG
3.62132	3.97845	3.8373	-6.1023	-4.90666	-5.71529	Tax_Id=9606;KRT8	>IPI:CON_IPI00554648.3|SWISS-PROT:P05787 Tax_Id=9606 Gene_Symbol=KRT8 Keratin, type II cytoskeletal 8;>sp|P05787|K2C8_HUMAN Keratin, type II cytoskeletal 8 OS=Homo sapiens OX=9606 GN=KRT8 PE=1 SV=7	IPI:CON_IPI00554648.3SWISS-PROT:P05787	IPI:CON_IPI00554648.3SWISS-PROT:P05787_S37	S	37	GSRISSSSFSRVGSS
3.62132	3.97845	3.8373	-5.28699	-5.09424	-5.29253	Tax_Id=9606;KRT8	>IPI:CON_IPI00554648.3|SWISS-PROT:P05787 Tax_Id=9606 Gene_Symbol=KRT8 Keratin, type II cytoskeletal 8;>sp|P05787|K2C8_HUMAN Keratin, type II cytoskeletal 8 OS=Homo sapiens OX=9606 GN=KRT8 PE=1 SV=7	P05787	P05787_S37	S	37	GSRISSSSFSRVGSS
2.88231	3.05639	2.81088	-4.29823	-3.98942	-4.72681	Tax_Id=9606;KRT8	>IPI:CON_IPI00554648.3|SWISS-PROT:P05787 Tax_Id=9606 Gene_Symbol=KRT8 Keratin, type II cytoskeletal 8;>sp|P05787|K2C8_HUMAN Keratin, type II cytoskeletal 8 OS=Homo sapiens OX=9606 GN=KRT8 PE=1 SV=7	IPI:CON_IPI00554648.3SWISS-PROT:P05787	IPI:CON_IPI00554648.3SWISS-PROT:P05787_S39	S	39	RISSSSFSRVGSSNF
2.88231	3.05639	2.81088	-4.71491	-4.47061	-3.24846	Tax_Id=9606;KRT8	>IPI:CON_IPI00554648.3|SWISS-PROT:P05787 Tax_Id=9606 Gene_Symbol=KRT8 Keratin, type II cytoskeletal 8;>sp|P05787|K2C8_HUMAN Keratin, type II cytoskeletal 8 OS=Homo sapiens OX=9606 GN=KRT8 PE=1 SV=7	P05787	P05787_S39	S	39	RISSSSFSRVGSSNF
2.32196	2.59093	1.98064	-5.66002	-4.64214	-7.53949	Tax_Id=9606;KRT8	>IPI:CON_IPI00554648.3|SWISS-PROT:P05787 Tax_Id=9606 Gene_Symbol=KRT8 Keratin, type II cytoskeletal 8;>sp|P05787|K2C8_HUMAN Keratin, type II cytoskeletal 8 OS=Homo sapiens OX=9606 GN=KRT8 PE=1 SV=7	IPI:CON_IPI00554648.3SWISS-PROT:P05787	IPI:CON_IPI00554648.3SWISS-PROT:P05787_S34	S	34	SGPGSRISSSSFSRV
2.32196	2.59093	1.98064	-5.57191	-4.87008	-5.41805	Tax_Id=9606;KRT8	>IPI:CON_IPI00554648.3|SWISS-PROT:P05787 Tax_Id=9606 Gene_Symbol=KRT8 Keratin, type II cytoskeletal 8;>sp|P05787|K2C8_HUMAN Keratin, type II cytoskeletal 8 OS=Homo sapiens OX=9606 GN=KRT8 PE=1 SV=7	P05787	P05787_S34	S	34	SGPGSRISSSSFSRV
0.0118332	0.93267	-0.785387	-5.14438	-3.07363	-4.18654	Tax_Id=9606;KRT8	>IPI:CON_IPI00554648.3|SWISS-PROT:P05787 Tax_Id=9606 Gene_Symbol=KRT8 Keratin, type II cytoskeletal 8;>sp|P05787|K2C8_HUMAN Keratin, type II cytoskeletal 8 OS=Homo sapiens OX=9606 GN=KRT8 PE=1 SV=7	IPI:CON_IPI00554648.3SWISS-PROT:P05787	IPI:CON_IPI00554648.3SWISS-PROT:P05787_S36	S	36	PGSRISSSSFSRVGS
0.0118332	0.93267	-0.785387	-5.21619	-5.82034	-5.28661	Tax_Id=9606;KRT8	>IPI:CON_IPI00554648.3|SWISS-PROT:P05787 Tax_Id=9606 Gene_Symbol=KRT8 Keratin, type II cytoskeletal 8;>sp|P05787|K2C8_HUMAN Keratin, type II cytoskeletal 8 OS=Homo sapiens OX=9606 GN=KRT8 PE=1 SV=7	P05787	P05787_S36	S	36	PGSRISSSSFSRVGS
0.211992	0.95633	-0.345687	-4.90603	-4.32638	-4.53906	Tax_Id=9606;KRT8	>IPI:CON_IPI00554648.3|SWISS-PROT:P05787 Tax_Id=9606 Gene_Symbol=KRT8 Keratin, type II cytoskeletal 8;>sp|P05787|K2C8_HUMAN Keratin, type II cytoskeletal 8 OS=Homo sapiens OX=9606 GN=KRT8 PE=1 SV=7	IPI:CON_IPI00554648.3SWISS-PROT:P05787	IPI:CON_IPI00554648.3SWISS-PROT:P05787_S477	S	477	DGKLVSESSDVLPK_
1.58276	2.26606	1.1616	-5.42443	-5.66576	-6.25802	Tax_Id=9606;KRT8	>IPI:CON_IPI00554648.3|SWISS-PROT:P05787 Tax_Id=9606 Gene_Symbol=KRT8 Keratin, type II cytoskeletal 8;>sp|P05787|K2C8_HUMAN Keratin, type II cytoskeletal 8 OS=Homo sapiens OX=9606 GN=KRT8 PE=1 SV=7	IPI:CON_IPI00554648.3SWISS-PROT:P05787	IPI:CON_IPI00554648.3SWISS-PROT:P05787_S475	S	475	TRDGKLVSESSDVLP
0.211992	0.95633	-0.345687	-5.89549	-4.94565	-6.97545	Tax_Id=9606;KRT8	>IPI:CON_IPI00554648.3|SWISS-PROT:P05787 Tax_Id=9606 Gene_Symbol=KRT8 Keratin, type II cytoskeletal 8;>sp|P05787|K2C8_HUMAN Keratin, type II cytoskeletal 8 OS=Homo sapiens OX=9606 GN=KRT8 PE=1 SV=7	P05787	P05787_S477	S	477	DGKLVSESSDVLPK_
1.58276	2.26606	1.1616	-3.79356	-5.8263	-4.82028	Tax_Id=9606;KRT8	>IPI:CON_IPI00554648.3|SWISS-PROT:P05787 Tax_Id=9606 Gene_Symbol=KRT8 Keratin, type II cytoskeletal 8;>sp|P05787|K2C8_HUMAN Keratin, type II cytoskeletal 8 OS=Homo sapiens OX=9606 GN=KRT8 PE=1 SV=7	P05787	P05787_S475	S	475	TRDGKLVSESSDVLP
0.339313	1.15912	-2.79048	-4.56881	-4.72583	-4.49381	Tax_Id=9606;KRT8	>IPI:CON_IPI00554648.3|SWISS-PROT:P05787 Tax_Id=9606 Gene_Symbol=KRT8 Keratin, type II cytoskeletal 8;>sp|P05787|K2C8_HUMAN Keratin, type II cytoskeletal 8 OS=Homo sapiens OX=9606 GN=KRT8 PE=1 SV=7	IPI:CON_IPI00554648.3SWISS-PROT:P05787	IPI:CON_IPI00554648.3SWISS-PROT:P05787_S478	S	478	GKLVSESSDVLPK__
0.339313	1.15912	-2.79048	-6.67604	-4.39008	-5.60236	Tax_Id=9606;KRT8	>IPI:CON_IPI00554648.3|SWISS-PROT:P05787 Tax_Id=9606 Gene_Symbol=KRT8 Keratin, type II cytoskeletal 8;>sp|P05787|K2C8_HUMAN Keratin, type II cytoskeletal 8 OS=Homo sapiens OX=9606 GN=KRT8 PE=1 SV=7	P05787	P05787_S478	S	478	GKLVSESSDVLPK__
0.823448	1.12428	0.748379	-4.53313	-5.39847	-4.35353	Tax_Id=9606;KRT8	>IPI:CON_IPI00554648.3|SWISS-PROT:P05787 Tax_Id=9606 Gene_Symbol=KRT8 Keratin, type II cytoskeletal 8;>sp|P05787|K2C8_HUMAN Keratin, type II cytoskeletal 8 OS=Homo sapiens OX=9606 GN=KRT8 PE=1 SV=7	IPI:CON_IPI00554648.3SWISS-PROT:P05787	IPI:CON_IPI00554648.3SWISS-PROT:P05787_S330	S	330	GLKGQRASLEAAIAD
0.823448	1.12428	0.748379	-5.29044	-5.75866	-4.68282	Tax_Id=9606;KRT8	>IPI:CON_IPI00554648.3|SWISS-PROT:P05787 Tax_Id=9606 Gene_Symbol=KRT8 Keratin, type II cytoskeletal 8;>sp|P05787|K2C8_HUMAN Keratin, type II cytoskeletal 8 OS=Homo sapiens OX=9606 GN=KRT8 PE=1 SV=7	P05787	P05787_S330	S	330	GLKGQRASLEAAIAD
-0.785612	-0.911683	-1.00615	-6.15745	-5.52315	-4.82279	Tax_Id=9606;KRT8	>IPI:CON_IPI00554648.3|SWISS-PROT:P05787 Tax_Id=9606 Gene_Symbol=KRT8 Keratin, type II cytoskeletal 8;>sp|P05787|K2C8_HUMAN Keratin, type II cytoskeletal 8 OS=Homo sapiens OX=9606 GN=KRT8 PE=1 SV=7	IPI:CON_IPI00554648.3SWISS-PROT:P05787	IPI:CON_IPI00554648.3SWISS-PROT:P05787_S400	S	400	KLLEGEESRLESGMQ
-0.785612	-0.911683	-1.00615	-5.69026	-3.83003	-4.31068	Tax_Id=9606;KRT8	>IPI:CON_IPI00554648.3|SWISS-PROT:P05787 Tax_Id=9606 Gene_Symbol=KRT8 Keratin, type II cytoskeletal 8;>sp|P05787|K2C8_HUMAN Keratin, type II cytoskeletal 8 OS=Homo sapiens OX=9606 GN=KRT8 PE=1 SV=7	P05787	P05787_S400	S	400	KLLEGEESRLESGMQ
0.430658	0.0697241	0.0885134	-5.39285	-4.85727	-5.72192	Tax_Id=9606;KRT8	>IPI:CON_IPI00554648.3|SWISS-PROT:P05787 Tax_Id=9606 Gene_Symbol=KRT8 Keratin, type II cytoskeletal 8;>sp|P05787|K2C8_HUMAN Keratin, type II cytoskeletal 8 OS=Homo sapiens OX=9606 GN=KRT8 PE=1 SV=7	IPI:CON_IPI00554648.3SWISS-PROT:P05787	IPI:CON_IPI00554648.3SWISS-PROT:P05787_S253	S	253	LSMDNSRSLDMDSII
0.430658	0.0697241	0.0885134	-4.82124	-3.74901	-6.03381	Tax_Id=9606;KRT8	>IPI:CON_IPI00554648.3|SWISS-PROT:P05787 Tax_Id=9606 Gene_Symbol=KRT8 Keratin, type II cytoskeletal 8;>sp|P05787|K2C8_HUMAN Keratin, type II cytoskeletal 8 OS=Homo sapiens OX=9606 GN=KRT8 PE=1 SV=7	P05787	P05787_S253	S	253	LSMDNSRSLDMDSII
-0.163692	0.666702	-0.833484	-4.77139	-3.36566	-6.58096	Tax_Id=9606;KRT8	>IPI:CON_IPI00554648.3|SWISS-PROT:P05787 Tax_Id=9606 Gene_Symbol=KRT8 Keratin, type II cytoskeletal 8;>sp|P05787|K2C8_HUMAN Keratin, type II cytoskeletal 8 OS=Homo sapiens OX=9606 GN=KRT8 PE=1 SV=7	IPI:CON_IPI00554648.3SWISS-PROT:P05787	IPI:CON_IPI00554648.3SWISS-PROT:P05787_T413	T	413	MQNMSIHTKTTSGYA
0.340223	0.881994	-0.0467176	-3.41318	-4.62421	-7.04472	Tax_Id=9606;KRT8	>IPI:CON_IPI00554648.3|SWISS-PROT:P05787 Tax_Id=9606 Gene_Symbol=KRT8 Keratin, type II cytoskeletal 8;>sp|P05787|K2C8_HUMAN Keratin, type II cytoskeletal 8 OS=Homo sapiens OX=9606 GN=KRT8 PE=1 SV=7	IPI:CON_IPI00554648.3SWISS-PROT:P05787	IPI:CON_IPI00554648.3SWISS-PROT:P05787_S410	S	410	ESGMQNMSIHTKTTS
-0.163692	0.666702	-0.833484	-4.74872	-3.97924	-5.76729	Tax_Id=9606;KRT8	>IPI:CON_IPI00554648.3|SWISS-PROT:P05787 Tax_Id=9606 Gene_Symbol=KRT8 Keratin, type II cytoskeletal 8;>sp|P05787|K2C8_HUMAN Keratin, type II cytoskeletal 8 OS=Homo sapiens OX=9606 GN=KRT8 PE=1 SV=7	P05787	P05787_T413	T	413	MQNMSIHTKTTSGYA
0.340223	0.881994	-0.0467176	-5.96554	-4.35858	-4.92306	Tax_Id=9606;KRT8	>IPI:CON_IPI00554648.3|SWISS-PROT:P05787 Tax_Id=9606 Gene_Symbol=KRT8 Keratin, type II cytoskeletal 8;>sp|P05787|K2C8_HUMAN Keratin, type II cytoskeletal 8 OS=Homo sapiens OX=9606 GN=KRT8 PE=1 SV=7	P05787	P05787_S410	S	410	ESGMQNMSIHTKTTS
-3.06816	-2.4275	-3.49081	-3.75988	-4.25718	-4.82538	Tax_Id=9606;KRT8	>IPI:CON_IPI00554648.3|SWISS-PROT:P05787 Tax_Id=9606 Gene_Symbol=KRT8 Keratin, type II cytoskeletal 8;>sp|P05787|K2C8_HUMAN Keratin, type II cytoskeletal 8 OS=Homo sapiens OX=9606 GN=KRT8 PE=1 SV=7	IPI:CON_IPI00554648.3SWISS-PROT:P05787	IPI:CON_IPI00554648.3SWISS-PROT:P05787_S404	S	404	GEESRLESGMQNMSI
-3.06816	-2.4275	-3.49081	-5.74111	-6.50043	-5.11223	Tax_Id=9606;KRT8	>IPI:CON_IPI00554648.3|SWISS-PROT:P05787 Tax_Id=9606 Gene_Symbol=KRT8 Keratin, type II cytoskeletal 8;>sp|P05787|K2C8_HUMAN Keratin, type II cytoskeletal 8 OS=Homo sapiens OX=9606 GN=KRT8 PE=1 SV=7	P05787	P05787_S404	S	404	GEESRLESGMQNMSI
-1.53727	-0.500954	-1.78768	-5.22907	-4.49486	-6.06657	Tax_Id=9606;KRT8	>IPI:CON_IPI00554648.3|SWISS-PROT:P05787 Tax_Id=9606 Gene_Symbol=KRT8 Keratin, type II cytoskeletal 8;>sp|P05787|K2C8_HUMAN Keratin, type II cytoskeletal 8 OS=Homo sapiens OX=9606 GN=KRT8 PE=1 SV=7	IPI:CON_IPI00554648.3SWISS-PROT:P05787	IPI:CON_IPI00554648.3SWISS-PROT:P05787_S13	S	13	TQKSYKVSTSGPRAF
-1.53727	-0.500954	-1.78768	-4.51141	-4.88203	-6.99123	Tax_Id=9606;KRT8	>IPI:CON_IPI00554648.3|SWISS-PROT:P05787 Tax_Id=9606 Gene_Symbol=KRT8 Keratin, type II cytoskeletal 8;>sp|P05787|K2C8_HUMAN Keratin, type II cytoskeletal 8 OS=Homo sapiens OX=9606 GN=KRT8 PE=1 SV=7	IPI:CON_IPI00554648.3SWISS-PROT:P05787	IPI:CON_IPI00554648.3SWISS-PROT:P05787_S9	S	9	SIRVTQKSYKVSTSG
-1.53727	-0.500954	-1.78768	-5.7139	-4.25215	-4.99858	Tax_Id=9606;KRT8	>IPI:CON_IPI00554648.3|SWISS-PROT:P05787 Tax_Id=9606 Gene_Symbol=KRT8 Keratin, type II cytoskeletal 8;>sp|P05787|K2C8_HUMAN Keratin, type II cytoskeletal 8 OS=Homo sapiens OX=9606 GN=KRT8 PE=1 SV=7	P05787	P05787_S13	S	13	TQKSYKVSTSGPRAF
-1.53727	-0.500954	-1.78768	-5.32207	-4.20967	-5.36643	Tax_Id=9606;KRT8	>IPI:CON_IPI00554648.3|SWISS-PROT:P05787 Tax_Id=9606 Gene_Symbol=KRT8 Keratin, type II cytoskeletal 8;>sp|P05787|K2C8_HUMAN Keratin, type II cytoskeletal 8 OS=Homo sapiens OX=9606 GN=KRT8 PE=1 SV=7	P05787	P05787_S9	S	9	SIRVTQKSYKVSTSG
-2.1684	-2.7364	-0.581566	-5.61417	-4.37854	-5.91014	Tax_Id=9606;KRT80	>IPI:CON_IPI00853265.1|SWISS-PROT:Q6KB66-1 Tax_Id=9606 Gene_Symbol=KRT80 Isoform 1 of Keratin, type II cytoskeletal 80;>sp|Q6KB66|K2C80_HUMAN Keratin, type II cytoskeletal 80 OS=Homo sapiens OX=9606 GN=KRT80 PE=1 SV=2	IPI:CON_IPI00853265.1SWISS-PROT:Q6KB66-1	IPI:CON_IPI00853265.1SWISS-PROT:Q6KB66-1_S451	S	451	FSQESEVSE______
-2.84435	-2.90352	-2.33787	-5.02846	-4.8654	-5.10336	Tax_Id=9606;KRT80	>IPI:CON_IPI00853265.1|SWISS-PROT:Q6KB66-1 Tax_Id=9606 Gene_Symbol=KRT80 Isoform 1 of Keratin, type II cytoskeletal 80;>sp|Q6KB66|K2C80_HUMAN Keratin, type II cytoskeletal 80 OS=Homo sapiens OX=9606 GN=KRT80 PE=1 SV=2	IPI:CON_IPI00853265.1SWISS-PROT:Q6KB66-1	IPI:CON_IPI00853265.1SWISS-PROT:Q6KB66-1_S448	S	448	EKYFSQESEVSE___
-2.84435	-2.90352	-2.33787	-4.27615	-4.81862	-6.24928	Tax_Id=9606;KRT80	>IPI:CON_IPI00853265.1|SWISS-PROT:Q6KB66-1 Tax_Id=9606 Gene_Symbol=KRT80 Isoform 1 of Keratin, type II cytoskeletal 80;>sp|Q6KB66|K2C80_HUMAN Keratin, type II cytoskeletal 80 OS=Homo sapiens OX=9606 GN=KRT80 PE=1 SV=2	IPI:CON_IPI00853265.1SWISS-PROT:Q6KB66-1	IPI:CON_IPI00853265.1SWISS-PROT:Q6KB66-1_S445	S	445	EMSEKYFSQESEVSE
-2.1684	-2.7364	-0.581566	-3.67878	-4.9982	-5.43623	Tax_Id=9606;KRT80	>IPI:CON_IPI00853265.1|SWISS-PROT:Q6KB66-1 Tax_Id=9606 Gene_Symbol=KRT80 Isoform 1 of Keratin, type II cytoskeletal 80;>sp|Q6KB66|K2C80_HUMAN Keratin, type II cytoskeletal 80 OS=Homo sapiens OX=9606 GN=KRT80 PE=1 SV=2	Q6KB66	Q6KB66_S451	S	451	FSQESEVSE______
-2.84435	-2.90352	-2.33787	-3.40673	-4.7095	-5.3548	Tax_Id=9606;KRT80	>IPI:CON_IPI00853265.1|SWISS-PROT:Q6KB66-1 Tax_Id=9606 Gene_Symbol=KRT80 Isoform 1 of Keratin, type II cytoskeletal 80;>sp|Q6KB66|K2C80_HUMAN Keratin, type II cytoskeletal 80 OS=Homo sapiens OX=9606 GN=KRT80 PE=1 SV=2	Q6KB66	Q6KB66_S448	S	448	EKYFSQESEVSE___
-2.84435	-2.90352	-2.33787	-5.02237	-5.44944	-5.32883	Tax_Id=9606;KRT80	>IPI:CON_IPI00853265.1|SWISS-PROT:Q6KB66-1 Tax_Id=9606 Gene_Symbol=KRT80 Isoform 1 of Keratin, type II cytoskeletal 80;>sp|Q6KB66|K2C80_HUMAN Keratin, type II cytoskeletal 80 OS=Homo sapiens OX=9606 GN=KRT80 PE=1 SV=2	Q6KB66	Q6KB66_S445	S	445	EMSEKYFSQESEVSE
1.38954	2.44211	3.01904	-4.28749	-3.59098	-4.42047	AGPS	>sp|O00116|ADAS_HUMAN Alkyldihydroxyacetonephosphate synthase, peroxisomal OS=Homo sapiens OX=9606 GN=AGPS PE=1 SV=1	O00116	O00116_S65	S	65	CKARRAASAATAAPT
1.04024	2.24292	2.78122	-4.70616	-4.46441	-6.26464	AGPS	>sp|O00116|ADAS_HUMAN Alkyldihydroxyacetonephosphate synthase, peroxisomal OS=Homo sapiens OX=9606 GN=AGPS PE=1 SV=1	O00116	O00116_T68	T	68	RRAASAATAAPTATP
0.995489	2.05053	2.57896	-4.47716	-5.70833	-5.54857	AGPS	>sp|O00116|ADAS_HUMAN Alkyldihydroxyacetonephosphate synthase, peroxisomal OS=Homo sapiens OX=9606 GN=AGPS PE=1 SV=1	O00116	O00116_T72	T	72	SAATAAPTATPAAQE
1.03298	2.04891	2.61176	-4.21043	-4.90946	-4.22966	AGPS	>sp|O00116|ADAS_HUMAN Alkyldihydroxyacetonephosphate synthase, peroxisomal OS=Homo sapiens OX=9606 GN=AGPS PE=1 SV=1	O00116	O00116_T74	T	74	ATAAPTATPAAQESG
-2.76471	-0.771434	-0.266919	-5.82162	-5.80914	-7.167	AGPS	>sp|O00116|ADAS_HUMAN Alkyldihydroxyacetonephosphate synthase, peroxisomal OS=Homo sapiens OX=9606 GN=AGPS PE=1 SV=1	O00116	O00116_S80	S	80	ATPAAQESGTIPKKR
-3.48845	-1.71149	-0.870631	-6.5207	-5.15791	-5.20415	AGPS	>sp|O00116|ADAS_HUMAN Alkyldihydroxyacetonephosphate synthase, peroxisomal OS=Homo sapiens OX=9606 GN=AGPS PE=1 SV=1	O00116	O00116_T82	T	82	PAAQESGTIPKKRQE
-1.03933	-1.05443	-1.50611	-5.53505	-4.70884	-3.76111	AGPS	>sp|O00116|ADAS_HUMAN Alkyldihydroxyacetonephosphate synthase, peroxisomal OS=Homo sapiens OX=9606 GN=AGPS PE=1 SV=1	O00116	O00116_S630	S	630	RKQWLKESISDVGFG
-1.36297	-1.31479	-1.86473	-5.25107	-4.3018	-5.47394	AGPS	>sp|O00116|ADAS_HUMAN Alkyldihydroxyacetonephosphate synthase, peroxisomal OS=Homo sapiens OX=9606 GN=AGPS PE=1 SV=1	O00116	O00116_S632	S	632	QWLKESISDVGFGML
-2.61893	-3.05855	-1.92534	-5.42346	-4.83276	-6.1522	AGPS	>sp|O00116|ADAS_HUMAN Alkyldihydroxyacetonephosphate synthase, peroxisomal OS=Homo sapiens OX=9606 GN=AGPS PE=1 SV=1	O00116	O00116_Y645	Y	645	MLKSVKEYVDPNNIF
-2.92831	-2.21719	-2.36373	-5.15559	-4.24745	-5.99788	AGPS	>sp|O00116|ADAS_HUMAN Alkyldihydroxyacetonephosphate synthase, peroxisomal OS=Homo sapiens OX=9606 GN=AGPS PE=1 SV=1	O00116	O00116_Y390	Y	390	PVPEYQKYGSVAFPN
1.41382	3.07894	1.80658	-4.93887	-5.17701	-5.22997	KIF2A	>sp|O00139|KIF2A_HUMAN Kinesin-like protein KIF2A OS=Homo sapiens OX=9606 GN=KIF2A PE=1 SV=3	O00139	O00139_S140	S	140	NGSVSDISPVQAAKK
0.751103	2.06711	1.13677	-5.88306	-4.34185	-6.98928	KIF2A	>sp|O00139|KIF2A_HUMAN Kinesin-like protein KIF2A OS=Homo sapiens OX=9606 GN=KIF2A PE=1 SV=3	O00139	O00139_S137	S	137	AQQNGSVSDISPVQA
0.22979	2.14086	0.800014	-6.59523	-4.76223	-6.70312	KIF2A	>sp|O00139|KIF2A_HUMAN Kinesin-like protein KIF2A OS=Homo sapiens OX=9606 GN=KIF2A PE=1 SV=3	O00139	O00139_S135	S	135	SSAQQNGSVSDISPV
-0.999669	-4.76611	-2.03861	-6.42853	-5.16261	-4.10286	KIF2A	>sp|O00139|KIF2A_HUMAN Kinesin-like protein KIF2A OS=Homo sapiens OX=9606 GN=KIF2A PE=1 SV=3	O00139	O00139_S128	S	128	SQFPEQSSSAQQNGS
-0.999669	-4.76611	-2.03861	-6.01067	-4.14604	-4.99152	KIF2A	>sp|O00139|KIF2A_HUMAN Kinesin-like protein KIF2A OS=Homo sapiens OX=9606 GN=KIF2A PE=1 SV=3	O00139	O00139_S129	S	129	QFPEQSSSAQQNGSV
2.79228	2.61829	2.79379	0.911415	-0.90624	-1.28286	SGK1	>sp|O00141|SGK1_HUMAN Serine/threonine-protein kinase Sgk1 OS=Homo sapiens OX=9606 GN=SGK1 PE=1 SV=2	O00141	O00141_S401	S	401	VPNSIGKSPDSVLVT
2.07869	1.88707	2.03739	-0.0486431	-1.89196	-2.24567	SGK1	>sp|O00141|SGK1_HUMAN Serine/threonine-protein kinase Sgk1 OS=Homo sapiens OX=9606 GN=SGK1 PE=1 SV=2	O00141	O00141_S404	S	404	SIGKSPDSVLVTASV
0.875001	-2.46994	0.305515	-5.66961	-3.40265	-3.77216	SGK1	>sp|O00141|SGK1_HUMAN Serine/threonine-protein kinase Sgk1 OS=Homo sapiens OX=9606 GN=SGK1 PE=1 SV=2	O00141	O00141_S78	S	78	ANPSPPPSPSQQINL
1.70299	-1.60588	1.18484	-5.97593	-4.16634	-6.31036	SGK1	>sp|O00141|SGK1_HUMAN Serine/threonine-protein kinase Sgk1 OS=Homo sapiens OX=9606 GN=SGK1 PE=1 SV=2	O00141	O00141_S74	S	74	ELMNANPSPPPSPSQ
0.507656	-2.75598	0.053153	-5.67242	-3.44038	-5.92311	SGK1	>sp|O00141|SGK1_HUMAN Serine/threonine-protein kinase Sgk1 OS=Homo sapiens OX=9606 GN=SGK1 PE=1 SV=2	O00141	O00141_S80	S	80	PSPPPSPSQQINLGP
-2.47535	-4.66898	-2.79472	-5.85303	-4.15196	-5.88856	DDX39A	>sp|O00148|DX39A_HUMAN ATP-dependent RNA helicase DDX39A OS=Homo sapiens OX=9606 GN=DDX39A PE=1 SV=2	O00148	O00148_S183	S	183	LALVRNRSFSLKNVK
4.44087	5.22962	4.21576	-5.33907	-5.28044	-5.21392	PDLIM1	>sp|O00151|PDLI1_HUMAN PDZ and LIM domain protein 1 OS=Homo sapiens OX=9606 GN=PDLIM1 PE=1 SV=4	O00151	O00151_S134	S	134	FTASPASSTTARVIT
3.49043	4.40607	3.46337	-6.25038	-5.76533	-4.09628	PDLIM1	>sp|O00151|PDLI1_HUMAN PDZ and LIM domain protein 1 OS=Homo sapiens OX=9606 GN=PDLIM1 PE=1 SV=4	O00151	O00151_S130	S	130	SAMPFTASPASSTTA
3.18673	4.0262	2.90738	-5.49642	-4.38057	-5.79767	PDLIM1	>sp|O00151|PDLI1_HUMAN PDZ and LIM domain protein 1 OS=Homo sapiens OX=9606 GN=PDLIM1 PE=1 SV=4	O00151	O00151_T128	T	128	NRSAMPFTASPASST
-1.67067	0.223605	1.27458	-4.48038	-3.75105	-6.77495	PDLIM1	>sp|O00151|PDLI1_HUMAN PDZ and LIM domain protein 1 OS=Homo sapiens OX=9606 GN=PDLIM1 PE=1 SV=4	O00151	O00151_S133	S	133	PFTASPASSTTARVI
-3.55605	-1.61568	0.431422	-3.88641	-5.45494	-5.35146	PDLIM1	>sp|O00151|PDLI1_HUMAN PDZ and LIM domain protein 1 OS=Homo sapiens OX=9606 GN=PDLIM1 PE=1 SV=4	O00151	O00151_S90	S	90	RSEHKVWSPLVTEEG
1.7434	2.27937	3.00405	-4.84024	-4.09084	-4.96476	MYO1C	>sp|O00159|MYO1C_HUMAN Unconventional myosin-Ic OS=Homo sapiens OX=9606 GN=MYO1C PE=1 SV=4	O00159	O00159_S891	S	891	KKDNYPQSVPRLFIS
0.592133	0.466073	1.15586	-5.09899	-4.09509	-5.17727	MYO1C	>sp|O00159|MYO1C_HUMAN Unconventional myosin-Ic OS=Homo sapiens OX=9606 GN=MYO1C PE=1 SV=4	O00159	O00159_S408	S	408	LASKDVESPSWRSTT
-1.24592	-1.8225	-0.471315	-6.60204	-4.38835	-6.0862	MYO1C	>sp|O00159|MYO1C_HUMAN Unconventional myosin-Ic OS=Homo sapiens OX=9606 GN=MYO1C PE=1 SV=4	O00159	O00159_S410	S	410	SKDVESPSWRSTTVL
-0.107533	0.176657	0.373602	-5.13648	-3.57151	-5.61387	MYO1C	>sp|O00159|MYO1C_HUMAN Unconventional myosin-Ic OS=Homo sapiens OX=9606 GN=MYO1C PE=1 SV=4	O00159	O00159_S1015	S	1015	LSANRVNSININQGS
-0.426239	-0.313617	-0.312126	-4.85922	-4.70317	-4.25075	MYO1C	>sp|O00159|MYO1C_HUMAN Unconventional myosin-Ic OS=Homo sapiens OX=9606 GN=MYO1C PE=1 SV=4	O00159	O00159_S1022	S	1022	SININQGSITFAGGP
-3.1863	-3.39631	-2.19418	-4.98183	-4.16551	-4.29776	MYO1C	>sp|O00159|MYO1C_HUMAN Unconventional myosin-Ic OS=Homo sapiens OX=9606 GN=MYO1C PE=1 SV=4	O00159	O00159_T1024	T	1024	NINQGSITFAGGPGR
-0.863441	-1.2304	0.261503	-4.32089	-5.22813	-4.79039	MYO1C	>sp|O00159|MYO1C_HUMAN Unconventional myosin-Ic OS=Homo sapiens OX=9606 GN=MYO1C PE=1 SV=4	O00159	O00159_S864	S	864	WKYCRSISPEWKQQL
2.98153	-4.47193	0.197549	-4.75063	-4.96101	-4.17694	MYO1C	>sp|O00159|MYO1C_HUMAN Unconventional myosin-Ic OS=Homo sapiens OX=9606 GN=MYO1C PE=1 SV=4	O00159	O00159_T786	T	786	KRKWAAQTIRRLIRG
-3.42051	-2.945	-2.65386	-4.79277	-4.86975	-3.28641	MYO1C	>sp|O00159|MYO1C_HUMAN Unconventional myosin-Ic OS=Homo sapiens OX=9606 GN=MYO1C PE=1 SV=4	O00159	O00159_S815	S	815	FLDHVRTSFLLNLRR
-0.452939	-4.18617	-1.54114	-6.02826	-4.71732	-5.59302	MYO1C	>sp|O00159|MYO1C_HUMAN Unconventional myosin-Ic OS=Homo sapiens OX=9606 GN=MYO1C PE=1 SV=4	O00159	O00159_S343	S	343	KYLTRLLSVEGSTLR
-3.27873	-2.84482	-2.9545	-4.99228	-4.91479	-5.81262	MYO1C	>sp|O00159|MYO1C_HUMAN Unconventional myosin-Ic OS=Homo sapiens OX=9606 GN=MYO1C PE=1 SV=4	O00159	O00159_S677	S	677	AFLQRYKSLCPETWP
0.153676	0.0199785	0.398676	-6.22623	-5.1353	-5.38309	SNAP23	>sp|O00161|SNP23_HUMAN Synaptosomal-associated protein 23 OS=Homo sapiens OX=9606 GN=SNAP23 PE=1 SV=1	O00161	O00161_S110	S	110	WGDGGENSPCNVVSK
-0.555714	-0.904514	-0.166213	-3.76694	-3.4141	-4.93851	SNAP23	>sp|O00161|SNP23_HUMAN Synaptosomal-associated protein 23 OS=Homo sapiens OX=9606 GN=SNAP23 PE=1 SV=1	O00161	O00161_S116	S	116	NSPCNVVSKQPGPVT
4.41451	-5.16206	-0.050849	-5.12208	-4.5213	-5.43878	HAX1	>sp|O00165|HAX1_HUMAN HCLS1-associated protein X-1 OS=Homo sapiens OX=9606 GN=HAX1 PE=1 SV=2	O00165	O00165_S192	S	192	NDLDSQVSQEGLGPV
4.41451	-5.16206	-0.050849	-6.02314	-5.13931	-4.74773	HAX1	>sp|O00165|HAX1_HUMAN HCLS1-associated protein X-1 OS=Homo sapiens OX=9606 GN=HAX1 PE=1 SV=2	O00165	O00165_S189	S	189	REDNDLDSQVSQEGL
-1.07604	-0.908237	1.16178	-4.26355	-4.73196	-6.17166	HAX1	>sp|O00165|HAX1_HUMAN HCLS1-associated protein X-1 OS=Homo sapiens OX=9606 GN=HAX1 PE=1 SV=2	O00165	O00165_S153	S	153	ESDARSESPQPAPDW
-1.54137	-2.00544	-0.75106	-5.17729	-5.61519	-4.56008	HAX1	>sp|O00165|HAX1_HUMAN HCLS1-associated protein X-1 OS=Homo sapiens OX=9606 GN=HAX1 PE=1 SV=2	O00165	O00165_S151	S	151	VLESDARSESPQPAP
-3.83187	-2.79746	-3.22883	-4.98393	-5.23182	-5.05848	HAX1	>sp|O00165|HAX1_HUMAN HCLS1-associated protein X-1 OS=Homo sapiens OX=9606 GN=HAX1 PE=1 SV=2	O00165	O00165_S147	S	147	IFGGVLESDARSESP
-0.289796	-0.0280285	0.463887	-6.99601	-6.08908	-5.98778	EYA2	>sp|O00167|EYA2_HUMAN Eyes absent homolog 2 OS=Homo sapiens OX=9606 GN=EYA2 PE=1 SV=2	O00167	O00167_S521	S	521	NMPFWRISCHADLEA
-1.19987	-0.997792	-0.143235	-5.40543	-3.97868	-6.8522	AIP	>sp|O00170|AIP_HUMAN AH receptor-interacting protein OS=Homo sapiens OX=9606 GN=AIP PE=1 SV=2	O00170	O00170_T48	T	48	LHSDDEGTVLDDSRA
-2.49631	-1.38043	-0.57975	-2.77277	-5.15237	-6.7231	AIP	>sp|O00170|AIP_HUMAN AH receptor-interacting protein OS=Homo sapiens OX=9606 GN=AIP PE=1 SV=2	O00170	O00170_S43	S	43	FHYRTLHSDDEGTVL
4.87305	4.67539	4.73051	1.6823	3.86925	3.86566	GTPBP1	>sp|O00178|GTPB1_HUMAN GTP-binding protein 1 OS=Homo sapiens OX=9606 GN=GTPBP1 PE=1 SV=3	O00178	O00178_S25	S	25	MFAPEPSSPGAARAA
2.98045	3.48159	2.59456	-6.2813	-5.26519	-4.60671	GTPBP1	>sp|O00178|GTPB1_HUMAN GTP-binding protein 1 OS=Homo sapiens OX=9606 GN=GTPBP1 PE=1 SV=3	O00178	O00178_S8	S	8	MATERSRSAMDSPVP
3.21165	1.6057	2.40548	-5.26021	-5.22919	-4.61347	GTPBP1	>sp|O00178|GTPB1_HUMAN GTP-binding protein 1 OS=Homo sapiens OX=9606 GN=GTPBP1 PE=1 SV=3	O00178	O00178_S12	S	12	RSRSAMDSPVPASMF
1.70547	2.28276	2.70136	-5.68091	-4.36603	-5.81031	GTPBP1	>sp|O00178|GTPB1_HUMAN GTP-binding protein 1 OS=Homo sapiens OX=9606 GN=GTPBP1 PE=1 SV=3	O00178	O00178_S580	S	580	LLQTTNNSPMNSKPQ
0.9657	1.50968	2.08048	-5.11045	-4.03115	-6.77719	GTPBP1	>sp|O00178|GTPB1_HUMAN GTP-binding protein 1 OS=Homo sapiens OX=9606 GN=GTPBP1 PE=1 SV=3	O00178	O00178_S584	S	584	TNNSPMNSKPQQIKM
3.19337	2.16414	2.35676	-5.31423	-5.42774	-6.43711	GTPBP1	>sp|O00178|GTPB1_HUMAN GTP-binding protein 1 OS=Homo sapiens OX=9606 GN=GTPBP1 PE=1 SV=3	O00178	O00178_S6	S	6	__MATERSRSAMDSP
-2.74466	-2.19124	-1.94811	-3.92459	-4.31317	-6.71797	STXBP3	>sp|O00186|STXB3_HUMAN Syntaxin-binding protein 3 OS=Homo sapiens OX=9606 GN=STXBP3 PE=1 SV=2	O00186	O00186_T322	T	322	KKATEGKTSLSALTQ
-2.74353	-2.5624	-1.93229	-4.80304	-5.6334	-6.1525	STXBP3	>sp|O00186|STXB3_HUMAN Syntaxin-binding protein 3 OS=Homo sapiens OX=9606 GN=STXBP3 PE=1 SV=2	O00186	O00186_S323	S	323	KATEGKTSLSALTQL
-3.59424	-3.18876	-2.734	-4.90976	-4.59283	-6.71089	STXBP3	>sp|O00186|STXB3_HUMAN Syntaxin-binding protein 3 OS=Homo sapiens OX=9606 GN=STXBP3 PE=1 SV=2	O00186	O00186_S325	S	325	TEGKTSLSALTQLMK
3.0827	3.25417	3.30192	-5.07859	-4.81777	-3.7007	ARVCF	>sp|O00192|ARVC_HUMAN Armadillo repeat protein deleted in velo-cardio-facial syndrome OS=Homo sapiens OX=9606 GN=ARVCF PE=1 SV=1	O00192	O00192_S267	S	267	GLEDDTRSLAADDEG
-2.94951	-1.97618	-1.01259	-4.41746	-4.82178	-5.08534	ARVCF	>sp|O00192|ARVC_HUMAN Armadillo repeat protein deleted in velo-cardio-facial syndrome OS=Homo sapiens OX=9606 GN=ARVCF PE=1 SV=1	O00192	O00192_S602	S	602	AEPGPLGSAVGSQRR
-2.5483	-2.06244	-1.2093	-4.10854	-5.13996	-5.70719	ARVCF	>sp|O00192|ARVC_HUMAN Armadillo repeat protein deleted in velo-cardio-facial syndrome OS=Homo sapiens OX=9606 GN=ARVCF PE=1 SV=1	O00192	O00192_S606	S	606	PLGSAVGSQRRRRDD
-1.57539	-1.27733	-0.637345	-5.54521	-6.95483	-4.47434	ARVCF	>sp|O00192|ARVC_HUMAN Armadillo repeat protein deleted in velo-cardio-facial syndrome OS=Homo sapiens OX=9606 GN=ARVCF PE=1 SV=1	O00192	O00192_S203	S	203	RDSPSYGSLSRGLGM
-4.20538	-4.48843	-4.14453	-4.36897	-5.75343	-5.35343	ARVCF	>sp|O00192|ARVC_HUMAN Armadillo repeat protein deleted in velo-cardio-facial syndrome OS=Homo sapiens OX=9606 GN=ARVCF PE=1 SV=1	O00192	O00192_S198	S	198	EGPEPRDSPSYGSLS
-1.57184	-2.14243	-1.40216	-5.06299	-3.97895	-5.27749	ARVCF	>sp|O00192|ARVC_HUMAN Armadillo repeat protein deleted in velo-cardio-facial syndrome OS=Homo sapiens OX=9606 GN=ARVCF PE=1 SV=1	O00192	O00192_S335	S	335	PERGSMGSLDRLVRR
5.16114	3.94091	5.16935	-4.05023	-4.06299	-5.84798	SMAP	>sp|O00193|SMAP_HUMAN Small acidic protein OS=Homo sapiens OX=9606 GN=SMAP PE=1 SV=1	O00193	O00193_S15	S	15	HPHGVKRSASPDDDL
5.18895	4.01286	5.20933	-3.50915	-4.99697	-5.08755	SMAP	>sp|O00193|SMAP_HUMAN Small acidic protein OS=Homo sapiens OX=9606 GN=SMAP PE=1 SV=1	O00193	O00193_S17	S	17	HGVKRSASPDDDLGS
5.16041	4.46862	5.19864	-5.51914	-3.80055	-6.16573	SMAP	>sp|O00193|SMAP_HUMAN Small acidic protein OS=Homo sapiens OX=9606 GN=SMAP PE=1 SV=1	O00193	O00193_S25	S	25	PDDDLGSSNWEAADL
4.96069	4.36035	5.02784	-3.98774	-4.21278	-6.19101	SMAP	>sp|O00193|SMAP_HUMAN Small acidic protein OS=Homo sapiens OX=9606 GN=SMAP PE=1 SV=1	O00193	O00193_S24	S	24	SPDDDLGSSNWEAAD
2.6362	4.19236	5.19542	-5.56838	-5.31792	-5.89699	SMAP	>sp|O00193|SMAP_HUMAN Small acidic protein OS=Homo sapiens OX=9606 GN=SMAP PE=1 SV=1	O00193	O00193_S147	S	147	SESEKEESAEELQAA
2.01953	2.62262	1.76401	-3.55261	-4.20219	-4.41064	SMAP	>sp|O00193|SMAP_HUMAN Small acidic protein OS=Homo sapiens OX=9606 GN=SMAP PE=1 SV=1	O00193	O00193_S87	S	87	LESQYQQSMDSKLSG
1.53304	2.01035	1.50193	-5.37414	-5.45771	-5.11376	SMAP	>sp|O00193|SMAP_HUMAN Small acidic protein OS=Homo sapiens OX=9606 GN=SMAP PE=1 SV=1	O00193	O00193_Y84	Y	84	NEELESQYQQSMDSK
1.13046	1.84718	1.23667	-5.98628	-5.64954	-6.00143	SMAP	>sp|O00193|SMAP_HUMAN Small acidic protein OS=Homo sapiens OX=9606 GN=SMAP PE=1 SV=1	O00193	O00193_S82	S	82	KINEELESQYQQSMD
-0.872084	-0.468029	-0.416788	-3.63119	-4.641	-7.08136	SMAP	>sp|O00193|SMAP_HUMAN Small acidic protein OS=Homo sapiens OX=9606 GN=SMAP PE=1 SV=1	O00193	O00193_S90	S	90	QYQQSMDSKLSGRYR
6.00552	5.81128	5.96573	-6.17741	-4.33913	-5.81757	AP3B1	>sp|O00203|AP3B1_HUMAN AP-3 complex subunit beta-1 OS=Homo sapiens OX=9606 GN=AP3B1 PE=1 SV=3	O00203	O00203_S276	S	276	NGKNFYESDDDQKEK
0.841199	-4.9651	-1.12285	-5.70872	-5.25118	-5.28294	AP3B1	>sp|O00203|AP3B1_HUMAN AP-3 complex subunit beta-1 OS=Homo sapiens OX=9606 GN=AP3B1 PE=1 SV=3	O00203	O00203_S609	S	609	KPAPLLESPFKDRDH
1.88456	2.35007	2.76055	-3.97648	-4.29556	-4.19323	PSMD11	>sp|O00231|PSD11_HUMAN 26S proteasome non-ATPase regulatory subunit 11 OS=Homo sapiens OX=9606 GN=PSMD11 PE=1 SV=3	O00231	O00231_S14	S	14	VEFQRAQSLLSTDRE
0.189315	0.643273	0.901084	-5.09353	-5.85326	-6.27541	CBX4	>sp|O00257|CBX4_HUMAN E3 SUMO-protein ligase CBX4 OS=Homo sapiens OX=9606 GN=CBX4 PE=1 SV=3	O00257	O00257_S100	S	100	LTGLQDSSTDNRAKL
0.183833	0.549498	0.817149	-4.59473	-3.79527	-5.50332	CBX4	>sp|O00257|CBX4_HUMAN E3 SUMO-protein ligase CBX4 OS=Homo sapiens OX=9606 GN=CBX4 PE=1 SV=3	O00257	O00257_T101	T	101	TGLQDSSTDNRAKLD
0.105651	0.228663	0.776271	-5.4722	-4.34443	-6.20511	CBX4	>sp|O00257|CBX4_HUMAN E3 SUMO-protein ligase CBX4 OS=Homo sapiens OX=9606 GN=CBX4 PE=1 SV=3	O00257	O00257_S99	S	99	VLTGLQDSSTDNRAK
-2.18697	-1.56088	-1.59932	-3.83448	-5.98645	-6.55344	CBX4	>sp|O00257|CBX4_HUMAN E3 SUMO-protein ligase CBX4 OS=Homo sapiens OX=9606 GN=CBX4 PE=1 SV=3	O00257	O00257_S434	S	434	RLTARSISTPTCLGG
6.74658	4.34774	7.30847	-3.43119	-5.53032	-4.42962	PGRMC1	>sp|O00264|PGRC1_HUMAN Membrane-associated progesterone receptor component 1 OS=Homo sapiens OX=9606 GN=PGRMC1 PE=1 SV=3	O00264	O00264_S181	S	181	GEEPTVYSDEEEPKD
6.65002	4.27105	7.20398	-4.44471	-4.34999	-4.27383	PGRMC1	>sp|O00264|PGRC1_HUMAN Membrane-associated progesterone receptor component 1 OS=Homo sapiens OX=9606 GN=PGRMC1 PE=1 SV=3	O00264	O00264_Y180	Y	180	EGEEPTVYSDEEEPK
6.27954	3.88676	6.83902	-5.6962	-3.21073	-5.90271	PGRMC1	>sp|O00264|PGRC1_HUMAN Membrane-associated progesterone receptor component 1 OS=Homo sapiens OX=9606 GN=PGRMC1 PE=1 SV=3	O00264	O00264_T178	T	178	LKEGEEPTVYSDEEE
6.10706	6.06522	6.44372	-5.27376	-3.6584	-6.42779	PGRMC1	>sp|O00264|PGRC1_HUMAN Membrane-associated progesterone receptor component 1 OS=Homo sapiens OX=9606 GN=PGRMC1 PE=1 SV=3	O00264	O00264_S57	S	57	QPAASGDSDDDEPPP
5.88987	5.88045	6.16038	-6.17503	-4.31467	-6.234	PGRMC1	>sp|O00264|PGRC1_HUMAN Membrane-associated progesterone receptor component 1 OS=Homo sapiens OX=9606 GN=PGRMC1 PE=1 SV=3	O00264	O00264_S54	S	54	RGDQPAASGDSDDDE
3.2372	3.50298	3.27877	-6.12277	-4.33341	-4.93074	SUPT5H	>sp|O00267|SPT5H_HUMAN Transcription elongation factor SPT5 OS=Homo sapiens OX=9606 GN=SUPT5H PE=1 SV=1	O00267	O00267_S818	S	818	GSRTPAQSGAWDPNN
2.15714	2.39785	2.45866	-5.5354	-4.15507	-3.66534	SUPT5H	>sp|O00267|SPT5H_HUMAN Transcription elongation factor SPT5 OS=Homo sapiens OX=9606 GN=SUPT5H PE=1 SV=1	O00267	O00267_T814	T	814	PLHDGSRTPAQSGAW
-0.841237	-0.194258	0.455616	-6.20566	-4.35384	-6.71878	SUPT5H	>sp|O00267|SPT5H_HUMAN Transcription elongation factor SPT5 OS=Homo sapiens OX=9606 GN=SUPT5H PE=1 SV=1	O00267	O00267_T828	T	828	WDPNNPNTPSRAEEE
-2.25058	-1.39817	-0.328119	-6.59914	-4.37095	-4.41331	SUPT5H	>sp|O00267|SPT5H_HUMAN Transcription elongation factor SPT5 OS=Homo sapiens OX=9606 GN=SUPT5H PE=1 SV=1	O00267	O00267_S830	S	830	PNNPNTPSRAEEEYE
4.34982	4.88416	3.94012	-3.98561	-4.24992	-5.04897	SUPT5H	>sp|O00267|SPT5H_HUMAN Transcription elongation factor SPT5 OS=Homo sapiens OX=9606 GN=SUPT5H PE=1 SV=1	O00267	O00267_T799	T	799	PLQDGSRTPHYGSQT
2.65814	2.91005	2.24471	-3.89074	-4.43379	-6.45938	SUPT5H	>sp|O00267|SPT5H_HUMAN Transcription elongation factor SPT5 OS=Homo sapiens OX=9606 GN=SUPT5H PE=1 SV=1	O00267	O00267_Y802	Y	802	DGSRTPHYGSQTPLH
1.63449	2.00052	1.21177	-4.18534	-3.6922	-6.11754	SUPT5H	>sp|O00267|SPT5H_HUMAN Transcription elongation factor SPT5 OS=Homo sapiens OX=9606 GN=SUPT5H PE=1 SV=1	O00267	O00267_S812	S	812	QTPLHDGSRTPAQSG
2.89228	3.58826	2.38462	-5.38022	-4.60391	-6.86054	SUPT5H	>sp|O00267|SPT5H_HUMAN Transcription elongation factor SPT5 OS=Homo sapiens OX=9606 GN=SUPT5H PE=1 SV=1	O00267	O00267_T806	T	806	TPHYGSQTPLHDGSR
0.358848	-0.305077	0.141441	-4.70734	-4.30728	-4.87965	SUPT5H	>sp|O00267|SPT5H_HUMAN Transcription elongation factor SPT5 OS=Homo sapiens OX=9606 GN=SUPT5H PE=1 SV=1	O00267	O00267_S158	S	158	GETVYGGSDELSDDI
0.358848	-0.305077	0.141441	-4.46042	-4.82633	-5.8336	SUPT5H	>sp|O00267|SPT5H_HUMAN Transcription elongation factor SPT5 OS=Homo sapiens OX=9606 GN=SUPT5H PE=1 SV=1	O00267	O00267_S162	S	162	YGGSDELSDDITQQQ
0.291011	-0.187279	0.0601082	-4.77088	-5.70345	-5.12892	SUPT5H	>sp|O00267|SPT5H_HUMAN Transcription elongation factor SPT5 OS=Homo sapiens OX=9606 GN=SUPT5H PE=1 SV=1	O00267	O00267_Y155	Y	155	SSVGETVYGGSDELS
0.288867	-0.187281	0.0602427	-5.24421	-4.81078	-6.36113	SUPT5H	>sp|O00267|SPT5H_HUMAN Transcription elongation factor SPT5 OS=Homo sapiens OX=9606 GN=SUPT5H PE=1 SV=1	O00267	O00267_S148	S	148	YMKKYAKSSVGETVY
0.2562	-0.186869	0.086833	-5.0503	-3.38996	-6.81982	SUPT5H	>sp|O00267|SPT5H_HUMAN Transcription elongation factor SPT5 OS=Homo sapiens OX=9606 GN=SUPT5H PE=1 SV=1	O00267	O00267_S149	S	149	MKKYAKSSVGETVYG
0.317791	-0.423044	0.122335	-4.18494	-4.59771	-5.20563	SUPT5H	>sp|O00267|SPT5H_HUMAN Transcription elongation factor SPT5 OS=Homo sapiens OX=9606 GN=SUPT5H PE=1 SV=1	O00267	O00267_T153	T	153	AKSSVGETVYGGSDE
1.83404	2.38152	3.08119	-3.44523	-4.04908	-5.38163	SUPT5H	>sp|O00267|SPT5H_HUMAN Transcription elongation factor SPT5 OS=Homo sapiens OX=9606 GN=SUPT5H PE=1 SV=1	O00267	O00267_S666	S	666	VGGFAPMSPRISSPM
0.656898	0.793044	0.895506	-5.57419	-3.84489	-3.79577	SUPT5H	>sp|O00267|SPT5H_HUMAN Transcription elongation factor SPT5 OS=Homo sapiens OX=9606 GN=SUPT5H PE=1 SV=1	O00267	O00267_T784	T	784	MYGSGSRTPMYGSQT
-0.252207	-0.243153	0.500507	-4.91569	-4.0827	-4.84597	SUPT5H	>sp|O00267|SPT5H_HUMAN Transcription elongation factor SPT5 OS=Homo sapiens OX=9606 GN=SUPT5H PE=1 SV=1	O00267	O00267_Y787	Y	787	SGSRTPMYGSQTPLQ
-0.475578	0.301203	0.42087	-6.97795	-3.43137	-5.43138	SUPT5H	>sp|O00267|SPT5H_HUMAN Transcription elongation factor SPT5 OS=Homo sapiens OX=9606 GN=SUPT5H PE=1 SV=1	O00267	O00267_T791	T	791	TPMYGSQTPLQDGSR
-0.277038	-0.142757	-0.158553	-4.73713	-6.9939	-6.99301	SUPT5H	>sp|O00267|SPT5H_HUMAN Transcription elongation factor SPT5 OS=Homo sapiens OX=9606 GN=SUPT5H PE=1 SV=1	O00267	O00267_S789	S	789	SRTPMYGSQTPLQDG
0.246839	0.971855	-0.324212	-5.35352	-5.80681	-8.08082	SUPT5H	>sp|O00267|SPT5H_HUMAN Transcription elongation factor SPT5 OS=Homo sapiens OX=9606 GN=SUPT5H PE=1 SV=1	O00267	O00267_S804	S	804	SRTPHYGSQTPLHDG
-0.617034	-0.926152	-1.17913	-4.27987	-4.57243	-5.36704	SUPT5H	>sp|O00267|SPT5H_HUMAN Transcription elongation factor SPT5 OS=Homo sapiens OX=9606 GN=SUPT5H PE=1 SV=1	O00267	O00267_S36	S	36	ERRSAAGSEKEEEPE
-0.617034	-0.926152	-1.17913	-4.74515	-4.49004	-5.8352	SUPT5H	>sp|O00267|SPT5H_HUMAN Transcription elongation factor SPT5 OS=Homo sapiens OX=9606 GN=SUPT5H PE=1 SV=1	O00267	O00267_S32	S	32	EVDEERRSAAGSEKE
-2.06559	-1.2789	-1.4053	-4.04791	-3.93056	-5.04339	SUPT5H	>sp|O00267|SPT5H_HUMAN Transcription elongation factor SPT5 OS=Homo sapiens OX=9606 GN=SUPT5H PE=1 SV=1	O00267	O00267_S755	S	755	QRLTTVGSRRPGGMT
-2.57002	-2.67541	-2.14326	-4.67637	-6.09111	-4.64277	SUPT5H	>sp|O00267|SPT5H_HUMAN Transcription elongation factor SPT5 OS=Homo sapiens OX=9606 GN=SUPT5H PE=1 SV=1	O00267	O00267_S773	S	773	GRTPMYGSQTPMYGS
5.15047	5.39239	5.49889	-2.92259	-4.4269	-6.48443	DFFA	>sp|O00273|DFFA_HUMAN DNA fragmentation factor subunit alpha OS=Homo sapiens OX=9606 GN=DFFA PE=1 SV=1	O00273	O00273_S315	S	315	SISASKASPPGDLQN
3.07061	3.03241	3.49187	-4.88141	-3.93317	-6.15212	CLIC1	>sp|O00299|CLIC1_HUMAN Chloride intracellular channel protein 1 OS=Homo sapiens OX=9606 GN=CLIC1 PE=1 SV=4	O00299	O00299_S211	S	211	RGVHRYLSNAYAREE
1.79561	1.77838	1.62505	-3.37614	-4.68802	-7.21732	EIF3F	>sp|O00303|EIF3F_HUMAN Eukaryotic translation initiation factor 3 subunit F OS=Homo sapiens OX=9606 GN=EIF3F PE=1 SV=1	O00303	O00303_S258	S	258	LIMKTCFSPNRVIGL
3.50661	4.11757	4.29456	-3.22217	-3.7768	-6.05453	WWP2	>sp|O00308|WWP2_HUMAN NEDD4-like E3 ubiquitin-protein ligase WWP2 OS=Homo sapiens OX=9606 GN=WWP2 PE=1 SV=2	O00308	O00308_S211	S	211	TPATGEQSPGARSRH
1.66454	2.45586	1.27866	-6.13511	-3.68199	-4.70414	CDC7	>sp|O00311|CDC7_HUMAN Cell division cycle 7-related protein kinase OS=Homo sapiens OX=9606 GN=CDC7 PE=1 SV=1	O00311	O00311_S297	S	297	RNFNIHSSISHESPA
1.66454	2.45586	1.27866	-4.93386	-4.42531	-5.56842	CDC7	>sp|O00311|CDC7_HUMAN Cell division cycle 7-related protein kinase OS=Homo sapiens OX=9606 GN=CDC7 PE=1 SV=1	O00311	O00311_S296	S	296	ERNFNIHSSISHESP
-0.155303	0.268423	0.523273	-5.86745	-6.21757	-6.17269	CDC7	>sp|O00311|CDC7_HUMAN Cell division cycle 7-related protein kinase OS=Homo sapiens OX=9606 GN=CDC7 PE=1 SV=1	O00311	O00311_S277	S	277	GKDGKEGSVGLSVQR
-3.07859	-2.41922	-0.374556	-5.55288	-6.7153	-5.52356	CDC7	>sp|O00311|CDC7_HUMAN Cell division cycle 7-related protein kinase OS=Homo sapiens OX=9606 GN=CDC7 PE=1 SV=1	O00311	O00311_S239	S	239	TGNKIPLSGPVPKEL
-0.870235	-1.48929	-0.820659	-4.11999	-4.6901	-6.01459	ARNTL	>sp|O00327|BMAL1_HUMAN Aryl hydrocarbon receptor nuclear translocator-like protein 1 OS=Homo sapiens OX=9606 GN=ARNTL PE=1 SV=2	O00327	O00327_S42	S	42	CNRKRKGSSTDYQES
-0.878433	-1.47804	-0.788267	-4.1119	-5.56358	-5.84172	ARNTL	>sp|O00327|BMAL1_HUMAN Aryl hydrocarbon receptor nuclear translocator-like protein 1 OS=Homo sapiens OX=9606 GN=ARNTL PE=1 SV=2	O00327	O00327_T44	T	44	RKRKGSSTDYQESMD
-0.993857	-1.55581	-0.876422	-4.88247	-4.50844	-6.645	ARNTL	>sp|O00327|BMAL1_HUMAN Aryl hydrocarbon receptor nuclear translocator-like protein 1 OS=Homo sapiens OX=9606 GN=ARNTL PE=1 SV=2	O00327	O00327_S43	S	43	NRKRKGSSTDYQESM
-0.767358	-3.7591	-0.297759	-4.60824	-5.04386	-7.39587	FOXN3	>sp|O00409|FOXN3_HUMAN Forkhead box protein N3 OS=Homo sapiens OX=9606 GN=FOXN3 PE=1 SV=1	O00409	O00409_T393	T	393	SHESPSDTEEDDRKH
-0.767358	-3.7591	-0.297759	-4.19306	-4.33923	-4.76327	FOXN3	>sp|O00409|FOXN3_HUMAN Forkhead box protein N3 OS=Homo sapiens OX=9606 GN=FOXN3 PE=1 SV=1	O00409	O00409_S391	S	391	FRSHESPSDTEEDDR
-0.0384922	-3.3357	-1.3233	-5.8164	-5.63543	-5.27073	FOXN3	>sp|O00409|FOXN3_HUMAN Forkhead box protein N3 OS=Homo sapiens OX=9606 GN=FOXN3 PE=1 SV=1	O00409	O00409_S97	S	97	LDDDTPPSPAHSDMP
-0.0384922	-3.3357	-1.3233	-5.43666	-5.12172	-6.09403	FOXN3	>sp|O00409|FOXN3_HUMAN Forkhead box protein N3 OS=Homo sapiens OX=9606 GN=FOXN3 PE=1 SV=1	O00409	O00409_S85	S	85	ESVLRSVSPVQDLDD
-2.11756	-0.827928	-3.53457	-5.33607	-3.58513	-6.65765	IPO5	>sp|O00410|IPO5_HUMAN Importin-5 OS=Homo sapiens OX=9606 GN=IPO5 PE=1 SV=4	O00410	O00410_T514	T	514	LVLEQVVTSIASVAD
-2.17606	-3.0512	-3.56842	-4.93241	-5.60691	-5.36497	IPO5	>sp|O00410|IPO5_HUMAN Importin-5 OS=Homo sapiens OX=9606 GN=IPO5 PE=1 SV=4	O00410	O00410_S515	S	515	VLEQVVTSIASVADT
-0.87496	-0.146519	0.227452	-3.88117	-4.23972	-4.5497	POLRMT	>sp|O00411|RPOM_HUMAN DNA-directed RNA polymerase, mitochondrial OS=Homo sapiens OX=9606 GN=POLRMT PE=1 SV=2	O00411	O00411_S150	S	150	KLQMPFQSGEFKALT
-0.670005	-1.82375	-0.823812	-5.76698	-4.6046	-5.20761	POLRMT	>sp|O00411|RPOM_HUMAN DNA-directed RNA polymerase, mitochondrial OS=Homo sapiens OX=9606 GN=POLRMT PE=1 SV=2	O00411	O00411_S77	S	77	VRQLQAESVSEVVVN
-1.20898	-0.179055	-0.506449	-5.19821	-4.79826	-3.88211	POLRMT	>sp|O00411|RPOM_HUMAN DNA-directed RNA polymerase, mitochondrial OS=Homo sapiens OX=9606 GN=POLRMT PE=1 SV=2	O00411	O00411_S79	S	79	QLQAESVSEVVVNRV
3.5353	3.78351	4.05607	-6.13197	-4.63864	-2.40055	EEF2K	>sp|O00418|EF2K_HUMAN Eukaryotic elongation factor 2 kinase OS=Homo sapiens OX=9606 GN=EEF2K PE=1 SV=2	O00418	O00418_S18	S	18	EGVDGGQSPRAGHDG
2.64007	2.64867	2.84217	-5.32607	-5.75102	-5.78829	EEF2K	>sp|O00418|EF2K_HUMAN Eukaryotic elongation factor 2 kinase OS=Homo sapiens OX=9606 GN=EEF2K PE=1 SV=2	O00418	O00418_S500	S	500	RLHLPRASAVALEVQ
3.39561	1.16446	3.03035	-5.3445	-4.13885	-5.60945	EEF2K	>sp|O00418|EF2K_HUMAN Eukaryotic elongation factor 2 kinase OS=Homo sapiens OX=9606 GN=EEF2K PE=1 SV=2	O00418	O00418_S445	S	445	SGDSGYPSEKRGELD
2.25524	0.123608	1.78141	-4.54542	-4.78115	-6.83514	EEF2K	>sp|O00418|EF2K_HUMAN Eukaryotic elongation factor 2 kinase OS=Homo sapiens OX=9606 GN=EEF2K PE=1 SV=2	O00418	O00418_S441	S	441	ESENSGDSGYPSEKR
2.4584	0.262748	1.84979	-5.14233	-5.76285	-5.96751	EEF2K	>sp|O00418|EF2K_HUMAN Eukaryotic elongation factor 2 kinase OS=Homo sapiens OX=9606 GN=EEF2K PE=1 SV=2	O00418	O00418_Y443	Y	443	ENSGDSGYPSEKRGE
2.55851	3.27614	2.31333	-5.02804	-5.13059	-5.48406	EEF2K	>sp|O00418|EF2K_HUMAN Eukaryotic elongation factor 2 kinase OS=Homo sapiens OX=9606 GN=EEF2K PE=1 SV=2	O00418	O00418_S474	S	474	KYESDEDSLGSSGRV
2.48667	3.51336	2.2649	-5.3503	-5.13562	-4.88707	EEF2K	>sp|O00418|EF2K_HUMAN Eukaryotic elongation factor 2 kinase OS=Homo sapiens OX=9606 GN=EEF2K PE=1 SV=2	O00418	O00418_S470	S	470	YSNRKYESDEDSLGS
0.7992	-3.12951	0.115598	-4.97839	-3.47474	-4.78667	EEF2K	>sp|O00418|EF2K_HUMAN Eukaryotic elongation factor 2 kinase OS=Homo sapiens OX=9606 GN=EEF2K PE=1 SV=2	O00418	O00418_S477	S	477	SDEDSLGSSGRVCVE
0.406923	1.15096	-0.00950909	-6.17776	-4.70412	-4.28817	EEF2K	>sp|O00418|EF2K_HUMAN Eukaryotic elongation factor 2 kinase OS=Homo sapiens OX=9606 GN=EEF2K PE=1 SV=2	O00418	O00418_S78	S	78	SSGSPANSFHFKEAW
0.406923	1.15096	-0.00950909	-5.60773	-4.75624	-4.51638	EEF2K	>sp|O00418|EF2K_HUMAN Eukaryotic elongation factor 2 kinase OS=Homo sapiens OX=9606 GN=EEF2K PE=1 SV=2	O00418	O00418_S74	S	74	ERYSSSGSPANSFHF
-0.210616	-3.46654	-0.472013	-5.86406	-5.20049	-7.06808	EEF2K	>sp|O00418|EF2K_HUMAN Eukaryotic elongation factor 2 kinase OS=Homo sapiens OX=9606 GN=EEF2K PE=1 SV=2	O00418	O00418_S464	S	464	REHGHSYSNRKYESD
-0.210616	-3.46654	-0.472013	-3.68166	-5.54197	-6.53073	EEF2K	>sp|O00418|EF2K_HUMAN Eukaryotic elongation factor 2 kinase OS=Homo sapiens OX=9606 GN=EEF2K PE=1 SV=2	O00418	O00418_S462	S	462	EPREHGHSYSNRKYE
-1.99572	-2.84421	-0.930708	-4.29527	-3.65952	-4.3354	EEF2K	>sp|O00418|EF2K_HUMAN Eukaryotic elongation factor 2 kinase OS=Homo sapiens OX=9606 GN=EEF2K PE=1 SV=2	O00418	O00418_S491	S	491	EKWNLLNSSRLHLPR
-3.55551	-4.36732	-3.66193	-5.27754	-5.19403	-6.09445	EEF2K	>sp|O00418|EF2K_HUMAN Eukaryotic elongation factor 2 kinase OS=Homo sapiens OX=9606 GN=EEF2K PE=1 SV=2	O00418	O00418_S689	S	689	LEKDPQRSGDLYTQA
1.17727	-1.29487	0.256494	-5.34849	-5.05043	-5.31564	EEF2K	>sp|O00418|EF2K_HUMAN Eukaryotic elongation factor 2 kinase OS=Homo sapiens OX=9606 GN=EEF2K PE=1 SV=2	O00418	O00418_S438	S	438	NHRESENSGDSGYPS
0.0600643	-3.12051	-1.17345	-4.92989	-3.66177	-4.63638	EEF2K	>sp|O00418|EF2K_HUMAN Eukaryotic elongation factor 2 kinase OS=Homo sapiens OX=9606 GN=EEF2K PE=1 SV=2	O00418	O00418_S435	S	435	HLDNHRESENSGDSG
-3.64408	-3.59171	-2.61388	-4.85484	-4.50717	-6.27166	SAP18	>sp|O00422|SAP18_HUMAN Histone deacetylase complex subunit SAP18 OS=Homo sapiens OX=9606 GN=SAP18 PE=1 SV=1	O00422	O00422_T25	T	25	KPIDREKTCPLLLRV
-1.91871	-2.89248	-1.93339	-3.05754	-5.81049	-7.41649	IGF2BP3	>sp|O00425|IF2B3_HUMAN Insulin-like growth factor 2 mRNA-binding protein 3 OS=Homo sapiens OX=9606 GN=IGF2BP3 PE=1 SV=2	O00425	O00425_S243	S	243	NAGAAEKSITILSTP
-2.35587	-3.05974	-1.99498	-4.27037	-4.42832	-6.41925	IGF2BP3	>sp|O00425|IF2B3_HUMAN Insulin-like growth factor 2 mRNA-binding protein 3 OS=Homo sapiens OX=9606 GN=IGF2BP3 PE=1 SV=2	O00425	O00425_T245	T	245	GAAEKSITILSTPEG
-3.40646	-3.3076	-2.38601	-4.94954	-5.28128	-4.76134	IGF2BP3	>sp|O00425|IF2B3_HUMAN Insulin-like growth factor 2 mRNA-binding protein 3 OS=Homo sapiens OX=9606 GN=IGF2BP3 PE=1 SV=2	O00425	O00425_T528	T	528	VVVPRDQTPDENDQV
1.61764	0.885921	2.55113	-4.89052	-3.7915	-5.87701	DNM1L	>sp|O00429|DNM1L_HUMAN Dynamin-1-like protein OS=Homo sapiens OX=9606 GN=DNM1L PE=1 SV=2	O00429	O00429_S529	S	529	RELPSAVSRDKSSKV
0.0211315	2.16026	4.31994	-4.43826	-4.74391	-4.54132	DNM1L	>sp|O00429|DNM1L_HUMAN Dynamin-1-like protein OS=Homo sapiens OX=9606 GN=DNM1L PE=1 SV=2	O00429	O00429_S616	S	616	PIPIMPASPQKGHAV
-0.627923	0.166358	-0.298723	-4.88483	-2.83555	-3.52922	DNM1L	>sp|O00429|DNM1L_HUMAN Dynamin-1-like protein OS=Homo sapiens OX=9606 GN=DNM1L PE=1 SV=2	O00429	O00429_Y101	Y	101	LHTKNKLYTDFDEIR
-0.957625	-0.590288	-0.018014	-4.24947	-4.65679	-5.73613	PIK3C2A	>sp|O00443|P3C2A_HUMAN Phosphatidylinositol 4-phosphate 3-kinase C2 domain-containing subunit alpha OS=Homo sapiens OX=9606 GN=PIK3C2A PE=1 SV=2	O00443	O00443_T61	T	61	GFELSSSTRKKAQVY
-1.05805	-0.721707	-0.164184	-5.01409	-5.65611	-5.7703	PIK3C2A	>sp|O00443|P3C2A_HUMAN Phosphatidylinositol 4-phosphate 3-kinase C2 domain-containing subunit alpha OS=Homo sapiens OX=9606 GN=PIK3C2A PE=1 SV=2	O00443	O00443_S59	S	59	QRGFELSSSTRKKAQ
-1.06029	-0.722617	-0.162094	-5.39604	-4.00629	-5.42269	PIK3C2A	>sp|O00443|P3C2A_HUMAN Phosphatidylinositol 4-phosphate 3-kinase C2 domain-containing subunit alpha OS=Homo sapiens OX=9606 GN=PIK3C2A PE=1 SV=2	O00443	O00443_S60	S	60	RGFELSSSTRKKAQV
0.616056	0.820635	1.24163	-3.28224	-3.9353	-4.47254	PIK3C2A	>sp|O00443|P3C2A_HUMAN Phosphatidylinositol 4-phosphate 3-kinase C2 domain-containing subunit alpha OS=Homo sapiens OX=9606 GN=PIK3C2A PE=1 SV=2	O00443	O00443_S338	S	338	ATVTRSQSLNIRTTQ
-0.959341	-0.240829	0.205085	-4.34349	-4.93682	-7.21418	PIK3C2A	>sp|O00443|P3C2A_HUMAN Phosphatidylinositol 4-phosphate 3-kinase C2 domain-containing subunit alpha OS=Homo sapiens OX=9606 GN=PIK3C2A PE=1 SV=2	O00443	O00443_S259	S	259	KVSNLQVSPKSEDIS
-1.87821	-2.9197	-2.17959	-5.13962	-3.78905	-5.81665	PIK3C2A	>sp|O00443|P3C2A_HUMAN Phosphatidylinositol 4-phosphate 3-kinase C2 domain-containing subunit alpha OS=Homo sapiens OX=9606 GN=PIK3C2A PE=1 SV=2	O00443	O00443_T614	T	614	VNLPRSKTADVTSLF
-0.838907	-2.17316	-1.03757	-4.78414	-4.87477	-4.9709	PIK3R2	>sp|O00459|P85B_HUMAN Phosphatidylinositol 3-kinase regulatory subunit beta OS=Homo sapiens OX=9606 GN=PIK3R2 PE=1 SV=2	O00459	O00459_S262	S	262	LRAPPPPSSPPPGGA
-0.838907	-2.17316	-1.03757	-4.71124	-4.1743	-4.98821	PIK3R2	>sp|O00459|P85B_HUMAN Phosphatidylinositol 3-kinase regulatory subunit beta OS=Homo sapiens OX=9606 GN=PIK3R2 PE=1 SV=2	O00459	O00459_S263	S	263	RAPPPPSSPPPGGAP
-1.38779	-2.85201	-1.57109	-4.66447	-4.28151	-5.56706	PIK3R2	>sp|O00459|P85B_HUMAN Phosphatidylinositol 3-kinase regulatory subunit beta OS=Homo sapiens OX=9606 GN=PIK3R2 PE=1 SV=2	O00459	O00459_S273	S	273	PGGAPDGSEPSPDFP
1.06249	-1.83736	1.25989	-3.30757	-4.99659	-5.89779	GOLIM4	>sp|O00461|GOLI4_HUMAN Golgi integral membrane protein 4 OS=Homo sapiens OX=9606 GN=GOLIM4 PE=1 SV=1	O00461	O00461_S538	S	538	PREADPESEADRAAV
2.78061	0.114571	2.78241	-4.26622	-5.69347	-5.80743	MEIS1	>sp|O00470|MEIS1_HUMAN Homeobox protein Meis1 OS=Homo sapiens OX=9606 GN=MEIS1 PE=1 SV=1	O00470	O00470_S196	S	196	DREGGSKSDSEDITR
2.28803	-0.075345	2.32972	-5.16064	-4.4576	-5.29512	MEIS1	>sp|O00470|MEIS1_HUMAN Homeobox protein Meis1 OS=Homo sapiens OX=9606 GN=MEIS1 PE=1 SV=1	O00470	O00470_S198	S	198	EGGSKSDSEDITRSA
2.51228	-0.538284	0.221337	-5.50056	-3.77169	-4.37819	ELL2	>sp|O00472|ELL2_HUMAN RNA polymerase II elongation factor ELL2 OS=Homo sapiens OX=9606 GN=ELL2 PE=1 SV=2	O00472	O00472_S507	S	507	NNSSPNSSGGVKEDC
2.59246	0.557281	0.475088	-5.35352	-3.63789	-5.51781	ELL2	>sp|O00472|ELL2_HUMAN RNA polymerase II elongation factor ELL2 OS=Homo sapiens OX=9606 GN=ELL2 PE=1 SV=2	O00472	O00472_S503	S	503	IAKLNNSSPNSSGGV
-1.2029	-0.264188	-1.45661	-4.93859	-4.24902	-3.59322	ELL2	>sp|O00472|ELL2_HUMAN RNA polymerase II elongation factor ELL2 OS=Homo sapiens OX=9606 GN=ELL2 PE=1 SV=2	O00472	O00472_S506	S	506	LNNSSPNSSGGVKED
-0.506099	-0.246521	-0.252568	-5.78125	-3.08664	-4.94029	ELL2	>sp|O00472|ELL2_HUMAN RNA polymerase II elongation factor ELL2 OS=Homo sapiens OX=9606 GN=ELL2 PE=1 SV=2	O00472	O00472_S305	S	305	AGTSRSESPVCSSRD
-1.12257	-0.302114	-0.663681	-3.32653	-5.2448	-6.13887	NDUFA4	>sp|O00483|NDUA4_HUMAN Cytochrome c oxidase subunit NDUFA4 OS=Homo sapiens OX=9606 GN=NDUFA4 PE=1 SV=1	O00483	O00483_Y71	Y	71	FYSVNVDYSKLKKER
-1.14631	-0.204209	-1.10397	-4.55616	-2.34306	-3.90136	NDUFA4	>sp|O00483|NDUA4_HUMAN Cytochrome c oxidase subunit NDUFA4 OS=Homo sapiens OX=9606 GN=NDUFA4 PE=1 SV=1	O00483	O00483_Y65	Y	65	PNDQYKFYSVNVDYS
-2.73508	-2.92667	-1.05655	-4.69312	-5.32175	-4.75655	NDUFA4	>sp|O00483|NDUA4_HUMAN Cytochrome c oxidase subunit NDUFA4 OS=Homo sapiens OX=9606 GN=NDUFA4 PE=1 SV=1	O00483	O00483_S72	S	72	YSVNVDYSKLKKERP
-1.25624	-1.18445	-0.616684	-5.98985	-4.63584	-5.13743	NDUFA4	>sp|O00483|NDUA4_HUMAN Cytochrome c oxidase subunit NDUFA4 OS=Homo sapiens OX=9606 GN=NDUFA4 PE=1 SV=1	O00483	O00483_Y62	Y	62	KLGPNDQYKFYSVNV
-0.880575	-0.317799	0.459378	-3.22489	-4.31266	-6.38365	ZNF593	>sp|O00488|ZN593_HUMAN Zinc finger protein 593 OS=Homo sapiens OX=9606 GN=ZNF593 PE=1 SV=2	O00488	O00488_S98	S	98	QLSVEPYSQEEAERA
-0.745517	-0.28266	0.015729	-6.75949	-5.13432	-5.7322	ZNF593	>sp|O00488|ZN593_HUMAN Zinc finger protein 593 OS=Homo sapiens OX=9606 GN=ZNF593 PE=1 SV=2	O00488	O00488_S93	S	93	KKRLKQLSVEPYSQE
-1.03705	-2.83045	-0.97012	-6.25989	-3.55096	-5.61276	ZNF593	>sp|O00488|ZN593_HUMAN Zinc finger protein 593 OS=Homo sapiens OX=9606 GN=ZNF593 PE=1 SV=2	O00488	O00488_T125	T	125	AVPTEVSTEVPEMDT
-0.542456	-1.69604	-0.889858	-3.7369	-3.35599	-6.71795	ZNF593	>sp|O00488|ZN593_HUMAN Zinc finger protein 593 OS=Homo sapiens OX=9606 GN=ZNF593 PE=1 SV=2	O00488	O00488_T132	T	132	TEVPEMDTST_____
-0.398727	-1.61591	-0.773649	-5.81738	-6.98446	-7.39148	ZNF593	>sp|O00488|ZN593_HUMAN Zinc finger protein 593 OS=Homo sapiens OX=9606 GN=ZNF593 PE=1 SV=2	O00488	O00488_S133	S	133	EVPEMDTST______
-0.542385	-1.69613	-0.889858	-5.0688	-5.08126	-6.63654	ZNF593	>sp|O00488|ZN593_HUMAN Zinc finger protein 593 OS=Homo sapiens OX=9606 GN=ZNF593 PE=1 SV=2	O00488	O00488_T134	T	134	VPEMDTST_______
-0.73127	-2.63713	-1.05333	-4.32401	-4.40939	-5.80821	ZNF593	>sp|O00488|ZN593_HUMAN Zinc finger protein 593 OS=Homo sapiens OX=9606 GN=ZNF593 PE=1 SV=2	O00488	O00488_T121	T	121	PRRLAVPTEVSTEVP
-0.718324	-1.98069	-1.45522	-4.3426	-4.00165	-4.90718	ZNF593	>sp|O00488|ZN593_HUMAN Zinc finger protein 593 OS=Homo sapiens OX=9606 GN=ZNF593 PE=1 SV=2	O00488	O00488_S124	S	124	LAVPTEVSTEVPEMD
6.16842	6.91598	5.62274	-1.11504	-0.0601444	-0.0256653	BIN1	>sp|O00499|BIN1_HUMAN Myc box-dependent-interacting protein 1 OS=Homo sapiens OX=9606 GN=BIN1 PE=1 SV=1	O00499	O00499_S303	S	303	SPSPPDGSPAATPEI
6.46299	7.13303	5.75501	2.72776	3.07049	2.9775	BIN1	>sp|O00499|BIN1_HUMAN Myc box-dependent-interacting protein 1 OS=Homo sapiens OX=9606 GN=BIN1 PE=1 SV=1	O00499	O00499_S298	S	298	AKGNKSPSPPDGSPA
6.19102	6.83292	5.8647	2.60325	3.03123	2.96162	BIN1	>sp|O00499|BIN1_HUMAN Myc box-dependent-interacting protein 1 OS=Homo sapiens OX=9606 GN=BIN1 PE=1 SV=1	O00499	O00499_S296	S	296	APAKGNKSPSPPDGS
5.96287	3.74405	5.86957	-5.98678	-4.10805	-5.26823	KPNA3	>sp|O00505|IMA4_HUMAN Importin subunit alpha-4 OS=Homo sapiens OX=9606 GN=KPNA3 PE=1 SV=2	O00505	O00505_S60	S	60	QEESLEDSDVDADFK
3.57793	0.0825492	2.21463	-5.44367	-4.81137	-5.87205	KPNA3	>sp|O00505|IMA4_HUMAN Importin subunit alpha-4 OS=Homo sapiens OX=9606 GN=KPNA3 PE=1 SV=2	O00505	O00505_S56	S	56	RNVPQEESLEDSDVD
1.60704	2.05234	0.299416	-5.42055	-4.23579	-6.49955	STK25	>sp|O00506|STK25_HUMAN Serine/threonine-protein kinase 25 OS=Homo sapiens OX=9606 GN=STK25 PE=1 SV=1	O00506	O00506_S342	S	342	KGTALHSSQKPAEPV
0.846812	1.8347	0.00663948	-6.12663	-5.42872	-4.97537	STK25	>sp|O00506|STK25_HUMAN Serine/threonine-protein kinase 25 OS=Homo sapiens OX=9606 GN=STK25 PE=1 SV=1	O00506	O00506_T337	T	337	HSKLHKGTALHSSQK
0.319313	-0.783923	-2.1454	-4.92911	-5.43926	-4.40446	STK25	>sp|O00506|STK25_HUMAN Serine/threonine-protein kinase 25 OS=Homo sapiens OX=9606 GN=STK25 PE=1 SV=1	O00506	O00506_S341	S	341	HKGTALHSSQKPAEP
3.53337	3.84659	3.40631	-4.50358	-4.96352	-5.33854	BCL9	>sp|O00512|BCL9_HUMAN B-cell CLL/lymphoma 9 protein OS=Homo sapiens OX=9606 GN=BCL9 PE=1 SV=4	O00512	O00512_S107	S	107	ERSISADSFDQRDPG
2.29743	2.58288	1.79406	-5.80217	-5.71988	-5.54583	BCL9	>sp|O00512|BCL9_HUMAN B-cell CLL/lymphoma 9 protein OS=Homo sapiens OX=9606 GN=BCL9 PE=1 SV=4	O00512	O00512_S104	S	104	GKRERSISADSFDQR
2.26711	2.49107	1.85384	-5.45305	-4.30807	-5.39991	BCL9	>sp|O00512|BCL9_HUMAN B-cell CLL/lymphoma 9 protein OS=Homo sapiens OX=9606 GN=BCL9 PE=1 SV=4	O00512	O00512_S102	S	102	GKGKRERSISADSFD
-0.637506	0.305554	1.3247	-6.02677	-4.52877	-5.54484	BCL9	>sp|O00512|BCL9_HUMAN B-cell CLL/lymphoma 9 protein OS=Homo sapiens OX=9606 GN=BCL9 PE=1 SV=4	O00512	O00512_S687	S	687	IPVEGPLSPSRGDFP
-0.84591	0.0850468	1.04575	-6.55344	-5.8926	-4.60997	BCL9	>sp|O00512|BCL9_HUMAN B-cell CLL/lymphoma 9 protein OS=Homo sapiens OX=9606 GN=BCL9 PE=1 SV=4	O00512	O00512_S689	S	689	VEGPLSPSRGDFPKG
-0.571154	0.248207	-1.11304	-4.95937	-3.59343	-5.23264	BCL9	>sp|O00512|BCL9_HUMAN B-cell CLL/lymphoma 9 protein OS=Homo sapiens OX=9606 GN=BCL9 PE=1 SV=4	O00512	O00512_S917	S	917	VLGSAAASPVHLKSP
-0.571154	0.248207	-1.11304	-5.32032	-3.62387	-6.40605	BCL9	>sp|O00512|BCL9_HUMAN B-cell CLL/lymphoma 9 protein OS=Homo sapiens OX=9606 GN=BCL9 PE=1 SV=4	O00512	O00512_S913	S	913	KSPPVLGSAAASPVH
-0.452223	1.51549	-0.00734615	-5.29459	-5.46956	-5.52654	BCL9	>sp|O00512|BCL9_HUMAN B-cell CLL/lymphoma 9 protein OS=Homo sapiens OX=9606 GN=BCL9 PE=1 SV=4	O00512	O00512_S19	S	19	PSGNTQSSPKSKQEV
-1.43955	0.581432	-1.58461	-4.68129	-5.29791	-5.68971	BCL9	>sp|O00512|BCL9_HUMAN B-cell CLL/lymphoma 9 protein OS=Homo sapiens OX=9606 GN=BCL9 PE=1 SV=4	O00512	O00512_S11	S	11	SNPKVRSSPSGNTQS
-3.69232	-1.4499	-0.831429	-3.59339	-4.40995	-4.00297	BCL9	>sp|O00512|BCL9_HUMAN B-cell CLL/lymphoma 9 protein OS=Homo sapiens OX=9606 GN=BCL9 PE=1 SV=4	O00512	O00512_T315	T	315	TPNNRAVTPVSQGSN
-1.2133	0.115548	-0.430513	-3.14611	-5.72296	-4.58503	BCL9	>sp|O00512|BCL9_HUMAN B-cell CLL/lymphoma 9 protein OS=Homo sapiens OX=9606 GN=BCL9 PE=1 SV=4	O00512	O00512_S291	S	291	KLIPSVGSPASSTPL
-2.95581	-5.63106	-3.39153	-5.34647	-6.6185	-5.75133	BCL9	>sp|O00512|BCL9_HUMAN B-cell CLL/lymphoma 9 protein OS=Homo sapiens OX=9606 GN=BCL9 PE=1 SV=4	O00512	O00512_S157	S	157	APRSSTPSHGQTTAT
-2.40502	-1.86864	-1.7538	-6.54306	-4.86554	-6.83199	BCL9	>sp|O00512|BCL9_HUMAN B-cell CLL/lymphoma 9 protein OS=Homo sapiens OX=9606 GN=BCL9 PE=1 SV=4	O00512	O00512_T867	T	867	INPLKSPTMHQVQSP
-2.40502	-1.86864	-1.7538	-4.46977	-3.12258	-7.08011	BCL9	>sp|O00512|BCL9_HUMAN B-cell CLL/lymphoma 9 protein OS=Homo sapiens OX=9606 GN=BCL9 PE=1 SV=4	O00512	O00512_S865	S	865	PGINPLKSPTMHQVQ
0.206743	-0.371939	0.34351	-3.86242	-4.31182	-3.24767	KRIT1	>sp|O00522|KRIT1_HUMAN Krev interaction trapped protein 1 OS=Homo sapiens OX=9606 GN=KRIT1 PE=1 SV=2	O00522	O00522_S276	S	276	EKWQRSMSSVTEDKE
-0.0099411	-0.693701	0.0552092	-5.45018	-3.45327	-5.42043	KRIT1	>sp|O00522|KRIT1_HUMAN Krev interaction trapped protein 1 OS=Homo sapiens OX=9606 GN=KRIT1 PE=1 SV=2	O00522	O00522_S277	S	277	KWQRSMSSVTEDKER
2.06162	2.0952	1.92881	-4.03422	-3.14674	-2.95461	PES1	>sp|O00541|PESC_HUMAN Pescadillo homolog OS=Homo sapiens OX=9606 GN=PES1 PE=1 SV=1	O00541	O00541_S13	S	13	KKKYERGSATNYITR
-3.582	-3.81554	-2.1644	-4.93317	-5.66605	-6.69134	PES1	>sp|O00541|PESC_HUMAN Pescadillo homolog OS=Homo sapiens OX=9606 GN=PES1 PE=1 SV=1	O00541	O00541_T19	T	19	GSATNYITRNKARKK
-0.306385	-0.498598	-1.51982	-4.92234	-5.05823	-5.50436	PES1	>sp|O00541|PESC_HUMAN Pescadillo homolog OS=Homo sapiens OX=9606 GN=PES1 PE=1 SV=1	O00541	O00541_S99	S	99	LRKAYGKSEWNTVER
-2.39583	-2.1363	-0.144903	-4.28736	-4.66572	-4.24727	PES1	>sp|O00541|PESC_HUMAN Pescadillo homolog OS=Homo sapiens OX=9606 GN=PES1 PE=1 SV=1	O00541	O00541_T103	T	103	YGKSEWNTVERLKDN
-3.54183	-2.67525	-0.410089	-6.21692	-5.5225	-4.03746	PES1	>sp|O00541|PESC_HUMAN Pescadillo homolog OS=Homo sapiens OX=9606 GN=PES1 PE=1 SV=1	O00541	O00541_T515	T	515	KPRVMAGTLKLEDKQ
0.583317	-3.6278	-1.10021	-5.72453	-5.36253	-4.81741	PES1	>sp|O00541|PESC_HUMAN Pescadillo homolog OS=Homo sapiens OX=9606 GN=PES1 PE=1 SV=1	O00541	O00541_T302	T	302	AEVDEFPTDGEMSAQ
-0.855645	-0.420252	-1.56396	-6.15732	-3.99452	-4.61597	PES1	>sp|O00541|PESC_HUMAN Pescadillo homolog OS=Homo sapiens OX=9606 GN=PES1 PE=1 SV=1	O00541	O00541_S282	S	282	KLAALSASLARVVVP
-1.08554	-0.432877	-1.98265	-6.22753	-3.56628	-5.94923	PES1	>sp|O00541|PESC_HUMAN Pescadillo homolog OS=Homo sapiens OX=9606 GN=PES1 PE=1 SV=1	O00541	O00541_S280	S	280	MEKLAALSASLARVV
-4.37914	-1.31569	-2.88896	-5.29226	-4.6661	-6.5887	PES1	>sp|O00541|PESC_HUMAN Pescadillo homolog OS=Homo sapiens OX=9606 GN=PES1 PE=1 SV=1	O00541	O00541_S530	S	530	RLAQEEESEAKRLAI
0.272475	1.30449	1.63133	-5.32891	-4.95745	-7.36007	EBAG9	>sp|O00559|RCAS1_HUMAN Receptor-binding cancer antigen expressed on SiSo cells OS=Homo sapiens OX=9606 GN=EBAG9 PE=1 SV=1	O00559	O00559_T41	T	41	KLSGDQITLPTTVDY
0.133747	1.45874	1.80131	-4.51071	-4.94619	-5.72802	EBAG9	>sp|O00559|RCAS1_HUMAN Receptor-binding cancer antigen expressed on SiSo cells OS=Homo sapiens OX=9606 GN=EBAG9 PE=1 SV=1	O00559	O00559_S36	S	36	SGRGRKLSGDQITLP
-2.4576	-2.11624	-2.06528	-5.11805	-2.93125	-4.68429	SDCBP	>sp|O00560|SDCB1_HUMAN Syntenin-1 OS=Homo sapiens OX=9606 GN=SDCBP PE=1 SV=1	O00560	O00560_S6	S	6	__MSLYPSLEDLKVD
-2.24434	-2.57269	-2.59771	-4.24052	-4.21089	-4.74297	SDCBP	>sp|O00560|SDCB1_HUMAN Syntenin-1 OS=Homo sapiens OX=9606 GN=SDCBP PE=1 SV=1	O00560	O00560_S2	S	2	______MSLYPSLED
1.79819	1.37952	2.08275	-6.2852	-6.30462	-5.57288	PITPNM1	>sp|O00562|PITM1_HUMAN Membrane-associated phosphatidylinositol transfer protein 1 OS=Homo sapiens OX=9606 GN=PITPNM1 PE=1 SV=4	O00562	O00562_S621	S	621	VEGLGRGSPEPSALP
-3.3959	-1.76626	0.06991	-4.10915	-3.92969	-4.55776	PITPNM1	>sp|O00562|PITM1_HUMAN Membrane-associated phosphatidylinositol transfer protein 1 OS=Homo sapiens OX=9606 GN=PITPNM1 PE=1 SV=4	O00562	O00562_T1223	T	1223	AEREGPGTPPTTLAR
-2.72381	-2.61247	-1.71611	-6.2632	-5.36145	-7.09441	PITPNM1	>sp|O00562|PITM1_HUMAN Membrane-associated phosphatidylinositol transfer protein 1 OS=Homo sapiens OX=9606 GN=PITPNM1 PE=1 SV=4	O00562	O00562_S382	S	382	DFIDAFASPVEAEGT
-2.90082	-2.61247	-1.71537	-4.40516	-5.34797	-5.33948	PITPNM1	>sp|O00562|PITM1_HUMAN Membrane-associated phosphatidylinositol transfer protein 1 OS=Homo sapiens OX=9606 GN=PITPNM1 PE=1 SV=4	O00562	O00562_S373	S	373	KEMTKWNSNDFIDAF
-1.6635	-3.23437	-2.34995	-3.87269	-4.71536	-5.70025	MPHOSPH10	>sp|O00566|MPP10_HUMAN U3 small nucleolar ribonucleoprotein protein MPP10 OS=Homo sapiens OX=9606 GN=MPHOSPH10 PE=1 SV=2	O00566	O00566_S208	S	208	DDKFFKLSEMEAYLE
5.47626	1.86893	3.41408	-5.68732	-5.1207	-6.65285	NOP56	>sp|O00567|NOP56_HUMAN Nucleolar protein 56 OS=Homo sapiens OX=9606 GN=NOP56 PE=1 SV=4	O00567	O00567_S520	S	520	SKEELMSSDLEETAG
5.56615	2.69419	3.43064	-4.42137	-3.34993	-6.08871	NOP56	>sp|O00567|NOP56_HUMAN Nucleolar protein 56 OS=Homo sapiens OX=9606 GN=NOP56 PE=1 SV=4	O00567	O00567_S519	S	519	FSKEELMSSDLEETA
3.84183	1.05215	2.61829	-3.79628	-5.17119	-7.8297	NOP56	>sp|O00567|NOP56_HUMAN Nucleolar protein 56 OS=Homo sapiens OX=9606 GN=NOP56 PE=1 SV=4	O00567	O00567_T525	T	525	MSSDLEETAGSTSIP
3.03754	0.968637	-0.501389	-4.99666	-5.20406	-6.23657	NOP56	>sp|O00567|NOP56_HUMAN Nucleolar protein 56 OS=Homo sapiens OX=9606 GN=NOP56 PE=1 SV=4	O00567	O00567_S528	S	528	DLEETAGSTSIPKRK
-2.65695	-4.14869	-1.08487	-5.17275	-3.10885	-5.52852	NOP56	>sp|O00567|NOP56_HUMAN Nucleolar protein 56 OS=Homo sapiens OX=9606 GN=NOP56 PE=1 SV=4	O00567	O00567_Y408	Y	408	VEERLSFYETGEIPR
4.99717	5.60945	5.22984	-4.539	-4.53874	-6.33459	DDX3X	>sp|O00571|DDX3X_HUMAN ATP-dependent RNA helicase DDX3X OS=Homo sapiens OX=9606 GN=DDX3X PE=1 SV=3	O00571	O00571_S616	S	616	SSSSFSSSRASSSRS
4.30121	5.65748	4.65195	-6.1807	-5.33663	-5.90326	DDX3X	>sp|O00571|DDX3X_HUMAN ATP-dependent RNA helicase DDX3X OS=Homo sapiens OX=9606 GN=DDX3X PE=1 SV=3	O00571	O00571_S615	S	615	ASSSSFSSSRASSSR
4.88151	5.33743	4.79689	-2.46242	-2.15245	-2.92812	DDX3X	>sp|O00571|DDX3X_HUMAN ATP-dependent RNA helicase DDX3X OS=Homo sapiens OX=9606 GN=DDX3X PE=1 SV=3	O00571	O00571_S606	S	606	ARDYRQSSGASSSSF
4.41242	4.92114	4.33771	-2.26047	-2.00871	-2.92757	DDX3X	>sp|O00571|DDX3X_HUMAN ATP-dependent RNA helicase DDX3X OS=Homo sapiens OX=9606 GN=DDX3X PE=1 SV=3	O00571	O00571_S605	S	605	GARDYRQSSGASSSS
4.4849	5.14007	4.60494	-6.69313	-3.74949	-4.69641	DDX3X	>sp|O00571|DDX3X_HUMAN ATP-dependent RNA helicase DDX3X OS=Homo sapiens OX=9606 GN=DDX3X PE=1 SV=3	O00571	O00571_S614	S	614	GASSSSFSSSRASSS
5.0624	5.82639	4.98583	-4.49223	-5.66068	-6.90719	DDX3X	>sp|O00571|DDX3X_HUMAN ATP-dependent RNA helicase DDX3X OS=Homo sapiens OX=9606 GN=DDX3X PE=1 SV=3	O00571	O00571_S612	S	612	SSGASSSSFSSSRAS
3.34065	3.81759	3.95581	-8.30737	-3.98246	-5.48055	DDX3X	>sp|O00571|DDX3X_HUMAN ATP-dependent RNA helicase DDX3X OS=Homo sapiens OX=9606 GN=DDX3X PE=1 SV=3	O00571	O00571_S611	S	611	QSSGASSSSFSSSRA
4.72625	5.42351	4.36959	-5.47692	-3.98547	-4.24563	DDX3X	>sp|O00571|DDX3X_HUMAN ATP-dependent RNA helicase DDX3X OS=Homo sapiens OX=9606 GN=DDX3X PE=1 SV=3	O00571	O00571_S609	S	609	YRQSSGASSSSFSSS
3.75176	4.5438	3.48431	-6.37861	-5.08998	-5.40331	DDX3X	>sp|O00571|DDX3X_HUMAN ATP-dependent RNA helicase DDX3X OS=Homo sapiens OX=9606 GN=DDX3X PE=1 SV=3	O00571	O00571_S610	S	610	RQSSGASSSSFSSSR
7.1335	7.26228	7.02992	-4.8656	-5.01667	-5.21487	DDX3X	>sp|O00571|DDX3X_HUMAN ATP-dependent RNA helicase DDX3X OS=Homo sapiens OX=9606 GN=DDX3X PE=1 SV=3	O00571	O00571_S82	S	82	RSDSRGKSSFFSDRG
4.21564	4.34335	4.05997	-5.44177	-5.10916	-5.96152	DDX3X	>sp|O00571|DDX3X_HUMAN ATP-dependent RNA helicase DDX3X OS=Homo sapiens OX=9606 GN=DDX3X PE=1 SV=3	O00571	O00571_S83	S	83	SDSRGKSSFFSDRGS
0.736505	1.0787	1.04729	-6.61637	-5.05582	-4.92176	DDX3X	>sp|O00571|DDX3X_HUMAN ATP-dependent RNA helicase DDX3X OS=Homo sapiens OX=9606 GN=DDX3X PE=1 SV=3	O00571	O00571_S86	S	86	RGKSSFFSDRGSGSR
4.62646	4.99293	4.58917	-4.97432	-3.84575	-4.76488	DDX3X	>sp|O00571|DDX3X_HUMAN ATP-dependent RNA helicase DDX3X OS=Homo sapiens OX=9606 GN=DDX3X PE=1 SV=3	O00571	O00571_S74	S	74	DAYSSFGSRSDSRGK
3.7703	4.18572	3.61308	-4.18423	-5.33504	-5.06744	DDX3X	>sp|O00571|DDX3X_HUMAN ATP-dependent RNA helicase DDX3X OS=Homo sapiens OX=9606 GN=DDX3X PE=1 SV=3	O00571	O00571_S70	S	70	SKDKDAYSSFGSRSD
3.7634	4.27383	3.72272	-6.11329	-3.85399	-5.48796	DDX3X	>sp|O00571|DDX3X_HUMAN ATP-dependent RNA helicase DDX3X OS=Homo sapiens OX=9606 GN=DDX3X PE=1 SV=3	O00571	O00571_S71	S	71	KDKDAYSSFGSRSDS
1.92313	1.97009	2.34922	-5.44863	-4.84775	-5.18526	DDX3X	>sp|O00571|DDX3X_HUMAN ATP-dependent RNA helicase DDX3X OS=Homo sapiens OX=9606 GN=DDX3X PE=1 SV=3	O00571	O00571_Y69	Y	69	SSKDKDAYSSFGSRS
4.15406	4.36273	3.86728	-5.96477	-5.92479	-5.79393	DDX3X	>sp|O00571|DDX3X_HUMAN ATP-dependent RNA helicase DDX3X OS=Homo sapiens OX=9606 GN=DDX3X PE=1 SV=3	O00571	O00571_S594	S	594	RSKSSRFSGGFGARD
2.92981	2.63173	3.1242	-5.97974	-4.39633	-5.70118	DDX3X	>sp|O00571|DDX3X_HUMAN ATP-dependent RNA helicase DDX3X OS=Homo sapiens OX=9606 GN=DDX3X PE=1 SV=3	O00571	O00571_S63	S	63	DSSGWSSSKDKDAYS
2.68108	2.41824	1.69257	-5.25863	-4.65423	-3.92016	DDX3X	>sp|O00571|DDX3X_HUMAN ATP-dependent RNA helicase DDX3X OS=Homo sapiens OX=9606 GN=DDX3X PE=1 SV=3	O00571	O00571_S61	S	61	DKDSSGWSSSKDKDA
2.63782	1.30289	2.84741	-5.86238	-5.75861	-4.2121	DDX3X	>sp|O00571|DDX3X_HUMAN ATP-dependent RNA helicase DDX3X OS=Homo sapiens OX=9606 GN=DDX3X PE=1 SV=3	O00571	O00571_S62	S	62	KDSSGWSSSKDKDAY
-0.857776	-1.92214	-3.07723	-5.57918	-5.05188	-6.34978	DDX3X	>sp|O00571|DDX3X_HUMAN ATP-dependent RNA helicase DDX3X OS=Homo sapiens OX=9606 GN=DDX3X PE=1 SV=3	O00571	O00571_S57	S	57	KGFYDKDSSGWSSSK
4.24696	4.0432	4.3919	-5.39398	-4.83789	-6.3111	DDX3X	>sp|O00571|DDX3X_HUMAN ATP-dependent RNA helicase DDX3X OS=Homo sapiens OX=9606 GN=DDX3X PE=1 SV=3	O00571	O00571_S102	S	102	RFDDRGRSDYDGIGS
1.39846	0.921092	1.72685	-4.54273	-2.98275	-5.9575	DDX3X	>sp|O00571|DDX3X_HUMAN ATP-dependent RNA helicase DDX3X OS=Homo sapiens OX=9606 GN=DDX3X PE=1 SV=3	O00571	O00571_Y104	Y	104	DDRGRSDYDGIGSRG
1.59998	1.37982	1.65445	-5.17524	-4.52018	-6.02628	DDX3X	>sp|O00571|DDX3X_HUMAN ATP-dependent RNA helicase DDX3X OS=Homo sapiens OX=9606 GN=DDX3X PE=1 SV=3	O00571	O00571_S109	S	109	SDYDGIGSRGDRSGF
2.02832	0.61729	1.6069	-5.79391	-4.30098	-4.19623	DDX3X	>sp|O00571|DDX3X_HUMAN ATP-dependent RNA helicase DDX3X OS=Homo sapiens OX=9606 GN=DDX3X PE=1 SV=3	O00571	O00571_S131	S	131	NSRWCDKSDEDDWSK
1.18382	2.08002	0.795429	-5.82923	-4.95057	-6.51894	DDX3X	>sp|O00571|DDX3X_HUMAN ATP-dependent RNA helicase DDX3X OS=Homo sapiens OX=9606 GN=DDX3X PE=1 SV=3	O00571	O00571_S619	S	619	SFSSSRASSSRSGGG
-1.58608	-1.29932	-2.00034	-4.48467	-5.86494	-4.05007	DDX3X	>sp|O00571|DDX3X_HUMAN ATP-dependent RNA helicase DDX3X OS=Homo sapiens OX=9606 GN=DDX3X PE=1 SV=3	O00571	O00571_S620	S	620	FSSSRASSSRSGGGG
-0.287622	0.037693	-0.452985	-4.47604	-4.76389	-6.60051	DDX3X	>sp|O00571|DDX3X_HUMAN ATP-dependent RNA helicase DDX3X OS=Homo sapiens OX=9606 GN=DDX3X PE=1 SV=3	O00571	O00571_S23	S	23	FAGLDLNSSDNQSGG
-1.6361	-1.73498	-1.34764	-3.81676	-5.94164	-3.82301	DDX3X	>sp|O00571|DDX3X_HUMAN ATP-dependent RNA helicase DDX3X OS=Homo sapiens OX=9606 GN=DDX3X PE=1 SV=3	O00571	O00571_S28	S	28	LNSSDNQSGGSTASK
-0.334596	0.457121	0.390549	-3.65443	-5.11029	-4.58372	DDX3X	>sp|O00571|DDX3X_HUMAN ATP-dependent RNA helicase DDX3X OS=Homo sapiens OX=9606 GN=DDX3X PE=1 SV=3	O00571	O00571_S90	S	90	SFFSDRGSGSRGRFD
-3.26862	-3.18667	-4.64528	-4.95486	-5.4393	-5.28942	DDX3X	>sp|O00571|DDX3X_HUMAN ATP-dependent RNA helicase DDX3X OS=Homo sapiens OX=9606 GN=DDX3X PE=1 SV=3	O00571	O00571_Y643	Y	643	GGGYGGFYNSDGYGG
-3.81945	-3.29174	-4.88125	-6.46433	-5.40555	-5.8373	DDX3X	>sp|O00571|DDX3X_HUMAN ATP-dependent RNA helicase DDX3X OS=Homo sapiens OX=9606 GN=DDX3X PE=1 SV=3	O00571	O00571_Y648	Y	648	GFYNSDGYGGNYNSQ
2.67587	3.04354	3.49896	-4.61331	-3.26	-6.15514	KPNA4	>sp|O00629|IMA3_HUMAN Importin subunit alpha-3 OS=Homo sapiens OX=9606 GN=KPNA4 PE=1 SV=1	O00629	O00629_S60	S	60	HEDICEDSDIDGDYR
5.35611	6.20472	4.6884	-4.33328	-4.12796	-6.8848	NFIB	>sp|O00712|NFIB_HUMAN Nuclear factor 1 B-type OS=Homo sapiens OX=9606 GN=NFIB PE=1 SV=2	O00712	O00712_S265	S	265	NLQRSLSSPPSSKRP
5.62141	6.39985	5.27326	-4.63758	-6.39418	-5.59714	NFIB	>sp|O00712|NFIB_HUMAN Nuclear factor 1 B-type OS=Homo sapiens OX=9606 GN=NFIB PE=1 SV=2	O00712	O00712_S264	S	264	VNLQRSLSSPPSSKR
4.87322	2.52754	3.60668	-5.47247	-4.83742	-6.82793	NFIB	>sp|O00712|NFIB_HUMAN Nuclear factor 1 B-type OS=Homo sapiens OX=9606 GN=NFIB PE=1 SV=2	O00712	O00712_S295	S	295	DFYPSPSSPAAGSRT
2.85246	0.620756	1.97491	-5.06017	-5.10642	-5.2075	NFIB	>sp|O00712|NFIB_HUMAN Nuclear factor 1 B-type OS=Homo sapiens OX=9606 GN=NFIB PE=1 SV=2	O00712	O00712_S284	S	284	IDENMEPSPTGDFYP
3.61142	0.459332	1.01857	-4.40206	-4.168	-6.17433	NFIB	>sp|O00712|NFIB_HUMAN Nuclear factor 1 B-type OS=Homo sapiens OX=9606 GN=NFIB PE=1 SV=2	O00712	O00712_T274	T	274	PSSKRPKTISIDENM
1.2869	1.83073	1.89419	-5.30495	-4.36224	-6.5141	NFIB	>sp|O00712|NFIB_HUMAN Nuclear factor 1 B-type OS=Homo sapiens OX=9606 GN=NFIB PE=1 SV=2	O00712	O00712_S294	S	294	GDFYPSPSSPAAGSR
2.32056	1.84692	2.23072	-3.22183	-4.5862	-5.81456	NFIB	>sp|O00712|NFIB_HUMAN Nuclear factor 1 B-type OS=Homo sapiens OX=9606 GN=NFIB PE=1 SV=2	O00712	O00712_S292	S	292	PTGDFYPSPSSPAAG
0.61986	1.12342	1.23639	-4.96434	-5.34207	-4.94295	NFIB	>sp|O00712|NFIB_HUMAN Nuclear factor 1 B-type OS=Homo sapiens OX=9606 GN=NFIB PE=1 SV=2	O00712	O00712_S300	S	300	PSSPAAGSRTWHERD
2.63277	2.97171	1.79237	-5.72075	-5.35056	-5.51848	NFIB	>sp|O00712|NFIB_HUMAN Nuclear factor 1 B-type OS=Homo sapiens OX=9606 GN=NFIB PE=1 SV=2	O00712	O00712_T286	T	286	ENMEPSPTGDFYPSP
1.78862	2.28248	2.29708	-4.3272	-4.15178	-3.94065	NFIB	>sp|O00712|NFIB_HUMAN Nuclear factor 1 B-type OS=Homo sapiens OX=9606 GN=NFIB PE=1 SV=2	O00712	O00712_S328	S	328	KPLFSSASPQDSSPR
0.808452	1.28409	1.90762	-4.47886	-5.49621	-6.02115	NFIB	>sp|O00712|NFIB_HUMAN Nuclear factor 1 B-type OS=Homo sapiens OX=9606 GN=NFIB PE=1 SV=2	O00712	O00712_S332	S	332	SSASPQDSSPRLSTF
1.41648	1.87353	1.84728	-4.20653	-4.72584	-6.05766	NFIB	>sp|O00712|NFIB_HUMAN Nuclear factor 1 B-type OS=Homo sapiens OX=9606 GN=NFIB PE=1 SV=2	O00712	O00712_S333	S	333	SASPQDSSPRLSTFP
1.72383	2.45795	1.88873	-5.26905	-4.82232	-5.29206	NFIB	>sp|O00712|NFIB_HUMAN Nuclear factor 1 B-type OS=Homo sapiens OX=9606 GN=NFIB PE=1 SV=2	O00712	O00712_S364	S	364	TRTPPPPSPLPFPTQ
2.4782	3.29965	2.6757	-3.19528	-5.03854	-5.11749	NFIB	>sp|O00712|NFIB_HUMAN Nuclear factor 1 B-type OS=Homo sapiens OX=9606 GN=NFIB PE=1 SV=2	O00712	O00712_T359	T	359	HSVISTRTPPPPSPL
1.182	2.12181	1.42567	-4.22177	-5.21318	-3.67388	NFIB	>sp|O00712|NFIB_HUMAN Nuclear factor 1 B-type OS=Homo sapiens OX=9606 GN=NFIB PE=1 SV=2	O00712	O00712_T370	T	370	PSPLPFPTQAILPPA
1.16687	1.56511	2.31008	-6.19837	-6.01137	-6.77334	NFIB	>sp|O00712|NFIB_HUMAN Nuclear factor 1 B-type OS=Homo sapiens OX=9606 GN=NFIB PE=1 SV=2	O00712	O00712_T315	T	315	QDMSSPTTMKKPEKP
1.12125	1.53861	2.22983	-4.02818	-5.47049	-5.88813	NFIB	>sp|O00712|NFIB_HUMAN Nuclear factor 1 B-type OS=Homo sapiens OX=9606 GN=NFIB PE=1 SV=2	O00712	O00712_S312	S	312	ERDQDMSSPTTMKKP
0.307163	0.235035	-0.0403433	-4.1687	-3.40727	-6.15465	NFIB	>sp|O00712|NFIB_HUMAN Nuclear factor 1 B-type OS=Homo sapiens OX=9606 GN=NFIB PE=1 SV=2	O00712	O00712_S215	S	215	LEDSFVKSGVFNVSE
-2.54016	-3.10025	-2.68081	-3.74033	-4.09114	-6.24748	NFIB	>sp|O00712|NFIB_HUMAN Nuclear factor 1 B-type OS=Homo sapiens OX=9606 GN=NFIB PE=1 SV=2	O00712	O00712_T413	T	413	YDPSSPQTSQSWYLG
-2.54015	-3.52783	-2.6808	-4.26601	-3.90964	-6.05459	NFIB	>sp|O00712|NFIB_HUMAN Nuclear factor 1 B-type OS=Homo sapiens OX=9606 GN=NFIB PE=1 SV=2	O00712	O00712_Y418	Y	418	PQTSQSWYLG_____
-0.174037	1.69043	1.06186	-5.0774	-3.21585	-5.77681	PIK3C2B	>sp|O00750|P3C2B_HUMAN Phosphatidylinositol 4-phosphate 3-kinase C2 domain-containing subunit beta OS=Homo sapiens OX=9606 GN=PIK3C2B PE=1 SV=2	O00750	O00750_T279	T	279	KPVARSKTMPPQVPP
-1.09947	-1.80178	-0.435857	-4.73381	-4.61753	-5.41161	PIK3C2B	>sp|O00750|P3C2B_HUMAN Phosphatidylinositol 4-phosphate 3-kinase C2 domain-containing subunit beta OS=Homo sapiens OX=9606 GN=PIK3C2B PE=1 SV=2	O00750	O00750_Y244	Y	244	RLNLKSTYDAEMLRD
-1.32314	-2.17906	-0.790642	-3.49061	-4.60785	-7.26802	PIK3C2B	>sp|O00750|P3C2B_HUMAN Phosphatidylinositol 4-phosphate 3-kinase C2 domain-containing subunit beta OS=Homo sapiens OX=9606 GN=PIK3C2B PE=1 SV=2	O00750	O00750_S242	S	242	ITRLNLKSTYDAEML
-1.32314	-2.17906	-0.791577	-3.94382	-5.21389	-5.35754	PIK3C2B	>sp|O00750|P3C2B_HUMAN Phosphatidylinositol 4-phosphate 3-kinase C2 domain-containing subunit beta OS=Homo sapiens OX=9606 GN=PIK3C2B PE=1 SV=2	O00750	O00750_T243	T	243	TRLNLKSTYDAEMLR
-3.48893	-0.986084	-0.764034	-3.29508	-4.65858	-7.02685	PIK3C2B	>sp|O00750|P3C2B_HUMAN Phosphatidylinositol 4-phosphate 3-kinase C2 domain-containing subunit beta OS=Homo sapiens OX=9606 GN=PIK3C2B PE=1 SV=2	O00750	O00750_S87	S	87	LLRGLSGSDPTLNYN
-4.02798	-1.84154	-0.778288	-3.93921	-5.14296	-5.67942	PIK3C2B	>sp|O00750|P3C2B_HUMAN Phosphatidylinositol 4-phosphate 3-kinase C2 domain-containing subunit beta OS=Homo sapiens OX=9606 GN=PIK3C2B PE=1 SV=2	O00750	O00750_S85	S	85	LKLLRGLSGSDPTLN
-2.12025	-2.614	-1.5515	-4.79453	-5.61781	-7.43584	PIK3C2B	>sp|O00750|P3C2B_HUMAN Phosphatidylinositol 4-phosphate 3-kinase C2 domain-containing subunit beta OS=Homo sapiens OX=9606 GN=PIK3C2B PE=1 SV=2	O00750	O00750_S13	S	13	GNGEHWKSLESVGIS
1.51599	-1.7243	1.50088	-7.07239	-3.68236	-5.43915	PIK3C2B	>sp|O00750|P3C2B_HUMAN Phosphatidylinositol 4-phosphate 3-kinase C2 domain-containing subunit beta OS=Homo sapiens OX=9606 GN=PIK3C2B PE=1 SV=2	O00750	O00750_S155	S	155	EGSCKKLSPPPLPPR
-0.157351	-0.0709877	0.580428	-6.15395	-3.91545	-6.87889	ACACB	>sp|O00763|ACACB_HUMAN Acetyl-CoA carboxylase 2 OS=Homo sapiens OX=9606 GN=ACACB PE=1 SV=3	O00763	O00763_S37	S	37	KPITKSKSEANLIPS
-1.12492	-0.71791	0.0489836	-4.25849	-5.25687	-4.31523	ACACB	>sp|O00763|ACACB_HUMAN Acetyl-CoA carboxylase 2 OS=Homo sapiens OX=9606 GN=ACACB PE=1 SV=3	O00763	O00763_S35	S	35	DSKPITKSKSEANLI
2.62577	2.82166	2.89218	-5.12697	-5.41093	-6.02496	SCD	>sp|O00767|SCD_HUMAN Stearoyl-CoA desaturase OS=Homo sapiens OX=9606 GN=SCD PE=1 SV=2	O00767	O00767_S198	S	198	PAVKEKGSTLDLSDL
2.60584	2.8017	2.87228	-4.11792	-3.90306	-5.71712	SCD	>sp|O00767|SCD_HUMAN Stearoyl-CoA desaturase OS=Homo sapiens OX=9606 GN=SCD PE=1 SV=2	O00767	O00767_T199	T	199	AVKEKGSTLDLSDLE
-3.68725	-2.33712	-2.94564	-3.44501	-5.53366	-4.0396	SCD	>sp|O00767|SCD_HUMAN Stearoyl-CoA desaturase OS=Homo sapiens OX=9606 GN=SCD PE=1 SV=2	O00767	O00767_S203	S	203	KGSTLDLSDLEAEKL
0.830193	1.02319	2.23495	-6.14537	-4.17034	-6.68176	SCD	>sp|O00767|SCD_HUMAN Stearoyl-CoA desaturase OS=Homo sapiens OX=9606 GN=SCD PE=1 SV=2	O00767	O00767_Y55	Y	55	PDIKDDIYDPTYKDK
1.69039	2.49888	2.87432	-3.58382	-5.29951	-5.93095	ARID1A	>sp|O14497|ARI1A_HUMAN AT-rich interactive domain-containing protein 1A OS=Homo sapiens OX=9606 GN=ARID1A PE=1 SV=3	O14497	O14497_S698	S	698	GIRGPSPSPVGSPAS
2.33922	3.10832	2.80781	-5.7348	-5.033	-5.70085	ARID1A	>sp|O14497|ARI1A_HUMAN AT-rich interactive domain-containing protein 1A OS=Homo sapiens OX=9606 GN=ARID1A PE=1 SV=3	O14497	O14497_S696	S	696	LPGIRGPSPSPVGSP
0.769216	1.46609	0.427393	-3.92065	-5.35511	-5.51545	ARID1A	>sp|O14497|ARI1A_HUMAN AT-rich interactive domain-containing protein 1A OS=Homo sapiens OX=9606 GN=ARID1A PE=1 SV=3	O14497	O14497_S705	S	705	SPVGSPASVAQSRSG
0.039875	0.867855	-0.44401	-6.21101	-3.85713	-6.03177	ARID1A	>sp|O14497|ARI1A_HUMAN AT-rich interactive domain-containing protein 1A OS=Homo sapiens OX=9606 GN=ARID1A PE=1 SV=3	O14497	O14497_S702	S	702	PSPSPVGSPASVAQS
1.85573	1.96645	2.03175	-5.03769	-4.98114	-6.52615	ARID1A	>sp|O14497|ARI1A_HUMAN AT-rich interactive domain-containing protein 1A OS=Homo sapiens OX=9606 GN=ARID1A PE=1 SV=3	O14497	O14497_S1182	S	1182	PLPGMSRSNSVGIQD
1.75593	1.84601	1.89493	-5.06265	-6.24667	-5.97406	ARID1A	>sp|O14497|ARI1A_HUMAN AT-rich interactive domain-containing protein 1A OS=Homo sapiens OX=9606 GN=ARID1A PE=1 SV=3	O14497	O14497_S1184	S	1184	PGMSRSNSVGIQDAF
-0.604719	-0.173828	-0.46475	-3.57596	-4.46734	-7.05596	ARID1A	>sp|O14497|ARI1A_HUMAN AT-rich interactive domain-containing protein 1A OS=Homo sapiens OX=9606 GN=ARID1A PE=1 SV=3	O14497	O14497_S1195	S	1195	QDAFNDGSDSTFQKR
0.995806	0.659344	0.986372	-4.49719	-4.77465	-6.18267	ARID1A	>sp|O14497|ARI1A_HUMAN AT-rich interactive domain-containing protein 1A OS=Homo sapiens OX=9606 GN=ARID1A PE=1 SV=3	O14497	O14497_S1235	S	1235	PNKDPYGSMRKAPGS
-0.973612	-1.76426	0.0726051	-5.73901	-4.64062	-4.95263	ARID1A	>sp|O14497|ARI1A_HUMAN AT-rich interactive domain-containing protein 1A OS=Homo sapiens OX=9606 GN=ARID1A PE=1 SV=3	O14497	O14497_S1755	S	1755	GRFSKVSSPAPMEGG
-1.73138	-1.26758	0.0378485	-3.49963	-4.17227	-5.63127	ARID1A	>sp|O14497|ARI1A_HUMAN AT-rich interactive domain-containing protein 1A OS=Homo sapiens OX=9606 GN=ARID1A PE=1 SV=3	O14497	O14497_S1754	S	1754	PGRFSKVSSPAPMEG
-1.75724	-0.362121	-0.934185	-6.53372	-3.27935	-5.07081	ARID1A	>sp|O14497|ARI1A_HUMAN AT-rich interactive domain-containing protein 1A OS=Homo sapiens OX=9606 GN=ARID1A PE=1 SV=3	O14497	O14497_S382	S	382	ARTPQPSSPMDQMGK
-2.29426	-1.05378	-0.368454	-5.90093	-3.62706	-6.72033	ARID1A	>sp|O14497|ARI1A_HUMAN AT-rich interactive domain-containing protein 1A OS=Homo sapiens OX=9606 GN=ARID1A PE=1 SV=3	O14497	O14497_S772	S	772	PQPGSALSPRQPSGG
-0.563256	-1.05378	-0.494948	-4.4581	-4.7979	-5.27918	ARID1A	>sp|O14497|ARI1A_HUMAN AT-rich interactive domain-containing protein 1A OS=Homo sapiens OX=9606 GN=ARID1A PE=1 SV=3	O14497	O14497_S769	S	769	YSSPQPGSALSPRQP
1.83811	1.28593	0.0735741	-5.77019	-5.18939	-5.21239	C2CD2L	>sp|O14523|C2C2L_HUMAN Phospholipid transfer protein C2CD2L OS=Homo sapiens OX=9606 GN=C2CD2L PE=1 SV=3	O14523	O14523_S674	S	674	SNATATPSVRKKAGS
1.45903	0.166167	-0.249002	-6.24582	-4.56869	-4.32977	C2CD2L	>sp|O14523|C2C2L_HUMAN Phospholipid transfer protein C2CD2L OS=Homo sapiens OX=9606 GN=C2CD2L PE=1 SV=3	O14523	O14523_S660	S	660	RQKEAGLSQSHDDLS
-0.0662823	0.831711	0.0721102	-6.87638	-4.78502	-4.98766	C2CD2L	>sp|O14523|C2C2L_HUMAN Phospholipid transfer protein C2CD2L OS=Homo sapiens OX=9606 GN=C2CD2L PE=1 SV=3	O14523	O14523_S667	S	667	SQSHDDLSNATATPS
-0.0404596	0.281061	-0.472922	-4.37669	-3.8355	-4.47654	C2CD2L	>sp|O14523|C2C2L_HUMAN Phospholipid transfer protein C2CD2L OS=Homo sapiens OX=9606 GN=C2CD2L PE=1 SV=3	O14523	O14523_S468	S	468	KLDSPSRSPSKVEVT
-0.0404596	0.281061	-0.472922	-4.96243	-4.65408	-5.68437	C2CD2L	>sp|O14523|C2C2L_HUMAN Phospholipid transfer protein C2CD2L OS=Homo sapiens OX=9606 GN=C2CD2L PE=1 SV=3	O14523	O14523_S464	S	464	RIDGKLDSPSRSPSK
-1.42968	-0.77246	-1.97957	-4.66216	-4.0519	-4.50361	C2CD2L	>sp|O14523|C2C2L_HUMAN Phospholipid transfer protein C2CD2L OS=Homo sapiens OX=9606 GN=C2CD2L PE=1 SV=3	O14523	O14523_T430	T	430	PRPSITPTKKIELDR
-1.42968	-0.77246	-1.97957	-5.23094	-3.53731	-3.5048	C2CD2L	>sp|O14523|C2C2L_HUMAN Phospholipid transfer protein C2CD2L OS=Homo sapiens OX=9606 GN=C2CD2L PE=1 SV=3	O14523	O14523_T417	T	417	GSPRNLGTPTSSTPR
-0.439932	-1.78334	0.747528	-5.16358	-3.48334	-4.67677	TXNDC9	>sp|O14530|TXND9_HUMAN Thioredoxin domain-containing protein 9 OS=Homo sapiens OX=9606 GN=TXNDC9 PE=1 SV=2	O14530	O14530_S221	S	221	IRGKKYDSDSDDD__
-0.739748	-1.99055	0.648999	-6.18967	-3.15542	-5.04201	TXNDC9	>sp|O14530|TXND9_HUMAN Thioredoxin domain-containing protein 9 OS=Homo sapiens OX=9606 GN=TXNDC9 PE=1 SV=2	O14530	O14530_S223	S	223	GKKYDSDSDDD____
-1.17105	-0.951427	-1.17647	-5.66801	-4.70043	-5.46293	SOCS6	>sp|O14544|SOCS6_HUMAN Suppressor of cytokine signaling 6 OS=Homo sapiens OX=9606 GN=SOCS6 PE=1 SV=2	O14544	O14544_T76	T	76	KSESLMGTLKRRLSA
-1.88774	-1.16221	-2.26697	-4.6926	-4.80132	-5.75296	SOCS6	>sp|O14544|SOCS6_HUMAN Suppressor of cytokine signaling 6 OS=Homo sapiens OX=9606 GN=SOCS6 PE=1 SV=2	O14544	O14544_S72	S	72	KNRSKSESLMGTLKR
4.9919	5.44776	6.00401	-0.237655	-0.286836	-0.600335	TRAFD1	>sp|O14545|TRAD1_HUMAN TRAF-type zinc finger domain-containing protein 1 OS=Homo sapiens OX=9606 GN=TRAFD1 PE=1 SV=1	O14545	O14545_S326	S	326	PSLNTGSSSPRGVEE
5.06252	5.52633	6.03256	-0.239226	-0.286628	-0.599967	TRAFD1	>sp|O14545|TRAD1_HUMAN TRAF-type zinc finger domain-containing protein 1 OS=Homo sapiens OX=9606 GN=TRAFD1 PE=1 SV=1	O14545	O14545_S327	S	327	SLNTGSSSPRGVEEP
4.84928	5.31955	5.81448	-0.24637	-0.430259	-0.37643	TRAFD1	>sp|O14545|TRAD1_HUMAN TRAF-type zinc finger domain-containing protein 1 OS=Homo sapiens OX=9606 GN=TRAFD1 PE=1 SV=1	O14545	O14545_S325	S	325	LPSLNTGSSSPRGVE
2.32063	2.67198	2.05465	-4.23597	-4.91812	-6.62753	TRAFD1	>sp|O14545|TRAD1_HUMAN TRAF-type zinc finger domain-containing protein 1 OS=Homo sapiens OX=9606 GN=TRAFD1 PE=1 SV=1	O14545	O14545_T323	T	323	RALPSLNTGSSSPRG
1.61387	1.82469	1.39367	-4.07054	-4.92719	-6.86261	TRAFD1	>sp|O14545|TRAD1_HUMAN TRAF-type zinc finger domain-containing protein 1 OS=Homo sapiens OX=9606 GN=TRAFD1 PE=1 SV=1	O14545	O14545_S320	S	320	NPSRALPSLNTGSSS
5.03716	5.85376	5.757	-4.79514	-4.55618	-6.74361	TRAFD1	>sp|O14545|TRAD1_HUMAN TRAF-type zinc finger domain-containing protein 1 OS=Homo sapiens OX=9606 GN=TRAFD1 PE=1 SV=1	O14545	O14545_S415	S	415	DSQPQETSPELPRRR
4.56457	5.35805	4.8052	-5.90755	-3.64794	-5.09497	TRAFD1	>sp|O14545|TRAD1_HUMAN TRAF-type zinc finger domain-containing protein 1 OS=Homo sapiens OX=9606 GN=TRAFD1 PE=1 SV=1	O14545	O14545_S409	S	409	EGIPRLDSQPQETSP
0.713237	1.45851	0.458247	-3.40946	-4.26058	-5.775	TRAFD1	>sp|O14545|TRAD1_HUMAN TRAF-type zinc finger domain-containing protein 1 OS=Homo sapiens OX=9606 GN=TRAFD1 PE=1 SV=1	O14545	O14545_T414	T	414	LDSQPQETSPELPRR
2.36609	3.61219	4.16633	-4.84577	-5.56115	-5.29201	CIT	>sp|O14578|CTRO_HUMAN Citron Rho-interacting kinase OS=Homo sapiens OX=9606 GN=CIT PE=1 SV=2	O14578	O14578_S1971	S	1971	TELRRDKSPGRPLER
0.923584	1.96784	2.95907	-4.29579	-2.85775	-2.78868	CIT	>sp|O14578|CTRO_HUMAN Citron Rho-interacting kinase OS=Homo sapiens OX=9606 GN=CIT PE=1 SV=2	O14578	O14578_S440	S	440	SVVSGLDSPAKTSSM
-1.3899	-1.80821	-1.16653	-5.1347	-5.51524	-6.90553	CIT	>sp|O14578|CTRO_HUMAN Citron Rho-interacting kinase OS=Homo sapiens OX=9606 GN=CIT PE=1 SV=2	O14578	O14578_S2002	S	2002	GRLFEDSSRGRLPAG
-1.38954	-1.80821	-1.18683	-5.16626	-6.41996	-3.86011	CIT	>sp|O14578|CTRO_HUMAN Citron Rho-interacting kinase OS=Homo sapiens OX=9606 GN=CIT PE=1 SV=2	O14578	O14578_S2001	S	2001	PGRLFEDSSRGRLPA
-2.44253	-0.898218	-1.26219	-5.38444	-5.5431	-5.53674	COPE	>sp|O14579|COPE_HUMAN Coatomer subunit epsilon OS=Homo sapiens OX=9606 GN=COPE PE=1 SV=3	O14579	O14579_S13	S	13	PGPASGGSGEVDELF
-0.685613	-0.615783	-0.127508	-5.54307	-4.73448	-5.64101	EIF1AY;EIF1AX	>sp|O14602|IF1AY_HUMAN Eukaryotic translation initiation factor 1A, Y-chromosomal OS=Homo sapiens OX=9606 GN=EIF1AY PE=1 SV=4;>sp|P47813|IF1AX_HUMAN Eukaryotic translation initiation factor 1A, X-chromosomal OS=Homo sapiens OX=9606 GN=EIF1AX PE=1 SV=2	O14602	O14602_Y35	Y	35	FKEDGQEYAQVIKML
-0.685613	-0.615783	-0.127508	-4.11064	-3.55981	-5.32773	EIF1AY;EIF1AX	>sp|O14602|IF1AY_HUMAN Eukaryotic translation initiation factor 1A, Y-chromosomal OS=Homo sapiens OX=9606 GN=EIF1AY PE=1 SV=4;>sp|P47813|IF1AX_HUMAN Eukaryotic translation initiation factor 1A, X-chromosomal OS=Homo sapiens OX=9606 GN=EIF1AX PE=1 SV=2	P47813	P47813_Y35	Y	35	FKEDGQEYAQVIKML
-3.89524	-4.09185	-1.3295	-6.24709	-6.01705	-5.74391	EIF1AY;EIF1AX	>sp|O14602|IF1AY_HUMAN Eukaryotic translation initiation factor 1A, Y-chromosomal OS=Homo sapiens OX=9606 GN=EIF1AY PE=1 SV=4;>sp|P47813|IF1AX_HUMAN Eukaryotic translation initiation factor 1A, X-chromosomal OS=Homo sapiens OX=9606 GN=EIF1AX PE=1 SV=2	O14602	O14602_Y106	Y	106	EARSLKAYGELPEHA
-3.89524	-4.09185	-1.3295	-4.94166	-4.40566	-4.59634	EIF1AY;EIF1AX	>sp|O14602|IF1AY_HUMAN Eukaryotic translation initiation factor 1A, Y-chromosomal OS=Homo sapiens OX=9606 GN=EIF1AY PE=1 SV=4;>sp|P47813|IF1AX_HUMAN Eukaryotic translation initiation factor 1A, X-chromosomal OS=Homo sapiens OX=9606 GN=EIF1AX PE=1 SV=2	P47813	P47813_Y106	Y	106	EARSLKAYGELPEHA
-1.08675	-0.687271	0.0684776	-7.09378	-4.85143	-5.15606	AP3D1	>sp|O14617|AP3D1_HUMAN AP-3 complex subunit delta-1 OS=Homo sapiens OX=9606 GN=AP3D1 PE=1 SV=1	O14617	O14617_S721	S	721	KVPGLPMSDQYVKLE
-1.50203	-1.15239	-0.480247	-3.5546	-5.05931	-6.64406	AP3D1	>sp|O14617|AP3D1_HUMAN AP-3 complex subunit delta-1 OS=Homo sapiens OX=9606 GN=AP3D1 PE=1 SV=1	O14617	O14617_Y724	Y	724	GLPMSDQYVKLEEER
5.32833	6.00398	5.15652	-6.27793	-3.98845	-6.45258	ABLIM1	>sp|O14639|ABLM1_HUMAN Actin-binding LIM protein 1 OS=Homo sapiens OX=9606 GN=ABLIM1 PE=1 SV=3	O14639	O14639_S455	S	455	HRSTSQGSINSPVYS
5.3278	6.01016	5.14022	-3.97935	-4.06027	-6.8448	ABLIM1	>sp|O14639|ABLM1_HUMAN Actin-binding LIM protein 1 OS=Homo sapiens OX=9606 GN=ABLIM1 PE=1 SV=3	O14639	O14639_S452	S	452	RMIHRSTSQGSINSP
2.0081	2.23521	2.66101	-4.46599	-5.83629	-4.40809	ABLIM1	>sp|O14639|ABLM1_HUMAN Actin-binding LIM protein 1 OS=Homo sapiens OX=9606 GN=ABLIM1 PE=1 SV=3	O14639	O14639_S450	S	450	RDRMIHRSTSQGSIN
2.0081	2.23521	2.66101	-4.42709	-3.73788	-6.4591	ABLIM1	>sp|O14639|ABLM1_HUMAN Actin-binding LIM protein 1 OS=Homo sapiens OX=9606 GN=ABLIM1 PE=1 SV=3	O14639	O14639_T451	T	451	DRMIHRSTSQGSINS
4.88499	5.5625	4.20169	-6.07047	-4.17425	-5.01804	ABLIM1	>sp|O14639|ABLM1_HUMAN Actin-binding LIM protein 1 OS=Homo sapiens OX=9606 GN=ABLIM1 PE=1 SV=3	O14639	O14639_S435	S	435	RTLSPTPSAEGYQDV
4.96992	5.67247	4.66636	-4.91287	-5.5064	-6.33255	ABLIM1	>sp|O14639|ABLM1_HUMAN Actin-binding LIM protein 1 OS=Homo sapiens OX=9606 GN=ABLIM1 PE=1 SV=3	O14639	O14639_S431	S	431	GESPRTLSPTPSAEG
1.12508	2.15014	3.00821	-3.99109	-4.61861	-5.28212	ABLIM1	>sp|O14639|ABLM1_HUMAN Actin-binding LIM protein 1 OS=Homo sapiens OX=9606 GN=ABLIM1 PE=1 SV=3	O14639	O14639_T429	T	429	SLGESPRTLSPTPSA
0.580077	1.66967	2.65077	-3.69217	-4.27033	-4.4646	ABLIM1	>sp|O14639|ABLM1_HUMAN Actin-binding LIM protein 1 OS=Homo sapiens OX=9606 GN=ABLIM1 PE=1 SV=3	O14639	O14639_T433	T	433	SPRTLSPTPSAEGYQ
-2.98958	-2.23544	-1.22664	-6.46067	-3.63479	-4.7842	ABLIM1	>sp|O14639|ABLM1_HUMAN Actin-binding LIM protein 1 OS=Homo sapiens OX=9606 GN=ABLIM1 PE=1 SV=3	O14639	O14639_Y439	Y	439	PTPSAEGYQDVRDRM
0.0843687	-0.299192	0.12345	-4.34018	-4.5376	-3.19436	ABLIM1	>sp|O14639|ABLM1_HUMAN Actin-binding LIM protein 1 OS=Homo sapiens OX=9606 GN=ABLIM1 PE=1 SV=3	O14639	O14639_S353	S	353	LRPTRTSSESIYSRP
2.03074	2.51526	1.72398	-4.95483	-4.6898	-4.12542	ABLIM1	>sp|O14639|ABLM1_HUMAN Actin-binding LIM protein 1 OS=Homo sapiens OX=9606 GN=ABLIM1 PE=1 SV=3	O14639	O14639_T351	T	351	EKLRPTRTSSESIYS
0.113806	-0.266598	-0.180007	-5.56006	-4.38135	-3.96252	ABLIM1	>sp|O14639|ABLM1_HUMAN Actin-binding LIM protein 1 OS=Homo sapiens OX=9606 GN=ABLIM1 PE=1 SV=3	O14639	O14639_S352	S	352	KLRPTRTSSESIYSR
0.165905	0.602639	0.686602	-4.48705	-4.837	-5.75181	ABLIM1	>sp|O14639|ABLM1_HUMAN Actin-binding LIM protein 1 OS=Homo sapiens OX=9606 GN=ABLIM1 PE=1 SV=3	O14639	O14639_S426	S	426	ERQSLGESPRTLSPT
-0.246336	0.251266	1.17393	-4.88267	-3.78487	-5.3637	ABLIM1	>sp|O14639|ABLM1_HUMAN Actin-binding LIM protein 1 OS=Homo sapiens OX=9606 GN=ABLIM1 PE=1 SV=3	O14639	O14639_S655	S	655	IPSSKTASLPGYGRN
-3.82352	-0.909297	0.0729284	-6.17648	-5.25536	-5.52808	ABLIM1	>sp|O14639|ABLM1_HUMAN Actin-binding LIM protein 1 OS=Homo sapiens OX=9606 GN=ABLIM1 PE=1 SV=3	O14639	O14639_S706	S	706	MRMDRGVSMPNMLEP
-2.06555	-2.48013	-2.11091	-3.67621	-4.52053	-5.58189	ABLIM1	>sp|O14639|ABLM1_HUMAN Actin-binding LIM protein 1 OS=Homo sapiens OX=9606 GN=ABLIM1 PE=1 SV=3	O14639	O14639_S540	S	540	ALAAQSKSSEDIIKF
1.71807	2.30373	1.50196	-5.7628	-4.50211	-6.17214	ABLIM1	>sp|O14639|ABLM1_HUMAN Actin-binding LIM protein 1 OS=Homo sapiens OX=9606 GN=ABLIM1 PE=1 SV=3	O14639	O14639_S355	S	355	PTRTSSESIYSRPGS
-0.904231	0.299687	-0.2	-5.64035	-5.45197	-5.99075	ABLIM1	>sp|O14639|ABLM1_HUMAN Actin-binding LIM protein 1 OS=Homo sapiens OX=9606 GN=ABLIM1 PE=1 SV=3	O14639	O14639_Y357	Y	357	RTSSESIYSRPGSSI
-1.7782	-2.47061	-0.325853	-4.78351	-4.22821	-6.44133	ABLIM1	>sp|O14639|ABLM1_HUMAN Actin-binding LIM protein 1 OS=Homo sapiens OX=9606 GN=ABLIM1 PE=1 SV=3	O14639	O14639_S586	S	586	GPDMKRRSSGREEDD
-4.47927	1.26084	-1.81738	-5.51462	-5.13599	-5.9849	ABLIM1	>sp|O14639|ABLM1_HUMAN Actin-binding LIM protein 1 OS=Homo sapiens OX=9606 GN=ABLIM1 PE=1 SV=3	O14639	O14639_S587	S	587	PDMKRRSSGREEDDE
1.99324	0.848183	1.04772	-5.40863	-3.55133	-5.12108	DVL1	>sp|O14640|DVL1_HUMAN Segment polarity protein dishevelled homolog DVL-1 OS=Homo sapiens OX=9606 GN=DVL1 PE=1 SV=2	O14640	O14640_S604	S	604	AGGSGSESDHTAPSG
1.63485	-0.261408	0.369875	-4.00136	-4.24166	-2.77623	DVL1	>sp|O14640|DVL1_HUMAN Segment polarity protein dishevelled homolog DVL-1 OS=Homo sapiens OX=9606 GN=DVL1 PE=1 SV=2	O14640	O14640_S602	S	602	AGAGGSGSESDHTAP
1.63485	-0.261408	0.369875	-5.09345	-5.09525	-5.68133	DVL1	>sp|O14640|DVL1_HUMAN Segment polarity protein dishevelled homolog DVL-1 OS=Homo sapiens OX=9606 GN=DVL1 PE=1 SV=2	O14640	O14640_S600	S	600	RAAGAGGSGSESDHT
-0.191422	-0.0499678	-0.36769	-5.32309	-6.03768	-5.67206	DVL1	>sp|O14640|DVL1_HUMAN Segment polarity protein dishevelled homolog DVL-1 OS=Homo sapiens OX=9606 GN=DVL1 PE=1 SV=2	O14640	O14640_T607	T	607	SGSESDHTAPSGVGS
0.630227	0.687159	0.78532	-4.96808	-3.01141	-7.71547	DVL1	>sp|O14640|DVL1_HUMAN Segment polarity protein dishevelled homolog DVL-1 OS=Homo sapiens OX=9606 GN=DVL1 PE=1 SV=2	O14640	O14640_S51	S	51	AYKFFFKSMDQDFGV
-0.829603	-0.355177	-0.366137	-5.52696	-4.33657	-5.3279	DVL1	>sp|O14640|DVL1_HUMAN Segment polarity protein dishevelled homolog DVL-1 OS=Homo sapiens OX=9606 GN=DVL1 PE=1 SV=2	O14640	O14640_T674	T	674	AAVPPELTGSRQSFQ
-0.66097	-3.04783	-1.58745	-5.11854	-4.87029	-4.63467	DVL1	>sp|O14640|DVL1_HUMAN Segment polarity protein dishevelled homolog DVL-1 OS=Homo sapiens OX=9606 GN=DVL1 PE=1 SV=2	O14640	O14640_S676	S	676	VPPELTGSRQSFQKA
-0.294994	0.19051	-0.648773	-6.10963	-5.77341	-5.47095	DVL1	>sp|O14640|DVL1_HUMAN Segment polarity protein dishevelled homolog DVL-1 OS=Homo sapiens OX=9606 GN=DVL1 PE=1 SV=2	O14640	O14640_S139	S	139	DNETGTESMVSHRRE
-0.294994	0.19051	-0.648773	-5.11756	-4.67663	-5.8316	DVL1	>sp|O14640|DVL1_HUMAN Segment polarity protein dishevelled homolog DVL-1 OS=Homo sapiens OX=9606 GN=DVL1 PE=1 SV=2	O14640	O14640_T135	T	135	RDGMDNETGTESMVS
1.64346	-0.683155	0.993427	-5.02911	-4.05634	-4.21611	DVL2	>sp|O14641|DVL2_HUMAN Segment polarity protein dishevelled homolog DVL-2 OS=Homo sapiens OX=9606 GN=DVL2 PE=1 SV=1	O14641	O14641_S622	S	622	KSGSGSESEPSSRGG
4.39694	-1.94632	3.10773	-5.27372	-3.64043	-6.10226	DVL2	>sp|O14641|DVL2_HUMAN Segment polarity protein dishevelled homolog DVL-2 OS=Homo sapiens OX=9606 GN=DVL2 PE=1 SV=1	O14641	O14641_S158	S	158	TETESVVSLRRERPR
4.15921	-2.05289	3.01104	-5.09911	-5.14614	-4.72706	DVL2	>sp|O14641|DVL2_HUMAN Segment polarity protein dishevelled homolog DVL-2 OS=Homo sapiens OX=9606 GN=DVL2 PE=1 SV=1	O14641	O14641_T151	T	151	HENLEPETETESVVS
4.21217	0.446132	2.73182	-5.65968	-5.40154	-4.44942	DVL2	>sp|O14641|DVL2_HUMAN Segment polarity protein dishevelled homolog DVL-2 OS=Homo sapiens OX=9606 GN=DVL2 PE=1 SV=1	O14641	O14641_S155	S	155	EPETETESVVSLRRE
1.7808	2.20955	1.55089	-4.45599	-3.10389	-5.25838	DVL2	>sp|O14641|DVL2_HUMAN Segment polarity protein dishevelled homolog DVL-2 OS=Homo sapiens OX=9606 GN=DVL2 PE=1 SV=1	O14641	O14641_S717	S	717	VPPELTASRQSFHMA
1.13434	-0.769048	1.53541	-5.00404	-4.48131	-5.75487	DVL2	>sp|O14641|DVL2_HUMAN Segment polarity protein dishevelled homolog DVL-2 OS=Homo sapiens OX=9606 GN=DVL2 PE=1 SV=1	O14641	O14641_T715	T	715	GSVPPELTASRQSFH
2.64874	-1.09548	1.81732	-3.33904	-3.59935	-6.90848	DVL2	>sp|O14641|DVL2_HUMAN Segment polarity protein dishevelled homolog DVL-2 OS=Homo sapiens OX=9606 GN=DVL2 PE=1 SV=1	O14641	O14641_T153	T	153	NLEPETETESVVSLR
-0.297043	-2.50309	-1.10469	-5.4872	-3.98597	-4.45688	DVL2	>sp|O14641|DVL2_HUMAN Segment polarity protein dishevelled homolog DVL-2 OS=Homo sapiens OX=9606 GN=DVL2 PE=1 SV=1	O14641	O14641_S143	S	143	FHPNVSSSHENLEPE
0.101195	-1.13832	-0.656833	-3.60641	-4.99603	-5.8789	DVL2	>sp|O14641|DVL2_HUMAN Segment polarity protein dishevelled homolog DVL-2 OS=Homo sapiens OX=9606 GN=DVL2 PE=1 SV=1	O14641	O14641_S141	S	141	PSFHPNVSSSHENLE
-3.89144	-3.86009	-3.7277	-6.50239	-4.30232	-5.16418	CHD1	>sp|O14646|CHD1_HUMAN Chromodomain-helicase-DNA-binding protein 1 OS=Homo sapiens OX=9606 GN=CHD1 PE=1 SV=2	O14646	O14646_S1371	S	1371	DEDDDKLSESKSDGR
-3.89144	-3.86009	-3.7277	-4.9559	-4.83649	-7.35464	CHD1	>sp|O14646|CHD1_HUMAN Chromodomain-helicase-DNA-binding protein 1 OS=Homo sapiens OX=9606 GN=CHD1 PE=1 SV=2	O14646	O14646_S1363	S	1363	SPLPSEKSDEDDDKL
-0.0716705	-2.56025	-1.00251	-3.75178	-5.49825	-6.07973	CHD1	>sp|O14646|CHD1_HUMAN Chromodomain-helicase-DNA-binding protein 1 OS=Homo sapiens OX=9606 GN=CHD1 PE=1 SV=2	O14646	O14646_S216	S	216	KKRQIDSSEEDDDEE
-0.0716705	-2.56025	-1.00251	-6.12448	-4.71233	-4.62674	CHD1	>sp|O14646|CHD1_HUMAN Chromodomain-helicase-DNA-binding protein 1 OS=Homo sapiens OX=9606 GN=CHD1 PE=1 SV=2	O14646	O14646_S215	S	215	QKKRQIDSSEEDDDE
6.1107	7.0972	5.60146	-3.33555	-5.98943	-3.81707	EI24	>sp|O14681|EI24_HUMAN Etoposide-induced protein 2.4 homolog OS=Homo sapiens OX=9606 GN=EI24 PE=1 SV=4	O14681	O14681_S330	S	330	KFPSPHPSPAKLKAT
6.1107	7.0972	5.60146	-4.89767	-5.01339	-5.25425	EI24	>sp|O14681|EI24_HUMAN Etoposide-induced protein 2.4 homolog OS=Homo sapiens OX=9606 GN=EI24 PE=1 SV=4	O14681	O14681_S326	S	326	TSAEKFPSPHPSPAK
-1.33941	-0.785094	-0.644304	-6.3102	-6.04968	-4.69225	EI24	>sp|O14681|EI24_HUMAN Etoposide-induced protein 2.4 homolog OS=Homo sapiens OX=9606 GN=EI24 PE=1 SV=4	O14681	O14681_S47	S	47	QRRRRASSVLAQRRA
-2.70696	-1.32473	-1.28124	-4.82774	-5.55274	-5.55791	TP53I11	>sp|O14683|P5I11_HUMAN Tumor protein p53-inducible protein 11 OS=Homo sapiens OX=9606 GN=TP53I11 PE=1 SV=2	O14683	O14683_S14	S	14	PPLMKKHSQTDLVSR
3.83284	4.93427	3.35617	-5.20293	-4.54318	-5.2507	KMT2D	>sp|O14686|KMT2D_HUMAN Histone-lysine N-methyltransferase 2D OS=Homo sapiens OX=9606 GN=KMT2D PE=1 SV=2	O14686	O14686_T2233	T	2233	FHTTPPGTPRHQPST
2.83282	3.9344	2.36247	-5.20902	-3.74912	-5.92709	KMT2D	>sp|O14686|KMT2D_HUMAN Histone-lysine N-methyltransferase 2D OS=Homo sapiens OX=9606 GN=KMT2D PE=1 SV=2	O14686	O14686_T2228	T	2228	GQPGEFHTTPPGTPR
2.83287	3.93413	2.34984	-5.93548	-4.8459	-7.51665	KMT2D	>sp|O14686|KMT2D_HUMAN Histone-lysine N-methyltransferase 2D OS=Homo sapiens OX=9606 GN=KMT2D PE=1 SV=2	O14686	O14686_T2229	T	2229	QPGEFHTTPPGTPRH
2.85851	1.77501	1.57436	-5.67704	-4.81917	-5.85606	KMT2D	>sp|O14686|KMT2D_HUMAN Histone-lysine N-methyltransferase 2D OS=Homo sapiens OX=9606 GN=KMT2D PE=1 SV=2	O14686	O14686_S1858	S	1858	VKASPVPSDPEKPGT
2.82442	2.56936	1.85161	-4.49186	-4.86284	-6.98459	KMT2D	>sp|O14686|KMT2D_HUMAN Histone-lysine N-methyltransferase 2D OS=Homo sapiens OX=9606 GN=KMT2D PE=1 SV=2	O14686	O14686_S1854	S	1854	EDGGVKASPVPSDPE
1.21552	1.31841	1.42822	-6.31142	-4.24503	-4.83897	KMT2D	>sp|O14686|KMT2D_HUMAN Histone-lysine N-methyltransferase 2D OS=Homo sapiens OX=9606 GN=KMT2D PE=1 SV=2	O14686	O14686_S4849	S	4849	EKGLEGKSPDTGPDW
-1.20599	0.375709	1.41583	-5.12594	-5.80407	-5.69308	KMT2D	>sp|O14686|KMT2D_HUMAN Histone-lysine N-methyltransferase 2D OS=Homo sapiens OX=9606 GN=KMT2D PE=1 SV=2	O14686	O14686_S1671	S	1671	IKLEGPVSPDVEPGK
-0.141811	0.39812	0.629958	-4.37271	-4.05408	-4.90401	KMT2D	>sp|O14686|KMT2D_HUMAN Histone-lysine N-methyltransferase 2D OS=Homo sapiens OX=9606 GN=KMT2D PE=1 SV=2	O14686	O14686_S654	S	654	PPEVSRLSPLPVVSR
-0.329737	0.421083	0.718517	-4.64074	-3.42095	-7.46263	KMT2D	>sp|O14686|KMT2D_HUMAN Histone-lysine N-methyltransferase 2D OS=Homo sapiens OX=9606 GN=KMT2D PE=1 SV=2	O14686	O14686_S4359	S	4359	EPPPGRVSPAAAQLA
-1.95031	-0.363605	-0.802217	-4.53147	-4.01075	-5.47018	KMT2D	>sp|O14686|KMT2D_HUMAN Histone-lysine N-methyltransferase 2D OS=Homo sapiens OX=9606 GN=KMT2D PE=1 SV=2	O14686	O14686_S2640	S	2640	SQRSGITSPVEKRED
-2.41112	-1.07409	-1.99428	-5.97746	-5.81693	-5.39146	KMT2D	>sp|O14686|KMT2D_HUMAN Histone-lysine N-methyltransferase 2D OS=Homo sapiens OX=9606 GN=KMT2D PE=1 SV=2	O14686	O14686_S2636	S	2636	SHGASQRSGITSPVE
-1.69611	-3.65773	-1.96542	-5.76109	-4.66684	-4.48889	KMT2D	>sp|O14686|KMT2D_HUMAN Histone-lysine N-methyltransferase 2D OS=Homo sapiens OX=9606 GN=KMT2D PE=1 SV=2	O14686	O14686_S1180	S	1180	KQTAGQGSPCEEQEE
-1.80055	-3.53977	-2.04918	-5.53504	-4.46101	-5.56118	KMT2D	>sp|O14686|KMT2D_HUMAN Histone-lysine N-methyltransferase 2D OS=Homo sapiens OX=9606 GN=KMT2D PE=1 SV=2	O14686	O14686_T1175	T	1175	VYPECKQTAGQGSPC
-3.81774	-1.24079	-2.90146	-5.43902	-4.77324	-6.33437	KMT2D	>sp|O14686|KMT2D_HUMAN Histone-lysine N-methyltransferase 2D OS=Homo sapiens OX=9606 GN=KMT2D PE=1 SV=2	O14686	O14686_S3624	S	3624	LALSPSQSPRLLTKL
-3.81774	-1.24079	-2.90146	-4.75108	-4.9766	-4.03745	KMT2D	>sp|O14686|KMT2D_HUMAN Histone-lysine N-methyltransferase 2D OS=Homo sapiens OX=9606 GN=KMT2D PE=1 SV=2	O14686	O14686_S3620	S	3620	HSAVLALSPSQSPRL
-3.66094	-2.8924	-2.97307	-5.46946	-3.2617	-6.55766	KMT2D	>sp|O14686|KMT2D_HUMAN Histone-lysine N-methyltransferase 2D OS=Homo sapiens OX=9606 GN=KMT2D PE=1 SV=2	O14686	O14686_S1151	S	1151	LASELKGSPVLLDPE
-4.64051	-1.14642	-2.96238	-5.45599	-4.17041	-5.79434	KMT2D	>sp|O14686|KMT2D_HUMAN Histone-lysine N-methyltransferase 2D OS=Homo sapiens OX=9606 GN=KMT2D PE=1 SV=2	O14686	O14686_S2361	S	2361	PAQALAPSPPSHPDI
-4.64051	-1.14642	-2.96238	-5.81549	-4.61031	-5.89642	KMT2D	>sp|O14686|KMT2D_HUMAN Histone-lysine N-methyltransferase 2D OS=Homo sapiens OX=9606 GN=KMT2D PE=1 SV=2	O14686	O14686_S2342	S	2342	ASQVEPQSPGLGLRP
-0.95278	-4.28962	-1.89605	-3.87074	-3.97756	-4.71204	KMT2D	>sp|O14686|KMT2D_HUMAN Histone-lysine N-methyltransferase 2D OS=Homo sapiens OX=9606 GN=KMT2D PE=1 SV=2	O14686	O14686_S1872	S	1872	TPGEGMLSSDLDRIS
1.6479	-5.38122	-1.26701	-5.32073	-4.27899	-5.7858	KMT2D	>sp|O14686|KMT2D_HUMAN Histone-lysine N-methyltransferase 2D OS=Homo sapiens OX=9606 GN=KMT2D PE=1 SV=2	O14686	O14686_T1865	T	1865	SDPEKPGTPGEGMLS
-3.32196	1.99668	-2.72634	-5.29487	-5.43877	-5.27225	KMT2D	>sp|O14686|KMT2D_HUMAN Histone-lysine N-methyltransferase 2D OS=Homo sapiens OX=9606 GN=KMT2D PE=1 SV=2	O14686	O14686_S2726	S	2726	SWGAEPSSPAFEQLS
-2.62857	-1.20189	-2.77325	-3.31959	-5.09081	-5.34941	KMT2D	>sp|O14686|KMT2D_HUMAN Histone-lysine N-methyltransferase 2D OS=Homo sapiens OX=9606 GN=KMT2D PE=1 SV=2	O14686	O14686_S2733	S	2733	SPAFEQLSRGQTPFA
2.29826	2.99546	2.01238	-3.3528	-4.04559	-5.82374	ITGB1BP1	>sp|O14713|ITBP1_HUMAN Integrin beta-1-binding protein 1 OS=Homo sapiens OX=9606 GN=ITGB1BP1 PE=1 SV=1	O14713	O14713_S41	S	41	SRSSTVASLDTDSTK
2.70343	3.07935	2.58092	-6.05038	-3.58713	-4.18324	ITGB1BP1	>sp|O14713|ITBP1_HUMAN Integrin beta-1-binding protein 1 OS=Homo sapiens OX=9606 GN=ITGB1BP1 PE=1 SV=1	O14713	O14713_S36	S	36	SLGGLSRSSTVASLD
0.673442	0.600513	0.963032	-5.66246	-3.99404	-5.43443	ITGB1BP1	>sp|O14713|ITBP1_HUMAN Integrin beta-1-binding protein 1 OS=Homo sapiens OX=9606 GN=ITGB1BP1 PE=1 SV=1	O14713	O14713_S37	S	37	LGGLSRSSTVASLDT
2.0353	1.79773	1.97436	-4.42041	-5.19564	-5.17909	ITGB1BP1	>sp|O14713|ITBP1_HUMAN Integrin beta-1-binding protein 1 OS=Homo sapiens OX=9606 GN=ITGB1BP1 PE=1 SV=1	O14713	O14713_T38	T	38	GGLSRSSTVASLDTD
-0.564377	0.033021	-0.333015	-5.16229	-3.35732	-4.67624	ITGB1BP1	>sp|O14713|ITBP1_HUMAN Integrin beta-1-binding protein 1 OS=Homo sapiens OX=9606 GN=ITGB1BP1 PE=1 SV=1	O14713	O14713_S25	S	25	EISTKSKSVDSSLGG
-0.84831	-0.317961	-0.749179	-5.67599	-4.64289	-5.35519	ITGB1BP1	>sp|O14713|ITBP1_HUMAN Integrin beta-1-binding protein 1 OS=Homo sapiens OX=9606 GN=ITGB1BP1 PE=1 SV=1	O14713	O14713_S28	S	28	TKSKSVDSSLGGLSR
-1.63725	-0.813378	-0.964271	-4.76244	-5.52634	-5.5585	ITGB1BP1	>sp|O14713|ITBP1_HUMAN Integrin beta-1-binding protein 1 OS=Homo sapiens OX=9606 GN=ITGB1BP1 PE=1 SV=1	O14713	O14713_S34	S	34	DSSLGGLSRSSTVAS
-1.63725	-0.813378	-0.964271	-5.09806	-5.26916	-5.50688	ITGB1BP1	>sp|O14713|ITBP1_HUMAN Integrin beta-1-binding protein 1 OS=Homo sapiens OX=9606 GN=ITGB1BP1 PE=1 SV=1	O14713	O14713_S29	S	29	KSKSVDSSLGGLSRS
-0.511591	-0.99613	-1.06034	-6.05856	-3.91661	-4.85927	ITGB1BP1	>sp|O14713|ITBP1_HUMAN Integrin beta-1-binding protein 1 OS=Homo sapiens OX=9606 GN=ITGB1BP1 PE=1 SV=1	O14713	O14713_S14	S	14	KRHSSSSSQSSEIST
-0.637074	-1.12159	-1.18585	-4.2474	-5.88877	-4.1064	ITGB1BP1	>sp|O14713|ITBP1_HUMAN Integrin beta-1-binding protein 1 OS=Homo sapiens OX=9606 GN=ITGB1BP1 PE=1 SV=1	O14713	O14713_S11	S	11	KGKKRHSSSSSQSSE
-3.9604	-3.1426	-3.05153	-6.37931	-5.34267	-6.49441	ITGB1BP1	>sp|O14713|ITBP1_HUMAN Integrin beta-1-binding protein 1 OS=Homo sapiens OX=9606 GN=ITGB1BP1 PE=1 SV=1	O14713	O14713_S16	S	16	HSSSSSQSSEISTKS
-5.47052	-3.77825	-4.08466	-5.22463	-5.46537	-5.86897	ITGB1BP1	>sp|O14713|ITBP1_HUMAN Integrin beta-1-binding protein 1 OS=Homo sapiens OX=9606 GN=ITGB1BP1 PE=1 SV=1	O14713	O14713_S13	S	13	KKRHSSSSSQSSEIS
1.39002	1.77746	1.38491	-4.84055	-3.73481	-5.88852	RGPD8	>sp|O14715|RGPD8_HUMAN RANBP2-like and GRIP domain-containing protein 8 OS=Homo sapiens OX=9606 GN=RGPD8 PE=1 SV=2	O14715	O14715_S796	S	796	PSKSYKYSPETPPRW
0.469305	0.466188	0.575763	-4.5467	-5.6159	-5.4293	RGPD8	>sp|O14715|RGPD8_HUMAN RANBP2-like and GRIP domain-containing protein 8 OS=Homo sapiens OX=9606 GN=RGPD8 PE=1 SV=2	O14715	O14715_Y795	Y	795	SPSKSYKYSPETPPR
-0.795748	0.262025	-1.25051	-4.2293	-3.84267	-4.40341	RGPD8	>sp|O14715|RGPD8_HUMAN RANBP2-like and GRIP domain-containing protein 8 OS=Homo sapiens OX=9606 GN=RGPD8 PE=1 SV=2	O14715	O14715_T799	T	799	SYKYSPETPPRWTED
-0.887085	-1.0685	-0.608941	-4.78605	-5.71329	-5.02954	RGPD8	>sp|O14715|RGPD8_HUMAN RANBP2-like and GRIP domain-containing protein 8 OS=Homo sapiens OX=9606 GN=RGPD8 PE=1 SV=2	O14715	O14715_T1288	T	1288	LFRFDESTTGSNFSF
-0.408064	-0.850452	-0.454278	-4.34678	-4.04918	-6.44832	RGPD8	>sp|O14715|RGPD8_HUMAN RANBP2-like and GRIP domain-containing protein 8 OS=Homo sapiens OX=9606 GN=RGPD8 PE=1 SV=2	O14715	O14715_S1287	S	1287	NLFRFDESTTGSNFS
-0.409149	-1.23011	-0.400041	-3.94361	-4.95014	-4.90158	RGPD8	>sp|O14715|RGPD8_HUMAN RANBP2-like and GRIP domain-containing protein 8 OS=Homo sapiens OX=9606 GN=RGPD8 PE=1 SV=2	O14715	O14715_T1289	T	1289	FRFDESTTGSNFSFK
-0.68447	-2.61073	-1.76702	-5.61333	-4.06525	-5.02763	RGPD8	>sp|O14715|RGPD8_HUMAN RANBP2-like and GRIP domain-containing protein 8 OS=Homo sapiens OX=9606 GN=RGPD8 PE=1 SV=2	O14715	O14715_S1294	S	1294	STTGSNFSFKSALSL
-1.1642	-1.80563	-1.41568	-5.12868	-4.3363	-5.6001	RGPD8	>sp|O14715|RGPD8_HUMAN RANBP2-like and GRIP domain-containing protein 8 OS=Homo sapiens OX=9606 GN=RGPD8 PE=1 SV=2	O14715	O14715_S1291	S	1291	FDESTTGSNFSFKSA
-2.52473	-1.45529	-3.92163	-5.55516	-5.66621	-6.3434	RGPD8	>sp|O14715|RGPD8_HUMAN RANBP2-like and GRIP domain-containing protein 8 OS=Homo sapiens OX=9606 GN=RGPD8 PE=1 SV=2	O14715	O14715_S792	S	792	YSLSPSKSYKYSPET
2.68068	-0.64045	1.6049	-5.44039	-3.75282	-4.90919	RIOK3	>sp|O14730|RIOK3_HUMAN Serine/threonine-protein kinase RIO3 OS=Homo sapiens OX=9606 GN=RIOK3 PE=1 SV=2	O14730	O14730_S128	S	128	PYEDSDSSEDEVDWQ
2.68068	-0.64045	1.6049	-5.83241	-5.40988	-5.847	RIOK3	>sp|O14730|RIOK3_HUMAN Serine/threonine-protein kinase RIO3 OS=Homo sapiens OX=9606 GN=RIOK3 PE=1 SV=2	O14730	O14730_S127	S	127	HPYEDSDSSEDEVDW
2.25514	-3.49372	0.118874	-3.81098	-4.51736	-5.49041	RIOK3	>sp|O14730|RIOK3_HUMAN Serine/threonine-protein kinase RIO3 OS=Homo sapiens OX=9606 GN=RIOK3 PE=1 SV=2	O14730	O14730_S125	S	125	KVHPYEDSDSSEDEV
2.81217	3.73058	2.02538	-6.90106	-4.33958	-5.73561	MAP2K7	>sp|O14733|MP2K7_HUMAN Dual specificity mitogen-activated protein kinase kinase 7 OS=Homo sapiens OX=9606 GN=MAP2K7 PE=1 SV=2	O14733	O14733_S60	S	60	SRSPSSESSPQHPTP
3.3346	4.16442	2.53524	-5.23461	-4.88493	-6.0073	MAP2K7	>sp|O14733|MP2K7_HUMAN Dual specificity mitogen-activated protein kinase kinase 7 OS=Homo sapiens OX=9606 GN=MAP2K7 PE=1 SV=2	O14733	O14733_S57	S	57	DGGSRSPSSESSPQH
2.29447	3.11893	1.41639	-3.80831	-4.7746	-6.34217	MAP2K7	>sp|O14733|MP2K7_HUMAN Dual specificity mitogen-activated protein kinase kinase 7 OS=Homo sapiens OX=9606 GN=MAP2K7 PE=1 SV=2	O14733	O14733_T66	T	66	ESSPQHPTPPARPRH
2.44869	3.48782	1.69522	-5.87382	-5.44631	-4.30214	MAP2K7	>sp|O14733|MP2K7_HUMAN Dual specificity mitogen-activated protein kinase kinase 7 OS=Homo sapiens OX=9606 GN=MAP2K7 PE=1 SV=2	O14733	O14733_S61	S	61	RSPSSESSPQHPTPP
1.1601	1.97134	0.245869	-5.33089	-5.18607	-6.49933	MAP2K7	>sp|O14733|MP2K7_HUMAN Dual specificity mitogen-activated protein kinase kinase 7 OS=Homo sapiens OX=9606 GN=MAP2K7 PE=1 SV=2	O14733	O14733_S58	S	58	GGSRSPSSESSPQHP
0.268856	1.37011	-0.0679102	-5.27827	-4.37421	-4.24926	MAP2K7	>sp|O14733|MP2K7_HUMAN Dual specificity mitogen-activated protein kinase kinase 7 OS=Homo sapiens OX=9606 GN=MAP2K7 PE=1 SV=2	O14733	O14733_S55	S	55	ANDGGSRSPSSESSP
3.47914	0.35961	2.87955	-4.88084	-5.57939	-5.40549	PDCD5	>sp|O14737|PDCD5_HUMAN Programmed cell death protein 5 OS=Homo sapiens OX=9606 GN=PDCD5 PE=1 SV=3	O14737	O14737_S119	S	119	NRRKVMDSDEDDDY_
7.51814	7.09556	7.53317	-5.40036	-5.69095	-5.99668	SLC9A3R1	>sp|O14745|NHRF1_HUMAN Na(+)/H(+) exchange regulatory cofactor NHE-RF1 OS=Homo sapiens OX=9606 GN=SLC9A3R1 PE=1 SV=4	O14745	O14745_S290	S	290	PALVRSASSDTSEEL
6.93259	6.99661	7.05672	-6.44502	-4.1424	-5.28694	SLC9A3R1	>sp|O14745|NHRF1_HUMAN Na(+)/H(+) exchange regulatory cofactor NHE-RF1 OS=Homo sapiens OX=9606 GN=SLC9A3R1 PE=1 SV=4	O14745	O14745_S291	S	291	ALVRSASSDTSEELN
7.35645	7.07963	7.41786	-6.30005	-4.31169	-5.90445	SLC9A3R1	>sp|O14745|NHRF1_HUMAN Na(+)/H(+) exchange regulatory cofactor NHE-RF1 OS=Homo sapiens OX=9606 GN=SLC9A3R1 PE=1 SV=4	O14745	O14745_S288	S	288	PRPALVRSASSDTSE
6.83694	5.01068	6.39048	-5.69873	-5.02391	-6.18224	SLC9A3R1	>sp|O14745|NHRF1_HUMAN Na(+)/H(+) exchange regulatory cofactor NHE-RF1 OS=Homo sapiens OX=9606 GN=SLC9A3R1 PE=1 SV=4	O14745	O14745_S302	S	302	EELNSQDSPPKQDST
6.24595	4.97184	5.5578	-4.65453	-2.94336	-5.58926	SLC9A3R1	>sp|O14745|NHRF1_HUMAN Na(+)/H(+) exchange regulatory cofactor NHE-RF1 OS=Homo sapiens OX=9606 GN=SLC9A3R1 PE=1 SV=4	O14745	O14745_T293	T	293	VRSASSDTSEELNSQ
5.82959	4.35088	4.85219	-3.93735	-5.31977	-4.7792	SLC9A3R1	>sp|O14745|NHRF1_HUMAN Na(+)/H(+) exchange regulatory cofactor NHE-RF1 OS=Homo sapiens OX=9606 GN=SLC9A3R1 PE=1 SV=4	O14745	O14745_S294	S	294	RSASSDTSEELNSQD
2.06306	-2.00566	2.1661	-6.4378	-4.71354	-4.21496	SLC9A3R1	>sp|O14745|NHRF1_HUMAN Na(+)/H(+) exchange regulatory cofactor NHE-RF1 OS=Homo sapiens OX=9606 GN=SLC9A3R1 PE=1 SV=4	O14745	O14745_S299	S	299	DTSEELNSQDSPPKQ
2.41867	1.9987	2.42869	-6.39582	-5.85962	-6.47572	SLC9A3R1	>sp|O14745|NHRF1_HUMAN Na(+)/H(+) exchange regulatory cofactor NHE-RF1 OS=Homo sapiens OX=9606 GN=SLC9A3R1 PE=1 SV=4	O14745	O14745_S2	S	2	______MSADAAAGA
-2.40846	-1.88939	-1.5108	-4.11555	-4.3619	-4.56448	SLC9A3R1	>sp|O14745|NHRF1_HUMAN Na(+)/H(+) exchange regulatory cofactor NHE-RF1 OS=Homo sapiens OX=9606 GN=SLC9A3R1 PE=1 SV=4	O14745	O14745_S46	S	46	IRLVEPGSPAEKAGL
2.11478	2.72567	1.65344	-4.70817	-4.74908	-4.08817	CHEK1	>sp|O14757|CHK1_HUMAN Serine/threonine-protein kinase Chk1 OS=Homo sapiens OX=9606 GN=CHEK1 PE=1 SV=2	O14757	O14757_S291	S	291	SESPSGFSKHIQSNL
2.11811	2.72567	1.76263	-3.77973	-5.40723	-6.31853	CHEK1	>sp|O14757|CHK1_HUMAN Serine/threonine-protein kinase Chk1 OS=Homo sapiens OX=9606 GN=CHEK1 PE=1 SV=2	O14757	O14757_S288	S	288	GGVSESPSGFSKHIQ
1.53356	2.0415	2.00964	-4.14968	-3.83369	-6.24289	CHEK1	>sp|O14757|CHK1_HUMAN Serine/threonine-protein kinase Chk1 OS=Homo sapiens OX=9606 GN=CHEK1 PE=1 SV=2	O14757	O14757_S280	S	280	AKRPRVTSGGVSESP
1.27601	1.67536	1.97875	-4.67948	-5.44776	-4.00689	CHEK1	>sp|O14757|CHK1_HUMAN Serine/threonine-protein kinase Chk1 OS=Homo sapiens OX=9606 GN=CHEK1 PE=1 SV=2	O14757	O14757_T279	T	279	GAKRPRVTSGGVSES
0.505615	0.757635	1.26137	-5.4004	-6.18898	-5.56104	CHEK1	>sp|O14757|CHK1_HUMAN Serine/threonine-protein kinase Chk1 OS=Homo sapiens OX=9606 GN=CHEK1 PE=1 SV=2	O14757	O14757_S284	S	284	RVTSGGVSESPSGFS
-0.0831947	0.74609	-0.720825	-3.55476	-4.60887	-5.32108	CHEK1	>sp|O14757|CHK1_HUMAN Serine/threonine-protein kinase Chk1 OS=Homo sapiens OX=9606 GN=CHEK1 PE=1 SV=2	O14757	O14757_S286	S	286	TSGGVSESPSGFSKH
-0.155643	-0.044282	0.244159	-4.42969	-3.81935	-4.66341	CHEK1	>sp|O14757|CHK1_HUMAN Serine/threonine-protein kinase Chk1 OS=Homo sapiens OX=9606 GN=CHEK1 PE=1 SV=2	O14757	O14757_Y314	Y	314	SSEENVKYSSSQPEP
-0.729732	-0.406171	-0.0859394	-4.48109	-4.31967	-5.33493	CHEK1	>sp|O14757|CHK1_HUMAN Serine/threonine-protein kinase Chk1 OS=Homo sapiens OX=9606 GN=CHEK1 PE=1 SV=2	O14757	O14757_S316	S	316	EENVKYSSSQPEPRT
-0.870891	-0.394553	-0.285005	-4.50184	-6.2574	-4.54497	CHEK1	>sp|O14757|CHK1_HUMAN Serine/threonine-protein kinase Chk1 OS=Homo sapiens OX=9606 GN=CHEK1 PE=1 SV=2	O14757	O14757_S317	S	317	ENVKYSSSQPEPRTG
0.0818892	0.423753	-0.902128	-4.98766	-4.419	-5.98739	CHEK1	>sp|O14757|CHK1_HUMAN Serine/threonine-protein kinase Chk1 OS=Homo sapiens OX=9606 GN=CHEK1 PE=1 SV=2	O14757	O14757_S468	S	468	KLIDIVSSQKIWLPA
0.173078	0.551563	-0.419977	-4.39467	-4.3793	-4.40875	CHEK1	>sp|O14757|CHK1_HUMAN Serine/threonine-protein kinase Chk1 OS=Homo sapiens OX=9606 GN=CHEK1 PE=1 SV=2	O14757	O14757_S467	S	467	GKLIDIVSSQKIWLP
-2.95512	-4.8231	-1.9666	-5.63305	-5.25237	-6.09814	CHEK1	>sp|O14757|CHK1_HUMAN Serine/threonine-protein kinase Chk1 OS=Homo sapiens OX=9606 GN=CHEK1 PE=1 SV=2	O14757	O14757_S305	S	305	LDFSPVNSASSEENV
-1.54027	-2.7165	-1.55235	-5.59898	-4.5369	-5.2261	CHEK1	>sp|O14757|CHK1_HUMAN Serine/threonine-protein kinase Chk1 OS=Homo sapiens OX=9606 GN=CHEK1 PE=1 SV=2	O14757	O14757_S301	S	301	IQSNLDFSPVNSASS
-2.21846	-2.54864	-3.5547	-5.69165	-4.22091	-5.20653	CHEK1	>sp|O14757|CHK1_HUMAN Serine/threonine-protein kinase Chk1 OS=Homo sapiens OX=9606 GN=CHEK1 PE=1 SV=2	O14757	O14757_S296	S	296	GFSKHIQSNLDFSPV
-2.15816	-3.41573	-2.18262	-3.95104	-3.8054	-6.1885	MEIS2	>sp|O14770|MEIS2_HUMAN Homeobox protein Meis2 OS=Homo sapiens OX=9606 GN=MEIS2 PE=1 SV=2	O14770	O14770_S198	S	198	ERDGSSKSDHEELSG
-3.57414	-4.72819	-2.48924	-4.74362	-5.96391	-5.48981	TCERG1	>sp|O14776|TCRG1_HUMAN Transcription elongation regulator 1 OS=Homo sapiens OX=9606 GN=TCERG1 PE=1 SV=2	O14776	O14776_S933	S	933	RKDHRWESGSLLERE
-2.15723	-0.806403	-0.362978	-3.82402	-4.20088	-5.03108	UNC13B	>sp|O14795|UN13B_HUMAN Protein unc-13 homolog B OS=Homo sapiens OX=9606 GN=UNC13B PE=1 SV=2	O14795	O14795_S254	S	254	YPERRAISPTSSSRY
-3.25725	-1.67802	-1.89849	-6.57289	-5.0577	-5.97479	UNC13B	>sp|O14795|UN13B_HUMAN Protein unc-13 homolog B OS=Homo sapiens OX=9606 GN=UNC13B PE=1 SV=2	O14795	O14795_S222	S	222	QFPVPVRSPQQLLLQ
-4.52937	-5.05504	-3.42939	-4.85714	-5.55568	-6.5751	UNC13B	>sp|O14795|UN13B_HUMAN Protein unc-13 homolog B OS=Homo sapiens OX=9606 GN=UNC13B PE=1 SV=2	O14795	O14795_S231	S	231	QQLLLQGSSRDSCND
-1.13715	1.30215	2.54963	-5.02592	-5.55047	-5.82884	SCAMP3	>sp|O14828|SCAM3_HUMAN Secretory carrier-associated membrane protein 3 OS=Homo sapiens OX=9606 GN=SCAMP3 PE=1 SV=3	O14828	O14828_S76	S	76	LQPSRKLSPTEPKNY
0.0524578	-0.672433	0.885114	-5.06017	-6.78862	-7.17149	PPEF2	>sp|O14830|PPE2_HUMAN Serine/threonine-protein phosphatase with EF-hands 2 OS=Homo sapiens OX=9606 GN=PPEF2 PE=1 SV=2	O14830	O14830_S357	S	357	ESRSLPSSPLRLGSY
-0.161006	-1.13	-0.501616	-4.92441	-5.15367	-6.72662	PPEF2	>sp|O14830|PPE2_HUMAN Serine/threonine-protein phosphatase with EF-hands 2 OS=Homo sapiens OX=9606 GN=PPEF2 PE=1 SV=2	O14830	O14830_S353	S	353	WFLPESRSLPSSPLR
0.491053	1.10381	1.14445	-6.48902	-5.03336	-3.8871	BACH1	>sp|O14867|BACH1_HUMAN Transcription regulator protein BACH1 OS=Homo sapiens OX=9606 GN=BACH1 PE=1 SV=2	O14867	O14867_S445	S	445	LGIRISESPEPGQRT
-3.07373	-4.24248	-2.84496	-5.25464	-3.95628	-6.80011	BACH1	>sp|O14867|BACH1_HUMAN Transcription regulator protein BACH1 OS=Homo sapiens OX=9606 GN=BACH1 PE=1 SV=2	O14867	O14867_S196	S	196	YQGNAKASPPLQDSA
-0.691902	2.84843	3.9589	-2.60663	-1.84072	-2.16693	BCKDK	>sp|O14874|BCKD_HUMAN [3-methyl-2-oxobutanoate dehydrogenase [lipoamide]] kinase, mitochondrial OS=Homo sapiens OX=9606 GN=BCKDK PE=1 SV=2	O14874	O14874_T32	T	32	LALRARSTSATDTHH
-0.698743	2.75584	3.83058	-2.55576	-1.84107	-2.167	BCKDK	>sp|O14874|BCKD_HUMAN [3-methyl-2-oxobutanoate dehydrogenase [lipoamide]] kinase, mitochondrial OS=Homo sapiens OX=9606 GN=BCKDK PE=1 SV=2	O14874	O14874_S31	S	31	ALALRARSTSATDTH
-0.949924	2.72801	3.81777	-2.60663	-1.84072	-2.16693	BCKDK	>sp|O14874|BCKD_HUMAN [3-methyl-2-oxobutanoate dehydrogenase [lipoamide]] kinase, mitochondrial OS=Homo sapiens OX=9606 GN=BCKDK PE=1 SV=2	O14874	O14874_S33	S	33	ALRARSTSATDTHHV
-1.46153	2.15426	3.23439	-2.82972	-2.00753	-2.75017	BCKDK	>sp|O14874|BCKD_HUMAN [3-methyl-2-oxobutanoate dehydrogenase [lipoamide]] kinase, mitochondrial OS=Homo sapiens OX=9606 GN=BCKDK PE=1 SV=2	O14874	O14874_T35	T	35	RARSTSATDTHHVEM
-3.46814	0.869183	1.66652	-3.59768	-3.6822	-6.18788	BCKDK	>sp|O14874|BCKD_HUMAN [3-methyl-2-oxobutanoate dehydrogenase [lipoamide]] kinase, mitochondrial OS=Homo sapiens OX=9606 GN=BCKDK PE=1 SV=2	O14874	O14874_T37	T	37	RSTSATDTHHVEMAR
0.095068	-0.459156	-0.00105286	-4.99855	-5.35076	-4.70487	TAX1BP3	>sp|O14907|TX1B3_HUMAN Tax1-binding protein 3 OS=Homo sapiens OX=9606 GN=TAX1BP3 PE=1 SV=2	O14907	O14907_S2	S	2	______MSYIPGQPV
-1.73149	-1.21566	-1.184	-5.27707	-4.52042	-7.10868	TAX1BP3	>sp|O14907|TX1B3_HUMAN Tax1-binding protein 3 OS=Homo sapiens OX=9606 GN=TAX1BP3 PE=1 SV=2	O14907	O14907_S61	S	61	GIYVTRVSEGGPAEI
2.76197	-1.88213	1.86574	-4.28974	-4.5418	-4.7534	IKBKB	>sp|O14920|IKKB_HUMAN Inhibitor of nuclear factor kappa-B kinase subunit beta OS=Homo sapiens OX=9606 GN=IKBKB PE=1 SV=1	O14920	O14920_S697	S	697	QPSTASNSLPEPAKK
3.09867	-0.554271	2.24032	-4.86304	-5.60133	-4.99734	IKBKB	>sp|O14920|IKKB_HUMAN Inhibitor of nuclear factor kappa-B kinase subunit beta OS=Homo sapiens OX=9606 GN=IKBKB PE=1 SV=1	O14920	O14920_S695	S	695	MSQPSTASNSLPEPA
2.96134	-2.43478	0.722829	-5	-5.69575	-4.20258	IKBKB	>sp|O14920|IKKB_HUMAN Inhibitor of nuclear factor kappa-B kinase subunit beta OS=Homo sapiens OX=9606 GN=IKBKB PE=1 SV=1	O14920	O14920_S682	S	682	SMNASRLSQPGQLMS
1.24762	-2.86138	0.422339	-3.52407	-3.89854	-4.81276	IKBKB	>sp|O14920|IKKB_HUMAN Inhibitor of nuclear factor kappa-B kinase subunit beta OS=Homo sapiens OX=9606 GN=IKBKB PE=1 SV=1	O14920	O14920_T693	T	693	QLMSQPSTASNSLPE
1.37313	4.11824	0.605725	-6.02083	-5.09559	-5.33482	IKBKB	>sp|O14920|IKKB_HUMAN Inhibitor of nuclear factor kappa-B kinase subunit beta OS=Homo sapiens OX=9606 GN=IKBKB PE=1 SV=1	O14920	O14920_S692	S	692	GQLMSQPSTASNSLP
0.988556	1.5893	1.74965	-0.185622	-0.0142727	0.213758	IKBKB	>sp|O14920|IKKB_HUMAN Inhibitor of nuclear factor kappa-B kinase subunit beta OS=Homo sapiens OX=9606 GN=IKBKB PE=1 SV=1	O14920	O14920_S672	S	672	VRGPVSGSPDSMNAS
3.79338	3.95299	4.6359	-3.65029	-4.76144	-6.34442	MYL12B;MYL12A	>sp|O14950|ML12B_HUMAN Myosin regulatory light chain 12B OS=Homo sapiens OX=9606 GN=MYL12B PE=1 SV=2;>sp|P19105|ML12A_HUMAN Myosin regulatory light chain 12A OS=Homo sapiens OX=9606 GN=MYL12A PE=1 SV=2	O14950	O14950_T19	T	19	KKRPQRATSNVFAMF
3.79338	3.95299	4.6359	-5.89888	-5.19478	-4.77272	MYL12B;MYL12A	>sp|O14950|ML12B_HUMAN Myosin regulatory light chain 12B OS=Homo sapiens OX=9606 GN=MYL12B PE=1 SV=2;>sp|P19105|ML12A_HUMAN Myosin regulatory light chain 12A OS=Homo sapiens OX=9606 GN=MYL12A PE=1 SV=2	P19105	P19105_T18	T	18	KKRPQRATSNVFAMF
3.78565	3.94631	4.61005	-5.29336	-4.80838	-5.98668	MYL12B;MYL12A	>sp|O14950|ML12B_HUMAN Myosin regulatory light chain 12B OS=Homo sapiens OX=9606 GN=MYL12B PE=1 SV=2;>sp|P19105|ML12A_HUMAN Myosin regulatory light chain 12A OS=Homo sapiens OX=9606 GN=MYL12A PE=1 SV=2	O14950	O14950_S20	S	20	KRPQRATSNVFAMFD
3.78565	3.94631	4.61005	-5.99066	-4.38225	-4.83581	MYL12B;MYL12A	>sp|O14950|ML12B_HUMAN Myosin regulatory light chain 12B OS=Homo sapiens OX=9606 GN=MYL12B PE=1 SV=2;>sp|P19105|ML12A_HUMAN Myosin regulatory light chain 12A OS=Homo sapiens OX=9606 GN=MYL12A PE=1 SV=2	P19105	P19105_S19	S	19	KRPQRATSNVFAMFD
-2.34462	-1.76397	-1.20192	-6.18955	-4.31608	-4.72382	MYL12B;MYL12A	>sp|O14950|ML12B_HUMAN Myosin regulatory light chain 12B OS=Homo sapiens OX=9606 GN=MYL12B PE=1 SV=2;>sp|P19105|ML12A_HUMAN Myosin regulatory light chain 12A OS=Homo sapiens OX=9606 GN=MYL12A PE=1 SV=2	O14950	O14950_S29	S	29	VFAMFDQSQIQEFKE
-2.34462	-1.76397	-1.20192	-4.92593	-5.74646	-5.70314	MYL12B;MYL12A	>sp|O14950|ML12B_HUMAN Myosin regulatory light chain 12B OS=Homo sapiens OX=9606 GN=MYL12B PE=1 SV=2;>sp|P19105|ML12A_HUMAN Myosin regulatory light chain 12A OS=Homo sapiens OX=9606 GN=MYL12A PE=1 SV=2	P19105	P19105_S28	S	28	VFAMFDQSQIQEFKE
-0.80745	-1.16352	-1.00898	-5.61173	-4.44537	-6.26488	AURKA	>sp|O14965|AURKA_HUMAN Aurora kinase A OS=Homo sapiens OX=9606 GN=AURKA PE=1 SV=2	O14965	O14965_S54	S	54	VLCPSNSSQRVPLQA
-1.05857	-1.17228	-1.16366	-5.3503	-3.70206	-6.18394	AURKA	>sp|O14965|AURKA_HUMAN Aurora kinase A OS=Homo sapiens OX=9606 GN=AURKA PE=1 SV=2	O14965	O14965_S51	S	51	AQRVLCPSNSSQRVP
-1.05856	-1.26959	-1.38465	-7.03085	-3.83453	-5.60372	AURKA	>sp|O14965|AURKA_HUMAN Aurora kinase A OS=Homo sapiens OX=9606 GN=AURKA PE=1 SV=2	O14965	O14965_S53	S	53	RVLCPSNSSQRVPLQ
5.68771	6.07494	5.3108	-5.18345	-3.69198	-5.26927	PPP1R12A	>sp|O14974|MYPT1_HUMAN Protein phosphatase 1 regulatory subunit 12A OS=Homo sapiens OX=9606 GN=PPP1R12A PE=1 SV=1	O14974	O14974_S908	S	908	YDSLLGRSGSYSYLE
4.87666	4.93262	5.06789	-6.1426	-3.97686	-5.99501	PPP1R12A	>sp|O14974|MYPT1_HUMAN Protein phosphatase 1 regulatory subunit 12A OS=Homo sapiens OX=9606 GN=PPP1R12A PE=1 SV=1	O14974	O14974_S910	S	910	SLLGRSGSYSYLEER
4.63852	4.68815	4.84863	-4.62455	-4.80793	-7.71773	PPP1R12A	>sp|O14974|MYPT1_HUMAN Protein phosphatase 1 regulatory subunit 12A OS=Homo sapiens OX=9606 GN=PPP1R12A PE=1 SV=1	O14974	O14974_Y911	Y	911	LLGRSGSYSYLEERK
4.04146	4.08673	4.22064	-2.83296	-4.58337	-3.86155	PPP1R12A	>sp|O14974|MYPT1_HUMAN Protein phosphatase 1 regulatory subunit 12A OS=Homo sapiens OX=9606 GN=PPP1R12A PE=1 SV=1	O14974	O14974_S912	S	912	LGRSGSYSYLEERKP
3.75837	4.41692	4.39863	0.018734	-2.46707	-3.67753	PPP1R12A	>sp|O14974|MYPT1_HUMAN Protein phosphatase 1 regulatory subunit 12A OS=Homo sapiens OX=9606 GN=PPP1R12A PE=1 SV=1	O14974	O14974_T443	T	443	WRLGLRKTGSYGALA
3.73109	4.37125	4.35905	0.000525475	-2.47124	-4.84165	PPP1R12A	>sp|O14974|MYPT1_HUMAN Protein phosphatase 1 regulatory subunit 12A OS=Homo sapiens OX=9606 GN=PPP1R12A PE=1 SV=1	O14974	O14974_S445	S	445	LGLRKTGSYGALAEI
3.70619	4.35234	4.34767	-0.258945	-2.79363	-3.61501	PPP1R12A	>sp|O14974|MYPT1_HUMAN Protein phosphatase 1 regulatory subunit 12A OS=Homo sapiens OX=9606 GN=PPP1R12A PE=1 SV=1	O14974	O14974_Y446	Y	446	GLRKTGSYGALAEIT
3.9432	2.55942	2.29991	-5.8911	-4.46131	-5.0813	PPP1R12A	>sp|O14974|MYPT1_HUMAN Protein phosphatase 1 regulatory subunit 12A OS=Homo sapiens OX=9606 GN=PPP1R12A PE=1 SV=1	O14974	O14974_T873	T	873	EQEQQSDTEEGSNKK
5.2645	3.31911	3.49739	-4.48315	-4.73021	-5.2126	PPP1R12A	>sp|O14974|MYPT1_HUMAN Protein phosphatase 1 regulatory subunit 12A OS=Homo sapiens OX=9606 GN=PPP1R12A PE=1 SV=1	O14974	O14974_S871	S	871	ENEQEQQSDTEEGSN
2.72225	0.123045	0.494084	-4.64725	-4.37112	-5.66196	PPP1R12A	>sp|O14974|MYPT1_HUMAN Protein phosphatase 1 regulatory subunit 12A OS=Homo sapiens OX=9606 GN=PPP1R12A PE=1 SV=1	O14974	O14974_S856	S	856	KRRSTGVSFWTQDSD
4.22989	3.38663	2.87105	-4.04625	-5.99956	-5.86613	PPP1R12A	>sp|O14974|MYPT1_HUMAN Protein phosphatase 1 regulatory subunit 12A OS=Homo sapiens OX=9606 GN=PPP1R12A PE=1 SV=1	O14974	O14974_S862	S	862	VSFWTQDSDENEQEQ
3.40669	3.37534	2.85267	-4.08401	-5.2739	-5.06878	PPP1R12A	>sp|O14974|MYPT1_HUMAN Protein phosphatase 1 regulatory subunit 12A OS=Homo sapiens OX=9606 GN=PPP1R12A PE=1 SV=1	O14974	O14974_T853	T	853	PREKRRSTGVSFWTQ
2.05242	-0.331768	1.41075	-4.83541	-6.13712	-4.30326	PPP1R12A	>sp|O14974|MYPT1_HUMAN Protein phosphatase 1 regulatory subunit 12A OS=Homo sapiens OX=9606 GN=PPP1R12A PE=1 SV=1	O14974	O14974_S852	S	852	RPREKRRSTGVSFWT
-0.943458	-2.0966	-0.117453	-5.50835	-4.06067	-7.20808	PPP1R12A	>sp|O14974|MYPT1_HUMAN Protein phosphatase 1 regulatory subunit 12A OS=Homo sapiens OX=9606 GN=PPP1R12A PE=1 SV=1	O14974	O14974_S877	S	877	QSDTEEGSNKKETQT
4.35927	3.96899	4.12788	-4.01383	-5.73167	-7.78814	PPP1R12A	>sp|O14974|MYPT1_HUMAN Protein phosphatase 1 regulatory subunit 12A OS=Homo sapiens OX=9606 GN=PPP1R12A PE=1 SV=1	O14974	O14974_S509	S	509	PRRLASTSDIEEKEN
4.41823	4.20533	3.9733	-3.72453	-5.05453	-5.73673	PPP1R12A	>sp|O14974|MYPT1_HUMAN Protein phosphatase 1 regulatory subunit 12A OS=Homo sapiens OX=9606 GN=PPP1R12A PE=1 SV=1	O14974	O14974_S507	S	507	TIPRRLASTSDIEEK
2.85746	3.12906	2.18904	-4.53758	-4.90781	-6.85971	PPP1R12A	>sp|O14974|MYPT1_HUMAN Protein phosphatase 1 regulatory subunit 12A OS=Homo sapiens OX=9606 GN=PPP1R12A PE=1 SV=1	O14974	O14974_T508	T	508	IPRRLASTSDIEEKE
3.6146	4.25879	3.48921	-5.35629	-4.78506	-5.37693	PPP1R12A	>sp|O14974|MYPT1_HUMAN Protein phosphatase 1 regulatory subunit 12A OS=Homo sapiens OX=9606 GN=PPP1R12A PE=1 SV=1	O14974	O14974_T696	T	696	ARQSRRSTQGVTLTD
3.61361	4.25684	3.47305	-4.69431	-3.47574	-5.74885	PPP1R12A	>sp|O14974|MYPT1_HUMAN Protein phosphatase 1 regulatory subunit 12A OS=Homo sapiens OX=9606 GN=PPP1R12A PE=1 SV=1	O14974	O14974_S695	S	695	QARQSRRSTQGVTLT
0.770055	1.34018	1.09348	-4.09569	-4.97451	-5.48694	PPP1R12A	>sp|O14974|MYPT1_HUMAN Protein phosphatase 1 regulatory subunit 12A OS=Homo sapiens OX=9606 GN=PPP1R12A PE=1 SV=1	O14974	O14974_T700	T	700	RRSTQGVTLTDLQEA
0.981663	-0.574694	1.10643	-4.39203	-6.36116	-5.75471	PPP1R12A	>sp|O14974|MYPT1_HUMAN Protein phosphatase 1 regulatory subunit 12A OS=Homo sapiens OX=9606 GN=PPP1R12A PE=1 SV=1	O14974	O14974_Y766	Y	766	SRTYDETYQRYRPVS
-1.25775	-1.58831	-0.985922	-6.5571	-6.71904	-6.84816	PPP1R12A	>sp|O14974|MYPT1_HUMAN Protein phosphatase 1 regulatory subunit 12A OS=Homo sapiens OX=9606 GN=PPP1R12A PE=1 SV=1	O14974	O14974_S893	S	893	SISRYETSSTSAGDR
-1.36503	-1.58716	-1.03381	-4.62908	-4.05685	-5.5558	PPP1R12A	>sp|O14974|MYPT1_HUMAN Protein phosphatase 1 regulatory subunit 12A OS=Homo sapiens OX=9606 GN=PPP1R12A PE=1 SV=1	O14974	O14974_S894	S	894	ISRYETSSTSAGDRY
-1.83601	-2.35023	-1.24323	-3.40249	-4.48533	-5.25342	PPP1R12A	>sp|O14974|MYPT1_HUMAN Protein phosphatase 1 regulatory subunit 12A OS=Homo sapiens OX=9606 GN=PPP1R12A PE=1 SV=1	O14974	O14974_S896	S	896	RYETSSTSAGDRYDS
-1.836	-2.36628	-1.36034	-5.11927	-5.25522	-5.73848	PPP1R12A	>sp|O14974|MYPT1_HUMAN Protein phosphatase 1 regulatory subunit 12A OS=Homo sapiens OX=9606 GN=PPP1R12A PE=1 SV=1	O14974	O14974_T895	T	895	SRYETSSTSAGDRYD
-0.975036	-0.846263	0.117236	-4.6827	-4.7561	-4.63543	PPP1R12A	>sp|O14974|MYPT1_HUMAN Protein phosphatase 1 regulatory subunit 12A OS=Homo sapiens OX=9606 GN=PPP1R12A PE=1 SV=1	O14974	O14974_T619	T	619	RLWAEDSTEKEKDSV
-1.14439	-1.06318	-0.0579357	-5.07908	-4.26052	-5.8376	PPP1R12A	>sp|O14974|MYPT1_HUMAN Protein phosphatase 1 regulatory subunit 12A OS=Homo sapiens OX=9606 GN=PPP1R12A PE=1 SV=1	O14974	O14974_S618	S	618	NRLWAEDSTEKEKDS
-3.19467	0.0493288	-0.0383291	-5.5626	-5.53694	-5.19859	PPP1R12A	>sp|O14974|MYPT1_HUMAN Protein phosphatase 1 regulatory subunit 12A OS=Homo sapiens OX=9606 GN=PPP1R12A PE=1 SV=1	O14974	O14974_S299	S	299	SEKRDKKSPLIESTA
-0.442496	-0.0214663	-0.972976	-6.58177	-3.41279	-5.06761	PPP1R12A	>sp|O14974|MYPT1_HUMAN Protein phosphatase 1 regulatory subunit 12A OS=Homo sapiens OX=9606 GN=PPP1R12A PE=1 SV=1	O14974	O14974_S692	S	692	RSRQARQSRRSTQGV
-2.84241	-0.422153	-0.648323	-5.7356	-5.15983	-6.15324	PPP1R12A	>sp|O14974|MYPT1_HUMAN Protein phosphatase 1 regulatory subunit 12A OS=Homo sapiens OX=9606 GN=PPP1R12A PE=1 SV=1	O14974	O14974_S409	S	409	SGQATPTSPIKKFPT
-1.86544	-2.33002	-1.56708	-4.79367	-4.31893	-5.02945	PPP1R12A	>sp|O14974|MYPT1_HUMAN Protein phosphatase 1 regulatory subunit 12A OS=Homo sapiens OX=9606 GN=PPP1R12A PE=1 SV=1	O14974	O14974_S432	S	432	EEERKDESPATWRLG
-3.81812	-2.57188	-1.40463	-4.67593	-3.77205	-3.82026	PPP1R12A	>sp|O14974|MYPT1_HUMAN Protein phosphatase 1 regulatory subunit 12A OS=Homo sapiens OX=9606 GN=PPP1R12A PE=1 SV=1	O14974	O14974_S668	S	668	EVRERRRSYLTPVRD
-3.05845	-3.51535	-1.68587	-4.80176	-4.49948	-5.67292	PPP1R12A	>sp|O14974|MYPT1_HUMAN Protein phosphatase 1 regulatory subunit 12A OS=Homo sapiens OX=9606 GN=PPP1R12A PE=1 SV=1	O14974	O14974_S903	S	903	SAGDRYDSLLGRSGS
-2.18282	-3.93929	-2.38056	-5.77852	-4.00239	-6.09829	PPP1R12A	>sp|O14974|MYPT1_HUMAN Protein phosphatase 1 regulatory subunit 12A OS=Homo sapiens OX=9606 GN=PPP1R12A PE=1 SV=1	O14974	O14974_S995	S	995	RALERRISEMEEELK
4.37402	5.16186	3.92576	-5.17236	-4.56549	-4.08804	GAK	>sp|O14976|GAK_HUMAN Cyclin-G-associated kinase OS=Homo sapiens OX=9606 GN=GAK PE=1 SV=2	O14976	O14976_S837	S	837	DEGGSPISSEGQEPR
5.81168	6.49777	5.39226	-4.52611	-4.1587	-6.81821	GAK	>sp|O14976|GAK_HUMAN Cyclin-G-associated kinase OS=Homo sapiens OX=9606 GN=GAK PE=1 SV=2	O14976	O14976_S829	S	829	DRDESEVSDEGGSPI
5.07285	5.86547	4.603	-4.1966	-4.66246	-5.38156	GAK	>sp|O14976|GAK_HUMAN Cyclin-G-associated kinase OS=Homo sapiens OX=9606 GN=GAK PE=1 SV=2	O14976	O14976_S815	S	815	ENASSKESESALMED
5.0873	5.75665	4.67641	-4.45774	-5.10548	-5.36359	GAK	>sp|O14976|GAK_HUMAN Cyclin-G-associated kinase OS=Homo sapiens OX=9606 GN=GAK PE=1 SV=2	O14976	O14976_S826	S	826	LMEDRDESEVSDEGG
1.01184	0.174804	1.23803	-1.08779	-3.03449	-3.71326	GAK	>sp|O14976|GAK_HUMAN Cyclin-G-associated kinase OS=Homo sapiens OX=9606 GN=GAK PE=1 SV=2	O14976	O14976_S834	S	834	EVSDEGGSPISSEGQ
-1.13413	-1.35768	-0.280797	-4.87026	-4.15433	-6.80627	GAK	>sp|O14976|GAK_HUMAN Cyclin-G-associated kinase OS=Homo sapiens OX=9606 GN=GAK PE=1 SV=2	O14976	O14976_S838	S	838	EGGSPISSEGQEPRA
0.521308	0.541141	0.193426	-5.59431	-4.6396	-5.97113	GAK	>sp|O14976|GAK_HUMAN Cyclin-G-associated kinase OS=Homo sapiens OX=9606 GN=GAK PE=1 SV=2	O14976	O14976_T776	T	776	GSPEAEPTDSDSPPS
0.401144	0.572877	-0.211207	-5.12011	-3.83221	-5.18275	GAK	>sp|O14976|GAK_HUMAN Cyclin-G-associated kinase OS=Homo sapiens OX=9606 GN=GAK PE=1 SV=2	O14976	O14976_Y764	Y	764	QPGSTAQYDAGAGSP
-0.837884	-1.01583	-0.44691	-3.85511	-4.5933	-5.37234	GAK	>sp|O14976|GAK_HUMAN Cyclin-G-associated kinase OS=Homo sapiens OX=9606 GN=GAK PE=1 SV=2	O14976	O14976_S778	S	778	PEAEPTDSDSPPSSS
-0.638222	-0.139436	-0.224746	-5.08908	-5.50242	-5.10041	GAK	>sp|O14976|GAK_HUMAN Cyclin-G-associated kinase OS=Homo sapiens OX=9606 GN=GAK PE=1 SV=2	O14976	O14976_S780	S	780	AEPTDSDSPPSSSAD
-0.824344	-0.846829	-1.2092	-6.99384	-5.47473	-5.36662	GAK	>sp|O14976|GAK_HUMAN Cyclin-G-associated kinase OS=Homo sapiens OX=9606 GN=GAK PE=1 SV=2	O14976	O14976_S760	S	760	ELPRQPGSTAQYDAG
-0.824344	-0.846829	-1.2092	-4.57554	-5.18344	-5.78845	GAK	>sp|O14976|GAK_HUMAN Cyclin-G-associated kinase OS=Homo sapiens OX=9606 GN=GAK PE=1 SV=2	O14976	O14976_T761	T	761	LPRQPGSTAQYDAGA
-1.12379	-0.139749	-0.589474	-4.94292	-5.59142	-5.75614	GAK	>sp|O14976|GAK_HUMAN Cyclin-G-associated kinase OS=Homo sapiens OX=9606 GN=GAK PE=1 SV=2	O14976	O14976_S770	S	770	QYDAGAGSPEAEPTD
-1.62811	-1.45288	-1.57389	-4.92622	-5.08958	-5.03867	GAK	>sp|O14976|GAK_HUMAN Cyclin-G-associated kinase OS=Homo sapiens OX=9606 GN=GAK PE=1 SV=2	O14976	O14976_S789	S	789	PSSSADASRFLHTLD
-2.06473	-2.80868	-1.37683	-4.04988	-4.2076	-4.60466	GAK	>sp|O14976|GAK_HUMAN Cyclin-G-associated kinase OS=Homo sapiens OX=9606 GN=GAK PE=1 SV=2	O14976	O14976_S784	S	784	DSDSPPSSSADASRF
-3.12031	-3.03145	-2.3374	-4.71334	-5.66123	-6.11861	GAK	>sp|O14976|GAK_HUMAN Cyclin-G-associated kinase OS=Homo sapiens OX=9606 GN=GAK PE=1 SV=2	O14976	O14976_S785	S	785	SDSPPSSSADASRFL
-3.03317	-3.82226	-2.4308	-5.5916	-4.80414	-5.83285	GAK	>sp|O14976|GAK_HUMAN Cyclin-G-associated kinase OS=Homo sapiens OX=9606 GN=GAK PE=1 SV=2	O14976	O14976_S783	S	783	TDSDSPPSSSADASR
-3.33867	-1.31129	0.1145	-3.61499	-4.55066	-5.88249	HNRNPDL	>sp|O14979|HNRDL_HUMAN Heterogeneous nuclear ribonucleoprotein D-like OS=Homo sapiens OX=9606 GN=HNRNPDL PE=1 SV=3	O14979	O14979_S241	S	241	KVFVGGLSPDTSEEQ
-3.97617	-2.30239	-0.693896	-4.99395	-4.73033	-5.24335	HNRNPDL	>sp|O14979|HNRDL_HUMAN Heterogeneous nuclear ribonucleoprotein D-like OS=Homo sapiens OX=9606 GN=HNRNPDL PE=1 SV=3	O14979	O14979_S245	S	245	GGLSPDTSEEQIKEY
-3.14709	-3.33291	-1.95106	-4.25534	-5.24041	-5.51508	HNRNPDL	>sp|O14979|HNRDL_HUMAN Heterogeneous nuclear ribonucleoprotein D-like OS=Homo sapiens OX=9606 GN=HNRNPDL PE=1 SV=3	O14979	O14979_Y167	Y	167	SKKDLTEYLSRFGEV
-1.86767	-2.1755	-1.16217	-4.17239	-4.38814	-4.6728	HNRNPDL	>sp|O14979|HNRDL_HUMAN Heterogeneous nuclear ribonucleoprotein D-like OS=Homo sapiens OX=9606 GN=HNRNPDL PE=1 SV=3	O14979	O14979_S160	S	160	GGLSWDTSKKDLTEY
-1.86767	-2.17637	-1.16217	-5.81929	-5.06036	-4.23485	HNRNPDL	>sp|O14979|HNRDL_HUMAN Heterogeneous nuclear ribonucleoprotein D-like OS=Homo sapiens OX=9606 GN=HNRNPDL PE=1 SV=3	O14979	O14979_T159	T	159	IGGLSWDTSKKDLTE
-2.01748	-1.64409	-0.414553	-4.55829	-5.42234	-5.38207	XPO1	>sp|O14980|XPO1_HUMAN Exportin-1 OS=Homo sapiens OX=9606 GN=XPO1 PE=1 SV=1	O14980	O14980_S1055	S	1055	EKHKRQMSVPGIFNP
-2.99171	-3.21531	-1.50816	-4.77527	-4.63802	-5.04275	XPO1	>sp|O14980|XPO1_HUMAN Exportin-1 OS=Homo sapiens OX=9606 GN=XPO1 PE=1 SV=1	O14980	O14980_S450	S	450	EFMKDTDSINLYKNM
-3.08708	-3.4983	-1.87142	-5.78517	-4.23904	-6.5183	XPO1	>sp|O14980|XPO1_HUMAN Exportin-1 OS=Homo sapiens OX=9606 GN=XPO1 PE=1 SV=1	O14980	O14980_Y454	Y	454	DTDSINLYKNMRETL
-2.73626	-3.17086	-1.6053	-6.40226	-4.48098	-5.98679	XPO1	>sp|O14980|XPO1_HUMAN Exportin-1 OS=Homo sapiens OX=9606 GN=XPO1 PE=1 SV=1	O14980	O14980_S764	S	764	KLISGWVSRSNDPQM
-4.79637	0.926218	-2.14288	-4.76808	-4.49679	-4.71465	BTAF1	>sp|O14981|BTAF1_HUMAN TATA-binding protein-associated factor 172 OS=Homo sapiens OX=9606 GN=BTAF1 PE=1 SV=2	O14981	O14981_S224	S	224	KLFAKQRSRDAVETN
-2.15518	-1.12636	-1.11429	-5.29449	-4.02881	-6.08247	PIP5K1B	>sp|O14986|PI51B_HUMAN Phosphatidylinositol 4-phosphate 5-kinase type-1 beta OS=Homo sapiens OX=9606 GN=PIP5K1B PE=1 SV=2	O14986	O14986_T420	T	420	SIAALKATSQEIVSS
-1.82531	0.182118	-0.791646	-4.5483	-4.16322	-5.45948	PIP5K1B	>sp|O14986|PI51B_HUMAN Phosphatidylinositol 4-phosphate 5-kinase type-1 beta OS=Homo sapiens OX=9606 GN=PIP5K1B PE=1 SV=2	O14986	O14986_S421	S	421	IAALKATSQEIVSSI
3.32318	-5.5456	1.94435	-5.20435	-4.00409	-5.89393	ARHGEF10	>sp|O15013|ARHGA_HUMAN Rho guanine nucleotide exchange factor 10 OS=Homo sapiens OX=9606 GN=ARHGEF10 PE=1 SV=4	O15013	O15013_S59	S	59	GEQFDFDSGDEIPEA
1.2879	1.88348	2.34582	-5.01744	-7.2111	-5.78046	ARHGEF10	>sp|O15013|ARHGA_HUMAN Rho guanine nucleotide exchange factor 10 OS=Homo sapiens OX=9606 GN=ARHGEF10 PE=1 SV=4	O15013	O15013_S379	S	379	RSFIRTKSLIAQDHR
0.985886	1.80423	0.648354	-4.4119	-3.13384	-4.92679	ARHGEF10	>sp|O15013|ARHGA_HUMAN Rho guanine nucleotide exchange factor 10 OS=Homo sapiens OX=9606 GN=ARHGEF10 PE=1 SV=4	O15013	O15013_S1287	S	1287	DLSSSSGSLSLSHGS
1.22998	1.92485	0.818353	-5.82863	-5.0446	-6.23163	ARHGEF10	>sp|O15013|ARHGA_HUMAN Rho guanine nucleotide exchange factor 10 OS=Homo sapiens OX=9606 GN=ARHGEF10 PE=1 SV=4	O15013	O15013_S1284	S	1284	QKSDLSSSSGSLSLS
-1.51808	-0.577579	-2.1284	-4.66323	-4.36847	-6.33652	ARHGEF10	>sp|O15013|ARHGA_HUMAN Rho guanine nucleotide exchange factor 10 OS=Homo sapiens OX=9606 GN=ARHGEF10 PE=1 SV=4	O15013	O15013_S1285	S	1285	KSDLSSSSGSLSLSH
0.0867977	0.71772	-0.614282	-5.92187	-4.60384	-5.7973	ARHGEF10	>sp|O15013|ARHGA_HUMAN Rho guanine nucleotide exchange factor 10 OS=Homo sapiens OX=9606 GN=ARHGEF10 PE=1 SV=4	O15013	O15013_S1282	S	1282	MTQKSDLSSSSGSLS
-0.488307	-0.0372763	-1.23602	-5.23795	-5.28182	-6.16969	ARHGEF10	>sp|O15013|ARHGA_HUMAN Rho guanine nucleotide exchange factor 10 OS=Homo sapiens OX=9606 GN=ARHGEF10 PE=1 SV=4	O15013	O15013_S1283	S	1283	TQKSDLSSSSGSLSL
-0.870161	-0.666211	-1.00351	-4.10446	-4.86029	-5.05204	ARHGEF10	>sp|O15013|ARHGA_HUMAN Rho guanine nucleotide exchange factor 10 OS=Homo sapiens OX=9606 GN=ARHGEF10 PE=1 SV=4	O15013	O15013_S1232	S	1232	DKDKSRDSLAPGPEP
-1.36967	-0.865695	-1.75126	-4.80871	-3.47102	-4.54145	ARHGEF10	>sp|O15013|ARHGA_HUMAN Rho guanine nucleotide exchange factor 10 OS=Homo sapiens OX=9606 GN=ARHGEF10 PE=1 SV=4	O15013	O15013_S1229	S	1229	HEKDKDKSRDSLAPG
5.69548	6.67246	5.21864	-4.45085	-5.12418	-3.40563	ZNF609	>sp|O15014|ZN609_HUMAN Zinc finger protein 609 OS=Homo sapiens OX=9606 GN=ZNF609 PE=1 SV=2	O15014	O15014_S578	S	578	LVEPHSPSPSSKFST
6.35338	6.73385	5.28433	-5.14192	-4.78381	-5.23146	ZNF609	>sp|O15014|ZN609_HUMAN Zinc finger protein 609 OS=Homo sapiens OX=9606 GN=ZNF609 PE=1 SV=2	O15014	O15014_S576	S	576	VRLVEPHSPSPSSKF
4.90407	2.15931	0.713437	-3.539	-5.6476	-5.89286	ZNF609	>sp|O15014|ZN609_HUMAN Zinc finger protein 609 OS=Homo sapiens OX=9606 GN=ZNF609 PE=1 SV=2	O15014	O15014_S580	S	580	EPHSPSPSSKFSTKG
-2.08817	-0.374594	0.552951	-7.32757	-5.04411	-4.94359	ZNF609	>sp|O15014|ZN609_HUMAN Zinc finger protein 609 OS=Homo sapiens OX=9606 GN=ZNF609 PE=1 SV=2	O15014	O15014_S581	S	581	PHSPSPSSKFSTKGL
5.19159	5.09644	4.59776	-4.70347	-4.61483	-5.4802	ZNF609	>sp|O15014|ZN609_HUMAN Zinc finger protein 609 OS=Homo sapiens OX=9606 GN=ZNF609 PE=1 SV=2	O15014	O15014_S849	S	849	SPAYSDISDAGEDGE
4.73826	4.52013	4.08871	-7.03472	-5.05903	-4.73794	ZNF609	>sp|O15014|ZN609_HUMAN Zinc finger protein 609 OS=Homo sapiens OX=9606 GN=ZNF609 PE=1 SV=2	O15014	O15014_S846	S	846	KTNSPAYSDISDAGE
2.62194	3.25815	2.07762	-4.02738	-3.91049	-5.33673	ZNF609	>sp|O15014|ZN609_HUMAN Zinc finger protein 609 OS=Homo sapiens OX=9606 GN=ZNF609 PE=1 SV=2	O15014	O15014_Y845	Y	845	VKTNSPAYSDISDAG
3.28558	1.26712	2.71055	-5.37821	-5.51057	-4.99598	ZNF609	>sp|O15014|ZN609_HUMAN Zinc finger protein 609 OS=Homo sapiens OX=9606 GN=ZNF609 PE=1 SV=2	O15014	O15014_S842	S	842	ASSVKTNSPAYSDIS
2.5787	1.50423	2.10312	-5.30856	-4.33091	-4.37828	ZNF609	>sp|O15014|ZN609_HUMAN Zinc finger protein 609 OS=Homo sapiens OX=9606 GN=ZNF609 PE=1 SV=2	O15014	O15014_T840	T	840	AEASSVKTNSPAYSD
4.21479	5.10122	4.13608	-5.37938	-5.86737	-4.4417	ZNF609	>sp|O15014|ZN609_HUMAN Zinc finger protein 609 OS=Homo sapiens OX=9606 GN=ZNF609 PE=1 SV=2	O15014	O15014_S470	S	470	VRTNSMGSATGPLPG
4.18604	5.02623	4.17072	-6.2114	-3.75835	-5.8863	ZNF609	>sp|O15014|ZN609_HUMAN Zinc finger protein 609 OS=Homo sapiens OX=9606 GN=ZNF609 PE=1 SV=2	O15014	O15014_S467	S	467	SKRVRTNSMGSATGP
1.85064	2.81985	2.85481	-5.14359	-5.13933	-4.26919	ZNF609	>sp|O15014|ZN609_HUMAN Zinc finger protein 609 OS=Homo sapiens OX=9606 GN=ZNF609 PE=1 SV=2	O15014	O15014_T465	T	465	KGSKRVRTNSMGSAT
2.69382	3.40623	2.39968	-3.69644	-3.51115	-5.03782	ZNF609	>sp|O15014|ZN609_HUMAN Zinc finger protein 609 OS=Homo sapiens OX=9606 GN=ZNF609 PE=1 SV=2	O15014	O15014_S452	S	452	LSDMELNSSSEDSKG
2.70544	3.44205	2.4507	-6.18397	-4.4012	-4.42699	ZNF609	>sp|O15014|ZN609_HUMAN Zinc finger protein 609 OS=Homo sapiens OX=9606 GN=ZNF609 PE=1 SV=2	O15014	O15014_S446	S	446	KRKNKPLSDMELNSS
0.0168657	0.625241	-0.269424	-4.12707	-5.2741	-4.63253	ZNF609	>sp|O15014|ZN609_HUMAN Zinc finger protein 609 OS=Homo sapiens OX=9606 GN=ZNF609 PE=1 SV=2	O15014	O15014_S457	S	457	LNSSSEDSKGSKRVR
0.809267	1.24872	0.227828	-4.42236	-3.56254	-5.22849	ZNF609	>sp|O15014|ZN609_HUMAN Zinc finger protein 609 OS=Homo sapiens OX=9606 GN=ZNF609 PE=1 SV=2	O15014	O15014_S453	S	453	SDMELNSSSEDSKGS
-0.179	0.260957	-0.737268	-5.29689	-4.0432	-4.79371	ZNF609	>sp|O15014|ZN609_HUMAN Zinc finger protein 609 OS=Homo sapiens OX=9606 GN=ZNF609 PE=1 SV=2	O15014	O15014_S454	S	454	DMELNSSSEDSKGSK
1.26373	2.237	2.62603	-3.81348	-5.90026	-4.39608	ZNF609	>sp|O15014|ZN609_HUMAN Zinc finger protein 609 OS=Homo sapiens OX=9606 GN=ZNF609 PE=1 SV=2	O15014	O15014_S1055	S	1055	PTLTKAPSLTDLVKS
1.06853	2.02789	2.42387	-5.14426	-3.86875	-6.0338	ZNF609	>sp|O15014|ZN609_HUMAN Zinc finger protein 609 OS=Homo sapiens OX=9606 GN=ZNF609 PE=1 SV=2	O15014	O15014_T1057	T	1057	LTKAPSLTDLVKSGP
1.02505	1.98652	2.19866	-6.04267	-3.67772	-5.14885	ZNF609	>sp|O15014|ZN609_HUMAN Zinc finger protein 609 OS=Homo sapiens OX=9606 GN=ZNF609 PE=1 SV=2	O15014	O15014_S560	S	560	VSQKGSLSPARSATP
1.74456	1.47285	2.00887	-4.62788	-5.41595	-5.55893	ZNF609	>sp|O15014|ZN609_HUMAN Zinc finger protein 609 OS=Homo sapiens OX=9606 GN=ZNF609 PE=1 SV=2	O15014	O15014_S1313	S	1313	ASHYKSKSPTISDKT
0.462154	-4.38654	-0.950947	-5.57722	-5.84947	-4.43699	ZNF609	>sp|O15014|ZN609_HUMAN Zinc finger protein 609 OS=Homo sapiens OX=9606 GN=ZNF609 PE=1 SV=2	O15014	O15014_S361	S	361	RFCDSPTSDLEMRNG
0.481133	-2.34694	-0.357005	-5.96244	-5.27436	-5.15989	ZNF609	>sp|O15014|ZN609_HUMAN Zinc finger protein 609 OS=Homo sapiens OX=9606 GN=ZNF609 PE=1 SV=2	O15014	O15014_S358	S	358	APPRFCDSPTSDLEM
-2.58804	-2.24927	-3.36141	-4.7566	-6.89946	-7.53171	ZNF609	>sp|O15014|ZN609_HUMAN Zinc finger protein 609 OS=Homo sapiens OX=9606 GN=ZNF609 PE=1 SV=2	O15014	O15014_S390	S	390	VNETATASDSKGTSN
-2.58804	-2.24927	-3.36141	-4.64457	-3.43715	-5.1707	ZNF609	>sp|O15014|ZN609_HUMAN Zinc finger protein 609 OS=Homo sapiens OX=9606 GN=ZNF609 PE=1 SV=2	O15014	O15014_T388	T	388	TPVNETATASDSKGT
3.21215	4.0693	2.60512	-5.0009	-4.32345	-5.51907	ZNF609	>sp|O15014|ZN609_HUMAN Zinc finger protein 609 OS=Homo sapiens OX=9606 GN=ZNF609 PE=1 SV=2	O15014	O15014_T746	T	746	KELESPLTPGKVCRA
3.12832	3.98547	2.52129	-5.31606	-6.29499	-5.61355	ZNF609	>sp|O15014|ZN609_HUMAN Zinc finger protein 609 OS=Homo sapiens OX=9606 GN=ZNF609 PE=1 SV=2	O15014	O15014_S743	S	743	ESSKELESPLTPGKV
-1.31837	-0.890269	-0.387464	-5.96364	-5.62163	-5.71678	ZNF609	>sp|O15014|ZN609_HUMAN Zinc finger protein 609 OS=Homo sapiens OX=9606 GN=ZNF609 PE=1 SV=2	O15014	O15014_Y796	Y	796	KAEADKIYSFTDNAP
-1.31837	-0.890269	-0.387464	-4.90478	-6.12138	-5.98431	ZNF609	>sp|O15014|ZN609_HUMAN Zinc finger protein 609 OS=Homo sapiens OX=9606 GN=ZNF609 PE=1 SV=2	O15014	O15014_T799	T	799	ADKIYSFTDNAPSPS
-3.10781	-0.984997	-4.95913	-7.31291	-4.02819	-5.31308	ZNF609	>sp|O15014|ZN609_HUMAN Zinc finger protein 609 OS=Homo sapiens OX=9606 GN=ZNF609 PE=1 SV=2	O15014	O15014_T816	T	816	GSSRLENTTPTQPLT
-1.96232	-0.611356	0.920114	-4.71223	-6.19742	-6.47874	SPTBN2	>sp|O15020|SPTN2_HUMAN Spectrin beta chain, non-erythrocytic 2 OS=Homo sapiens OX=9606 GN=SPTBN2 PE=1 SV=3	O15020	O15020_S2171	S	2171	PEGPGPGSGDEANGP
1.98689	1.83152	1.7443	-4.73241	-4.66571	-7.33768	MAST4	>sp|O15021|MAST4_HUMAN Microtubule-associated serine/threonine-protein kinase 4 OS=Homo sapiens OX=9606 GN=MAST4 PE=1 SV=4	O15021	O15021_S1370	S	1370	YRSGRRKSAGNIPLS
1.25471	0.608989	0.42693	-3.94882	-6.02232	-5.24841	MAST4	>sp|O15021|MAST4_HUMAN Microtubule-associated serine/threonine-protein kinase 4 OS=Homo sapiens OX=9606 GN=MAST4 PE=1 SV=4	O15021	O15021_S1377	S	1377	SAGNIPLSPLARTPS
-2.33188	-2.77474	-2.3722	-4.90114	-4.20382	-6.22187	MAST4	>sp|O15021|MAST4_HUMAN Microtubule-associated serine/threonine-protein kinase 4 OS=Homo sapiens OX=9606 GN=MAST4 PE=1 SV=4	O15021	O15021_S1523	S	1523	RKVGRQESVDDLDRD
1.10053	1.71854	2.14971	-4.62103	-3.60377	-4.96876	SEC16A	>sp|O15027|SC16A_HUMAN Protein transport protein Sec16A OS=Homo sapiens OX=9606 GN=SEC16A PE=1 SV=4	O15027	O15027_S568	S	568	SFFKQIDSSPVGGET
1.93916	2.637	3.02335	-5.09465	-4.26967	-6.03874	SEC16A	>sp|O15027|SC16A_HUMAN Protein transport protein Sec16A OS=Homo sapiens OX=9606 GN=SEC16A PE=1 SV=4	O15027	O15027_S569	S	569	FFKQIDSSPVGGETD
0.893633	1.50558	1.87357	-3.15662	-5.13378	-5.95962	SEC16A	>sp|O15027|SC16A_HUMAN Protein transport protein Sec16A OS=Homo sapiens OX=9606 GN=SEC16A PE=1 SV=4	O15027	O15027_T575	T	575	SSPVGGETDETTVSQ
0.585868	1.28883	1.55185	-4.71911	-5.1173	-6.41592	SEC16A	>sp|O15027|SC16A_HUMAN Protein transport protein Sec16A OS=Homo sapiens OX=9606 GN=SEC16A PE=1 SV=4	O15027	O15027_T578	T	578	VGGETDETTVSQNYR
0.025239	0.667657	0.965279	-6.53581	-6.32607	-4.97785	SEC16A	>sp|O15027|SC16A_HUMAN Protein transport protein Sec16A OS=Homo sapiens OX=9606 GN=SEC16A PE=1 SV=4	O15027	O15027_T579	T	579	GGETDETTVSQNYRG
2.71538	4.41262	2.24313	-4.47983	-3.95814	-7.31628	SEC16A	>sp|O15027|SC16A_HUMAN Protein transport protein Sec16A OS=Homo sapiens OX=9606 GN=SEC16A PE=1 SV=4	O15027	O15027_S1229	S	1229	SSRASHSSERPPPRQ
2.71538	4.41262	2.24313	-5.44006	-4.08052	-6.66502	SEC16A	>sp|O15027|SC16A_HUMAN Protein transport protein Sec16A OS=Homo sapiens OX=9606 GN=SEC16A PE=1 SV=4	O15027	O15027_S1226	S	1226	ERPSSRASHSSERPP
2.64087	2.40466	2.2938	-5.44072	-3.99253	-6.26843	SEC16A	>sp|O15027|SC16A_HUMAN Protein transport protein Sec16A OS=Homo sapiens OX=9606 GN=SEC16A PE=1 SV=4	O15027	O15027_S1365	S	1365	HSAHSLASRRSSLSS
2.67761	2.49121	4.11408	-7.12296	-4.46971	-6.86895	SEC16A	>sp|O15027|SC16A_HUMAN Protein transport protein Sec16A OS=Homo sapiens OX=9606 GN=SEC16A PE=1 SV=4	O15027	O15027_S1359	S	1359	HSARSLHSAHSLASR
2.64087	2.40466	2.2938	-3.72345	-5.88444	-5.30493	SEC16A	>sp|O15027|SC16A_HUMAN Protein transport protein Sec16A OS=Homo sapiens OX=9606 GN=SEC16A PE=1 SV=4	O15027	O15027_S1356	S	1356	HSEHSARSLHSAHSL
-2.63637	-1.61093	3.63379	-5.19335	-4.02957	-4.18471	SEC16A	>sp|O15027|SC16A_HUMAN Protein transport protein Sec16A OS=Homo sapiens OX=9606 GN=SEC16A PE=1 SV=4	O15027	O15027_S1362	S	1362	RSLHSAHSLASRRSS
0.989647	2.42879	2.1567	-5.41931	-5.29472	-5.78059	SEC16A	>sp|O15027|SC16A_HUMAN Protein transport protein Sec16A OS=Homo sapiens OX=9606 GN=SEC16A PE=1 SV=4	O15027	O15027_S2083	S	2083	TQPPLSLSPAPETKR
1.3538	1.36576	2.1286	-4.91395	-4.35162	-6.24357	SEC16A	>sp|O15027|SC16A_HUMAN Protein transport protein Sec16A OS=Homo sapiens OX=9606 GN=SEC16A PE=1 SV=4	O15027	O15027_S2081	S	2081	GPTQPPLSLSPAPET
0.922781	2.22108	2.06073	-4.86257	-3.49936	-5.27047	SEC16A	>sp|O15027|SC16A_HUMAN Protein transport protein Sec16A OS=Homo sapiens OX=9606 GN=SEC16A PE=1 SV=4	O15027	O15027_T2088	T	2088	SLSPAPETKRPGQAA
0.0704861	-1.81302	-0.64846	-5.78887	-5.41317	-5.41313	SEC16A	>sp|O15027|SC16A_HUMAN Protein transport protein Sec16A OS=Homo sapiens OX=9606 GN=SEC16A PE=1 SV=4	O15027	O15027_S2073	S	2073	PGWDRADSGPTQPPL
-0.033493	-1.89921	-0.708011	-5.66419	-5.66685	-5.92491	SEC16A	>sp|O15027|SC16A_HUMAN Protein transport protein Sec16A OS=Homo sapiens OX=9606 GN=SEC16A PE=1 SV=4	O15027	O15027_T2076	T	2076	DRADSGPTQPPLSLS
2.48843	2.94128	2.07966	-4.37317	-4.11625	-5.66147	SEC16A	>sp|O15027|SC16A_HUMAN Protein transport protein Sec16A OS=Homo sapiens OX=9606 GN=SEC16A PE=1 SV=4	O15027	O15027_T593	T	593	GSVSQPSTPSPPKPT
1.50481	1.9749	1.12163	-5.66824	-3.29837	-4.42785	SEC16A	>sp|O15027|SC16A_HUMAN Protein transport protein Sec16A OS=Homo sapiens OX=9606 GN=SEC16A PE=1 SV=4	O15027	O15027_S587	S	587	VSQNYRGSVSQPSTP
1.47186	1.90687	1.03643	-3.8397	-3.65101	-4.46814	SEC16A	>sp|O15027|SC16A_HUMAN Protein transport protein Sec16A OS=Homo sapiens OX=9606 GN=SEC16A PE=1 SV=4	O15027	O15027_S589	S	589	QNYRGSVSQPSTPSP
0.877528	1.68401	2.01636	-6.25216	-6.06462	-4.06373	SEC16A	>sp|O15027|SC16A_HUMAN Protein transport protein Sec16A OS=Homo sapiens OX=9606 GN=SEC16A PE=1 SV=4	O15027	O15027_S559	S	559	GKPEDEASGSFFKQI
1.78176	1.62763	1.88167	-5.77924	-5.33511	-6.16087	SEC16A	>sp|O15027|SC16A_HUMAN Protein transport protein Sec16A OS=Homo sapiens OX=9606 GN=SEC16A PE=1 SV=4	O15027	O15027_S201	S	201	GVVTPAASPSLPQPG
1.45255	1.46113	1.41243	-4.69689	-4.31588	-5.31421	SEC16A	>sp|O15027|SC16A_HUMAN Protein transport protein Sec16A OS=Homo sapiens OX=9606 GN=SEC16A PE=1 SV=4	O15027	O15027_T197	T	197	NPHDGVVTPAASPSL
-0.511371	-2.77571	0.262336	-5.58082	-3.43202	-5.88388	SEC16A	>sp|O15027|SC16A_HUMAN Protein transport protein Sec16A OS=Homo sapiens OX=9606 GN=SEC16A PE=1 SV=4	O15027	O15027_S203	S	203	VTPAASPSLPQPGLQ
-4.93963	1.12135	1.69681	-6.26244	-4.72698	-6.20013	SEC16A	>sp|O15027|SC16A_HUMAN Protein transport protein Sec16A OS=Homo sapiens OX=9606 GN=SEC16A PE=1 SV=4	O15027	O15027_S1069	S	1069	VPPQQQASPPQLPKA
-1.11007	-0.3221	-0.254873	-4.14022	-4.86062	-4.66952	SEC16A	>sp|O15027|SC16A_HUMAN Protein transport protein Sec16A OS=Homo sapiens OX=9606 GN=SEC16A PE=1 SV=4	O15027	O15027_S28	S	28	PRSVFWASSPYRRRA
-1.56085	-0.462931	-0.697221	-5.31838	-5.09361	-5.1688	SEC16A	>sp|O15027|SC16A_HUMAN Protein transport protein Sec16A OS=Homo sapiens OX=9606 GN=SEC16A PE=1 SV=4	O15027	O15027_S29	S	29	RSVFWASSPYRRRAN
-0.560186	-4.57087	-0.903456	-6.01455	-4.65455	-5.37931	SEC16A	>sp|O15027|SC16A_HUMAN Protein transport protein Sec16A OS=Homo sapiens OX=9606 GN=SEC16A PE=1 SV=4	O15027	O15027_S2280	S	2280	PGSELPSSRPEGSQG
-0.650003	-4.14985	-1.40961	-5.05311	-3.80882	-6.34384	SEC16A	>sp|O15027|SC16A_HUMAN Protein transport protein Sec16A OS=Homo sapiens OX=9606 GN=SEC16A PE=1 SV=4	O15027	O15027_S2275	S	2275	SAASLPGSELPSSRP
-4.17932	-0.884973	-2.58759	-4.46127	-5.98675	-5.58018	SEC16A	>sp|O15027|SC16A_HUMAN Protein transport protein Sec16A OS=Homo sapiens OX=9606 GN=SEC16A PE=1 SV=4	O15027	O15027_S2291	S	2291	GSQGGELSRCSSMSS
-0.574569	-1.8365	-1.23371	-2.96364	-5.6417	-4.81146	SEC16A	>sp|O15027|SC16A_HUMAN Protein transport protein Sec16A OS=Homo sapiens OX=9606 GN=SEC16A PE=1 SV=4	O15027	O15027_S1025	S	1025	ASQQSVASHPRQSGP
-0.574569	-1.8365	-1.23371	-3.08923	-4.1591	-4.24205	SEC16A	>sp|O15027|SC16A_HUMAN Protein transport protein Sec16A OS=Homo sapiens OX=9606 GN=SEC16A PE=1 SV=4	O15027	O15027_S1022	S	1022	DSLASQQSVASHPRQ
-2.60161	-0.995766	-0.982457	-3.86134	-4.85324	-5.20169	SEC16A	>sp|O15027|SC16A_HUMAN Protein transport protein Sec16A OS=Homo sapiens OX=9606 GN=SEC16A PE=1 SV=4	O15027	O15027_S1327	S	1327	YDPRFTGSFDDDPDP
-2.21251	-2.27663	-1.99609	-5.51382	-5.48074	-4.41854	SEC16A	>sp|O15027|SC16A_HUMAN Protein transport protein Sec16A OS=Homo sapiens OX=9606 GN=SEC16A PE=1 SV=4	O15027	O15027_S2022	S	2022	HLLQEARSPDPGIVP
-0.420915	-2.4141	-0.898707	-5.4723	-4.97295	-5.47383	SEC16A	>sp|O15027|SC16A_HUMAN Protein transport protein Sec16A OS=Homo sapiens OX=9606 GN=SEC16A PE=1 SV=4	O15027	O15027_S1964	S	1964	LPDGPLASPARVPMF
-2.35625	-2.00617	-1.55157	-5.57351	-4.34046	-6.94037	PLXNB2	>sp|O15031|PLXB2_HUMAN Plexin-B2 OS=Homo sapiens OX=9606 GN=PLXNB2 PE=1 SV=3	O15031	O15031_S1570	S	1570	VSQQPEDSQQDLPGE
1.36584	1.95739	2.28638	-5.21712	-5.71765	-6.87136	KHNYN	>sp|O15037|KHNYN_HUMAN Protein KHNYN OS=Homo sapiens OX=9606 GN=KHNYN PE=1 SV=3	O15037	O15037_T413	T	413	GGNLVTGTQRFKEAL
-1.47284	-0.977635	-2.14155	-5.08622	-4.14713	-4.34414	KHNYN	>sp|O15037|KHNYN_HUMAN Protein KHNYN OS=Homo sapiens OX=9606 GN=KHNYN PE=1 SV=3	O15037	O15037_S359	S	359	ASPPRVPSPPPAPEP
-1.47284	-0.977635	-2.14155	-4.57629	-3.92965	-4.75494	KHNYN	>sp|O15037|KHNYN_HUMAN Protein KHNYN OS=Homo sapiens OX=9606 GN=KHNYN PE=1 SV=3	O15037	O15037_S353	S	353	RLHNGNASPPRVPSP
6.47869	6.82827	6.5653	-5.16931	-4.90769	-5.48417	U2SURP	>sp|O15042|SR140_HUMAN U2 snRNP-associated SURP motif-containing protein OS=Homo sapiens OX=9606 GN=U2SURP PE=1 SV=2	O15042	O15042_S236	S	236	SRFEPPQSDSDGQRR
5.46449	6.00035	5.16361	-3.74412	-5.12287	-4.49828	U2SURP	>sp|O15042|SR140_HUMAN U2 snRNP-associated SURP motif-containing protein OS=Homo sapiens OX=9606 GN=U2SURP PE=1 SV=2	O15042	O15042_S238	S	238	FEPPQSDSDGQRRSM
5.21271	4.95886	5.08916	4.03784	3.82339	4.08956	U2SURP	>sp|O15042|SR140_HUMAN U2 snRNP-associated SURP motif-containing protein OS=Homo sapiens OX=9606 GN=U2SURP PE=1 SV=2	O15042	O15042_S934	S	934	RRHSTSPSPSRSSSG
4.82706	4.44357	4.47145	-4.30862	-3.74383	-5.55102	U2SURP	>sp|O15042|SR140_HUMAN U2 snRNP-associated SURP motif-containing protein OS=Homo sapiens OX=9606 GN=U2SURP PE=1 SV=2	O15042	O15042_T931	T	931	ERKRRHSTSPSPSRS
5.90081	5.8272	5.69586	-5.82299	-3.93772	-4.21534	U2SURP	>sp|O15042|SR140_HUMAN U2 snRNP-associated SURP motif-containing protein OS=Homo sapiens OX=9606 GN=U2SURP PE=1 SV=2	O15042	O15042_S930	S	930	KERKRRHSTSPSPSR
5.28505	5.35875	5.04211	2.16219	1.12038	0.88355	U2SURP	>sp|O15042|SR140_HUMAN U2 snRNP-associated SURP motif-containing protein OS=Homo sapiens OX=9606 GN=U2SURP PE=1 SV=2	O15042	O15042_S932	S	932	RKRRHSTSPSPSRSS
4.12923	3.78909	4.02096	-6.30746	-3.9922	-6.56032	U2SURP	>sp|O15042|SR140_HUMAN U2 snRNP-associated SURP motif-containing protein OS=Homo sapiens OX=9606 GN=U2SURP PE=1 SV=2	O15042	O15042_S936	S	936	HSTSPSPSRSSSGRR
5.58928	5.49153	5.46988	-3.76252	-4.13036	-5.97544	U2SURP	>sp|O15042|SR140_HUMAN U2 snRNP-associated SURP motif-containing protein OS=Homo sapiens OX=9606 GN=U2SURP PE=1 SV=2	O15042	O15042_S948	S	948	GRRVKSPSPKSERSE
5.58928	5.49153	5.46988	-6.21452	-4.23538	-5.19892	U2SURP	>sp|O15042|SR140_HUMAN U2 snRNP-associated SURP motif-containing protein OS=Homo sapiens OX=9606 GN=U2SURP PE=1 SV=2	O15042	O15042_S946	S	946	SSGRRVKSPSPKSER
0.674601	2.00124	0.632812	-4.92397	-4.8784	-4.74927	U2SURP	>sp|O15042|SR140_HUMAN U2 snRNP-associated SURP motif-containing protein OS=Homo sapiens OX=9606 GN=U2SURP PE=1 SV=2	O15042	O15042_S39	S	39	DASGPSDSDMPSRTR
1.07099	2.66428	1.1269	-4.43886	-4.18015	-5.1775	U2SURP	>sp|O15042|SR140_HUMAN U2 snRNP-associated SURP motif-containing protein OS=Homo sapiens OX=9606 GN=U2SURP PE=1 SV=2	O15042	O15042_S37	S	37	HMDASGPSDSDMPSR
-1.10392	0.842175	-0.542192	-5.12561	-4.78907	-5.69406	U2SURP	>sp|O15042|SR140_HUMAN U2 snRNP-associated SURP motif-containing protein OS=Homo sapiens OX=9606 GN=U2SURP PE=1 SV=2	O15042	O15042_S34	S	34	SDAHMDASGPSDSDM
0.635582	1.2398	0.520286	-5.11629	-4.7095	-3.76279	U2SURP	>sp|O15042|SR140_HUMAN U2 snRNP-associated SURP motif-containing protein OS=Homo sapiens OX=9606 GN=U2SURP PE=1 SV=2	O15042	O15042_S24	S	24	RSSDVHSSGSSDAHM
-0.532393	-0.314425	-1.00095	-5.58715	-3.78296	-5.69946	U2SURP	>sp|O15042|SR140_HUMAN U2 snRNP-associated SURP motif-containing protein OS=Homo sapiens OX=9606 GN=U2SURP PE=1 SV=2	O15042	O15042_S26	S	26	SDVHSSGSSDAHMDA
-1.02346	-0.448638	-0.382227	-3.54243	-3.82722	-5.1102	U2SURP	>sp|O15042|SR140_HUMAN U2 snRNP-associated SURP motif-containing protein OS=Homo sapiens OX=9606 GN=U2SURP PE=1 SV=2	O15042	O15042_S27	S	27	DVHSSGSSDAHMDAS
-0.0521212	-0.124545	-0.408625	-4.41199	-3.2785	-5.55707	U2SURP	>sp|O15042|SR140_HUMAN U2 snRNP-associated SURP motif-containing protein OS=Homo sapiens OX=9606 GN=U2SURP PE=1 SV=2	O15042	O15042_S23	S	23	TRSSDVHSSGSSDAH
-2.05088	-2.10529	-1.98496	-5.60489	-4.28291	-5.35833	U2SURP	>sp|O15042|SR140_HUMAN U2 snRNP-associated SURP motif-containing protein OS=Homo sapiens OX=9606 GN=U2SURP PE=1 SV=2	O15042	O15042_S19	S	19	ASSKTRSSDVHSSGS
-2.28158	-3.3592	-2.44501	-5.08139	-2.94765	-6.14776	U2SURP	>sp|O15042|SR140_HUMAN U2 snRNP-associated SURP motif-containing protein OS=Homo sapiens OX=9606 GN=U2SURP PE=1 SV=2	O15042	O15042_S43	S	43	PSDSDMPSRTRPKSP
1.87114	1.22865	2.37733	-4.07623	-4.78479	-4.78462	U2SURP	>sp|O15042|SR140_HUMAN U2 snRNP-associated SURP motif-containing protein OS=Homo sapiens OX=9606 GN=U2SURP PE=1 SV=2	O15042	O15042_S767	S	767	KWEAVDESELEAQAV
-2.07564	-2.52424	-1.71935	-5.51313	-4.64687	-6.48719	U2SURP	>sp|O15042|SR140_HUMAN U2 snRNP-associated SURP motif-containing protein OS=Homo sapiens OX=9606 GN=U2SURP PE=1 SV=2	O15042	O15042_T775	T	775	ELEAQAVTTSKWELF
-2.07564	-2.52424	-1.71935	-4.53581	-4.8548	-5.32099	U2SURP	>sp|O15042|SR140_HUMAN U2 snRNP-associated SURP motif-containing protein OS=Homo sapiens OX=9606 GN=U2SURP PE=1 SV=2	O15042	O15042_T776	T	776	LEAQAVTTSKWELFD
0.783998	-0.492064	-0.278563	-5.55857	-3.497	-4.76943	U2SURP	>sp|O15042|SR140_HUMAN U2 snRNP-associated SURP motif-containing protein OS=Homo sapiens OX=9606 GN=U2SURP PE=1 SV=2	O15042	O15042_S777	S	777	EAQAVTTSKWELFDQ
1.37907	1.81725	1.81339	-6.91777	-4.74372	-5.14335	U2SURP	>sp|O15042|SR140_HUMAN U2 snRNP-associated SURP motif-containing protein OS=Homo sapiens OX=9606 GN=U2SURP PE=1 SV=2	O15042	O15042_S202	S	202	GEKEKKKSNLELFKE
-0.768592	2.33293	1.82157	-4.5104	-6.34811	-4.27541	U2SURP	>sp|O15042|SR140_HUMAN U2 snRNP-associated SURP motif-containing protein OS=Homo sapiens OX=9606 GN=U2SURP PE=1 SV=2	O15042	O15042_S811	S	811	EDTQSSKSEEHHLYS
0.856575	1.26683	0.920407	-4.77212	-3.74063	-4.68002	U2SURP	>sp|O15042|SR140_HUMAN U2 snRNP-associated SURP motif-containing protein OS=Homo sapiens OX=9606 GN=U2SURP PE=1 SV=2	O15042	O15042_S244	S	244	DSDGQRRSMDAPSRR
-0.624512	-2.45863	-0.609852	-6.11155	-4.73409	-6.54756	U2SURP	>sp|O15042|SR140_HUMAN U2 snRNP-associated SURP motif-containing protein OS=Homo sapiens OX=9606 GN=U2SURP PE=1 SV=2	O15042	O15042_S951	S	951	VKSPSPKSERSERSE
3.22345	-0.0961714	3.17693	-5.25357	-3.64707	-4.61862	U2SURP	>sp|O15042|SR140_HUMAN U2 snRNP-associated SURP motif-containing protein OS=Homo sapiens OX=9606 GN=U2SURP PE=1 SV=2	O15042	O15042_S1016	S	1016	KSRSQSRSPHRSHKK
2.99138	-0.344512	2.93328	-4.80932	-4.87377	-5.70485	U2SURP	>sp|O15042|SR140_HUMAN U2 snRNP-associated SURP motif-containing protein OS=Homo sapiens OX=9606 GN=U2SURP PE=1 SV=2	O15042	O15042_S1014	S	1014	GKKSRSQSRSPHRSH
3.21783	-0.102154	3.17105	-5.01826	-5.15731	-4.85838	U2SURP	>sp|O15042|SR140_HUMAN U2 snRNP-associated SURP motif-containing protein OS=Homo sapiens OX=9606 GN=U2SURP PE=1 SV=2	O15042	O15042_S1012	S	1012	KSGKKSRSQSRSPHR
2.24785	-1.16426	2.13603	-4.08965	-4.63764	-7.51047	U2SURP	>sp|O15042|SR140_HUMAN U2 snRNP-associated SURP motif-containing protein OS=Homo sapiens OX=9606 GN=U2SURP PE=1 SV=2	O15042	O15042_S1010	S	1010	PKKSGKKSRSQSRSP
1.53717	-3.26046	-0.400966	-5.07526	-3.31733	-4.87802	U2SURP	>sp|O15042|SR140_HUMAN U2 snRNP-associated SURP motif-containing protein OS=Homo sapiens OX=9606 GN=U2SURP PE=1 SV=2	O15042	O15042_S731	S	731	LDGVPIKSLDDDLDG
-3.44425	-3.52882	-3.33025	-5.28562	-4.82984	-6.29676	U2SURP	>sp|O15042|SR140_HUMAN U2 snRNP-associated SURP motif-containing protein OS=Homo sapiens OX=9606 GN=U2SURP PE=1 SV=2	O15042	O15042_T744	T	744	DGVPLDATEDSKKNE
4.42733	4.9212	3.51503	-5.50982	-5.33505	-5.61112	SETD1A	>sp|O15047|SET1A_HUMAN Histone-lysine N-methyltransferase SETD1A OS=Homo sapiens OX=9606 GN=SETD1A PE=1 SV=3	O15047	O15047_T562	T	562	GSGEPGATRESPKAN
5.39868	5.92668	4.49814	-5.54545	-4.7202	-5.69734	SETD1A	>sp|O15047|SET1A_HUMAN Histone-lysine N-methyltransferase SETD1A OS=Homo sapiens OX=9606 GN=SETD1A PE=1 SV=3	O15047	O15047_S532	S	532	DTGSEVPSGSGHGPC
5.35336	6.05692	4.52707	-4.25628	-4.92394	-4.73243	SETD1A	>sp|O15047|SET1A_HUMAN Histone-lysine N-methyltransferase SETD1A OS=Homo sapiens OX=9606 GN=SETD1A PE=1 SV=3	O15047	O15047_S565	S	565	EPGATRESPKANGQN
4.33708	5.17176	3.57166	-4.29553	-5.79625	-3.91722	SETD1A	>sp|O15047|SET1A_HUMAN Histone-lysine N-methyltransferase SETD1A OS=Homo sapiens OX=9606 GN=SETD1A PE=1 SV=3	O15047	O15047_T540	T	540	GSGHGPCTPPPAPAN
-4.42429	2.80254	0.186377	-5.87517	-5.23043	-4.44485	SETD1A	>sp|O15047|SET1A_HUMAN Histone-lysine N-methyltransferase SETD1A OS=Homo sapiens OX=9606 GN=SETD1A PE=1 SV=3	O15047	O15047_S534	S	534	GSEVPSGSGHGPCTP
-2.16501	-4.60865	-4.2472	-6.88499	-5.26276	-5.65238	SETD1A	>sp|O15047|SET1A_HUMAN Histone-lysine N-methyltransferase SETD1A OS=Homo sapiens OX=9606 GN=SETD1A PE=1 SV=3	O15047	O15047_S556	S	556	EDVAPTGSGEPGATR
4.99999	6.26637	4.44444	-5.74756	-4.08778	-5.40501	SETD1A	>sp|O15047|SET1A_HUMAN Histone-lysine N-methyltransferase SETD1A OS=Homo sapiens OX=9606 GN=SETD1A PE=1 SV=3	O15047	O15047_S464	S	464	RTSPRPASPARSGSP
3.95659	5.22817	3.40526	-4.89524	-4.31633	-4.90442	SETD1A	>sp|O15047|SET1A_HUMAN Histone-lysine N-methyltransferase SETD1A OS=Homo sapiens OX=9606 GN=SETD1A PE=1 SV=3	O15047	O15047_T458	T	458	PEREEVRTSPRPASP
4.04212	5.30359	3.48258	-4.14236	-3.97467	-6.76266	SETD1A	>sp|O15047|SET1A_HUMAN Histone-lysine N-methyltransferase SETD1A OS=Homo sapiens OX=9606 GN=SETD1A PE=1 SV=3	O15047	O15047_S459	S	459	EREEVRTSPRPASPA
4.91925	5.80586	4.6369	-4.61977	-5.26273	-5.19585	SETD1A	>sp|O15047|SET1A_HUMAN Histone-lysine N-methyltransferase SETD1A OS=Homo sapiens OX=9606 GN=SETD1A PE=1 SV=3	O15047	O15047_S470	S	470	ASPARSGSPAPETTN
4.93846	5.80562	4.6369	-5.30029	-3.49181	-5.64192	SETD1A	>sp|O15047|SET1A_HUMAN Histone-lysine N-methyltransferase SETD1A OS=Homo sapiens OX=9606 GN=SETD1A PE=1 SV=3	O15047	O15047_S468	S	468	RPASPARSGSPAPET
-1.51707	0.504129	0.309962	-5.11684	-5.06643	-5.73115	SETD1A	>sp|O15047|SET1A_HUMAN Histone-lysine N-methyltransferase SETD1A OS=Homo sapiens OX=9606 GN=SETD1A PE=1 SV=3	O15047	O15047_S479	S	479	APETTNESVPFAQHS
-1.20142	0.451189	-0.144917	-5.9678	-4.44889	-6.84864	SETD1A	>sp|O15047|SET1A_HUMAN Histone-lysine N-methyltransferase SETD1A OS=Homo sapiens OX=9606 GN=SETD1A PE=1 SV=3	O15047	O15047_T476	T	476	GSPAPETTNESVPFA
-1.98319	-0.226549	-0.779924	-4.22367	-5.18101	-5.85721	SETD1A	>sp|O15047|SET1A_HUMAN Histone-lysine N-methyltransferase SETD1A OS=Homo sapiens OX=9606 GN=SETD1A PE=1 SV=3	O15047	O15047_T475	T	475	SGSPAPETTNESVPF
-0.407368	-2.83254	0.916949	-5.31415	-3.759	-5.98057	SETD1A	>sp|O15047|SET1A_HUMAN Histone-lysine N-methyltransferase SETD1A OS=Homo sapiens OX=9606 GN=SETD1A PE=1 SV=3	O15047	O15047_T916	T	916	EKRPRPSTPAEEDED
-1.46343	-4.89831	-0.107671	-5.30815	-3.76089	-6.39953	SETD1A	>sp|O15047|SET1A_HUMAN Histone-lysine N-methyltransferase SETD1A OS=Homo sapiens OX=9606 GN=SETD1A PE=1 SV=3	O15047	O15047_S915	S	915	EEKRPRPSTPAEEDE
-0.611456	-1.67356	-0.928103	-3.43978	-4.388	-6.17765	SETD1A	>sp|O15047|SET1A_HUMAN Histone-lysine N-methyltransferase SETD1A OS=Homo sapiens OX=9606 GN=SETD1A PE=1 SV=3	O15047	O15047_Y369	Y	369	SDANYPAYYESWNRY
-0.536983	-2.32342	-0.917949	-4.46342	-5.64676	-4.9364	SETD1A	>sp|O15047|SET1A_HUMAN Histone-lysine N-methyltransferase SETD1A OS=Homo sapiens OX=9606 GN=SETD1A PE=1 SV=3	O15047	O15047_S372	S	372	NYPAYYESWNRYQRH
2.43821	-2.50382	0.438915	-5.53848	-4.73983	-5.53304	SETD1A	>sp|O15047|SET1A_HUMAN Histone-lysine N-methyltransferase SETD1A OS=Homo sapiens OX=9606 GN=SETD1A PE=1 SV=3	O15047	O15047_S1283	S	1283	DSEATETSDEAERPR
2.43821	-2.50382	0.438915	-3.95967	-4.50114	-5.85098	SETD1A	>sp|O15047|SET1A_HUMAN Histone-lysine N-methyltransferase SETD1A OS=Homo sapiens OX=9606 GN=SETD1A PE=1 SV=3	O15047	O15047_T1282	T	1282	EDSEATETSDEAERP
2.17823	-3.40507	-0.10243	-4.02365	-3.52719	-6.63661	SETD1A	>sp|O15047|SET1A_HUMAN Histone-lysine N-methyltransferase SETD1A OS=Homo sapiens OX=9606 GN=SETD1A PE=1 SV=3	O15047	O15047_T1280	T	1280	AVEDSEATETSDEAE
2.17823	-3.40507	-0.10243	-5.35666	-4.80258	-4.02201	SETD1A	>sp|O15047|SET1A_HUMAN Histone-lysine N-methyltransferase SETD1A OS=Homo sapiens OX=9606 GN=SETD1A PE=1 SV=3	O15047	O15047_S1277	S	1277	ALPAVEDSEATETSD
-1.16406	-0.6128	-1.79441	-5.3688	-3.84793	-3.59269	SETD1A	>sp|O15047|SET1A_HUMAN Histone-lysine N-methyltransferase SETD1A OS=Homo sapiens OX=9606 GN=SETD1A PE=1 SV=3	O15047	O15047_S1114	S	1114	PLPEQEASPARPAGP
-1.94832	-1.43362	-1.2051	-5.77814	-4.65337	-4.85289	GARRE1	>sp|O15063|GRRE1_HUMAN Granule associated Rac and RHOG effector protein 1 OS=Homo sapiens OX=9606 GN=GARRE1 PE=1 SV=2	O15063	O15063_T951	T	951	HSSGEQDTSTLPSPP
-1.94958	-1.43277	-1.2051	-4.74241	-4.56874	-5.02448	GARRE1	>sp|O15063|GRRE1_HUMAN Granule associated Rac and RHOG effector protein 1 OS=Homo sapiens OX=9606 GN=GARRE1 PE=1 SV=2	O15063	O15063_S946	S	946	KQRRKHSSGEQDTST
-2.47258	-2.18392	-1.88455	-4.99487	-4.28029	-6.43325	GARRE1	>sp|O15063|GRRE1_HUMAN Granule associated Rac and RHOG effector protein 1 OS=Homo sapiens OX=9606 GN=GARRE1 PE=1 SV=2	O15063	O15063_S952	S	952	SSGEQDTSTLPSPPL
-2.47258	-2.18392	-1.88455	-3.18421	-3.99107	-5.9168	GARRE1	>sp|O15063|GRRE1_HUMAN Granule associated Rac and RHOG effector protein 1 OS=Homo sapiens OX=9606 GN=GARRE1 PE=1 SV=2	O15063	O15063_T953	T	953	SGEQDTSTLPSPPLL
-3.14761	-3.04727	-2.31497	-4.7965	-6.15573	-6.04263	GARRE1	>sp|O15063|GRRE1_HUMAN Granule associated Rac and RHOG effector protein 1 OS=Homo sapiens OX=9606 GN=GARRE1 PE=1 SV=2	O15063	O15063_S945	S	945	VKQRRKHSSGEQDTS
0.131548	-4.53663	-1.35175	-4.58865	-4.3463	-5.45084	GARRE1	>sp|O15063|GRRE1_HUMAN Granule associated Rac and RHOG effector protein 1 OS=Homo sapiens OX=9606 GN=GARRE1 PE=1 SV=2	O15063	O15063_S723	S	723	GLAPQQQSPKQQQPQ
0.578816	0.773455	1.02304	-6.8731	-4.4212	-5.43457	KIF3B	>sp|O15066|KIF3B_HUMAN Kinesin-like protein KIF3B OS=Homo sapiens OX=9606 GN=KIF3B PE=1 SV=1	O15066	O15066_S728	S	728	RKSGSSSSSSGTPAS
0.553427	0.813764	0.978988	-5.41363	-4.13432	-6.22052	KIF3B	>sp|O15066|KIF3B_HUMAN Kinesin-like protein KIF3B OS=Homo sapiens OX=9606 GN=KIF3B PE=1 SV=1	O15066	O15066_S723	S	723	RPKSGRKSGSSSSSS
0.553427	0.813764	0.978988	-5.02527	-4.81304	-6.15584	KIF3B	>sp|O15066|KIF3B_HUMAN Kinesin-like protein KIF3B OS=Homo sapiens OX=9606 GN=KIF3B PE=1 SV=1	O15066	O15066_S726	S	726	SGRKSGSSSSSSGTP
0.553658	0.814576	0.974802	-4.23517	-4.45141	-5.57062	KIF3B	>sp|O15066|KIF3B_HUMAN Kinesin-like protein KIF3B OS=Homo sapiens OX=9606 GN=KIF3B PE=1 SV=1	O15066	O15066_S729	S	729	KSGSSSSSSGTPASQ
0.537267	0.776597	1.02587	-4.32631	-5.73846	-5.63178	KIF3B	>sp|O15066|KIF3B_HUMAN Kinesin-like protein KIF3B OS=Homo sapiens OX=9606 GN=KIF3B PE=1 SV=1	O15066	O15066_S730	S	730	SGSSSSSSGTPASQL
0.553775	0.812193	0.9713	-3.85995	-4.47226	-6.95064	KIF3B	>sp|O15066|KIF3B_HUMAN Kinesin-like protein KIF3B OS=Homo sapiens OX=9606 GN=KIF3B PE=1 SV=1	O15066	O15066_S725	S	725	KSGRKSGSSSSSSGT
0.553775	0.812193	0.9713	-4.031	-5.03803	-7.52736	KIF3B	>sp|O15066|KIF3B_HUMAN Kinesin-like protein KIF3B OS=Homo sapiens OX=9606 GN=KIF3B PE=1 SV=1	O15066	O15066_S727	S	727	GRKSGSSSSSSGTPA
-0.0463266	0.424683	0.560651	-5.33518	-4.06146	-5.88513	KIF3B	>sp|O15066|KIF3B_HUMAN Kinesin-like protein KIF3B OS=Homo sapiens OX=9606 GN=KIF3B PE=1 SV=1	O15066	O15066_S735	S	735	SSSGTPASQLYPQSR
0.733501	0.642071	0.939903	-5.54413	-4.05133	-5.5427	MCF2L	>sp|O15068|MCF2L_HUMAN Guanine nucleotide exchange factor DBS OS=Homo sapiens OX=9606 GN=MCF2L PE=1 SV=2	O15068	O15068_S975	S	975	LPAPTSTSPSRGNSR
0.396199	0.755595	1.11012	-4.27863	-4.53976	-4.07283	MCF2L	>sp|O15068|MCF2L_HUMAN Guanine nucleotide exchange factor DBS OS=Homo sapiens OX=9606 GN=MCF2L PE=1 SV=2	O15068	O15068_S973	S	973	LPLPAPTSTSPSRGN
0.265892	0.725282	0.928622	-6.69856	-4.795	-5.70352	MCF2L	>sp|O15068|MCF2L_HUMAN Guanine nucleotide exchange factor DBS OS=Homo sapiens OX=9606 GN=MCF2L PE=1 SV=2	O15068	O15068_T974	T	974	PLPAPTSTSPSRGNS
0.380905	0.609664	0.887805	-4.52216	-4.87984	-5.26769	MCF2L	>sp|O15068|MCF2L_HUMAN Guanine nucleotide exchange factor DBS OS=Homo sapiens OX=9606 GN=MCF2L PE=1 SV=2	O15068	O15068_S977	S	977	APTSTSPSRGNSRNI
-0.385404	-0.0567036	-0.385717	-3.48471	-3.98829	-7.0291	MCF2L	>sp|O15068|MCF2L_HUMAN Guanine nucleotide exchange factor DBS OS=Homo sapiens OX=9606 GN=MCF2L PE=1 SV=2	O15068	O15068_S578	S	578	RPEALAKSPCPSPGI
-2.44493	-2.4408	-2.5683	-5.50667	-5.27225	-5.75366	MCF2L	>sp|O15068|MCF2L_HUMAN Guanine nucleotide exchange factor DBS OS=Homo sapiens OX=9606 GN=MCF2L PE=1 SV=2	O15068	O15068_S620	S	620	ESRQGRGSAGEEEES
5.06729	4.90224	4.25849	-5.26656	-4.56497	-6.48119	ARHGEF11	>sp|O15085|ARHGB_HUMAN Rho guanine nucleotide exchange factor 11 OS=Homo sapiens OX=9606 GN=ARHGEF11 PE=1 SV=1	O15085	O15085_S255	S	255	GLDSPRTSPVIMARV
4.97484	4.90395	4.20271	-4.93865	-4.83641	-4.4232	ARHGEF11	>sp|O15085|ARHGB_HUMAN Rho guanine nucleotide exchange factor 11 OS=Homo sapiens OX=9606 GN=ARHGEF11 PE=1 SV=1	O15085	O15085_S251	S	251	LSDPGLDSPRTSPVI
4.55295	4.47709	3.82729	-3.87002	-4.86269	-5.81791	ARHGEF11	>sp|O15085|ARHGB_HUMAN Rho guanine nucleotide exchange factor 11 OS=Homo sapiens OX=9606 GN=ARHGEF11 PE=1 SV=1	O15085	O15085_T254	T	254	PGLDSPRTSPVIMAR
3.1461	3.79888	2.83585	-3.19541	-5.72207	-5.22731	ARHGEF11	>sp|O15085|ARHGB_HUMAN Rho guanine nucleotide exchange factor 11 OS=Homo sapiens OX=9606 GN=ARHGEF11 PE=1 SV=1	O15085	O15085_T672	T	672	ENPTPPFTPKMGRRS
3.65012	4.20351	3.1515	-3.79902	-3.24077	-6.41111	ARHGEF11	>sp|O15085|ARHGB_HUMAN Rho guanine nucleotide exchange factor 11 OS=Homo sapiens OX=9606 GN=ARHGEF11 PE=1 SV=1	O15085	O15085_T668	T	668	TRSLENPTPPFTPKM
3.00213	3.31468	2.74609	-4.91687	-3.94051	-4.49909	ARHGEF11	>sp|O15085|ARHGB_HUMAN Rho guanine nucleotide exchange factor 11 OS=Homo sapiens OX=9606 GN=ARHGEF11 PE=1 SV=1	O15085	O15085_S663	S	663	TSSLSTRSLENPTPP
2.49898	2.66784	2.78106	-4.36477	-3.69111	-5.12796	ARHGEF11	>sp|O15085|ARHGB_HUMAN Rho guanine nucleotide exchange factor 11 OS=Homo sapiens OX=9606 GN=ARHGEF11 PE=1 SV=1	O15085	O15085_S271	S	271	QHHRRQGSDAAVPST
-0.124763	0.484498	-0.333178	-5.3892	-4.44255	-5.35364	ARHGEF11	>sp|O15085|ARHGB_HUMAN Rho guanine nucleotide exchange factor 11 OS=Homo sapiens OX=9606 GN=ARHGEF11 PE=1 SV=1	O15085	O15085_S286	S	286	GDQGVDQSPKPLIIG
0.304553	0.25144	-2.56143	-3.56463	-4.07239	-6.47461	ARHGEF11	>sp|O15085|ARHGB_HUMAN Rho guanine nucleotide exchange factor 11 OS=Homo sapiens OX=9606 GN=ARHGEF11 PE=1 SV=1	O15085	O15085_T278	T	278	SDAAVPSTGDQGVDQ
2.50822	2.66312	2.49905	-6.01241	-5.51975	-5.52466	ARHGEF11	>sp|O15085|ARHGB_HUMAN Rho guanine nucleotide exchange factor 11 OS=Homo sapiens OX=9606 GN=ARHGEF11 PE=1 SV=1	O15085	O15085_S1295	S	1295	LPPRTRNSGIWESPE
1.36465	1.53906	2.05013	-4.58892	-3.23509	-3.78794	ARHGEF11	>sp|O15085|ARHGB_HUMAN Rho guanine nucleotide exchange factor 11 OS=Homo sapiens OX=9606 GN=ARHGEF11 PE=1 SV=1	O15085	O15085_S1413	S	1413	DPRRPSRSPPSLALR
0.837076	1.42083	1.48456	-5.35524	-4.17353	-6.82948	ARHGEF11	>sp|O15085|ARHGB_HUMAN Rho guanine nucleotide exchange factor 11 OS=Homo sapiens OX=9606 GN=ARHGEF11 PE=1 SV=1	O15085	O15085_S1480	S	1480	RWTDGSLSPPAKEPL
0.713717	1.4151	1.08977	-4.55896	-6.81105	-4.03463	ARHGEF11	>sp|O15085|ARHGB_HUMAN Rho guanine nucleotide exchange factor 11 OS=Homo sapiens OX=9606 GN=ARHGEF11 PE=1 SV=1	O15085	O15085_S1478	S	1478	AARWTDGSLSPPAKE
-0.281199	0.49324	-0.697371	-5.84068	-3.85354	-6.391	ARHGEF11	>sp|O15085|ARHGB_HUMAN Rho guanine nucleotide exchange factor 11 OS=Homo sapiens OX=9606 GN=ARHGEF11 PE=1 SV=1	O15085	O15085_S245	S	245	MNRNSVLSDPGLDSP
-0.319901	0.756405	-0.507489	-3.09668	-4.44674	-6.41182	ARHGEF11	>sp|O15085|ARHGB_HUMAN Rho guanine nucleotide exchange factor 11 OS=Homo sapiens OX=9606 GN=ARHGEF11 PE=1 SV=1	O15085	O15085_S1300	S	1300	RNSGIWESPELDRNL
-1.95559	-0.641595	0.0452003	-4.67833	-5.56757	-5.89097	ARHGEF11	>sp|O15085|ARHGB_HUMAN Rho guanine nucleotide exchange factor 11 OS=Homo sapiens OX=9606 GN=ARHGEF11 PE=1 SV=1	O15085	O15085_T1292	T	1292	LEHLPPRTRNSGIWE
-0.00127602	0.680542	-0.750813	-6.31644	-5.53119	-7.03386	ARHGEF11	>sp|O15085|ARHGB_HUMAN Rho guanine nucleotide exchange factor 11 OS=Homo sapiens OX=9606 GN=ARHGEF11 PE=1 SV=1	O15085	O15085_S16	S	16	IDRLSSLSSLGDSAP
0.687878	1.34009	0.0745029	-5.87954	-3.86851	-4.31914	ARHGEF11	>sp|O15085|ARHGB_HUMAN Rho guanine nucleotide exchange factor 11 OS=Homo sapiens OX=9606 GN=ARHGEF11 PE=1 SV=1	O15085	O15085_S14	S	14	QSIDRLSSLSSLGDS
-0.540133	0.0877104	-1.21833	-3.507	-3.90096	-5.41085	ARHGEF11	>sp|O15085|ARHGB_HUMAN Rho guanine nucleotide exchange factor 11 OS=Homo sapiens OX=9606 GN=ARHGEF11 PE=1 SV=1	O15085	O15085_S17	S	17	DRLSSLSSLGDSAPE
-1.6165	-0.942198	-2.80939	-4.69645	-4.00375	-7.3647	ARHGEF11	>sp|O15085|ARHGB_HUMAN Rho guanine nucleotide exchange factor 11 OS=Homo sapiens OX=9606 GN=ARHGEF11 PE=1 SV=1	O15085	O15085_S13	S	13	PQSIDRLSSLSSLGD
1.55814	1.76551	0.523346	-5.87572	-3.96926	-4.20079	ARHGEF11	>sp|O15085|ARHGB_HUMAN Rho guanine nucleotide exchange factor 11 OS=Homo sapiens OX=9606 GN=ARHGEF11 PE=1 SV=1	O15085	O15085_S556	S	556	STFHIPLSPVEVKPG
1.63459	1.78388	0.656998	-6.10569	-3.88857	-6.64131	ARHGEF11	>sp|O15085|ARHGB_HUMAN Rho guanine nucleotide exchange factor 11 OS=Homo sapiens OX=9606 GN=ARHGEF11 PE=1 SV=1	O15085	O15085_S545	S	545	KYIGKPKSSSQSTFH
-0.972248	-1.12217	-1.05372	-3.84591	-3.99176	-4.92892	ARHGEF11	>sp|O15085|ARHGB_HUMAN Rho guanine nucleotide exchange factor 11 OS=Homo sapiens OX=9606 GN=ARHGEF11 PE=1 SV=1	O15085	O15085_T590	T	590	PGTQRLSTGSFPEDL
-3.4214	-2.68982	-0.669521	-5.37936	-5.96384	-5.67945	ARHGEF11	>sp|O15085|ARHGB_HUMAN Rho guanine nucleotide exchange factor 11 OS=Homo sapiens OX=9606 GN=ARHGEF11 PE=1 SV=1	O15085	O15085_S35	S	35	PSHHRQPSDASETTG
-3.55209	-3.02825	-1.16778	-4.83824	-5.04297	-4.21765	ARHGEF11	>sp|O15085|ARHGB_HUMAN Rho guanine nucleotide exchange factor 11 OS=Homo sapiens OX=9606 GN=ARHGEF11 PE=1 SV=1	O15085	O15085_S38	S	38	HRQPSDASETTGLVQ
-2.05881	-1.55001	-0.926996	-5.90666	-3.88045	-5.02614	ARHGEF11	>sp|O15085|ARHGB_HUMAN Rho guanine nucleotide exchange factor 11 OS=Homo sapiens OX=9606 GN=ARHGEF11 PE=1 SV=1	O15085	O15085_S213	S	213	RPSEGRLSLDSQEGD
-3.56709	-3.30261	-2.85712	-5.29354	-4.70084	-5.69405	ARHGEF11	>sp|O15085|ARHGB_HUMAN Rho guanine nucleotide exchange factor 11 OS=Homo sapiens OX=9606 GN=ARHGEF11 PE=1 SV=1	O15085	O15085_S635	S	635	ENVPRSRSDVDMDAA
-2.66045	-4.52065	-2.84152	-4.37311	-5.81272	-5.3677	ARHGEF11	>sp|O15085|ARHGB_HUMAN Rho guanine nucleotide exchange factor 11 OS=Homo sapiens OX=9606 GN=ARHGEF11 PE=1 SV=1	O15085	O15085_S547	S	547	IGKPKSSSQSTFHIP
-2.66177	-4.52065	-2.84223	-4.76308	-4.30023	-6.68309	ARHGEF11	>sp|O15085|ARHGB_HUMAN Rho guanine nucleotide exchange factor 11 OS=Homo sapiens OX=9606 GN=ARHGEF11 PE=1 SV=1	O15085	O15085_T550	T	550	PKSSSQSTFHIPLSP
4.34717	2.0808	3.45019	-4.18903	-4.63049	-4.70218	TBX3	>sp|O15119|TBX3_HUMAN T-box transcription factor TBX3 OS=Homo sapiens OX=9606 GN=TBX3 PE=1 SV=4	O15119	O15119_S375	S	375	LCPSEGESDAEAESK
4.25399	1.84097	3.30602	-5.17788	-5.01387	-6.55798	TBX3	>sp|O15119|TBX3_HUMAN T-box transcription factor TBX3 OS=Homo sapiens OX=9606 GN=TBX3 PE=1 SV=4	O15119	O15119_S371	S	371	NLKDLCPSEGESDAE
0.194579	-0.703445	-0.12214	-4.32626	-4.45384	-5.00006	TBX3	>sp|O15119|TBX3_HUMAN T-box transcription factor TBX3 OS=Homo sapiens OX=9606 GN=TBX3 PE=1 SV=4	O15119	O15119_S381	S	381	ESDAEAESKEEHGPE
0.320247	1.06191	1.82139	-4.529	-4.16203	-5.95424	TBX3	>sp|O15119|TBX3_HUMAN T-box transcription factor TBX3 OS=Homo sapiens OX=9606 GN=TBX3 PE=1 SV=4	O15119	O15119_S705	S	705	TLSSSSMSLSPKLCA
0.229513	0.961303	1.6872	-5.84469	-5.45097	-4.73807	TBX3	>sp|O15119|TBX3_HUMAN T-box transcription factor TBX3 OS=Homo sapiens OX=9606 GN=TBX3 PE=1 SV=4	O15119	O15119_S707	S	707	SSSSMSLSPKLCAEK
1.99852	2.92982	2.34017	-3.03036	-5.34657	-5.16956	TBX3	>sp|O15119|TBX3_HUMAN T-box transcription factor TBX3 OS=Homo sapiens OX=9606 GN=TBX3 PE=1 SV=4	O15119	O15119_S438	S	438	ASPDSRHSPATISSS
1.293	2.26864	0.754795	-6.36587	-5.08015	-6.50005	TBX3	>sp|O15119|TBX3_HUMAN T-box transcription factor TBX3 OS=Homo sapiens OX=9606 GN=TBX3 PE=1 SV=4	O15119	O15119_S432	S	432	SGRLDKASPDSRHSP
0.913637	0.512737	0.899265	-4.54321	-4.7083	-6.17909	SCAMP2	>sp|O15127|SCAM2_HUMAN Secretory carrier-associated membrane protein 2 OS=Homo sapiens OX=9606 GN=SCAMP2 PE=1 SV=2	O15127	O15127_S320	S	320	TFHRAASSAAQGAFQ
0.79726	0.404502	0.785707	-5.15917	-4.74857	-7.27961	SCAMP2	>sp|O15127|SCAM2_HUMAN Secretory carrier-associated membrane protein 2 OS=Homo sapiens OX=9606 GN=SCAMP2 PE=1 SV=2	O15127	O15127_S319	S	319	RTFHRAASSAAQGAF
-1.26263	-1.26022	-0.872165	-5.59041	-4.45727	-4.94476	ARPC1B	>sp|O15143|ARC1B_HUMAN Actin-related protein 2/3 complex subunit 1B OS=Homo sapiens OX=9606 GN=ARPC1B PE=1 SV=3	O15143	O15143_S328	S	328	LDSLHKNSVSQISVL
-2.05871	-2.33213	-1.69922	-4.17959	-5.04729	-5.9548	ARPC1B	>sp|O15143|ARC1B_HUMAN Actin-related protein 2/3 complex subunit 1B OS=Homo sapiens OX=9606 GN=ARPC1B PE=1 SV=3	O15143	O15143_S330	S	330	SLHKNSVSQISVLSG
1.64752	1.64495	2.04214	-5.00236	-5.54308	-5.10138	POLR1C	>sp|O15160|RPAC1_HUMAN DNA-directed RNA polymerases I and III subunit RPAC1 OS=Homo sapiens OX=9606 GN=POLR1C PE=1 SV=1	O15160	O15160_S4	S	4	____MAASQAVEEMR
3.43098	3.64355	3.07083	-4.71596	-3.92157	-5.91048	TRIM24	>sp|O15164|TIF1A_HUMAN Transcription intermediary factor 1-alpha OS=Homo sapiens OX=9606 GN=TRIM24 PE=1 SV=3	O15164	O15164_S1028	S	1028	DNKFSDDSDDDFVQP
2.80983	2.97258	2.43132	-5.24137	-4.03838	-4.80116	TRIM24	>sp|O15164|TIF1A_HUMAN Transcription intermediary factor 1-alpha OS=Homo sapiens OX=9606 GN=TRIM24 PE=1 SV=3	O15164	O15164_S1025	S	1025	ESEDNKFSDDSDDDF
2.20391	2.37565	1.80624	-4.94574	-4.08144	-4.80593	TRIM24	>sp|O15164|TIF1A_HUMAN Transcription intermediary factor 1-alpha OS=Homo sapiens OX=9606 GN=TRIM24 PE=1 SV=3	O15164	O15164_S1019	S	1019	KPEFRNESEDNKFSD
-0.157114	1.47478	2.49999	-4.75704	-4.4896	-4.86474	TRIM24	>sp|O15164|TIF1A_HUMAN Transcription intermediary factor 1-alpha OS=Homo sapiens OX=9606 GN=TRIM24 PE=1 SV=3	O15164	O15164_S811	S	811	WLDPSQKSPLHVGET
0.959105	-1.83443	-0.102891	-5.5246	-5.00821	-7.36443	TRIM24	>sp|O15164|TIF1A_HUMAN Transcription intermediary factor 1-alpha OS=Homo sapiens OX=9606 GN=TRIM24 PE=1 SV=3	O15164	O15164_S748	S	748	KQESDEESRPQNANY
0.959105	-1.83443	-0.102891	-5.39167	-5.6504	-6.55052	TRIM24	>sp|O15164|TIF1A_HUMAN Transcription intermediary factor 1-alpha OS=Homo sapiens OX=9606 GN=TRIM24 PE=1 SV=3	O15164	O15164_S744	S	744	VVIVKQESDEESRPQ
-1.18015	-1.00665	-0.603333	-5.44411	-3.82662	-6.07751	TRIM24	>sp|O15164|TIF1A_HUMAN Transcription intermediary factor 1-alpha OS=Homo sapiens OX=9606 GN=TRIM24 PE=1 SV=3	O15164	O15164_Y755	Y	755	SRPQNANYPRSILTS
3.56065	4.56891	3.14869	-7.13194	-4.80839	-7.06714	AXIN1	>sp|O15169|AXIN1_HUMAN Axin-1 OS=Homo sapiens OX=9606 GN=AXIN1 PE=1 SV=2	O15169	O15169_S486	S	486	LRTPGRQSPGPGHRS
3.55463	4.55766	3.14231	-4.28821	-4.44902	-7.24894	AXIN1	>sp|O15169|AXIN1_HUMAN Axin-1 OS=Homo sapiens OX=9606 GN=AXIN1 PE=1 SV=2	O15169	O15169_T481	T	481	HVQRVLRTPGRQSPG
2.35998	3.94952	2.8362	-4.57128	-4.64454	-4.85334	AXIN1	>sp|O15169|AXIN1_HUMAN Axin-1 OS=Homo sapiens OX=9606 GN=AXIN1 PE=1 SV=2	O15169	O15169_T230	T	230	DQSSGSGTGKGISGY
2.35998	3.94952	2.8362	-6.14431	-5.65423	-5.34463	AXIN1	>sp|O15169|AXIN1_HUMAN Axin-1 OS=Homo sapiens OX=9606 GN=AXIN1 PE=1 SV=2	O15169	O15169_S217	S	217	YTRTGSESPKVCSDQ
2.35998	3.94952	2.8362	-5.8249	-4.64159	-5.25308	AXIN1	>sp|O15169|AXIN1_HUMAN Axin-1 OS=Homo sapiens OX=9606 GN=AXIN1 PE=1 SV=2	O15169	O15169_T213	T	213	IYLEYTRTGSESPKV
2.35998	3.94952	2.8362	-2.26323	-4.46765	-7.97557	AXIN1	>sp|O15169|AXIN1_HUMAN Axin-1 OS=Homo sapiens OX=9606 GN=AXIN1 PE=1 SV=2	O15169	O15169_S204	S	204	TYPSFLKSDIYLEYT
-0.159978	2.61951	1.10935	-5.85628	-4.52492	-5.41089	AXIN1	>sp|O15169|AXIN1_HUMAN Axin-1 OS=Homo sapiens OX=9606 GN=AXIN1 PE=1 SV=2	O15169	O15169_S493	S	493	SPGPGHRSPDSGHVA
-2.76473	0.329243	-1.25749	-5.51179	-7.02443	-5.65377	AXIN1	>sp|O15169|AXIN1_HUMAN Axin-1 OS=Homo sapiens OX=9606 GN=AXIN1 PE=1 SV=2	O15169	O15169_S496	S	496	PGHRSPDSGHVAKMP
4.00225	3.23373	4.52904	-3.50735	-3.88035	-5.99002	PGRMC2	>sp|O15173|PGRC2_HUMAN Membrane-associated progesterone receptor component 2 OS=Homo sapiens OX=9606 GN=PGRMC2 PE=1 SV=1	O15173	O15173_S208	S	208	LKPGEEPSEYTDEED
4.14772	3.24316	4.66647	-5.23444	-5.37909	-5.55807	PGRMC2	>sp|O15173|PGRC2_HUMAN Membrane-associated progesterone receptor component 2 OS=Homo sapiens OX=9606 GN=PGRMC2 PE=1 SV=1	O15173	O15173_T211	T	211	GEEPSEYTDEEDTKD
2.91156	1.1585	4.12737	-5.11169	-4.249	-4.83291	PGRMC2	>sp|O15173|PGRC2_HUMAN Membrane-associated progesterone receptor component 2 OS=Homo sapiens OX=9606 GN=PGRMC2 PE=1 SV=1	O15173	O15173_T216	T	216	EYTDEEDTKDHNKQD
1.97397	-1.07867	0.855223	-6.28069	-6.00607	-3.90414	PGRMC2	>sp|O15173|PGRC2_HUMAN Membrane-associated progesterone receptor component 2 OS=Homo sapiens OX=9606 GN=PGRMC2 PE=1 SV=1	O15173	O15173_Y210	Y	210	PGEEPSEYTDEEDTK
0.264953	-4.83355	-1.38507	-4.78787	-4.72729	-6.13038	PGRMC2	>sp|O15173|PGRC2_HUMAN Membrane-associated progesterone receptor component 2 OS=Homo sapiens OX=9606 GN=PGRMC2 PE=1 SV=1	O15173	O15173_S90	S	90	GAGAGEESPATSLPR
-2.3142	-2.68665	-2.2745	-3.68634	-3.51052	-4.86134	ZBTB22	>sp|O15209|ZBT22_HUMAN Zinc finger and BTB domain-containing protein 22 OS=Homo sapiens OX=9606 GN=ZBTB22 PE=1 SV=1	O15209	O15209_T607	T	607	GDEASAATPPSSRRV
-1.87159	-1.04429	-0.930195	-4.60611	-4.32707	-3.90399	NKRF	>sp|O15226|NKRF_HUMAN NF-kappa-B-repressing factor OS=Homo sapiens OX=9606 GN=NKRF PE=1 SV=2	O15226	O15226_S616	S	616	IIRNYARSESHTDLT
-2.1163	-0.704807	-1.2254	-3.29862	-4.38453	-5.82261	NKRF	>sp|O15226|NKRF_HUMAN NF-kappa-B-repressing factor OS=Homo sapiens OX=9606 GN=NKRF PE=1 SV=2	O15226	O15226_S618	S	618	RNYARSESHTDLTFS
-1.89145	-1.30004	-0.730469	-5.44081	-4.81768	-4.94313	NKRF	>sp|O15226|NKRF_HUMAN NF-kappa-B-repressing factor OS=Homo sapiens OX=9606 GN=NKRF PE=1 SV=2	O15226	O15226_S572	S	572	TGGGLGKSGEGIREP
-0.398763	0.712652	0.202927	-4.0986	-4.82314	-6.06154	ZNF185	>sp|O15231|ZN185_HUMAN Zinc finger protein 185 OS=Homo sapiens OX=9606 GN=ZNF185 PE=1 SV=3	O15231	O15231_S512	S	512	TQQPADPSTPEQQNS
-0.398496	0.685296	0.0960617	-4.31408	-4.82204	-4.82877	ZNF185	>sp|O15231|ZN185_HUMAN Zinc finger protein 185 OS=Homo sapiens OX=9606 GN=ZNF185 PE=1 SV=3	O15231	O15231_S519	S	519	STPEQQNSPSGSEQF
-0.0561314	0.0589781	0.0139112	-5.12132	-4.62436	-5.67354	ZNF185	>sp|O15231|ZN185_HUMAN Zinc finger protein 185 OS=Homo sapiens OX=9606 GN=ZNF185 PE=1 SV=3	O15231	O15231_T513	T	513	QQPADPSTPEQQNSP
-1.39385	-0.440183	-2.06383	-5.50111	-5.25346	-4.74573	ZNF185	>sp|O15231|ZN185_HUMAN Zinc finger protein 185 OS=Homo sapiens OX=9606 GN=ZNF185 PE=1 SV=3	O15231	O15231_S521	S	521	PEQQNSPSGSEQFVR
-2.29578	-2.49015	-1.71778	-4.89298	-4.36068	-4.84721	ZNF185	>sp|O15231|ZN185_HUMAN Zinc finger protein 185 OS=Homo sapiens OX=9606 GN=ZNF185 PE=1 SV=3	O15231	O15231_S523	S	523	QQNSPSGSEQFVRRE
-1.45786	-0.137159	0.351939	-4.29141	-4.79876	-5.01176	ZNF185	>sp|O15231|ZN185_HUMAN Zinc finger protein 185 OS=Homo sapiens OX=9606 GN=ZNF185 PE=1 SV=3	O15231	O15231_T447	T	447	QQPADPSTPERQSSP
-3.22933	-2.16961	-1.62468	-4.28552	-5.6998	-4.61466	ZNF185	>sp|O15231|ZN185_HUMAN Zinc finger protein 185 OS=Homo sapiens OX=9606 GN=ZNF185 PE=1 SV=3	O15231	O15231_S453	S	453	STPERQSSPSGSEQL
-3.22883	-2.997	-1.75709	-4.24728	-3.45543	-4.36762	ZNF185	>sp|O15231|ZN185_HUMAN Zinc finger protein 185 OS=Homo sapiens OX=9606 GN=ZNF185 PE=1 SV=3	O15231	O15231_S452	S	452	PSTPERQSSPSGSEQ
4.18106	4.96714	3.69873	-6.04301	-4.18647	-5.55268	CASC3	>sp|O15234|CASC3_HUMAN Protein CASC3 OS=Homo sapiens OX=9606 GN=CASC3 PE=1 SV=2	O15234	O15234_S373	S	373	ADAPVLGSPEKEEAA
4.0358	4.83944	3.45848	-3.87162	-4.89399	-3.89444	CASC3	>sp|O15234|CASC3_HUMAN Protein CASC3 OS=Homo sapiens OX=9606 GN=CASC3 PE=1 SV=2	O15234	O15234_S363	S	363	QTSVRDPSPEADAPV
1.94198	-0.255269	1.64922	-4.39365	-5.29469	-5.16653	CASC3	>sp|O15234|CASC3_HUMAN Protein CASC3 OS=Homo sapiens OX=9606 GN=CASC3 PE=1 SV=2	O15234	O15234_S148	S	148	TVTGERQSGDGQEST
1.53641	-0.742013	1.26005	-6.12311	-4.57086	-5.15664	CASC3	>sp|O15234|CASC3_HUMAN Protein CASC3 OS=Homo sapiens OX=9606 GN=CASC3 PE=1 SV=2	O15234	O15234_S154	S	154	QSGDGQESTEPVENK
1.5001	-0.573326	1.2226	-6.04547	-5.52171	-4.83495	CASC3	>sp|O15234|CASC3_HUMAN Protein CASC3 OS=Homo sapiens OX=9606 GN=CASC3 PE=1 SV=2	O15234	O15234_T155	T	155	SGDGQESTEPVENKV
0.263101	0.908343	0.0277214	-5.48535	-3.97584	-6.35012	CASC3	>sp|O15234|CASC3_HUMAN Protein CASC3 OS=Homo sapiens OX=9606 GN=CASC3 PE=1 SV=2	O15234	O15234_S358	S	358	SRRLEQTSVRDPSPE
0.925558	1.16531	1.49013	-5.52946	-3.60068	-4.65449	CASC3	>sp|O15234|CASC3_HUMAN Protein CASC3 OS=Homo sapiens OX=9606 GN=CASC3 PE=1 SV=2	O15234	O15234_S265	S	265	IRKPRYGSPPQRDPN
-0.626702	-3.22273	-0.22357	-4.57468	-4.85204	-6.05354	CASC3	>sp|O15234|CASC3_HUMAN Protein CASC3 OS=Homo sapiens OX=9606 GN=CASC3 PE=1 SV=2	O15234	O15234_T127	T	127	NDAVNSSTKEEKGEE
-0.626701	-3.22297	-0.223569	-4.2001	-3.65322	-5.07262	CASC3	>sp|O15234|CASC3_HUMAN Protein CASC3 OS=Homo sapiens OX=9606 GN=CASC3 PE=1 SV=2	O15234	O15234_S126	S	126	ANDAVNSSTKEEKGE
-0.626701	-3.22297	-0.223569	-5.21687	-5.40685	-5.45958	CASC3	>sp|O15234|CASC3_HUMAN Protein CASC3 OS=Homo sapiens OX=9606 GN=CASC3 PE=1 SV=2	O15234	O15234_S125	S	125	EANDAVNSSTKEEKG
-3.49448	-1.83723	-1.76278	-4.67856	-4.83363	-4.82389	CASC3	>sp|O15234|CASC3_HUMAN Protein CASC3 OS=Homo sapiens OX=9606 GN=CASC3 PE=1 SV=2	O15234	O15234_T143	T	143	PDTKSTVTGERQSGD
-2.72454	-2.84519	-2.56681	-6.27364	-5.04277	-5.71004	CASC3	>sp|O15234|CASC3_HUMAN Protein CASC3 OS=Homo sapiens OX=9606 GN=CASC3 PE=1 SV=2	O15234	O15234_S45	S	45	GSAGGGGSGSLPSQR
1.40301	1.45517	1.50885	-6.23619	-4.48674	-4.11914	RER1	>sp|O15258|RER1_HUMAN Protein RER1 OS=Homo sapiens OX=9606 GN=RER1 PE=1 SV=1	O15258	O15258_S2	S	2	______MSEGDSVGE
0.67774	1.15753	1.04828	-6.22898	-5.08648	-4.92892	RER1	>sp|O15258|RER1_HUMAN Protein RER1 OS=Homo sapiens OX=9606 GN=RER1 PE=1 SV=1	O15258	O15258_S100	S	100	EDSDDGPSLPTKQNE
0.4921	-0.316982	0.297898	-5.23778	-4.01997	-5.67826	RER1	>sp|O15258|RER1_HUMAN Protein RER1 OS=Homo sapiens OX=9606 GN=RER1 PE=1 SV=1	O15258	O15258_S95	S	95	DPSLMEDSDDGPSLP
1.39981	1.54712	1.50288	-4.97928	-4.65848	-4.82404	OGT	>sp|O15294|OGT1_HUMAN UDP-N-acetylglucosamine--peptide N-acetylglucosaminyltransferase 110 kDa subunit OS=Homo sapiens OX=9606 GN=OGT PE=1 SV=3	O15294	O15294_S4	S	4	____MASSVGNVADS
1.18519	1.31708	1.32699	-4.68167	-3.34867	-6.83634	OGT	>sp|O15294|OGT1_HUMAN UDP-N-acetylglucosamine--peptide N-acetylglucosaminyltransferase 110 kDa subunit OS=Homo sapiens OX=9606 GN=OGT PE=1 SV=3	O15294	O15294_S3	S	3	_____MASSVGNVAD
-3.66384	-3.72028	-2.75451	-4.1237	-4.35287	-5.3599	PMM2	>sp|O15305|PMM2_HUMAN Phosphomannomutase 2 OS=Homo sapiens OX=9606 GN=PMM2 PE=1 SV=1	O15305	O15305_T203	T	203	VENDGYKTIYFFGDK
5.18787	6.14045	4.64343	-4.24006	-5.76464	-6.0092	MID1	>sp|O15344|TRI18_HUMAN E3 ubiquitin-protein ligase Midline-1 OS=Homo sapiens OX=9606 GN=MID1 PE=1 SV=1	O15344	O15344_S96	S	96	ASVSGPNSPSETRRE
4.82975	5.80483	4.28294	-3.67672	-5.54195	-5.42997	MID1	>sp|O15344|TRI18_HUMAN E3 ubiquitin-protein ligase Midline-1 OS=Homo sapiens OX=9606 GN=MID1 PE=1 SV=1	O15344	O15344_S92	S	92	RFQKASVSGPNSPSE
-0.379921	0.498811	0.596229	-6.14737	-5.28473	-6.05058	MID1	>sp|O15344|TRI18_HUMAN E3 ubiquitin-protein ligase Midline-1 OS=Homo sapiens OX=9606 GN=MID1 PE=1 SV=1	O15344	O15344_S98	S	98	VSGPNSPSETRRERA
3.00227	3.87203	2.46623	-4.22306	-4.94225	-5.12774	MID1	>sp|O15344|TRI18_HUMAN E3 ubiquitin-protein ligase Midline-1 OS=Homo sapiens OX=9606 GN=MID1 PE=1 SV=1	O15344	O15344_S90	S	90	IDRFQKASVSGPNSP
-2.35955	-3.85363	-2.73728	-5.68795	-4.77877	-5.82277	MID1	>sp|O15344|TRI18_HUMAN E3 ubiquitin-protein ligase Midline-1 OS=Homo sapiens OX=9606 GN=MID1 PE=1 SV=1	O15344	O15344_S572	S	572	HEWIGKNSASWALCR
4.30314	4.1262	5.11254	-5.19316	-4.98826	-6.62216	INPPL1	>sp|O15357|SHIP2_HUMAN Phosphatidylinositol 3,4,5-trisphosphate 5-phosphatase 2 OS=Homo sapiens OX=9606 GN=INPPL1 PE=1 SV=2	O15357	O15357_S132	S	132	PPDDRDASDGEDEKP
-1.55669	-1.31042	-0.385809	-4.12885	-5.16527	-6.15949	INPPL1	>sp|O15357|SHIP2_HUMAN Phosphatidylinositol 3,4,5-trisphosphate 5-phosphatase 2 OS=Homo sapiens OX=9606 GN=INPPL1 PE=1 SV=2	O15357	O15357_T1129	T	1129	SVLQMAKTLSEVDYA
-1.54205	-1.44138	-0.349606	-5.01552	-5.30104	-4.99116	INPPL1	>sp|O15357|SHIP2_HUMAN Phosphatidylinositol 3,4,5-trisphosphate 5-phosphatase 2 OS=Homo sapiens OX=9606 GN=INPPL1 PE=1 SV=2	O15357	O15357_S1131	S	1131	LQMAKTLSEVDYAPA
-2.70845	-2.38905	-2.61062	-5.33107	-5.15327	-3.88952	INPPL1	>sp|O15357|SHIP2_HUMAN Phosphatidylinositol 3,4,5-trisphosphate 5-phosphatase 2 OS=Homo sapiens OX=9606 GN=INPPL1 PE=1 SV=2	O15357	O15357_S1194	S	1194	CLQGGRASGLGEAGM
0.872104	1.32034	1.69677	-5.1088	-4.26125	-4.87719	EIF3D	>sp|O15371|EIF3D_HUMAN Eukaryotic translation initiation factor 3 subunit D OS=Homo sapiens OX=9606 GN=EIF3D PE=1 SV=1	O15371	O15371_S166	S	166	DSSVEVRSDWEVKEE
2.12909	1.55164	2.56379	-5.74061	-3.38267	-5.82362	EIF3D	>sp|O15371|EIF3D_HUMAN Eukaryotic translation initiation factor 3 subunit D OS=Homo sapiens OX=9606 GN=EIF3D PE=1 SV=1	O15371	O15371_S161	S	161	SQKPRDSSVEVRSDW
0.603495	-0.60704	1.24634	-5.23651	-2.74217	-4.85228	EIF3D	>sp|O15371|EIF3D_HUMAN Eukaryotic translation initiation factor 3 subunit D OS=Homo sapiens OX=9606 GN=EIF3D PE=1 SV=1	O15371	O15371_S160	S	160	KSQKPRDSSVEVRSD
-1.7555	-2.37656	-0.909124	-6.02378	-4.49718	-5.05346	EIF3D	>sp|O15371|EIF3D_HUMAN Eukaryotic translation initiation factor 3 subunit D OS=Homo sapiens OX=9606 GN=EIF3D PE=1 SV=1	O15371	O15371_S34	S	34	DMPYQPFSKGDRLGK
0.640746	0.870824	1.42533	-3.98717	-4.52464	-4.57122	EIF3H	>sp|O15372|EIF3H_HUMAN Eukaryotic translation initiation factor 3 subunit H OS=Homo sapiens OX=9606 GN=EIF3H PE=1 SV=1	O15372	O15372_S183	S	183	VCKEKDFSPEALKKA
-5.67435	-1.70868	-1.71425	-6.58957	-5.54384	-6.74781	EIF3H	>sp|O15372|EIF3H_HUMAN Eukaryotic translation initiation factor 3 subunit H OS=Homo sapiens OX=9606 GN=EIF3H PE=1 SV=1	O15372	O15372_T13	T	13	EGTGSTATSSSSTAG
-5.13917	-2.51523	-2.12604	-5.89162	-6.15981	-4.45337	EIF3H	>sp|O15372|EIF3H_HUMAN Eukaryotic translation initiation factor 3 subunit H OS=Homo sapiens OX=9606 GN=EIF3H PE=1 SV=1	O15372	O15372_S14	S	14	GTGSTATSSSSTAGA
-3.35656	-2.41936	-2.47291	-5.15225	-6.4658	-4.82973	EIF3H	>sp|O15372|EIF3H_HUMAN Eukaryotic translation initiation factor 3 subunit H OS=Homo sapiens OX=9606 GN=EIF3H PE=1 SV=1	O15372	O15372_T8	T	8	MASRKEGTGSTATSS
-3.88664	-3.32967	-3.7223	-5.51632	-4.50757	-5.7435	EIF3H	>sp|O15372|EIF3H_HUMAN Eukaryotic translation initiation factor 3 subunit H OS=Homo sapiens OX=9606 GN=EIF3H PE=1 SV=1	O15372	O15372_S17	S	17	STATSSSSTAGAAGK
-3.8783	-3.44635	-3.72252	-4.82348	-4.75603	-4.61601	EIF3H	>sp|O15372|EIF3H_HUMAN Eukaryotic translation initiation factor 3 subunit H OS=Homo sapiens OX=9606 GN=EIF3H PE=1 SV=1	O15372	O15372_T18	T	18	TATSSSSTAGAAGKG
0.881926	-0.560553	0.453136	-4.79012	-5.0484	-6.02186	HDAC3	>sp|O15379|HDAC3_HUMAN Histone deacetylase 3 OS=Homo sapiens OX=9606 GN=HDAC3 PE=1 SV=2	O15379	O15379_Y404	Y	404	ERGPEENYSRPEAPN
-2.76776	-3.48659	0.76504	-3.3346	-3.65503	-6.2701	HDAC3	>sp|O15379|HDAC3_HUMAN Histone deacetylase 3 OS=Homo sapiens OX=9606 GN=HDAC3 PE=1 SV=2	O15379	O15379_Y414	Y	414	PEAPNEFYDGDHDND
2.56612	1.82709	1.2932	-3.81208	-4.20516	-6.36141	IPO8	>sp|O15397|IPO8_HUMAN Importin-8 OS=Homo sapiens OX=9606 GN=IPO8 PE=1 SV=2	O15397	O15397_T908	T	908	ISSDEEETNVTAQAM
3.09784	2.38717	1.99695	-6.12648	-4.59368	-5.18982	IPO8	>sp|O15397|IPO8_HUMAN Importin-8 OS=Homo sapiens OX=9606 GN=IPO8 PE=1 SV=2	O15397	O15397_S902	S	902	MEENEEISSDEEETN
1.74877	1.27474	1.02079	-4.92266	-6.16885	-5.00724	IPO8	>sp|O15397|IPO8_HUMAN Importin-8 OS=Homo sapiens OX=9606 GN=IPO8 PE=1 SV=2	O15397	O15397_S903	S	903	EENEEISSDEEETNV
2.35015	2.44597	2.31774	-6.61848	-4.92661	-5.94102	STX7	>sp|O15400|STX7_HUMAN Syntaxin-7 OS=Homo sapiens OX=9606 GN=STX7 PE=1 SV=4	O15400	O15400_S131	S	131	ASSRVSGSFPEDSSK
2.71387	2.42431	2.57893	-5.17694	-5.15673	-4.40514	STX7	>sp|O15400|STX7_HUMAN Syntaxin-7 OS=Homo sapiens OX=9606 GN=STX7 PE=1 SV=4	O15400	O15400_S129	S	129	VRASSRVSGSFPEDS
0.670072	1.62863	0.133914	-3.98369	-4.80112	-6.12902	STX7	>sp|O15400|STX7_HUMAN Syntaxin-7 OS=Homo sapiens OX=9606 GN=STX7 PE=1 SV=4	O15400	O15400_S126	S	126	VARVRASSRVSGSFP
3.85421	4.74296	3.29482	-3.67046	-5.08776	-4.13333	TNRC18	>sp|O15417|TNC18_HUMAN Trinucleotide repeat-containing gene 18 protein OS=Homo sapiens OX=9606 GN=TNRC18 PE=1 SV=3	O15417	O15417_S995	S	995	KAVSPPPSPRASPVA
3.85421	4.74296	3.29482	-5.23691	-5.0697	-4.44836	TNRC18	>sp|O15417|TNC18_HUMAN Trinucleotide repeat-containing gene 18 protein OS=Homo sapiens OX=9606 GN=TNRC18 PE=1 SV=3	O15417	O15417_S991	S	991	GTYGKAVSPPPSPRA
1.52901	2.05208	1.5947	-4.33491	-5.53062	-5.80521	TNRC18	>sp|O15417|TNC18_HUMAN Trinucleotide repeat-containing gene 18 protein OS=Homo sapiens OX=9606 GN=TNRC18 PE=1 SV=3	O15417	O15417_S999	S	999	PPPSPRASPVAALKA
-0.384899	-0.527989	-0.462923	-4.29211	-3.99312	-4.17157	TNRC18	>sp|O15417|TNC18_HUMAN Trinucleotide repeat-containing gene 18 protein OS=Homo sapiens OX=9606 GN=TNRC18 PE=1 SV=3	O15417	O15417_T1042	T	1042	PPASPPPTPGITRKE
-0.384899	-0.527989	-0.462923	-5.14147	-3.86126	-6.16342	TNRC18	>sp|O15417|TNC18_HUMAN Trinucleotide repeat-containing gene 18 protein OS=Homo sapiens OX=9606 GN=TNRC18 PE=1 SV=3	O15417	O15417_S1038	S	1038	PTSPPPASPPPTPGI
-1.81949	-1.79136	-1.14048	-2.93972	-3.06201	-7.03737	TNRC18	>sp|O15417|TNC18_HUMAN Trinucleotide repeat-containing gene 18 protein OS=Homo sapiens OX=9606 GN=TNRC18 PE=1 SV=3	O15417	O15417_S1127	S	1127	GPERLALSPEDKPIR
1.9487	2.68166	2.16292	-4.37086	-6.20993	-4.76005	SLC16A3	>sp|O15427|MOT4_HUMAN Monocarboxylate transporter 4 OS=Homo sapiens OX=9606 GN=SLC16A3 PE=1 SV=1	O15427	O15427_T463	T	463	EVVHTPETSV_____
1.32495	2.36686	0.955993	-5.68648	-5.38797	-4.56932	SLC16A3	>sp|O15427|MOT4_HUMAN Monocarboxylate transporter 4 OS=Homo sapiens OX=9606 GN=SLC16A3 PE=1 SV=1	O15427	O15427_T460	T	460	KNGEVVHTPETSV__
0.510425	1.0217	1.23455	-4.22506	-3.9842	-6.32198	SLC16A3	>sp|O15427|MOT4_HUMAN Monocarboxylate transporter 4 OS=Homo sapiens OX=9606 GN=SLC16A3 PE=1 SV=1	O15427	O15427_S464	S	464	VVHTPETSV______
0.311893	0.693234	-0.287581	-3.66226	-5.43624	-5.95684	ABCC3	>sp|O15438|MRP3_HUMAN ATP-binding cassette sub-family C member 3 OS=Homo sapiens OX=9606 GN=ABCC3 PE=1 SV=3	O15438	O15438_S911	S	911	MRQLSALSSDGEGQG
-0.0972023	0.419225	-0.764782	-4.5392	-4.97332	-4.74776	ABCC3	>sp|O15438|MRP3_HUMAN ATP-binding cassette sub-family C member 3 OS=Homo sapiens OX=9606 GN=ABCC3 PE=1 SV=3	O15438	O15438_S908	S	908	KQFMRQLSALSSDGE
0.00566101	-0.152811	-0.62773	-4.82885	-5.66632	-3.78669	ABCC3	>sp|O15438|MRP3_HUMAN ATP-binding cassette sub-family C member 3 OS=Homo sapiens OX=9606 GN=ABCC3 PE=1 SV=3	O15438	O15438_S912	S	912	RQLSALSSDGEGQGR
3.09063	4.0451	4.56908	-4.14291	-4.72622	-4.52939	ABCC4	>sp|O15439|MRP4_HUMAN ATP-binding cassette sub-family C member 4 OS=Homo sapiens OX=9606 GN=ABCC4 PE=1 SV=3	O15439	O15439_T648	T	648	PPVPGTPTLRNRTFS
3.18738	4.13334	4.71054	-4.0688	-5.64869	-6.9203	ABCC4	>sp|O15439|MRP4_HUMAN ATP-binding cassette sub-family C member 4 OS=Homo sapiens OX=9606 GN=ABCC4 PE=1 SV=3	O15439	O15439_T646	T	646	EQPPVPGTPTLRNRT
1.88872	1.9628	0.874061	-6.13636	-3.12258	-5.12434	ABCC4	>sp|O15439|MRP4_HUMAN ATP-binding cassette sub-family C member 4 OS=Homo sapiens OX=9606 GN=ABCC4 PE=1 SV=3	O15439	O15439_S668	S	668	SQQSSRPSLKDGALE
2.23993	1.89004	1.31345	-4.88803	-3.87528	-5.44584	ABCC4	>sp|O15439|MRP4_HUMAN ATP-binding cassette sub-family C member 4 OS=Homo sapiens OX=9606 GN=ABCC4 PE=1 SV=3	O15439	O15439_S665	S	665	SVWSQQSSRPSLKDG
0.442586	0.0594864	-0.0813847	-5.17238	-4.06666	-5.39906	ABCC4	>sp|O15439|MRP4_HUMAN ATP-binding cassette sub-family C member 4 OS=Homo sapiens OX=9606 GN=ABCC4 PE=1 SV=3	O15439	O15439_S661	S	661	FSESSVWSQQSSRPS
0.907852	1.08335	-0.0639477	-5.44885	-5.14236	-6.90356	ABCC4	>sp|O15439|MRP4_HUMAN ATP-binding cassette sub-family C member 4 OS=Homo sapiens OX=9606 GN=ABCC4 PE=1 SV=3	O15439	O15439_S664	S	664	SSVWSQQSSRPSLKD
0.373629	-3.08398	-0.980461	-5.66098	-4.60651	-4.55645	ABCC4	>sp|O15439|MRP4_HUMAN ATP-binding cassette sub-family C member 4 OS=Homo sapiens OX=9606 GN=ABCC4 PE=1 SV=3	O15439	O15439_S655	S	655	TLRNRTFSESSVWSQ
-1.37325	-1.76114	-0.755601	-5.06668	-3.73226	-4.2429	ABCC4	>sp|O15439|MRP4_HUMAN ATP-binding cassette sub-family C member 4 OS=Homo sapiens OX=9606 GN=ABCC4 PE=1 SV=3	O15439	O15439_S676	S	676	LKDGALESQDTENVP
-1.37302	-3.38958	-0.752242	-5.35898	-5.43288	-5.11825	ABCC4	>sp|O15439|MRP4_HUMAN ATP-binding cassette sub-family C member 4 OS=Homo sapiens OX=9606 GN=ABCC4 PE=1 SV=3	O15439	O15439_T679	T	679	GALESQDTENVPVTL
1.20312	1.5526	0.79387	-4.00909	-5.18945	-6.16402	ABCC5	>sp|O15440|MRP5_HUMAN ATP-binding cassette sub-family C member 5 OS=Homo sapiens OX=9606 GN=ABCC5 PE=1 SV=2	O15440	O15440_S509	S	509	SHSSIQNSPKLTPKM
0.685364	1.29838	0.35808	-5.01235	-4.17594	-6.87959	ABCC5	>sp|O15440|MRP5_HUMAN ATP-binding cassette sub-family C member 5 OS=Homo sapiens OX=9606 GN=ABCC5 PE=1 SV=2	O15440	O15440_S505	S	505	AWDSSHSSIQNSPKL
-2.18782	-2.06923	-2.7297	-4.74076	-5.08718	-3.70415	ABCC5	>sp|O15440|MRP5_HUMAN ATP-binding cassette sub-family C member 5 OS=Homo sapiens OX=9606 GN=ABCC5 PE=1 SV=2	O15440	O15440_S502	S	502	ATLAWDSSHSSIQNS
-4.15356	1.71681	-1.4339	-3.91739	-6.37267	-6.60318	ABCC5	>sp|O15440|MRP5_HUMAN ATP-binding cassette sub-family C member 5 OS=Homo sapiens OX=9606 GN=ABCC5 PE=1 SV=2	O15440	O15440_S501	S	501	NATLAWDSSHSSIQN
4.11325	4.93631	4.03427	-3.71642	-4.38079	-4.29006	POLR1G	>sp|O15446|RPA34_HUMAN DNA-directed RNA polymerase I subunit RPA34 OS=Homo sapiens OX=9606 GN=POLR1G PE=1 SV=1	O15446	O15446_S136	S	136	PLQPIPASPPPQIPP
3.34305	4.353	3.52951	-4.26074	-5.34341	-4.74939	POLR1G	>sp|O15446|RPA34_HUMAN DNA-directed RNA polymerase I subunit RPA34 OS=Homo sapiens OX=9606 GN=POLR1G PE=1 SV=1	O15446	O15446_S128	S	128	PQQSLSGSPLQPIPA
2.06611	2.57998	2.27207	-5.05496	-4.82358	-6.79564	POLR1G	>sp|O15446|RPA34_HUMAN DNA-directed RNA polymerase I subunit RPA34 OS=Homo sapiens OX=9606 GN=POLR1G PE=1 SV=1	O15446	O15446_S126	S	126	EGPQQSLSGSPLQPI
2.38686	1.10381	1.79549	-5.06865	-5.10975	-6.47124	POLR1G	>sp|O15446|RPA34_HUMAN DNA-directed RNA polymerase I subunit RPA34 OS=Homo sapiens OX=9606 GN=POLR1G PE=1 SV=1	O15446	O15446_S488	S	488	MPGPPLNSESGEEAP
2.35532	1.16202	1.71255	-5.06192	-5.10957	-4.61359	POLR1G	>sp|O15446|RPA34_HUMAN DNA-directed RNA polymerase I subunit RPA34 OS=Homo sapiens OX=9606 GN=POLR1G PE=1 SV=1	O15446	O15446_S490	S	490	GPPLNSESGEEAPTG
-0.354094	0.207914	0.478063	-4.45675	-3.66619	-6.20924	POLR1G	>sp|O15446|RPA34_HUMAN DNA-directed RNA polymerase I subunit RPA34 OS=Homo sapiens OX=9606 GN=POLR1G PE=1 SV=1	O15446	O15446_S172	S	172	LAPNLLTSGKKKKEM
-0.351591	0.191231	0.462141	-3.86357	-4.35178	-4.57658	POLR1G	>sp|O15446|RPA34_HUMAN DNA-directed RNA polymerase I subunit RPA34 OS=Homo sapiens OX=9606 GN=POLR1G PE=1 SV=1	O15446	O15446_T171	T	171	ALAPNLLTSGKKKKE
-3.51787	-3.72221	-2.15934	-4.99649	-5.78152	-6.47602	POLR1G	>sp|O15446|RPA34_HUMAN DNA-directed RNA polymerase I subunit RPA34 OS=Homo sapiens OX=9606 GN=POLR1G PE=1 SV=1	O15446	O15446_S163	S	163	PPVTGPRSALAPNLL
-0.124928	2.01352	3.00648	-4.18505	-4.44982	-5.63654	POLR1G	>sp|O15446|RPA34_HUMAN DNA-directed RNA polymerase I subunit RPA34 OS=Homo sapiens OX=9606 GN=POLR1G PE=1 SV=1	O15446	O15446_S285	S	285	PLEDTVLSPTKKRKR
-0.37097	1.79811	2.66908	-4.41646	-5.14993	-3.74739	POLR1G	>sp|O15446|RPA34_HUMAN DNA-directed RNA polymerase I subunit RPA34 OS=Homo sapiens OX=9606 GN=POLR1G PE=1 SV=1	O15446	O15446_T287	T	287	EDTVLSPTKKRKRQK
-2.97539	-4.09611	-2.8604	-6.05173	-3.34096	-5.13066	POLR1G	>sp|O15446|RPA34_HUMAN DNA-directed RNA polymerase I subunit RPA34 OS=Homo sapiens OX=9606 GN=POLR1G PE=1 SV=1	O15446	O15446_T282	T	282	NTEPLEDTVLSPTKK
-0.527924	-1.54712	-0.650105	-5.4247	-5.21027	-6.50477	POLR1G	>sp|O15446|RPA34_HUMAN DNA-directed RNA polymerase I subunit RPA34 OS=Homo sapiens OX=9606 GN=POLR1G PE=1 SV=1	O15446	O15446_T435	T	435	KERGHTVTEPIQPLE
-2.48208	-3.0001	-2.14931	-5.43822	-4.00767	-6.06458	P4HA2	>sp|O15460|P4HA2_HUMAN Prolyl 4-hydroxylase subunit alpha-2 OS=Homo sapiens OX=9606 GN=P4HA2 PE=1 SV=1	O15460	O15460_S346	S	346	VRYYDVMSDEEIERI
0.851084	0.346947	1.04603	-6.07845	-5.18113	-5.96995	NUP42	>sp|O15504|NUP42_HUMAN Nucleoporin NUP42 OS=Homo sapiens OX=9606 GN=NUP42 PE=1 SV=1	O15504	O15504_S72	S	72	KSTPWGGSRDQEKPY
-1.89548	0.269941	-1.10431	-3.54899	-3.33822	-6.57794	NUP42	>sp|O15504|NUP42_HUMAN Nucleoporin NUP42 OS=Homo sapiens OX=9606 GN=NUP42 PE=1 SV=1	O15504	O15504_T89	T	89	SFDSGASTNRKEGFG
-1.89584	-1.54219	-0.804024	-5.32646	-4.86324	-5.88475	NUP42	>sp|O15504|NUP42_HUMAN Nucleoporin NUP42 OS=Homo sapiens OX=9606 GN=NUP42 PE=1 SV=1	O15504	O15504_S85	S	85	PYFSSFDSGASTNRK
-1.71524	-1.77942	-0.789886	-4.78628	-4.68494	-5.11223	NUP42	>sp|O15504|NUP42_HUMAN Nucleoporin NUP42 OS=Homo sapiens OX=9606 GN=NUP42 PE=1 SV=1	O15504	O15504_S81	S	81	DQEKPYFSSFDSGAS
-2.45466	-1.87278	-1.1127	-3.86128	-7.49549	-6.57591	NUP42	>sp|O15504|NUP42_HUMAN Nucleoporin NUP42 OS=Homo sapiens OX=9606 GN=NUP42 PE=1 SV=1	O15504	O15504_S61	S	61	YSNVIQPSSFSKSTP
-2.49124	-1.87168	-1.1322	-5.6498	-6.10499	-4.72974	NUP42	>sp|O15504|NUP42_HUMAN Nucleoporin NUP42 OS=Homo sapiens OX=9606 GN=NUP42 PE=1 SV=1	O15504	O15504_S62	S	62	SNVIQPSSFSKSTPW
-2.49087	-1.87228	-1.13422	-6.40031	-4.0818	-5.13655	NUP42	>sp|O15504|NUP42_HUMAN Nucleoporin NUP42 OS=Homo sapiens OX=9606 GN=NUP42 PE=1 SV=1	O15504	O15504_S64	S	64	VIQPSSFSKSTPWGG
-1.32551	-0.758556	-0.564334	-4.66851	-4.1319	-5.53362	NUP42	>sp|O15504|NUP42_HUMAN Nucleoporin NUP42 OS=Homo sapiens OX=9606 GN=NUP42 PE=1 SV=1	O15504	O15504_S51	S	51	RRGWNTTSQRYSNVI
-3.05229	-3.67445	-1.8657	-4.57289	-4.5714	-6.21695	NUP42	>sp|O15504|NUP42_HUMAN Nucleoporin NUP42 OS=Homo sapiens OX=9606 GN=NUP42 PE=1 SV=1	O15504	O15504_S106	S	106	ENPFASLSPDEQKDE
-0.20917	0.689483	-0.894599	-4.20389	-4.86991	-4.5942	CLOCK	>sp|O15516|CLOCK_HUMAN Circadian locomoter output cycles protein kaput OS=Homo sapiens OX=9606 GN=CLOCK PE=1 SV=1	O15516	O15516_S446	S	446	KSSHTAVSDPSSTPT
-0.170093	0.730535	-0.714241	-4.96875	-5.74632	-4.94445	CLOCK	>sp|O15516|CLOCK_HUMAN Circadian locomoter output cycles protein kaput OS=Homo sapiens OX=9606 GN=CLOCK PE=1 SV=1	O15516	O15516_S440	S	440	SSRSSRKSSHTAVSD
-0.773785	-0.319789	-0.991643	-5.00078	-4.90673	-5.0353	CLOCK	>sp|O15516|CLOCK_HUMAN Circadian locomoter output cycles protein kaput OS=Homo sapiens OX=9606 GN=CLOCK PE=1 SV=1	O15516	O15516_S408	S	408	DKSQDSGSDNRINTV
-0.773785	-0.319789	-0.991643	-4.2513	-5.55819	-5.0246	CLOCK	>sp|O15516|CLOCK_HUMAN Circadian locomoter output cycles protein kaput OS=Homo sapiens OX=9606 GN=CLOCK PE=1 SV=1	O15516	O15516_S406	S	406	AADKSQDSGSDNRIN
-1.75021	-1.5902	-1.83187	-5.34322	-4.15883	-5.10862	MAFG;MAFK;MAFF	>sp|O15525|MAFG_HUMAN Transcription factor MafG OS=Homo sapiens OX=9606 GN=MAFG PE=1 SV=1;>sp|O60675|MAFK_HUMAN Transcription factor MafK OS=Homo sapiens OX=9606 GN=MAFK PE=1 SV=1;>sp|Q9ULX9|MAFF_HUMAN Transcription factor MafF OS=Homo sapiens OX=9606 GN=MAFF PE=1 SV=2	O15525	O15525_S67	S	67	KNRGYAASCRVKRVT
-1.75021	-1.5902	-1.83187	-5.93579	-4.51907	-5.89079	MAFG;MAFK;MAFF	>sp|O15525|MAFG_HUMAN Transcription factor MafG OS=Homo sapiens OX=9606 GN=MAFG PE=1 SV=1;>sp|O60675|MAFK_HUMAN Transcription factor MafK OS=Homo sapiens OX=9606 GN=MAFK PE=1 SV=1;>sp|Q9ULX9|MAFF_HUMAN Transcription factor MafF OS=Homo sapiens OX=9606 GN=MAFF PE=1 SV=2	O60675	O60675_S67	S	67	KNRGYAASCRIKRVT
-1.75021	-1.5902	-1.83187	-4.83145	-4.98633	-6.42919	MAFG;MAFK;MAFF	>sp|O15525|MAFG_HUMAN Transcription factor MafG OS=Homo sapiens OX=9606 GN=MAFG PE=1 SV=1;>sp|O60675|MAFK_HUMAN Transcription factor MafK OS=Homo sapiens OX=9606 GN=MAFK PE=1 SV=1;>sp|Q9ULX9|MAFF_HUMAN Transcription factor MafF OS=Homo sapiens OX=9606 GN=MAFF PE=1 SV=2	Q9ULX9	Q9ULX9_S67	S	67	KNRGYAASCRVKRVC
-0.770928	0.20683	0.664461	-5.08291	-5.26051	-5.59586	PDPK1	>sp|O15530|PDPK1_HUMAN 3-phosphoinositide-dependent protein kinase 1 OS=Homo sapiens OX=9606 GN=PDPK1 PE=1 SV=1	O15530	O15530_S241	S	241	SKQARANSFVGTAQY
-1.25651	-0.229426	0.316464	-5.70632	-2.82554	-5.58363	PDPK1	>sp|O15530|PDPK1_HUMAN 3-phosphoinositide-dependent protein kinase 1 OS=Homo sapiens OX=9606 GN=PDPK1 PE=1 SV=1	O15530	O15530_T245	T	245	RANSFVGTAQYVSPE
-1.70042	-0.587355	-0.102927	-4.75155	-5.07306	-5.2272	PDPK1	>sp|O15530|PDPK1_HUMAN 3-phosphoinositide-dependent protein kinase 1 OS=Homo sapiens OX=9606 GN=PDPK1 PE=1 SV=1	O15530	O15530_Y248	Y	248	SFVGTAQYVSPELLT
-0.0947791	-4.93062	-1.61199	-3.53731	-4.73826	-6.98705	TAPBP	>sp|O15533|TPSN_HUMAN Tapasin OS=Homo sapiens OX=9606 GN=TAPBP PE=1 SV=1	O15533	O15533_S102	S	102	RFVPLPASAKWASGL
3.69429	4.37119	3.30562	-5.8254	-4.31148	-5.82251	PER1	>sp|O15534|PER1_HUMAN Period circadian protein homolog 1 OS=Homo sapiens OX=9606 GN=PER1 PE=1 SV=2	O15534	O15534_S815	S	815	DSSSTAPSALGERGC
2.48013	3.12581	1.99962	-3.82816	-5.28972	-6.61281	PER1	>sp|O15534|PER1_HUMAN Period circadian protein homolog 1 OS=Homo sapiens OX=9606 GN=PER1 PE=1 SV=2	O15534	O15534_S810	S	810	RLRGLDSSSTAPSAL
2.87592	3.57142	2.48641	-6.27638	-3.59772	-6.39258	PER1	>sp|O15534|PER1_HUMAN Period circadian protein homolog 1 OS=Homo sapiens OX=9606 GN=PER1 PE=1 SV=2	O15534	O15534_S811	S	811	LRGLDSSSTAPSALG
1.02173	1.74632	0.784316	-4.61829	-5.15543	-5.50568	PER1	>sp|O15534|PER1_HUMAN Period circadian protein homolog 1 OS=Homo sapiens OX=9606 GN=PER1 PE=1 SV=2	O15534	O15534_T812	T	812	RGLDSSSTAPSALGE
1.16008	0.330558	0.211922	-4.70443	-5.50702	-4.50759	PER1	>sp|O15534|PER1_HUMAN Period circadian protein homolog 1 OS=Homo sapiens OX=9606 GN=PER1 PE=1 SV=2	O15534	O15534_S1104	S	1104	YFGSIDSSEAEAGAA
1.16008	0.330558	0.211922	-3.741	-4.8022	-5.17796	PER1	>sp|O15534|PER1_HUMAN Period circadian protein homolog 1 OS=Homo sapiens OX=9606 GN=PER1 PE=1 SV=2	O15534	O15534_S1103	S	1103	KYFGSIDSSEAEAGA
4.02345	3.86079	4.28777	-5.45066	-4.57849	-6.37418	RNF113A	>sp|O15541|R113A_HUMAN E3 ubiquitin-protein ligase RNF113A OS=Homo sapiens OX=9606 GN=RNF113A PE=1 SV=1	O15541	O15541_S6	S	6	__MAEQLSPGKAVDQ
-0.398052	-2.61541	-3.20249	-4.44567	-3.94916	-6.17766	RNF113A	>sp|O15541|R113A_HUMAN E3 ubiquitin-protein ligase RNF113A OS=Homo sapiens OX=9606 GN=RNF113A PE=1 SV=1	O15541	O15541_S253	S	253	DENYEVGSDDEEIPF
3.80762	-4.45034	-2.07236	-4.86293	-6.1233	-5.12357	RNF113A	>sp|O15541|R113A_HUMAN E3 ubiquitin-protein ligase RNF113A OS=Homo sapiens OX=9606 GN=RNF113A PE=1 SV=1	O15541	O15541_T323	T	323	KLEKHRATGEGGASD
-2.3199	-2.29053	-2.01564	-4.54755	-5.56692	-7.21362	KDM6A	>sp|O15550|KDM6A_HUMAN Lysine-specific demethylase 6A OS=Homo sapiens OX=9606 GN=KDM6A PE=1 SV=2	O15550	O15550_S769	S	769	PSHGDSKSPGLLSSD
2.70697	2.99654	3.23956	-3.85959	-5.50781	-5.62577	DHX15	>sp|O43143|DHX15_HUMAN Pre-mRNA-splicing factor ATP-dependent RNA helicase DHX15 OS=Homo sapiens OX=9606 GN=DHX15 PE=1 SV=2	O43143	O43143_T65	T	65	EKELRASTNAMLISA
2.70816	2.96462	3.24828	-6.04319	-3.82873	-3.7709	DHX15	>sp|O43143|DHX15_HUMAN Pre-mRNA-splicing factor ATP-dependent RNA helicase DHX15 OS=Homo sapiens OX=9606 GN=DHX15 PE=1 SV=2	O43143	O43143_S64	S	64	KEKELRASTNAMLIS
-4.96445	-4.01277	-3.8367	-5.7751	-4.59575	-6.21264	DHX15	>sp|O43143|DHX15_HUMAN Pre-mRNA-splicing factor ATP-dependent RNA helicase DHX15 OS=Homo sapiens OX=9606 GN=DHX15 PE=1 SV=2	O43143	O43143_S71	S	71	STNAMLISAGLPPLK
-0.422909	-0.530933	0.251673	-5.18842	-5.55938	-6.13581	DHX15	>sp|O43143|DHX15_HUMAN Pre-mRNA-splicing factor ATP-dependent RNA helicase DHX15 OS=Homo sapiens OX=9606 GN=DHX15 PE=1 SV=2	O43143	O43143_S15	S	15	DLGEDYPSGKKRAGT
-0.545782	-0.847979	0.105115	-4.7277	-4.69937	-5.77849	DHX15	>sp|O43143|DHX15_HUMAN Pre-mRNA-splicing factor ATP-dependent RNA helicase DHX15 OS=Homo sapiens OX=9606 GN=DHX15 PE=1 SV=2	O43143	O43143_Y13	Y	13	RLDLGEDYPSGKKRA
0.464515	-3.88034	-1.35298	-5.5303	-5.03501	-6.6576	ZZEF1	>sp|O43149|ZZEF1_HUMAN Zinc finger ZZ-type and EF-hand domain-containing protein 1 OS=Homo sapiens OX=9606 GN=ZZEF1 PE=1 SV=6	O43149	O43149_T1521	T	1521	EEPLSPSTPTRRPPF
0.464515	-3.88034	-1.35298	-3.96279	-6.47512	-5.03441	ZZEF1	>sp|O43149|ZZEF1_HUMAN Zinc finger ZZ-type and EF-hand domain-containing protein 1 OS=Homo sapiens OX=9606 GN=ZZEF1 PE=1 SV=6	O43149	O43149_S1518	S	1518	ATAEEPLSPSTPTRR
-1.57959	-4.30525	-2.1866	-3.95844	-4.3024	-5.71835	ZZEF1	>sp|O43149|ZZEF1_HUMAN Zinc finger ZZ-type and EF-hand domain-containing protein 1 OS=Homo sapiens OX=9606 GN=ZZEF1 PE=1 SV=6	O43149	O43149_T1523	T	1523	PLSPSTPTRRPPFTR
-2.00939	-2.18962	-1.6703	-3.838	-4.57214	-5.67842	ZZEF1	>sp|O43149|ZZEF1_HUMAN Zinc finger ZZ-type and EF-hand domain-containing protein 1 OS=Homo sapiens OX=9606 GN=ZZEF1 PE=1 SV=6	O43149	O43149_T1477	T	1477	FQASVSPTEAAPPAT
-2.028	-2.18962	-1.68026	-5.51243	-5.14445	-6.07939	ZZEF1	>sp|O43149|ZZEF1_HUMAN Zinc finger ZZ-type and EF-hand domain-containing protein 1 OS=Homo sapiens OX=9606 GN=ZZEF1 PE=1 SV=6	O43149	O43149_S1475	S	1475	EHFQASVSPTEAAPP
-2.07974	-2.18962	-1.70797	-4.58492	-5.04122	-6.11751	ZZEF1	>sp|O43149|ZZEF1_HUMAN Zinc finger ZZ-type and EF-hand domain-containing protein 1 OS=Homo sapiens OX=9606 GN=ZZEF1 PE=1 SV=6	O43149	O43149_S1473	S	1473	VEEHFQASVSPTEAA
-2.81496	-2.60794	-2.24937	-4.90392	-4.66725	-5.30836	ZZEF1	>sp|O43149|ZZEF1_HUMAN Zinc finger ZZ-type and EF-hand domain-containing protein 1 OS=Homo sapiens OX=9606 GN=ZZEF1 PE=1 SV=6	O43149	O43149_T1462	T	1462	PLNKRQRTSSVVEEH
2.76111	-4.82076	-0.0435963	-5.41254	-4.9996	-3.88201	ZZEF1	>sp|O43149|ZZEF1_HUMAN Zinc finger ZZ-type and EF-hand domain-containing protein 1 OS=Homo sapiens OX=9606 GN=ZZEF1 PE=1 SV=6	O43149	O43149_S2443	S	2443	EEVERPVSSPGDPEQ
-2.16363	-0.155294	0.526968	-5.7331	-4.42625	-5.79416	ASAP2	>sp|O43150|ASAP2_HUMAN Arf-GAP with SH3 domain, ANK repeat and PH domain-containing protein 2 OS=Homo sapiens OX=9606 GN=ASAP2 PE=1 SV=3	O43150	O43150_S822	S	822	GSRQRSSSDPPAVHP
-1.75609	-1.80266	-0.594516	-6.00596	-4.72838	-5.31716	ASAP2	>sp|O43150|ASAP2_HUMAN Arf-GAP with SH3 domain, ANK repeat and PH domain-containing protein 2 OS=Homo sapiens OX=9606 GN=ASAP2 PE=1 SV=3	O43150	O43150_S701	S	701	LHEDLDESDDDMDEK
1.64741	2.76574	1.32162	-3.99798	-4.99649	-7.88284	FLRT2	>sp|O43155|FLRT2_HUMAN Leucine-rich repeat transmembrane protein FLRT2 OS=Homo sapiens OX=9606 GN=FLRT2 PE=1 SV=1	O43155	O43155_S422	S	422	ERVTPPISERIQLSI
1.64741	2.76574	1.32162	-5.39094	-4.67426	-5.46308	FLRT2	>sp|O43155|FLRT2_HUMAN Leucine-rich repeat transmembrane protein FLRT2 OS=Homo sapiens OX=9606 GN=FLRT2 PE=1 SV=1	O43155	O43155_T418	T	418	WDGRERVTPPISERI
-1.38156	-1.83821	-0.604551	-6.53131	-6.27314	-5.52376	TTI1	>sp|O43156|TTI1_HUMAN TELO2-interacting protein 1 homolog OS=Homo sapiens OX=9606 GN=TTI1 PE=1 SV=3	O43156	O43156_S459	S	459	NSDDLNASPKTSATQ
3.61837	1.15429	2.65828	-4.53962	-3.3119	-4.91385	RRP8	>sp|O43159|RRP8_HUMAN Ribosomal RNA-processing protein 8 OS=Homo sapiens OX=9606 GN=RRP8 PE=1 SV=2	O43159	O43159_S106	S	106	QGPPCSDSEEEVERK
3.61837	1.15429	2.65828	-4.82444	-4.13065	-5.52134	RRP8	>sp|O43159|RRP8_HUMAN Ribosomal RNA-processing protein 8 OS=Homo sapiens OX=9606 GN=RRP8 PE=1 SV=2	O43159	O43159_S104	S	104	QKQGPPCSDSEEEVE
0.304495	0.413455	0.298632	-6.27954	-4.02089	-3.34896	RRP8	>sp|O43159|RRP8_HUMAN Ribosomal RNA-processing protein 8 OS=Homo sapiens OX=9606 GN=RRP8 PE=1 SV=2	O43159	O43159_S126	S	126	QALVGSDSAEDEKRK
0.241455	0.380474	0.154686	-4.46397	-5.50836	-4.38004	RRP8	>sp|O43159|RRP8_HUMAN Ribosomal RNA-processing protein 8 OS=Homo sapiens OX=9606 GN=RRP8 PE=1 SV=2	O43159	O43159_S124	S	124	HKQALVGSDSAEDEK
-2.41158	-1.26123	0.000534058	-4.06992	-3.9408	-7.21208	RRP8	>sp|O43159|RRP8_HUMAN Ribosomal RNA-processing protein 8 OS=Homo sapiens OX=9606 GN=RRP8 PE=1 SV=2	O43159	O43159_S223	S	223	PTEKTEVSPVPRTDS
2.21525	-3.40193	0.461206	-4.48464	-4.47266	-4.33626	RRP8	>sp|O43159|RRP8_HUMAN Ribosomal RNA-processing protein 8 OS=Homo sapiens OX=9606 GN=RRP8 PE=1 SV=2	O43159	O43159_S62	S	62	HPPSLCISDSEEEEE
0.967489	-4.3568	-0.125782	-5.46578	-4.00666	-6.26736	RRP8	>sp|O43159|RRP8_HUMAN Ribosomal RNA-processing protein 8 OS=Homo sapiens OX=9606 GN=RRP8 PE=1 SV=2	O43159	O43159_S58	S	58	SLSQHPPSLCISDSE
1.42663	-4.75954	-1.11971	-6.03611	-4.4619	-4.22918	RRP8	>sp|O43159|RRP8_HUMAN Ribosomal RNA-processing protein 8 OS=Homo sapiens OX=9606 GN=RRP8 PE=1 SV=2	O43159	O43159_S64	S	64	PSLCISDSEEEEEER
1.15059	0.683248	1.29876	-5.14675	-4.70562	-6.02775	PJA2	>sp|O43164|PJA2_HUMAN E3 ubiquitin-protein ligase Praja-2 OS=Homo sapiens OX=9606 GN=PJA2 PE=1 SV=4	O43164	O43164_S453	S	453	GTEKDQSSSDESWET
0.827714	0.516789	1.19798	-4.47786	-4.48331	-4.47678	PJA2	>sp|O43164|PJA2_HUMAN E3 ubiquitin-protein ligase Praja-2 OS=Homo sapiens OX=9606 GN=PJA2 PE=1 SV=4	O43164	O43164_S454	S	454	TEKDQSSSDESWETL
1.09148	-0.410752	1.26611	-4.68132	-4.09048	-6.77681	PJA2	>sp|O43164|PJA2_HUMAN E3 ubiquitin-protein ligase Praja-2 OS=Homo sapiens OX=9606 GN=PJA2 PE=1 SV=4	O43164	O43164_S452	S	452	SGTEKDQSSSDESWE
0.332739	0.818353	1.38587	-3.29811	-4.63727	-4.95138	PJA2	>sp|O43164|PJA2_HUMAN E3 ubiquitin-protein ligase Praja-2 OS=Homo sapiens OX=9606 GN=PJA2 PE=1 SV=4	O43164	O43164_S324	S	324	KVRKLISSSQVDQET
0.176085	0.800532	1.34184	-6.94576	-4.9102	-7.22153	PJA2	>sp|O43164|PJA2_HUMAN E3 ubiquitin-protein ligase Praja-2 OS=Homo sapiens OX=9606 GN=PJA2 PE=1 SV=4	O43164	O43164_S325	S	325	VRKLISSSQVDQETG
0.144079	0.553352	1.08396	-6.27161	-4.24946	-5.69556	PJA2	>sp|O43164|PJA2_HUMAN E3 ubiquitin-protein ligase Praja-2 OS=Homo sapiens OX=9606 GN=PJA2 PE=1 SV=4	O43164	O43164_S323	S	323	PKVRKLISSSQVDQE
-1.14601	-1.5722	-1.40387	-5.95546	-4.6332	-4.88829	PJA2	>sp|O43164|PJA2_HUMAN E3 ubiquitin-protein ligase Praja-2 OS=Homo sapiens OX=9606 GN=PJA2 PE=1 SV=4	O43164	O43164_S260	S	260	SQEIQRSSQDEMVST
-1.28994	-1.68648	-1.52037	-3.5026	-4.90774	-3.99567	PJA2	>sp|O43164|PJA2_HUMAN E3 ubiquitin-protein ligase Praja-2 OS=Homo sapiens OX=9606 GN=PJA2 PE=1 SV=4	O43164	O43164_S259	S	259	NSQEIQRSSQDEMVS
0.220627	-2.26433	-2.81253	-4.25414	-5.03708	-5.18047	PJA2	>sp|O43164|PJA2_HUMAN E3 ubiquitin-protein ligase Praja-2 OS=Homo sapiens OX=9606 GN=PJA2 PE=1 SV=4	O43164	O43164_S439	S	439	SDGEWSASLPHRFSG
0.220627	-2.26433	-2.81253	-3.71751	-5.15762	-6.09069	PJA2	>sp|O43164|PJA2_HUMAN E3 ubiquitin-protein ligase Praja-2 OS=Homo sapiens OX=9606 GN=PJA2 PE=1 SV=4	O43164	O43164_S437	S	437	ECSDGEWSASLPHRF
-3.36387	-2.07987	-3.94737	-4.64757	-5.8339	-6.34337	PJA2	>sp|O43164|PJA2_HUMAN E3 ubiquitin-protein ligase Praja-2 OS=Homo sapiens OX=9606 GN=PJA2 PE=1 SV=4	O43164	O43164_S309	S	309	REKNHGSSPEQVVRP
-3.36387	-2.07987	-3.94737	-4.13367	-6.25958	-4.6241	PJA2	>sp|O43164|PJA2_HUMAN E3 ubiquitin-protein ligase Praja-2 OS=Homo sapiens OX=9606 GN=PJA2 PE=1 SV=4	O43164	O43164_S308	S	308	DREKNHGSSPEQVVR
0.441662	1.1617	0.0697231	-3.68679	-5.00362	-6.27944	SIPA1L1	>sp|O43166|SI1L1_HUMAN Signal-induced proliferation-associated 1-like protein 1 OS=Homo sapiens OX=9606 GN=SIPA1L1 PE=1 SV=4	O43166	O43166_S1588	S	1588	HRTLSDESIYNSQRE
0.580452	1.21314	0.371838	-4.85963	-5.09511	-5.30791	SIPA1L1	>sp|O43166|SI1L1_HUMAN Signal-induced proliferation-associated 1-like protein 1 OS=Homo sapiens OX=9606 GN=SIPA1L1 PE=1 SV=4	O43166	O43166_S1585	S	1585	RALHRTLSDESIYNS
-1.37695	-0.972325	-0.047987	-3.2172	-3.97424	-4.85483	SIPA1L1	>sp|O43166|SI1L1_HUMAN Signal-induced proliferation-associated 1-like protein 1 OS=Homo sapiens OX=9606 GN=SIPA1L1 PE=1 SV=4	O43166	O43166_S162	S	162	MPEAYPSSPRKALRR
-1.4916	-1.12185	-0.101635	-6.29744	-5.75098	-2.80979	SIPA1L1	>sp|O43166|SI1L1_HUMAN Signal-induced proliferation-associated 1-like protein 1 OS=Homo sapiens OX=9606 GN=SIPA1L1 PE=1 SV=4	O43166	O43166_Y159	Y	159	RFLMPEAYPSSPRKA
-1.77277	-1.48501	-0.527235	-4.59501	-4.65721	-4.94365	SIPA1L1	>sp|O43166|SI1L1_HUMAN Signal-induced proliferation-associated 1-like protein 1 OS=Homo sapiens OX=9606 GN=SIPA1L1 PE=1 SV=4	O43166	O43166_S161	S	161	LMPEAYPSSPRKALR
0.404366	0.574657	0.473723	-4.12904	-5.93496	-4.88084	SIPA1L1	>sp|O43166|SI1L1_HUMAN Signal-induced proliferation-associated 1-like protein 1 OS=Homo sapiens OX=9606 GN=SIPA1L1 PE=1 SV=4	O43166	O43166_S1170	S	1170	GGTYRQKSMPEGFGV
-1.8537	-1.72228	-1.12698	-6.77859	-3.01554	-3.85272	SIPA1L1	>sp|O43166|SI1L1_HUMAN Signal-induced proliferation-associated 1-like protein 1 OS=Homo sapiens OX=9606 GN=SIPA1L1 PE=1 SV=4	O43166	O43166_S1151	S	1151	SQCRNSPSNLSSSSD
-2.06696	-1.98489	-1.21554	-3.67571	-4.5517	-4.00687	SIPA1L1	>sp|O43166|SI1L1_HUMAN Signal-induced proliferation-associated 1-like protein 1 OS=Homo sapiens OX=9606 GN=SIPA1L1 PE=1 SV=4	O43166	O43166_S1149	S	1149	ARSQCRNSPSNLSSS
-2.73332	-2.34693	-1.70652	-5.78053	-3.94314	-4.35127	SIPA1L1	>sp|O43166|SI1L1_HUMAN Signal-induced proliferation-associated 1-like protein 1 OS=Homo sapiens OX=9606 GN=SIPA1L1 PE=1 SV=4	O43166	O43166_S1154	S	1154	RNSPSNLSSSSDTGS
-2.98985	-2.91833	-2.63047	-5.08788	-5.41056	-5.72897	SIPA1L1	>sp|O43166|SI1L1_HUMAN Signal-induced proliferation-associated 1-like protein 1 OS=Homo sapiens OX=9606 GN=SIPA1L1 PE=1 SV=4	O43166	O43166_S1155	S	1155	NSPSNLSSSSDTGSV
-3.60224	-3.03592	-2.61583	-4.60257	-4.53763	-5.31909	SIPA1L1	>sp|O43166|SI1L1_HUMAN Signal-induced proliferation-associated 1-like protein 1 OS=Homo sapiens OX=9606 GN=SIPA1L1 PE=1 SV=4	O43166	O43166_S1156	S	1156	SPSNLSSSSDTGSVG
-3.60224	-3.03592	-2.61583	-4.24747	-5.84197	-5.92323	SIPA1L1	>sp|O43166|SI1L1_HUMAN Signal-induced proliferation-associated 1-like protein 1 OS=Homo sapiens OX=9606 GN=SIPA1L1 PE=1 SV=4	O43166	O43166_S1157	S	1157	PSNLSSSSDTGSVGG
-0.810355	-0.629851	-0.681398	-4.65154	-4.50303	-3.23309	SIPA1L1	>sp|O43166|SI1L1_HUMAN Signal-induced proliferation-associated 1-like protein 1 OS=Homo sapiens OX=9606 GN=SIPA1L1 PE=1 SV=4	O43166	O43166_T290	T	290	KRRSKSETGDSSIFR
-0.80963	-0.653348	-0.682161	-3.59171	-4.47732	-4.61963	SIPA1L1	>sp|O43166|SI1L1_HUMAN Signal-induced proliferation-associated 1-like protein 1 OS=Homo sapiens OX=9606 GN=SIPA1L1 PE=1 SV=4	O43166	O43166_S288	S	288	PLKRRSKSETGDSSI
-0.688239	-2.91472	-1.24645	-6.12973	-4.93499	-6.89866	SIPA1L1	>sp|O43166|SI1L1_HUMAN Signal-induced proliferation-associated 1-like protein 1 OS=Homo sapiens OX=9606 GN=SIPA1L1 PE=1 SV=4	O43166	O43166_S211	S	211	REYGSTSSIDKQGTS
-0.688239	-2.91472	-1.24645	-6.15569	-5.37274	-5.63405	SIPA1L1	>sp|O43166|SI1L1_HUMAN Signal-induced proliferation-associated 1-like protein 1 OS=Homo sapiens OX=9606 GN=SIPA1L1 PE=1 SV=4	O43166	O43166_S208	S	208	SLHREYGSTSSIDKQ
-1.84722	-2.46614	-2.29761	-6.40363	-5.73016	-4.10137	SIPA1L1	>sp|O43166|SI1L1_HUMAN Signal-induced proliferation-associated 1-like protein 1 OS=Homo sapiens OX=9606 GN=SIPA1L1 PE=1 SV=4	O43166	O43166_S258	S	258	GGKGSGFSLDVIDGP
-2.28892	-3.04022	-2.72908	-4.8914	-5.00671	-5.71359	SIPA1L1	>sp|O43166|SI1L1_HUMAN Signal-induced proliferation-associated 1-like protein 1 OS=Homo sapiens OX=9606 GN=SIPA1L1 PE=1 SV=4	O43166	O43166_S255	S	255	ITGGGKGSGFSLDVI
-1.83596	-0.348287	-0.927683	-4.88373	-4.76423	-6.74663	SIPA1L1	>sp|O43166|SI1L1_HUMAN Signal-induced proliferation-associated 1-like protein 1 OS=Homo sapiens OX=9606 GN=SIPA1L1 PE=1 SV=4	O43166	O43166_S1443	S	1443	VFTSARSSPKEELHP
2.28782	2.03529	2.84672	-4.72087	-4.45947	-7.87739	PRPF4	>sp|O43172|PRP4_HUMAN U4/U6 small nuclear ribonucleoprotein Prp4 OS=Homo sapiens OX=9606 GN=PRPF4 PE=1 SV=2	O43172	O43172_S48	S	48	ERLAKGESGILGKDG
-4.30493	-3.87345	-3.64638	-5.49707	-4.13781	-6.59152	PRPF4	>sp|O43172|PRP4_HUMAN U4/U6 small nuclear ribonucleoprotein Prp4 OS=Homo sapiens OX=9606 GN=PRPF4 PE=1 SV=2	O43172	O43172_S138	S	138	ERLRNILSVVGTDAL
1.85051	2.55042	2.82588	-4.66543	-4.67445	-6.19358	PHGDH	>sp|O43175|SERA_HUMAN D-3-phosphoglycerate dehydrogenase OS=Homo sapiens OX=9606 GN=PHGDH PE=1 SV=4	O43175	O43175_T353	T	353	WAGSPKGTIQVITQG
-2.89826	-1.9265	-1.11174	-7.38652	-4.92495	-6.78299	PHGDH	>sp|O43175|SERA_HUMAN D-3-phosphoglycerate dehydrogenase OS=Homo sapiens OX=9606 GN=PHGDH PE=1 SV=4	O43175	O43175_T358	T	358	KGTIQVITQGTSLKN
-2.899	-1.92717	-1.11135	-3.91535	-4.83292	-5.24843	PHGDH	>sp|O43175|SERA_HUMAN D-3-phosphoglycerate dehydrogenase OS=Homo sapiens OX=9606 GN=PHGDH PE=1 SV=4	O43175	O43175_S362	S	362	QVITQGTSLKNAGNC
-3.00117	-2.10261	-1.23434	-5.24769	-4.76262	-5.75029	PHGDH	>sp|O43175|SERA_HUMAN D-3-phosphoglycerate dehydrogenase OS=Homo sapiens OX=9606 GN=PHGDH PE=1 SV=4	O43175	O43175_T361	T	361	IQVITQGTSLKNAGN
0.0526447	0.992478	1.68758	-4.67264	-4.92782	-5.81079	PHGDH	>sp|O43175|SERA_HUMAN D-3-phosphoglycerate dehydrogenase OS=Homo sapiens OX=9606 GN=PHGDH PE=1 SV=4	O43175	O43175_T125	T	125	ARQIPQATASMKDGK
-3.71983	-3.20017	-2.30141	-5.52977	-4.63028	-7.49911	PHGDH	>sp|O43175|SERA_HUMAN D-3-phosphoglycerate dehydrogenase OS=Homo sapiens OX=9606 GN=PHGDH PE=1 SV=4	O43175	O43175_T147	T	147	GTELNGKTLGILGLG
-2.35456	-1.46229	-1.33297	-5.47006	-4.25632	-5.32421	PHGDH	>sp|O43175|SERA_HUMAN D-3-phosphoglycerate dehydrogenase OS=Homo sapiens OX=9606 GN=PHGDH PE=1 SV=4	O43175	O43175_T78	T	78	QVVGRAGTGVDNVDL
-0.105498	0.413194	0.930485	-5.47513	-4.73255	-4.17433	PHGDH	>sp|O43175|SERA_HUMAN D-3-phosphoglycerate dehydrogenase OS=Homo sapiens OX=9606 GN=PHGDH PE=1 SV=4	O43175	O43175_S349	S	349	LMRAWAGSPKGTIQV
-1.96893	-2.66584	-2.51726	-5.98424	-2.93517	-6.64157	NDUFS4	>sp|O43181|NDUS4_HUMAN NADH dehydrogenase [ubiquinone] iron-sulfur protein 4, mitochondrial OS=Homo sapiens OX=9606 GN=NDUFS4 PE=1 SV=1	O43181	O43181_S159	S	159	VPKPKSKSYGANFSW
4.92519	4.81096	4.77095	-1.27821	0.357895	-1.00754	DYNC1LI2	>sp|O43237|DC1L2_HUMAN Cytoplasmic dynein 1 light intermediate chain 2 OS=Homo sapiens OX=9606 GN=DYNC1LI2 PE=1 SV=1	O43237	O43237_S194	S	194	PEEGCQGSPQRRGPL
0.3745	1.6797	2.20563	-3.66733	-4.07703	-5.03844	DYNC1LI2	>sp|O43237|DC1L2_HUMAN Cytoplasmic dynein 1 light intermediate chain 2 OS=Homo sapiens OX=9606 GN=DYNC1LI2 PE=1 SV=1	O43237	O43237_S411	S	411	PSSSPGTSVKKPDPN
0.307888	1.59348	2.18613	-4.96461	-4.35066	-5.88535	DYNC1LI2	>sp|O43237|DC1L2_HUMAN Cytoplasmic dynein 1 light intermediate chain 2 OS=Homo sapiens OX=9606 GN=DYNC1LI2 PE=1 SV=1	O43237	O43237_S406	S	406	GPASVPSSSPGTSVK
0.307872	1.58964	2.18563	-6.22842	-5.37388	-5.41994	DYNC1LI2	>sp|O43237|DC1L2_HUMAN Cytoplasmic dynein 1 light intermediate chain 2 OS=Homo sapiens OX=9606 GN=DYNC1LI2 PE=1 SV=1	O43237	O43237_T410	T	410	VPSSSPGTSVKKPDP
0.225668	1.55584	2.09194	-5.40466	-4.21209	-5.64949	DYNC1LI2	>sp|O43237|DC1L2_HUMAN Cytoplasmic dynein 1 light intermediate chain 2 OS=Homo sapiens OX=9606 GN=DYNC1LI2 PE=1 SV=1	O43237	O43237_S405	S	405	GGPASVPSSSPGTSV
0.219584	1.54973	2.09604	-4.67716	-6.23644	-4.7697	DYNC1LI2	>sp|O43237|DC1L2_HUMAN Cytoplasmic dynein 1 light intermediate chain 2 OS=Homo sapiens OX=9606 GN=DYNC1LI2 PE=1 SV=1	O43237	O43237_S407	S	407	PASVPSSSPGTSVKK
2.52799	3.32796	2.58739	1.67639	1.73441	1.76736	DYNC1LI2	>sp|O43237|DC1L2_HUMAN Cytoplasmic dynein 1 light intermediate chain 2 OS=Homo sapiens OX=9606 GN=DYNC1LI2 PE=1 SV=1	O43237	O43237_S446	S	446	KKTGSPGSPGAGGVQ
2.42092	3.21859	2.28952	0.584981	0.641882	0.659065	DYNC1LI2	>sp|O43237|DC1L2_HUMAN Cytoplasmic dynein 1 light intermediate chain 2 OS=Homo sapiens OX=9606 GN=DYNC1LI2 PE=1 SV=1	O43237	O43237_S443	S	443	LLSKKTGSPGSPGAG
-1.41458	-1.66378	-1.38132	-4.97519	-4.2189	-4.89836	DYNC1LI2	>sp|O43237|DC1L2_HUMAN Cytoplasmic dynein 1 light intermediate chain 2 OS=Homo sapiens OX=9606 GN=DYNC1LI2 PE=1 SV=1	O43237	O43237_T488	T	488	SMVTNSSTENEA___
-1.73332	-1.80371	-1.36996	-5.12957	-4.9201	-3.98007	DYNC1LI2	>sp|O43237|DC1L2_HUMAN Cytoplasmic dynein 1 light intermediate chain 2 OS=Homo sapiens OX=9606 GN=DYNC1LI2 PE=1 SV=1	O43237	O43237_S487	S	487	DSMVTNSSTENEA__
-1.94339	-1.85101	-1.53664	-4.73599	-4.76413	-7.01497	DYNC1LI2	>sp|O43237|DC1L2_HUMAN Cytoplasmic dynein 1 light intermediate chain 2 OS=Homo sapiens OX=9606 GN=DYNC1LI2 PE=1 SV=1	O43237	O43237_T484	T	484	RKPDSMVTNSSTENE
-1.95138	-2.07854	-1.66412	-5.4571	-4.98642	-4.26694	DYNC1LI2	>sp|O43237|DC1L2_HUMAN Cytoplasmic dynein 1 light intermediate chain 2 OS=Homo sapiens OX=9606 GN=DYNC1LI2 PE=1 SV=1	O43237	O43237_S486	S	486	PDSMVTNSSTENEA_
-1.43925	-4.15902	-0.909373	-5.11235	-3.97005	-5.41508	PSMD3	>sp|O43242|PSMD3_HUMAN 26S proteasome non-ATPase regulatory subunit 3 OS=Homo sapiens OX=9606 GN=PSMD3 PE=1 SV=2	O43242	O43242_T48	T	48	AATGGGSTGEADGKT
-1.45852	-4.16886	-0.905412	-5.63058	-3.87247	-5.56375	PSMD3	>sp|O43242|PSMD3_HUMAN 26S proteasome non-ATPase regulatory subunit 3 OS=Homo sapiens OX=9606 GN=PSMD3 PE=1 SV=2	O43242	O43242_S47	S	47	EAATGGGSTGEADGK
-1.95799	-1.35418	-1.0413	-5.71299	-3.75009	-6.1804	ZW10	>sp|O43264|ZW10_HUMAN Centromere/kinetochore protein zw10 homolog OS=Homo sapiens OX=9606 GN=ZW10 PE=1 SV=3	O43264	O43264_S12	S	12	VTEVLAHSGRLEKED
2.08531	-0.736902	2.0278	-3.85572	-4.14638	-6.31867	SART1	>sp|O43290|SNUT1_HUMAN U4/U6.U5 tri-snRNP-associated protein 1 OS=Homo sapiens OX=9606 GN=SART1 PE=1 SV=1	O43290	O43290_S591	S	591	FERDEERSANGGSES
1.8651	-2.26797	1.83746	-4.29095	-5.56144	-5.42165	SART1	>sp|O43290|SNUT1_HUMAN U4/U6.U5 tri-snRNP-associated protein 1 OS=Homo sapiens OX=9606 GN=SART1 PE=1 SV=1	O43290	O43290_S596	S	596	ERSANGGSESDGEEN
1.8651	-2.26805	1.83746	-5.43936	-4.7132	-5.79909	SART1	>sp|O43290|SNUT1_HUMAN U4/U6.U5 tri-snRNP-associated protein 1 OS=Homo sapiens OX=9606 GN=SART1 PE=1 SV=1	O43290	O43290_S598	S	598	SANGGSESDGEENIG
1.06487	-3.59119	1.06905	-4.23706	-3.28821	-6.76219	SART1	>sp|O43290|SNUT1_HUMAN U4/U6.U5 tri-snRNP-associated protein 1 OS=Homo sapiens OX=9606 GN=SART1 PE=1 SV=1	O43290	O43290_S607	S	607	GEENIGWSTVNLDEE
0.609619	-2.73651	0.64075	-4.64153	-5.01226	-3.32766	SART1	>sp|O43290|SNUT1_HUMAN U4/U6.U5 tri-snRNP-associated protein 1 OS=Homo sapiens OX=9606 GN=SART1 PE=1 SV=1	O43290	O43290_T608	T	608	EENIGWSTVNLDEEK
-1.83108	-1.25599	0.0365171	-5.6153	-5.0755	-5.44253	SART1	>sp|O43290|SNUT1_HUMAN U4/U6.U5 tri-snRNP-associated protein 1 OS=Homo sapiens OX=9606 GN=SART1 PE=1 SV=1	O43290	O43290_T764	T	764	KKMSSSDTPLGTVAL
-1.82939	-1.2564	0.0352077	-5.41594	-4.9135	-6.73844	SART1	>sp|O43290|SNUT1_HUMAN U4/U6.U5 tri-snRNP-associated protein 1 OS=Homo sapiens OX=9606 GN=SART1 PE=1 SV=1	O43290	O43290_S760	S	760	EALLKKMSSSDTPLG
-1.82939	-1.2564	0.0352077	-4.35076	-6.81762	-4.95753	SART1	>sp|O43290|SNUT1_HUMAN U4/U6.U5 tri-snRNP-associated protein 1 OS=Homo sapiens OX=9606 GN=SART1 PE=1 SV=1	O43290	O43290_S762	S	762	LLKKMSSSDTPLGTV
-1.0127	-0.511175	0.182231	-4.5621	-4.63506	-5.38268	SART1	>sp|O43290|SNUT1_HUMAN U4/U6.U5 tri-snRNP-associated protein 1 OS=Homo sapiens OX=9606 GN=SART1 PE=1 SV=1	O43290	O43290_S761	S	761	ALLKKMSSSDTPLGT
-0.92598	-0.797295	-0.717278	-5.82031	-4.887	-4.6762	SART1	>sp|O43290|SNUT1_HUMAN U4/U6.U5 tri-snRNP-associated protein 1 OS=Homo sapiens OX=9606 GN=SART1 PE=1 SV=1	O43290	O43290_S792	S	792	VLSGSGKSMNANTIT
-2.57004	-2.58763	-1.71308	-4.1415	-3.32522	-5.70904	SART1	>sp|O43290|SNUT1_HUMAN U4/U6.U5 tri-snRNP-associated protein 1 OS=Homo sapiens OX=9606 GN=SART1 PE=1 SV=1	O43290	O43290_S117	S	117	TSSGDASSLSIEETN
-2.84194	-2.2964	-2.15278	-6.00593	-3.25516	-7.11604	SART1	>sp|O43290|SNUT1_HUMAN U4/U6.U5 tri-snRNP-associated protein 1 OS=Homo sapiens OX=9606 GN=SART1 PE=1 SV=1	O43290	O43290_S116	S	116	KTSSGDASSLSIEET
-3.56439	-2.43791	-2.67891	-5.13592	-4.18111	-5.66498	SART1	>sp|O43290|SNUT1_HUMAN U4/U6.U5 tri-snRNP-associated protein 1 OS=Homo sapiens OX=9606 GN=SART1 PE=1 SV=1	O43290	O43290_S119	S	119	SGDASSLSIEETNKL
-2.07306	-2.13277	-1.28387	-5.26388	-4.25459	-4.60423	SART1	>sp|O43290|SNUT1_HUMAN U4/U6.U5 tri-snRNP-associated protein 1 OS=Homo sapiens OX=9606 GN=SART1 PE=1 SV=1	O43290	O43290_S789	S	789	PYIVLSGSGKSMNAN
-2.906	-2.73534	-1.98994	-5.04927	-5.72471	-6.17351	SART1	>sp|O43290|SNUT1_HUMAN U4/U6.U5 tri-snRNP-associated protein 1 OS=Homo sapiens OX=9606 GN=SART1 PE=1 SV=1	O43290	O43290_S787	S	787	KTPYIVLSGSGKSMN
-1.83085	-1.45263	-1.07852	-5.89462	-4.18147	-5.64579	SART1	>sp|O43290|SNUT1_HUMAN U4/U6.U5 tri-snRNP-associated protein 1 OS=Homo sapiens OX=9606 GN=SART1 PE=1 SV=1	O43290	O43290_S463	S	463	PVPQPLPSDDTRVEN
-0.158832	-1.95852	1.93042	-6.14537	-3.85352	-3.87988	SART1	>sp|O43290|SNUT1_HUMAN U4/U6.U5 tri-snRNP-associated protein 1 OS=Homo sapiens OX=9606 GN=SART1 PE=1 SV=1	O43290	O43290_S448	S	448	GRGRRRVSEVEEEKE
-0.249727	-2.43864	-1.04977	-4.39615	-5.6576	-5.51341	SART1	>sp|O43290|SNUT1_HUMAN U4/U6.U5 tri-snRNP-associated protein 1 OS=Homo sapiens OX=9606 GN=SART1 PE=1 SV=1	O43290	O43290_S437	S	437	TQDGDFGSRLRGRGR
-0.662872	-3.2904	-1.6559	-6.04839	-3.56496	-6.73531	SART1	>sp|O43290|SNUT1_HUMAN U4/U6.U5 tri-snRNP-associated protein 1 OS=Homo sapiens OX=9606 GN=SART1 PE=1 SV=1	O43290	O43290_T430	T	430	LLPLGDQTQDGDFGS
-2.88972	0.354806	-1.31685	-5.23315	-4.86858	-4.77665	SART1	>sp|O43290|SNUT1_HUMAN U4/U6.U5 tri-snRNP-associated protein 1 OS=Homo sapiens OX=9606 GN=SART1 PE=1 SV=1	O43290	O43290_S84	S	84	STHGRERSQAEPSER
-4.23689	-4.00057	-3.50236	-5.00483	-4.32521	-6.52459	SART1	>sp|O43290|SNUT1_HUMAN U4/U6.U5 tri-snRNP-associated protein 1 OS=Homo sapiens OX=9606 GN=SART1 PE=1 SV=1	O43290	O43290_T356	T	356	FRLEQGGTADGLRER
-2.07639	-2.17711	-2.1836	-3.7389	-4.45442	-4.4676	GPAA1	>sp|O43292|GPAA1_HUMAN Glycosylphosphatidylinositol anchor attachment 1 protein OS=Homo sapiens OX=9606 GN=GPAA1 PE=1 SV=3	O43292	O43292_S84	S	84	FAAHRKKSGALPVAW
5.55614	6.2611	4.96847	-4.98133	-3.33601	-5.52323	DAPK3	>sp|O43293|DAPK3_HUMAN Death-associated protein kinase 3 OS=Homo sapiens OX=9606 GN=DAPK3 PE=1 SV=1	O43293	O43293_S312	S	312	YTIKSHSSLPPNNSY
5.60676	6.28086	5.06831	-5.48945	-4.44502	-7.15809	DAPK3	>sp|O43293|DAPK3_HUMAN Death-associated protein kinase 3 OS=Homo sapiens OX=9606 GN=DAPK3 PE=1 SV=1	O43293	O43293_S311	S	311	EYTIKSHSSLPPNNS
1.78956	0.0810966	1.16568	-4.5722	-5.3972	-6.09879	DAPK3	>sp|O43293|DAPK3_HUMAN Death-associated protein kinase 3 OS=Homo sapiens OX=9606 GN=DAPK3 PE=1 SV=1	O43293	O43293_S318	S	318	SSLPPNNSYADFERF
1.161	-2.21261	0.366475	-5.08621	-4.50348	-5.83868	ZBTB43	>sp|O43298|ZBT43_HUMAN Zinc finger and BTB domain-containing protein 43 OS=Homo sapiens OX=9606 GN=ZBTB43 PE=1 SV=1	O43298	O43298_T190	T	190	DELSSQLTEHEYLPS
2.11286	-1.43868	1.29949	-5.98711	-3.31546	-5.76499	ZBTB43	>sp|O43298|ZBT43_HUMAN Zinc finger and BTB domain-containing protein 43 OS=Homo sapiens OX=9606 GN=ZBTB43 PE=1 SV=1	O43298	O43298_S187	S	187	STKDELSSQLTEHEY
1.06305	-2.70689	0.229247	-5.5869	-4.85615	-4.87641	ZBTB43	>sp|O43298|ZBT43_HUMAN Zinc finger and BTB domain-containing protein 43 OS=Homo sapiens OX=9606 GN=ZBTB43 PE=1 SV=1	O43298	O43298_S186	S	186	ESTKDELSSQLTEHE
1.5331	2.41333	1.24227	-3.76287	-4.24896	-5.97951	CCP110	>sp|O43303|CP110_HUMAN Centriolar coiled-coil protein of 110 kDa OS=Homo sapiens OX=9606 GN=CCP110 PE=1 SV=3	O43303	O43303_S372	S	372	PSPEPSMSPKMHRRR
1.8281	2.46671	1.28907	-4.46534	-5.1258	-5.18955	CCP110	>sp|O43303|CP110_HUMAN Centriolar coiled-coil protein of 110 kDa OS=Homo sapiens OX=9606 GN=CCP110 PE=1 SV=3	O43303	O43303_S366	S	366	GSYAKLPSPEPSMSP
-0.402485	-1.34419	-0.125512	-4.75313	-3.47113	-4.27443	CCP110	>sp|O43303|CP110_HUMAN Centriolar coiled-coil protein of 110 kDa OS=Homo sapiens OX=9606 GN=CCP110 PE=1 SV=3	O43303	O43303_S370	S	370	KLPSPEPSMSPKMHR
-1.6998	-1.55987	-1.4835	-4.33793	-4.0585	-4.3298	CCP110	>sp|O43303|CP110_HUMAN Centriolar coiled-coil protein of 110 kDa OS=Homo sapiens OX=9606 GN=CCP110 PE=1 SV=3	O43303	O43303_S641	S	641	LGTSSKESEELLKSK
-2.88912	-4.50448	-3.44408	-4.88437	-5.02913	-4.85355	CCP110	>sp|O43303|CP110_HUMAN Centriolar coiled-coil protein of 110 kDa OS=Homo sapiens OX=9606 GN=CCP110 PE=1 SV=3	O43303	O43303_Y508	Y	508	MPKLHEPYASSQCIA
-1.91406	-0.745151	1.67241	-5.74505	-6.31083	-4.36857	ADCY6	>sp|O43306|ADCY6_HUMAN Adenylate cyclase type 6 OS=Homo sapiens OX=9606 GN=ADCY6 PE=1 SV=2	O43306	O43306_S54	S	54	LRDAEPPSPTPAGPP
-2.61308	-3.06742	-0.405997	-4.32156	-4.17348	-5.74259	ADCY6	>sp|O43306|ADCY6_HUMAN Adenylate cyclase type 6 OS=Homo sapiens OX=9606 GN=ADCY6 PE=1 SV=2	O43306	O43306_S576	S	576	LQRTRANSMEGLMPR
0.151314	0.0101776	0.404572	-6.72015	-4.3099	-5.70115	CTIF	>sp|O43310|CTIF_HUMAN CBP80/20-dependent translation initiation factor OS=Homo sapiens OX=9606 GN=CTIF PE=1 SV=1	O43310	O43310_S299	S	299	SSLEAPRSPDTLAPV
-0.123197	-0.388967	0.11856	-4.09463	-3.27564	-5.36966	CTIF	>sp|O43310|CTIF_HUMAN CBP80/20-dependent translation initiation factor OS=Homo sapiens OX=9606 GN=CTIF PE=1 SV=1	O43310	O43310_T302	T	302	EAPRSPDTLAPVASE
0.138851	-0.794725	0.278416	-6.15351	-3.95309	-6.66702	CTIF	>sp|O43310|CTIF_HUMAN CBP80/20-dependent translation initiation factor OS=Homo sapiens OX=9606 GN=CTIF PE=1 SV=1	O43310	O43310_S18	S	18	SEAGSSRSQEIEELE
-0.952833	0.158292	-1.86525	-5.33265	-4.66856	-5.27494	CTIF	>sp|O43310|CTIF_HUMAN CBP80/20-dependent translation initiation factor OS=Homo sapiens OX=9606 GN=CTIF PE=1 SV=1	O43310	O43310_S107	S	107	WAANTFDSFSGATWD
3.32839	3.39124	3.29597	-1.32819	-1.56056	-0.528708	PPIP5K2	>sp|O43314|VIP2_HUMAN Inositol hexakisphosphate and diphosphoinositol-pentakisphosphate kinase 2 OS=Homo sapiens OX=9606 GN=PPIP5K2 PE=1 SV=3	O43314	O43314_S1006	S	1006	TGRRRRRSGEQITSS
0.0840044	-1.81682	-0.457231	-5.3282	-6.23842	-4.87303	PPIP5K2	>sp|O43314|VIP2_HUMAN Inositol hexakisphosphate and diphosphoinositol-pentakisphosphate kinase 2 OS=Homo sapiens OX=9606 GN=PPIP5K2 PE=1 SV=3	O43314	O43314_S1016	S	1016	QITSSPVSPKSLAFT
0.0840044	-1.81682	-0.457231	-5.81362	-5.21949	-5.43076	PPIP5K2	>sp|O43314|VIP2_HUMAN Inositol hexakisphosphate and diphosphoinositol-pentakisphosphate kinase 2 OS=Homo sapiens OX=9606 GN=PPIP5K2 PE=1 SV=3	O43314	O43314_S1013	S	1013	SGEQITSSPVSPKSL
4.42204	3.94233	4.3339	-4.85522	-3.15513	-5.19785	MAP3K7	>sp|O43318|M3K7_HUMAN Mitogen-activated protein kinase kinase kinase 7 OS=Homo sapiens OX=9606 GN=MAP3K7 PE=1 SV=1	O43318	O43318_S439	S	439	NGQPRRRSIQDLTVT
3.68813	3.70406	3.83116	-2.62227	-5.24247	-6.35976	MAP3K7	>sp|O43318|M3K7_HUMAN Mitogen-activated protein kinase kinase kinase 7 OS=Homo sapiens OX=9606 GN=MAP3K7 PE=1 SV=1	O43318	O43318_T444	T	444	RRSIQDLTVTGTEPG
2.79886	2.8092	2.95573	-5.71641	-4.59499	-4.31655	MAP3K7	>sp|O43318|M3K7_HUMAN Mitogen-activated protein kinase kinase kinase 7 OS=Homo sapiens OX=9606 GN=MAP3K7 PE=1 SV=1	O43318	O43318_T446	T	446	SIQDLTVTGTEPGQV
3.18468	1.73472	2.88289	-3.88329	-4.77843	-5.50554	MAP3K7	>sp|O43318|M3K7_HUMAN Mitogen-activated protein kinase kinase kinase 7 OS=Homo sapiens OX=9606 GN=MAP3K7 PE=1 SV=1	O43318	O43318_S455	S	455	TEPGQVSSRSSSPSV
1.54222	1.82267	2.05371	-4.45638	-4.92888	-4.85979	MAP3K7	>sp|O43318|M3K7_HUMAN Mitogen-activated protein kinase kinase kinase 7 OS=Homo sapiens OX=9606 GN=MAP3K7 PE=1 SV=1	O43318	O43318_S454	S	454	GTEPGQVSSRSSSPS
1.48981	1.83487	1.88931	-6.00621	-4.88448	-5.56968	MAP3K7	>sp|O43318|M3K7_HUMAN Mitogen-activated protein kinase kinase kinase 7 OS=Homo sapiens OX=9606 GN=MAP3K7 PE=1 SV=1	O43318	O43318_T448	T	448	QDLTVTGTEPGQVSS
1.03482	1.48877	1.48403	-4.72706	-4.34789	-5.897	MAP3K7	>sp|O43318|M3K7_HUMAN Mitogen-activated protein kinase kinase kinase 7 OS=Homo sapiens OX=9606 GN=MAP3K7 PE=1 SV=1	O43318	O43318_S331	S	331	STNTSNKSDTNMEQV
1.01551	1.46195	1.44221	-5.55273	-4.01072	-5.42296	MAP3K7	>sp|O43318|M3K7_HUMAN Mitogen-activated protein kinase kinase kinase 7 OS=Homo sapiens OX=9606 GN=MAP3K7 PE=1 SV=1	O43318	O43318_T333	T	333	NTSNKSDTNMEQVPA
-0.267317	-1.01465	0.0128288	-5.40085	-4.84239	-6.31463	MAP3K7	>sp|O43318|M3K7_HUMAN Mitogen-activated protein kinase kinase kinase 7 OS=Homo sapiens OX=9606 GN=MAP3K7 PE=1 SV=1	O43318	O43318_S389	S	389	TSEGKRMSADMSEIE
-1.16268	-1.11862	-0.908083	-5.27336	-3.34551	-4.98239	MAP3K7	>sp|O43318|M3K7_HUMAN Mitogen-activated protein kinase kinase kinase 7 OS=Homo sapiens OX=9606 GN=MAP3K7 PE=1 SV=1	O43318	O43318_S367	S	367	QSESGRLSLGASRGS
-1.11516	-1.90475	-1.80081	-4.6554	-3.72853	-6.20844	MAP3K7	>sp|O43318|M3K7_HUMAN Mitogen-activated protein kinase kinase kinase 7 OS=Homo sapiens OX=9606 GN=MAP3K7 PE=1 SV=1	O43318	O43318_S192	S	192	HMTNNKGSAAWMAPE
6.4317	6.68692	5.98457	-4.26086	-5.61557	-5.81857	RIPK2	>sp|O43353|RIPK2_HUMAN Receptor-interacting serine/threonine-protein kinase 2 OS=Homo sapiens OX=9606 GN=RIPK2 PE=1 SV=2	O43353	O43353_S363	S	363	GSPETSRSLPAPQDN
5.86186	5.93499	4.93555	-3.22488	-6.07638	-5.08677	RIPK2	>sp|O43353|RIPK2_HUMAN Receptor-interacting serine/threonine-protein kinase 2 OS=Homo sapiens OX=9606 GN=RIPK2 PE=1 SV=2	O43353	O43353_S374	S	374	PQDNDFLSRKAQDCY
3.27394	2.80168	1.56944	-5.11772	-4.68105	-5.35705	RIPK2	>sp|O43353|RIPK2_HUMAN Receptor-interacting serine/threonine-protein kinase 2 OS=Homo sapiens OX=9606 GN=RIPK2 PE=1 SV=2	O43353	O43353_S416	S	416	HKTTPCSSAIINPLS
2.17327	1.80203	0.454861	-5.58805	-4.68735	-6.11234	RIPK2	>sp|O43353|RIPK2_HUMAN Receptor-interacting serine/threonine-protein kinase 2 OS=Homo sapiens OX=9606 GN=RIPK2 PE=1 SV=2	O43353	O43353_T411	T	411	AAFCDHKTTPCSSAI
2.41182	1.91262	0.722311	-5.86855	-5.63669	-5.14993	RIPK2	>sp|O43353|RIPK2_HUMAN Receptor-interacting serine/threonine-protein kinase 2 OS=Homo sapiens OX=9606 GN=RIPK2 PE=1 SV=2	O43353	O43353_S415	S	415	DHKTTPCSSAIINPL
-1.23741	-0.959379	-1.93457	-3.97115	-3.6365	-6.56893	RIPK2	>sp|O43353|RIPK2_HUMAN Receptor-interacting serine/threonine-protein kinase 2 OS=Homo sapiens OX=9606 GN=RIPK2 PE=1 SV=2	O43353	O43353_T412	T	412	AFCDHKTTPCSSAII
-4.49169	-1.1469	-2.87859	-4.79351	-5.32518	-4.51501	RIPK2	>sp|O43353|RIPK2_HUMAN Receptor-interacting serine/threonine-protein kinase 2 OS=Homo sapiens OX=9606 GN=RIPK2 PE=1 SV=2	O43353	O43353_S428	S	428	PLSTAGNSERLQPGI
0.761666	0.801118	0.02701	-4.86339	-4.71475	-4.83745	RIPK2	>sp|O43353|RIPK2_HUMAN Receptor-interacting serine/threonine-protein kinase 2 OS=Homo sapiens OX=9606 GN=RIPK2 PE=1 SV=2	O43353	O43353_T189	T	189	KSAPEGGTIIYMPPE
0.544053	0.62852	-0.069149	-5.07608	-5.24166	-5.76597	RIPK2	>sp|O43353|RIPK2_HUMAN Receptor-interacting serine/threonine-protein kinase 2 OS=Homo sapiens OX=9606 GN=RIPK2 PE=1 SV=2	O43353	O43353_S183	S	183	SQSRSSKSAPEGGTI
0.0466862	0.631388	-0.251338	-6.95023	-4.39801	-4.71901	RIPK2	>sp|O43353|RIPK2_HUMAN Receptor-interacting serine/threonine-protein kinase 2 OS=Homo sapiens OX=9606 GN=RIPK2 PE=1 SV=2	O43353	O43353_Y192	Y	192	PEGGTIIYMPPENYE
0.440654	-0.0242519	1.05186	-4.49124	-3.92152	-6.32764	RIPK2	>sp|O43353|RIPK2_HUMAN Receptor-interacting serine/threonine-protein kinase 2 OS=Homo sapiens OX=9606 GN=RIPK2 PE=1 SV=2	O43353	O43353_S176	S	176	KWRMMSLSQSRSSKS
0.212572	-0.0973063	0.805236	-5.63951	-5.81052	-5.41304	RIPK2	>sp|O43353|RIPK2_HUMAN Receptor-interacting serine/threonine-protein kinase 2 OS=Homo sapiens OX=9606 GN=RIPK2 PE=1 SV=2	O43353	O43353_S178	S	178	RMMSLSQSRSSKSAP
-1.54616	-0.873556	0.476263	-4.47488	-3.66487	-4.46406	RIPK2	>sp|O43353|RIPK2_HUMAN Receptor-interacting serine/threonine-protein kinase 2 OS=Homo sapiens OX=9606 GN=RIPK2 PE=1 SV=2	O43353	O43353_S529	S	529	EILVVSRSPSLNLLQ
-1.58538	-1.72209	0.29376	-4.48225	-4.13561	-4.22385	RIPK2	>sp|O43353|RIPK2_HUMAN Receptor-interacting serine/threonine-protein kinase 2 OS=Homo sapiens OX=9606 GN=RIPK2 PE=1 SV=2	O43353	O43353_S531	S	531	LVVSRSPSLNLLQNK
-0.27404	-3.66068	-1.47691	-5.11795	-4.25797	-6.14017	RIPK2	>sp|O43353|RIPK2_HUMAN Receptor-interacting serine/threonine-protein kinase 2 OS=Homo sapiens OX=9606 GN=RIPK2 PE=1 SV=2	O43353	O43353_S401	S	401	WDSTISGSQRAAFCD
0.760009	-2.29008	-0.0531635	-5.21759	-4.38674	-4.41627	RIPK2	>sp|O43353|RIPK2_HUMAN Receptor-interacting serine/threonine-protein kinase 2 OS=Homo sapiens OX=9606 GN=RIPK2 PE=1 SV=2	O43353	O43353_T397	T	397	GNHSWDSTISGSQRA
0.760009	-2.29008	-0.0531635	-5.13624	-3.29838	-4.24324	RIPK2	>sp|O43353|RIPK2_HUMAN Receptor-interacting serine/threonine-protein kinase 2 OS=Homo sapiens OX=9606 GN=RIPK2 PE=1 SV=2	O43353	O43353_S396	S	396	PGNHSWDSTISGSQR
-2.17895	-1.28661	-1.41561	-6.07838	-5.19525	-6.62823	RIPK2	>sp|O43353|RIPK2_HUMAN Receptor-interacting serine/threonine-protein kinase 2 OS=Homo sapiens OX=9606 GN=RIPK2 PE=1 SV=2	O43353	O43353_Y381	Y	381	SRKAQDCYFMKLHHC
-2.21179	-3.03073	-1.90324	-4.85985	-5.09304	-4.39164	RIPK2	>sp|O43353|RIPK2_HUMAN Receptor-interacting serine/threonine-protein kinase 2 OS=Homo sapiens OX=9606 GN=RIPK2 PE=1 SV=2	O43353	O43353_S442	S	442	IAQQWIQSKREDIVN
-2.29255	-2.16033	-1.81162	-5.74408	-4.70973	-4.59644	RIPK2	>sp|O43353|RIPK2_HUMAN Receptor-interacting serine/threonine-protein kinase 2 OS=Homo sapiens OX=9606 GN=RIPK2 PE=1 SV=2	O43353	O43353_S527	S	527	YPEILVVSRSPSLNL
-2.40146	-3.96967	-2.50839	-5.9895	-3.72041	-7.085	HOXA3	>sp|O43365|HXA3_HUMAN Homeobox protein Hox-A3 OS=Homo sapiens OX=9606 GN=HOXA3 PE=1 SV=1	O43365	O43365_S263	S	263	LTSSGGQSPSRSPVP
-1.14371	-0.98064	1.00781	-6.78518	-3.76903	-5.97808	WDR62	>sp|O43379|WDR62_HUMAN WD repeat-containing protein 62 OS=Homo sapiens OX=9606 GN=WDR62 PE=1 SV=4	O43379	O43379_S32	S	32	VPARRGQSSPPPAPP
-1.48302	-2.30172	0.63911	-6.08423	-4.62251	-6.55822	WDR62	>sp|O43379|WDR62_HUMAN WD repeat-containing protein 62 OS=Homo sapiens OX=9606 GN=WDR62 PE=1 SV=4	O43379	O43379_S33	S	33	PARRGQSSPPPAPPI
-2.52186	1.18209	-1.20483	-4.57263	-4.26033	-6.25749	WDR62	>sp|O43379|WDR62_HUMAN WD repeat-containing protein 62 OS=Homo sapiens OX=9606 GN=WDR62 PE=1 SV=4	O43379	O43379_S1232	S	1232	RSISLGDSEGPIVAT
-2.52053	0.154606	-1.19611	-5.67298	-3.60754	-7.13843	WDR62	>sp|O43379|WDR62_HUMAN WD repeat-containing protein 62 OS=Homo sapiens OX=9606 GN=WDR62 PE=1 SV=4	O43379	O43379_S1226	S	1226	SRARISRSISLGDSE
-2.55618	0.0755045	-1.25087	-4.81365	-3.55889	-4.75041	WDR62	>sp|O43379|WDR62_HUMAN WD repeat-containing protein 62 OS=Homo sapiens OX=9606 GN=WDR62 PE=1 SV=4	O43379	O43379_S1228	S	1228	ARISRSISLGDSEGP
5.25353	2.16609	5.36742	-5.45545	-5.22635	-5.32398	PRPF3	>sp|O43395|PRPF3_HUMAN U4/U6 small nuclear ribonucleoprotein Prp3 OS=Homo sapiens OX=9606 GN=PRPF3 PE=1 SV=2	O43395	O43395_S619	S	619	KGDDDEESDEEAVKK
3.08378	3.35318	3.67212	-4.01125	-4.26222	-6.26656	PRPF3	>sp|O43395|PRPF3_HUMAN U4/U6 small nuclear ribonucleoprotein Prp3 OS=Homo sapiens OX=9606 GN=PRPF3 PE=1 SV=2	O43395	O43395_T172	T	172	PPTPQPKTPSSSQPE
-4.95375	-2.03114	-3.52655	-5.21773	-5.68334	-6.73257	PRPF3	>sp|O43395|PRPF3_HUMAN U4/U6 small nuclear ribonucleoprotein Prp3 OS=Homo sapiens OX=9606 GN=PRPF3 PE=1 SV=2	O43395	O43395_S174	S	174	TPQPKTPSSSQPERL
0.79702	1.50678	0.38726	-4.42371	-3.77996	-5.142	PRPF3	>sp|O43395|PRPF3_HUMAN U4/U6 small nuclear ribonucleoprotein Prp3 OS=Homo sapiens OX=9606 GN=PRPF3 PE=1 SV=2	O43395	O43395_S320	S	320	PRVSIAPSQRQRRTF
1.68159	2.08126	1.48492	-5.64698	-6.13682	-4.53925	PRPF3	>sp|O43395|PRPF3_HUMAN U4/U6 small nuclear ribonucleoprotein Prp3 OS=Homo sapiens OX=9606 GN=PRPF3 PE=1 SV=2	O43395	O43395_S316	S	316	TFFDPRVSIAPSQRQ
0.390639	0.930525	0.639537	-4.86344	-4.994	-6.06707	PRPF3	>sp|O43395|PRPF3_HUMAN U4/U6 small nuclear ribonucleoprotein Prp3 OS=Homo sapiens OX=9606 GN=PRPF3 PE=1 SV=2	O43395	O43395_S102	S	102	FGDDSEISKESSGVK
0.392788	0.929485	0.632353	-4.46727	-4.83851	-5.67925	PRPF3	>sp|O43395|PRPF3_HUMAN U4/U6 small nuclear ribonucleoprotein Prp3 OS=Homo sapiens OX=9606 GN=PRPF3 PE=1 SV=2	O43395	O43395_S99	S	99	KEVFGDDSEISKESS
-3.26117	-2.70981	-1.59364	-3.78381	-5.96158	-5.26457	PRPF3	>sp|O43395|PRPF3_HUMAN U4/U6 small nuclear ribonucleoprotein Prp3 OS=Homo sapiens OX=9606 GN=PRPF3 PE=1 SV=2	O43395	O43395_S356	S	356	EKLQAEISQAARKTG
-3.56477	-3.76001	-3.19069	-4.44389	-4.75627	-4.59066	PRPF3	>sp|O43395|PRPF3_HUMAN U4/U6 small nuclear ribonucleoprotein Prp3 OS=Homo sapiens OX=9606 GN=PRPF3 PE=1 SV=2	O43395	O43395_S609	S	609	IKWDEQTSNTKGDDD
4.5993	4.53845	4.70477	-5.53056	-5.26206	-3.86348	TPD52L2	>sp|O43399|TPD54_HUMAN Tumor protein D54 OS=Homo sapiens OX=9606 GN=TPD52L2 PE=1 SV=2	O43399	O43399_S12	S	12	GQDINLNSPNKGLLS
-2.67995	-3.27732	-0.810414	-5.11777	-4.84809	-5.3422	TPD52L2	>sp|O43399|TPD54_HUMAN Tumor protein D54 OS=Homo sapiens OX=9606 GN=TPD52L2 PE=1 SV=2	O43399	O43399_S19	S	19	SPNKGLLSDSMTDVP
-2.67995	-3.27732	-0.810414	-4.08767	-4.922	-5.73495	TPD52L2	>sp|O43399|TPD54_HUMAN Tumor protein D54 OS=Homo sapiens OX=9606 GN=TPD52L2 PE=1 SV=2	O43399	O43399_S21	S	21	NKGLLSDSMTDVPVD
-2.29951	-3.44585	-1.01163	-6.20903	-5.72104	-3.546	TPD52L2	>sp|O43399|TPD54_HUMAN Tumor protein D54 OS=Homo sapiens OX=9606 GN=TPD52L2 PE=1 SV=2	O43399	O43399_T23	T	23	GLLSDSMTDVPVDTG
-2.8582	-3.28925	-1.47057	-4.58979	-4.28732	-6.02791	TPD52L2	>sp|O43399|TPD54_HUMAN Tumor protein D54 OS=Homo sapiens OX=9606 GN=TPD52L2 PE=1 SV=2	O43399	O43399_S96	S	96	LKQNLSRSWHDVQVS
-3.69996	-4.36296	-3.34265	-5.16822	-5.85088	-5.76459	TPD52L2	>sp|O43399|TPD54_HUMAN Tumor protein D54 OS=Homo sapiens OX=9606 GN=TPD52L2 PE=1 SV=2	O43399	O43399_S134	S	134	KKTQETLSQAGQKTS
2.61975	0.847208	0.260038	-4.88961	-2.9612	-5.42746	SYNJ1	>sp|O43426|SYNJ1_HUMAN Synaptojanin-1 OS=Homo sapiens OX=9606 GN=SYNJ1 PE=1 SV=2	O43426	O43426_S1053	S	1053	PRTSPCQSPTISEGP
2.71908	1.45145	0.914071	-5.25841	-3.8973	-6.15188	SYNJ1	>sp|O43426|SYNJ1_HUMAN Synaptojanin-1 OS=Homo sapiens OX=9606 GN=SYNJ1 PE=1 SV=2	O43426	O43426_T1048	T	1048	SPSSSPRTSPCQSPT
0.0188293	0.848471	0.487185	-5.5919	-4.39811	-4.60148	SYNJ1	>sp|O43426|SYNJ1_HUMAN Synaptojanin-1 OS=Homo sapiens OX=9606 GN=SYNJ1 PE=1 SV=2	O43426	O43426_S1049	S	1049	PSSSPRTSPCQSPTI
0.842984	1.60316	1.29405	-4.34862	-4.69126	-6.44227	SYNJ1	>sp|O43426|SYNJ1_HUMAN Synaptojanin-1 OS=Homo sapiens OX=9606 GN=SYNJ1 PE=1 SV=2	O43426	O43426_S1391	S	1391	QSQENMRSSPNPFIT
0.842984	1.60316	1.29405	-4.03029	-5.18217	-6.66983	SYNJ1	>sp|O43426|SYNJ1_HUMAN Synaptojanin-1 OS=Homo sapiens OX=9606 GN=SYNJ1 PE=1 SV=2	O43426	O43426_S1392	S	1392	SQENMRSSPNPFITG
0.789199	1.07368	1.46854	-3.91511	-3.52496	-5.74524	SYNJ1	>sp|O43426|SYNJ1_HUMAN Synaptojanin-1 OS=Homo sapiens OX=9606 GN=SYNJ1 PE=1 SV=2	O43426	O43426_S1565	S	1565	TTLASKASPTLDFTE
-4.91754	-0.943751	-3.03001	-6.9859	-6.63691	-4.03718	SYNJ1	>sp|O43426|SYNJ1_HUMAN Synaptojanin-1 OS=Homo sapiens OX=9606 GN=SYNJ1 PE=1 SV=2	O43426	O43426_T499	T	499	KARALLTTGSLRVSE
4.54262	-0.722148	0.217086	-4.7234	-3.82109	-4.62504	EIF4G3	>sp|O43432|IF4G3_HUMAN Eukaryotic translation initiation factor 4 gamma 3 OS=Homo sapiens OX=9606 GN=EIF4G3 PE=1 SV=2	O43432	O43432_T1116	T	1116	PSGSTPSTPVEFDSR
3.85198	-0.0319786	0.563948	-5.07098	-3.87535	-4.87834	EIF4G3	>sp|O43432|IF4G3_HUMAN Eukaryotic translation initiation factor 4 gamma 3 OS=Homo sapiens OX=9606 GN=EIF4G3 PE=1 SV=2	O43432	O43432_S1112	S	1112	QPPAPSGSTPSTPVE
3.25466	-0.462873	0.557244	-6.24995	-3.84387	-4.85462	EIF4G3	>sp|O43432|IF4G3_HUMAN Eukaryotic translation initiation factor 4 gamma 3 OS=Homo sapiens OX=9606 GN=EIF4G3 PE=1 SV=2	O43432	O43432_S1115	S	1115	APSGSTPSTPVEFDS
0.737089	-0.697064	-0.272328	-4.4362	-4.74331	-6.37238	EIF4G3	>sp|O43432|IF4G3_HUMAN Eukaryotic translation initiation factor 4 gamma 3 OS=Homo sapiens OX=9606 GN=EIF4G3 PE=1 SV=2	O43432	O43432_S1102	S	1102	ASSLNRFSALQPPAP
-0.817266	-0.610428	-0.0764523	-4.98856	-3.87242	-6.685	EIF4G3	>sp|O43432|IF4G3_HUMAN Eukaryotic translation initiation factor 4 gamma 3 OS=Homo sapiens OX=9606 GN=EIF4G3 PE=1 SV=2	O43432	O43432_S1110	S	1110	ALQPPAPSGSTPSTP
-1.58849	-0.832444	-0.159887	-5.55716	-5.91514	-4.57132	EIF4G3	>sp|O43432|IF4G3_HUMAN Eukaryotic translation initiation factor 4 gamma 3 OS=Homo sapiens OX=9606 GN=EIF4G3 PE=1 SV=2	O43432	O43432_T1113	T	1113	PPAPSGSTPSTPVEF
2.3282	3.05039	2.32686	-4.04516	-4.17225	-5.71525	EIF4G3	>sp|O43432|IF4G3_HUMAN Eukaryotic translation initiation factor 4 gamma 3 OS=Homo sapiens OX=9606 GN=EIF4G3 PE=1 SV=2	O43432	O43432_S232	S	232	DPVLKSPSPVLRLVL
2.53848	3.19603	2.18711	-3.37476	-4.45448	-4.57433	EIF4G3	>sp|O43432|IF4G3_HUMAN Eukaryotic translation initiation factor 4 gamma 3 OS=Homo sapiens OX=9606 GN=EIF4G3 PE=1 SV=2	O43432	O43432_S230	S	230	KPDPVLKSPSPVLRL
2.17924	3.05149	3.23676	-5.85579	-5.56761	-4.71866	EIF4G3	>sp|O43432|IF4G3_HUMAN Eukaryotic translation initiation factor 4 gamma 3 OS=Homo sapiens OX=9606 GN=EIF4G3 PE=1 SV=2	O43432	O43432_S495	S	495	QNLNSRRSPVPAQIA
-1.47512	-1.6832	-1.78709	-4.08265	-6.40378	-5.82453	EIF4G3	>sp|O43432|IF4G3_HUMAN Eukaryotic translation initiation factor 4 gamma 3 OS=Homo sapiens OX=9606 GN=EIF4G3 PE=1 SV=2	O43432	O43432_T179	T	179	GRPTSTPTPPQQLPS
-1.47512	-1.6832	-1.78709	-3.53524	-4.19006	-4.35352	EIF4G3	>sp|O43432|IF4G3_HUMAN Eukaryotic translation initiation factor 4 gamma 3 OS=Homo sapiens OX=9606 GN=EIF4G3 PE=1 SV=2	O43432	O43432_T168	T	168	GGGSRNPTPPIGRPT
-4.16479	-2.9164	-2.71772	-6.91893	-5.26782	-6.46748	CBFA2T2	>sp|O43439|MTG8R_HUMAN Protein CBFA2T2 OS=Homo sapiens OX=9606 GN=CBFA2T2 PE=1 SV=1	O43439	O43439_S409	S	409	ELVSRQHSPGSADSL
0.462636	1.27476	2.08201	-3.62022	-3.99687	-6.43021	KLF4	>sp|O43474|KLF4_HUMAN Krueppel-like factor 4 OS=Homo sapiens OX=9606 GN=KLF4 PE=1 SV=3	O43474	O43474_S258	S	258	SKGSPDGSHPVVVAP
0.232714	1.03865	1.91277	-5.58184	-4.67505	-4.52764	KLF4	>sp|O43474|KLF4_HUMAN Krueppel-like factor 4 OS=Homo sapiens OX=9606 GN=KLF4 PE=1 SV=3	O43474	O43474_S254	S	254	VISVSKGSPDGSHPV
0.875744	0.248344	0.572189	-4.17417	-5.19676	-4.34434	KLF4	>sp|O43474|KLF4_HUMAN Krueppel-like factor 4 OS=Homo sapiens OX=9606 GN=KLF4 PE=1 SV=3	O43474	O43474_S244	S	244	APGSEYGSPSVISVS
0.817276	-0.100746	0.386614	-4.63762	-6.08412	-5.23972	KLF4	>sp|O43474|KLF4_HUMAN Krueppel-like factor 4 OS=Homo sapiens OX=9606 GN=KLF4 PE=1 SV=3	O43474	O43474_S236	S	236	FVLKASLSAPGSEYG
-1.81084	-0.724045	-0.659579	-5.82094	-3.06671	-7.00084	KLF4	>sp|O43474|KLF4_HUMAN Krueppel-like factor 4 OS=Homo sapiens OX=9606 GN=KLF4 PE=1 SV=3	O43474	O43474_S246	S	246	GSEYGSPSVISVSKG
0.833143	1.34699	0.425669	-3.83338	-4.92527	-5.84503	KLF4	>sp|O43474|KLF4_HUMAN Krueppel-like factor 4 OS=Homo sapiens OX=9606 GN=KLF4 PE=1 SV=3	O43474	O43474_S234	S	234	GKFVLKASLSAPGSE
-2.1888	-0.735989	-0.739131	-4.37133	-4.80692	-5.5355	KLF4	>sp|O43474|KLF4_HUMAN Krueppel-like factor 4 OS=Homo sapiens OX=9606 GN=KLF4 PE=1 SV=3	O43474	O43474_Y242	Y	242	LSAPGSEYGSPSVIS
0.765963	1.22081	0.4124	-6.57184	-3.32473	-4.1882	KLF4	>sp|O43474|KLF4_HUMAN Krueppel-like factor 4 OS=Homo sapiens OX=9606 GN=KLF4 PE=1 SV=3	O43474	O43474_S240	S	240	ASLSAPGSEYGSPSV
-0.999507	-0.389568	-0.115368	-5.12364	-4.13759	-5.29656	KLF4	>sp|O43474|KLF4_HUMAN Krueppel-like factor 4 OS=Homo sapiens OX=9606 GN=KLF4 PE=1 SV=3	O43474	O43474_T315	T	315	GRQLPSRTTPTLGLE
-1.23969	-0.895498	-0.570321	-4.14772	-4.25709	-5.59049	KLF4	>sp|O43474|KLF4_HUMAN Krueppel-like factor 4 OS=Homo sapiens OX=9606 GN=KLF4 PE=1 SV=3	O43474	O43474_T316	T	316	RQLPSRTTPTLGLEE
-2.53629	-4.08179	-2.02496	-4.93398	-5.02354	-5.45625	AKR7A2	>sp|O43488|ARK72_HUMAN Aflatoxin B1 aldehyde reductase member 2 OS=Homo sapiens OX=9606 GN=AKR7A2 PE=1 SV=3	O43488	O43488_S255	S	255	VGRFFGNSWAETYRN
-4.53147	2.08606	-1.48553	-4.5764	-4.12717	-6.20597	AKR7A2	>sp|O43488|ARK72_HUMAN Aflatoxin B1 aldehyde reductase member 2 OS=Homo sapiens OX=9606 GN=AKR7A2 PE=1 SV=3	O43488	O43488_Y260	Y	260	GNSWAETYRNRFWKE
-4.83927	1.57455	-1.88323	-5.15992	-5.80989	-6.4136	AKR7A2	>sp|O43488|ARK72_HUMAN Aflatoxin B1 aldehyde reductase member 2 OS=Homo sapiens OX=9606 GN=AKR7A2 PE=1 SV=3	O43488	O43488_T259	T	259	FGNSWAETYRNRFWK
0.952461	1.03781	1.49988	-4.83109	-4.77272	-4.84862	EPB41L2	>sp|O43491|E41L2_HUMAN Band 4.1-like protein 2 OS=Homo sapiens OX=9606 GN=EPB41L2 PE=1 SV=1	O43491	O43491_T89	T	89	LKKQKSYTLVVAKDG
0.92651	1.02184	1.51243	-4.83826	-4.83945	-5.36136	EPB41L2	>sp|O43491|E41L2_HUMAN Band 4.1-like protein 2 OS=Homo sapiens OX=9606 GN=EPB41L2 PE=1 SV=1	O43491	O43491_S87	S	87	PWLKKQKSYTLVVAK
-1.60711	-1.63695	-0.856102	-4.31346	-4.36713	-6.33175	EPB41L2	>sp|O43491|E41L2_HUMAN Band 4.1-like protein 2 OS=Homo sapiens OX=9606 GN=EPB41L2 PE=1 SV=1	O43491	O43491_S718	S	718	GKEISPGSGPGEIRK
-3.10956	-0.995531	-0.707072	-4.80757	-4.92394	-6.96495	EPB41L2	>sp|O43491|E41L2_HUMAN Band 4.1-like protein 2 OS=Homo sapiens OX=9606 GN=EPB41L2 PE=1 SV=1	O43491	O43491_S715	S	715	EMNGKEISPGSGPGE
-1.28802	-4.89385	-0.879774	-4.45042	-6.50817	-4.8373	EPB41L2	>sp|O43491|E41L2_HUMAN Band 4.1-like protein 2 OS=Homo sapiens OX=9606 GN=EPB41L2 PE=1 SV=1	O43491	O43491_S38	S	38	AENQQNQSSDPEEEK
-1.43161	-4.72325	-0.909803	-3.95408	-6.31876	-4.84101	EPB41L2	>sp|O43491|E41L2_HUMAN Band 4.1-like protein 2 OS=Homo sapiens OX=9606 GN=EPB41L2 PE=1 SV=1	O43491	O43491_S39	S	39	ENQQNQSSDPEEEKG
5.12203	4.67703	5.12707	-5.00231	-5.16299	-5.04804	TGOLN2	>sp|O43493|TGON2_HUMAN Trans-Golgi network integral membrane protein 2 OS=Homo sapiens OX=9606 GN=TGOLN2 PE=1 SV=4	O43493	O43493_S70	S	70	PKDSPSKSSAEAQTP
5.12203	4.67703	5.12707	-5.65095	-5.54736	-5.39778	TGOLN2	>sp|O43493|TGON2_HUMAN Trans-Golgi network integral membrane protein 2 OS=Homo sapiens OX=9606 GN=TGOLN2 PE=1 SV=4	O43493	O43493_S71	S	71	KDSPSKSSAEAQTPE
3.2814	3.63392	3.87399	-3.24497	-4.22498	-4.62254	TGOLN2	>sp|O43493|TGON2_HUMAN Trans-Golgi network integral membrane protein 2 OS=Homo sapiens OX=9606 GN=TGOLN2 PE=1 SV=4	O43493	O43493_T296	T	296	LSPHAFKTESGEETD
3.30214	3.62669	3.88341	-3.85681	-3.44216	-6.18425	TGOLN2	>sp|O43493|TGON2_HUMAN Trans-Golgi network integral membrane protein 2 OS=Homo sapiens OX=9606 GN=TGOLN2 PE=1 SV=4	O43493	O43493_T302	T	302	KTESGEETDLISPPQ
3.26575	3.62805	3.86849	-3.65504	-4.61522	-6.02523	TGOLN2	>sp|O43493|TGON2_HUMAN Trans-Golgi network integral membrane protein 2 OS=Homo sapiens OX=9606 GN=TGOLN2 PE=1 SV=4	O43493	O43493_S298	S	298	PHAFKTESGEETDLI
0.0358171	-3.92766	0.240789	-5.79886	-5.29824	-6.07401	TGOLN2	>sp|O43493|TGON2_HUMAN Trans-Golgi network integral membrane protein 2 OS=Homo sapiens OX=9606 GN=TGOLN2 PE=1 SV=4	O43493	O43493_S314	S	314	PPQEEVKSSEPTEDV
-0.376762	-4.21537	-0.265846	-4.23308	-4.67286	-4.3521	TGOLN2	>sp|O43493|TGON2_HUMAN Trans-Golgi network integral membrane protein 2 OS=Homo sapiens OX=9606 GN=TGOLN2 PE=1 SV=4	O43493	O43493_S315	S	315	PQEEVKSSEPTEDVE
-0.786532	-0.301856	-0.245831	-5.34646	-4.93063	-5.97798	TGOLN2	>sp|O43493|TGON2_HUMAN Trans-Golgi network integral membrane protein 2 OS=Homo sapiens OX=9606 GN=TGOLN2 PE=1 SV=4	O43493	O43493_S352	S	352	KMSGSASSENREGTL
0.54253	0.624115	0.69997	-5.71819	-4.0767	-4.73143	WIPF1	>sp|O43516|WIPF1_HUMAN WAS/WASL-interacting protein family member 1 OS=Homo sapiens OX=9606 GN=WIPF1 PE=1 SV=3	O43516	O43516_S234	S	234	GTALGGGSIRQSPLS
1.90391	1.61191	1.79276	-5.82132	-5.13891	-4.59865	BCL2L11	>sp|O43521|B2L11_HUMAN Bcl-2-like protein 11 OS=Homo sapiens OX=9606 GN=BCL2L11 PE=1 SV=1	O43521	O43521_S93	S	93	SSLLSRSSSGYFSFD
1.82643	1.5805	1.75484	-5.57623	-6.12773	-6.44585	BCL2L11	>sp|O43521|B2L11_HUMAN Bcl-2-like protein 11 OS=Homo sapiens OX=9606 GN=BCL2L11 PE=1 SV=1	O43521	O43521_S94	S	94	SLLSRSSSGYFSFDT
1.74446	1.4766	1.65546	-5.12142	-4.66405	-6.07062	BCL2L11	>sp|O43521|B2L11_HUMAN Bcl-2-like protein 11 OS=Homo sapiens OX=9606 GN=BCL2L11 PE=1 SV=1	O43521	O43521_S92	S	92	RSSLLSRSSSGYFSF
-1.93129	-1.52962	-0.817755	-4.9051	-4.21624	-5.49295	BCL2L11	>sp|O43521|B2L11_HUMAN Bcl-2-like protein 11 OS=Homo sapiens OX=9606 GN=BCL2L11 PE=1 SV=1	O43521	O43521_S77	S	77	PGPFATRSPLFIFMR
-0.523791	-1.59443	-1.36624	-5.23276	-5.18658	-5.52199	FOXO3	>sp|O43524|FOXO3_HUMAN Forkhead box protein O3 OS=Homo sapiens OX=9606 GN=FOXO3 PE=1 SV=1	O43524	O43524_S299	S	299	PGSPTSRSSDELDAW
-0.596119	-1.74157	-1.50442	-4.35043	-4.58525	-4.00721	FOXO3	>sp|O43524|FOXO3_HUMAN Forkhead box protein O3 OS=Homo sapiens OX=9606 GN=FOXO3 PE=1 SV=1	O43524	O43524_S300	S	300	GSPTSRSSDELDAWT
-0.575365	-0.992622	0.512593	-4.81994	-5.9651	-5.79681	FOXO3	>sp|O43524|FOXO3_HUMAN Forkhead box protein O3 OS=Homo sapiens OX=9606 GN=FOXO3 PE=1 SV=1	O43524	O43524_S294	S	294	QLSKWPGSPTSRSSD
-1.97836	-1.72396	-0.756276	-5.30656	-3.84376	-7.03469	FOXO3	>sp|O43524|FOXO3_HUMAN Forkhead box protein O3 OS=Homo sapiens OX=9606 GN=FOXO3 PE=1 SV=1	O43524	O43524_S413	S	413	GLMQRSSSFPYTTKG
-1.37859	-0.693042	-1.39283	-4.98846	-5.63748	-5.01168	FOXO3	>sp|O43524|FOXO3_HUMAN Forkhead box protein O3 OS=Homo sapiens OX=9606 GN=FOXO3 PE=1 SV=1	O43524	O43524_S284	S	284	APESADDSPSQLSKW
-0.976027	-0.525676	-0.81884	-5.59607	-3.88564	-5.49288	FOXO3	>sp|O43524|FOXO3_HUMAN Forkhead box protein O3 OS=Homo sapiens OX=9606 GN=FOXO3 PE=1 SV=1	O43524	O43524_S280	S	280	ALQTAPESADDSPSQ
-1.76219	-2.80701	-1.75574	-5.62112	-5.56844	-6.38298	FOXO3	>sp|O43524|FOXO3_HUMAN Forkhead box protein O3 OS=Homo sapiens OX=9606 GN=FOXO3 PE=1 SV=1	O43524	O43524_S289	S	289	DDSPSQLSKWPGSPT
-1.7448	-3.25518	-1.90457	-3.52462	-4.92013	-4.57448	FOXO3	>sp|O43524|FOXO3_HUMAN Forkhead box protein O3 OS=Homo sapiens OX=9606 GN=FOXO3 PE=1 SV=1	O43524	O43524_S286	S	286	ESADDSPSQLSKWPG
1.52529	1.7607	2.27919	-3.99543	-3.06258	-2.88991	AKAP10	>sp|O43572|AKA10_HUMAN A-kinase anchor protein 10, mitochondrial OS=Homo sapiens OX=9606 GN=AKAP10 PE=1 SV=2	O43572	O43572_S187	S	187	SSLAEPVSPSKKHET
1.49846	1.72174	2.17043	-3.3253	-2.49746	-2.34048	AKAP10	>sp|O43572|AKA10_HUMAN A-kinase anchor protein 10, mitochondrial OS=Homo sapiens OX=9606 GN=AKAP10 PE=1 SV=2	O43572	O43572_S189	S	189	LAEPVSPSKKHETTA
-3.46118	-3.53484	-2.58008	-4.52658	-4.19553	-4.80981	AKAP10	>sp|O43572|AKA10_HUMAN A-kinase anchor protein 10, mitochondrial OS=Homo sapiens OX=9606 GN=AKAP10 PE=1 SV=2	O43572	O43572_S278	S	278	LTVASRNSPASPLKE
4.69715	5.22337	5.57513	-5.61727	-4.50455	-5.85965	DENR	>sp|O43583|DENR_HUMAN Density-regulated protein OS=Homo sapiens OX=9606 GN=DENR PE=1 SV=2	O43583	O43583_S73	S	73	AKLTVENSPKQEAGI
0.345011	-0.0687628	-0.0933676	-4.06102	-5.52137	-4.32783	DENR	>sp|O43583|DENR_HUMAN Density-regulated protein OS=Homo sapiens OX=9606 GN=DENR PE=1 SV=2	O43583	O43583_S8	S	8	MAADISESSGADCKG
-0.728724	-3.65425	-0.330947	-4.931	-4.54793	-5.86148	DENR	>sp|O43583|DENR_HUMAN Density-regulated protein OS=Homo sapiens OX=9606 GN=DENR PE=1 SV=2	O43583	O43583_T86	T	86	GISEGQGTAGEEEEK
-0.169083	0.462223	1.3171	-4.77881	-4.58722	-5.37218	TIMM44	>sp|O43615|TIM44_HUMAN Mitochondrial import inner membrane translocase subunit TIM44 OS=Homo sapiens OX=9606 GN=TIMM44 PE=1 SV=2	O43615	O43615_S180	S	180	TAAFRALSQGVESVK
-1.32416	-0.274478	0.623546	-3.8724	-4.44927	-7.67997	PLRG1	>sp|O43660|PLRG1_HUMAN Pleiotropic regulator 1 OS=Homo sapiens OX=9606 GN=PLRG1 PE=1 SV=1	O43660	O43660_S119	S	119	TKIQRMPSESAAQSL
-1.57027	-0.493292	0.375027	-4.20509	-3.63589	-4.69596	PLRG1	>sp|O43660|PLRG1_HUMAN Pleiotropic regulator 1 OS=Homo sapiens OX=9606 GN=PLRG1 PE=1 SV=1	O43660	O43660_S125	S	125	PSESAAQSLAVALPL
-1.33992	-0.310412	0.59113	-4.08677	-5.06898	-4.84058	PLRG1	>sp|O43660|PLRG1_HUMAN Pleiotropic regulator 1 OS=Homo sapiens OX=9606 GN=PLRG1 PE=1 SV=1	O43660	O43660_S121	S	121	IQRMPSESAAQSLAV
0.708006	1.57929	0.505222	-6.82903	-4.82864	-3.93803	PRC1	>sp|O43663|PRC1_HUMAN Protein regulator of cytokinesis 1 OS=Homo sapiens OX=9606 GN=PRC1 PE=1 SV=2	O43663	O43663_T470	T	470	LYGSAPRTPSKRRGL
0.914206	1.75442	1.02618	-4.45939	-5.08483	-4.41532	PRC1	>sp|O43663|PRC1_HUMAN Protein regulator of cytokinesis 1 OS=Homo sapiens OX=9606 GN=PRC1 PE=1 SV=2	O43663	O43663_S466	S	466	ETEMLYGSAPRTPSK
-0.325787	0.274238	-0.551103	-4.88718	-3.53738	-5.2193	PRC1	>sp|O43663|PRC1_HUMAN Protein regulator of cytokinesis 1 OS=Homo sapiens OX=9606 GN=PRC1 PE=1 SV=2	O43663	O43663_S472	S	472	GSAPRTPSKRRGLAP
-0.622856	-0.00153542	-0.247046	-4.95455	-4.0141	-6.00298	PRC1	>sp|O43663|PRC1_HUMAN Protein regulator of cytokinesis 1 OS=Homo sapiens OX=9606 GN=PRC1 PE=1 SV=2	O43663	O43663_Y464	Y	464	QTETEMLYGSAPRTP
1.45816	2.0268	0.783775	-3.77702	-6.04001	-5.94395	PRC1	>sp|O43663|PRC1_HUMAN Protein regulator of cytokinesis 1 OS=Homo sapiens OX=9606 GN=PRC1 PE=1 SV=2	O43663	O43663_S592	S	592	DPSLSDSSTVGLQRE
1.45816	2.0268	0.783775	-4.51621	-4.63421	-3.84765	PRC1	>sp|O43663|PRC1_HUMAN Protein regulator of cytokinesis 1 OS=Homo sapiens OX=9606 GN=PRC1 PE=1 SV=2	O43663	O43663_S589	S	589	FAKDPSLSDSSTVGL
-2.82577	0.0663671	1.7386	-5.17218	-4.10415	-4.61402	PRC1	>sp|O43663|PRC1_HUMAN Protein regulator of cytokinesis 1 OS=Homo sapiens OX=9606 GN=PRC1 PE=1 SV=2	O43663	O43663_T481	T	481	RRGLAPNTPGKARKL
-2.97899	-2.69386	-1.52239	-5.33034	-4.18087	-5.38867	PRC1	>sp|O43663|PRC1_HUMAN Protein regulator of cytokinesis 1 OS=Homo sapiens OX=9606 GN=PRC1 PE=1 SV=2	O43663	O43663_S265	S	265	EAVATIMSGSKAKVR
-2.5312	-2.91604	-3.50634	-5.34397	-4.64219	-6.3302	PRC1	>sp|O43663|PRC1_HUMAN Protein regulator of cytokinesis 1 OS=Homo sapiens OX=9606 GN=PRC1 PE=1 SV=2	O43663	O43663_S580	S	580	NSVASTYSEFAKDPS
-1.54946	-2.44342	-2.14905	-4.42085	-4.30099	-5.29199	PRC1	>sp|O43663|PRC1_HUMAN Protein regulator of cytokinesis 1 OS=Homo sapiens OX=9606 GN=PRC1 PE=1 SV=2	O43663	O43663_S571	S	571	APLQRNFSINSVAST
-2.56614	-1.33666	-0.461254	-3.43109	-3.29042	-6.28757	ZNF207	>sp|O43670|ZN207_HUMAN BUB3-interacting and GLEBS motif-containing protein ZNF207 OS=Homo sapiens OX=9606 GN=ZNF207 PE=1 SV=1	O43670	O43670_S346	S	346	TAAKPAASITSKPAT
-0.640045	-3.68618	-1.46494	-4.18789	-5.66923	-6.05468	ZNF207	>sp|O43670|ZN207_HUMAN BUB3-interacting and GLEBS motif-containing protein ZNF207 OS=Homo sapiens OX=9606 GN=ZNF207 PE=1 SV=1	O43670	O43670_T353	T	353	SITSKPATLTTTSAT
0.665907	-1.12575	0.976521	-4.65419	-4.99349	-6.44019	BUB1	>sp|O43683|BUB1_HUMAN Mitotic checkpoint serine/threonine-protein kinase BUB1 OS=Homo sapiens OX=9606 GN=BUB1 PE=1 SV=1	O43683	O43683_S602	S	602	KSPGDFTSAAQLAST
0.996847	-3.13813	1.07937	-4.95986	-5.50785	-5.14115	BUB1	>sp|O43683|BUB1_HUMAN Mitotic checkpoint serine/threonine-protein kinase BUB1 OS=Homo sapiens OX=9606 GN=BUB1 PE=1 SV=1	O43683	O43683_S596	S	596	TLAPSPKSPGDFTSA
-0.591672	-2.02263	-0.202888	-5.10816	-5.14355	-5.06135	BUB1	>sp|O43683|BUB1_HUMAN Mitotic checkpoint serine/threonine-protein kinase BUB1 OS=Homo sapiens OX=9606 GN=BUB1 PE=1 SV=1	O43683	O43683_T601	T	601	PKSPGDFTSAAQLAS
0.666391	0.968346	1.53832	-5.28673	-7.08627	-5.97877	BUB1	>sp|O43683|BUB1_HUMAN Mitotic checkpoint serine/threonine-protein kinase BUB1 OS=Homo sapiens OX=9606 GN=BUB1 PE=1 SV=1	O43683	O43683_S655	S	655	PSRDGKFSPIQEKSP
0.552346	0.295754	0.436668	-4.75508	-6.20865	-7.02397	BUB1	>sp|O43683|BUB1_HUMAN Mitotic checkpoint serine/threonine-protein kinase BUB1 OS=Homo sapiens OX=9606 GN=BUB1 PE=1 SV=1	O43683	O43683_S176	S	176	NQMITSKSNPGNNMA
-1.0838	-1.18757	-2.10139	-5.74538	-4.10753	-5.37283	BUB1	>sp|O43683|BUB1_HUMAN Mitotic checkpoint serine/threonine-protein kinase BUB1 OS=Homo sapiens OX=9606 GN=BUB1 PE=1 SV=1	O43683	O43683_S511	S	511	FQKNVRSSGAWGVNK
-1.50267	-1.10628	-1.61516	-4.92514	-4.52595	-6.0607	BUB1	>sp|O43683|BUB1_HUMAN Mitotic checkpoint serine/threonine-protein kinase BUB1 OS=Homo sapiens OX=9606 GN=BUB1 PE=1 SV=1	O43683	O43683_S510	S	510	QFQKNVRSSGAWGVN
-2.76454	-3.50687	-1.47088	-4.61871	-5.94388	-5.02127	BUB1	>sp|O43683|BUB1_HUMAN Mitotic checkpoint serine/threonine-protein kinase BUB1 OS=Homo sapiens OX=9606 GN=BUB1 PE=1 SV=1	O43683	O43683_S402	S	402	DSMFAVASKDAGCVN
-3.44548	-4.14318	-2.14294	-5.37245	-4.4441	-4.60185	BUB1	>sp|O43683|BUB1_HUMAN Mitotic checkpoint serine/threonine-protein kinase BUB1 OS=Homo sapiens OX=9606 GN=BUB1 PE=1 SV=1	O43683	O43683_S396	S	396	KAQTVTDSMFAVASK
-2.11619	-1.5503	-0.225235	-4.52597	-4.44582	-5.14485	BUB3	>sp|O43684|BUB3_HUMAN Mitotic checkpoint protein BUB3 OS=Homo sapiens OX=9606 GN=BUB3 PE=1 SV=1	O43684	O43684_S48	S	48	LYDVPANSMRLKYQH
6.8559	7.21953	6.44028	-1.85488	-1.15142	-3.24446	HTATSF1	>sp|O43719|HTSF1_HUMAN HIV Tat-specific factor 1 OS=Homo sapiens OX=9606 GN=HTATSF1 PE=1 SV=1	O43719	O43719_S714	S	714	FDEEEDSSEKLFDDS
6.86126	7.22502	6.45091	-1.85488	-1.15142	-3.24446	HTATSF1	>sp|O43719|HTSF1_HUMAN HIV Tat-specific factor 1 OS=Homo sapiens OX=9606 GN=HTATSF1 PE=1 SV=1	O43719	O43719_S713	S	713	LFDEEEDSSEKLFDD
6.07627	5.97911	6.22218	-5.24215	-4.35006	-6.12594	HTATSF1	>sp|O43719|HTSF1_HUMAN HIV Tat-specific factor 1 OS=Homo sapiens OX=9606 GN=HTATSF1 PE=1 SV=1	O43719	O43719_S702	S	702	KLFEDDDSNEKLFDE
5.86197	3.01653	5.96534	2.26733	2.26371	2.28315	HTATSF1	>sp|O43719|HTSF1_HUMAN HIV Tat-specific factor 1 OS=Homo sapiens OX=9606 GN=HTATSF1 PE=1 SV=1	O43719	O43719_S579	S	579	KDLDEEGSEKELHEN
5.39133	5.30128	5.46035	-4.5358	-6.32066	-6.00932	HTATSF1	>sp|O43719|HTSF1_HUMAN HIV Tat-specific factor 1 OS=Homo sapiens OX=9606 GN=HTATSF1 PE=1 SV=1	O43719	O43719_S642	S	642	EKVFDDESDEKEDEE
6.01641	4.94425	5.60562	-4.92017	-3.66952	-7.66348	HTATSF1	>sp|O43719|HTSF1_HUMAN HIV Tat-specific factor 1 OS=Homo sapiens OX=9606 GN=HTATSF1 PE=1 SV=1	O43719	O43719_S624	S	624	EREFDEDSDEKEEEE
6.54291	5.51768	6.31892	-0.534315	-0.902747	-1.2212	HTATSF1	>sp|O43719|HTSF1_HUMAN HIV Tat-specific factor 1 OS=Homo sapiens OX=9606 GN=HTATSF1 PE=1 SV=1	O43719	O43719_S616	S	616	KVLDEEGSEREFDED
5.37451	4.91167	5.33311	-5.18702	-5.22432	-5.94273	HTATSF1	>sp|O43719|HTSF1_HUMAN HIV Tat-specific factor 1 OS=Homo sapiens OX=9606 GN=HTATSF1 PE=1 SV=1	O43719	O43719_S721	S	721	SEKLFDDSDERGTLG
5.7311	4.33767	5.26064	-3.98199	-4.4799	-4.7717	HTATSF1	>sp|O43719|HTSF1_HUMAN HIV Tat-specific factor 1 OS=Homo sapiens OX=9606 GN=HTATSF1 PE=1 SV=1	O43719	O43719_S391	S	391	RSDSVSASERAGPSR
5.77392	4.37008	5.29899	-5.81	-4.00868	-6.0165	HTATSF1	>sp|O43719|HTSF1_HUMAN HIV Tat-specific factor 1 OS=Homo sapiens OX=9606 GN=HTATSF1 PE=1 SV=1	O43719	O43719_S387	S	387	RGLRRSDSVSASERA
1.42009	-0.877071	1.74394	-6.26619	-4.93266	-4.56542	HTATSF1	>sp|O43719|HTSF1_HUMAN HIV Tat-specific factor 1 OS=Homo sapiens OX=9606 GN=HTATSF1 PE=1 SV=1	O43719	O43719_S385	S	385	ANRGLRRSDSVSASE
4.55172	4.69525	4.84959	-5.7434	-2.28047	-5.15262	HTATSF1	>sp|O43719|HTSF1_HUMAN HIV Tat-specific factor 1 OS=Homo sapiens OX=9606 GN=HTATSF1 PE=1 SV=1	O43719	O43719_S676	S	676	DEKLFEESDDKEDED
3.89287	1.42418	3.50052	-5.09186	-6.59495	-5.9253	HTATSF1	>sp|O43719|HTSF1_HUMAN HIV Tat-specific factor 1 OS=Homo sapiens OX=9606 GN=HTATSF1 PE=1 SV=1	O43719	O43719_S600	S	600	EENDSENSEFEDDGS
3.9108	1.37738	3.4195	-5.23619	-5.01113	-5.75419	HTATSF1	>sp|O43719|HTSF1_HUMAN HIV Tat-specific factor 1 OS=Homo sapiens OX=9606 GN=HTATSF1 PE=1 SV=1	O43719	O43719_S597	S	597	KELEENDSENSEFED
3.31038	0.547915	2.96404	-5.86177	-5.02279	-5.7275	HTATSF1	>sp|O43719|HTSF1_HUMAN HIV Tat-specific factor 1 OS=Homo sapiens OX=9606 GN=HTATSF1 PE=1 SV=1	O43719	O43719_S607	S	607	SEFEDDGSEKVLDEE
4.07015	1.9378	3.49749	-5.52793	-4.6504	-5.32545	HTATSF1	>sp|O43719|HTSF1_HUMAN HIV Tat-specific factor 1 OS=Homo sapiens OX=9606 GN=HTATSF1 PE=1 SV=1	O43719	O43719_S453	S	453	ENNAKESSPEKEAEE
3.40501	1.24686	2.83813	-6.62066	-2.95864	-4.29912	HTATSF1	>sp|O43719|HTSF1_HUMAN HIV Tat-specific factor 1 OS=Homo sapiens OX=9606 GN=HTATSF1 PE=1 SV=1	O43719	O43719_S452	S	452	SENNAKESSPEKEAE
2.75735	0.697752	2.23879	-5.71388	-3.56915	-5.69553	HTATSF1	>sp|O43719|HTSF1_HUMAN HIV Tat-specific factor 1 OS=Homo sapiens OX=9606 GN=HTATSF1 PE=1 SV=1	O43719	O43719_S445	S	445	GEFEEGASENNAKES
2.87833	3.8553	2.7279	-4.56037	-4.80039	-5.93145	HTATSF1	>sp|O43719|HTSF1_HUMAN HIV Tat-specific factor 1 OS=Homo sapiens OX=9606 GN=HTATSF1 PE=1 SV=1	O43719	O43719_S409	S	409	FSEHPSTSKMNAQET
2.88665	3.8058	2.40857	-4.14213	-4.89431	-6.03507	HTATSF1	>sp|O43719|HTSF1_HUMAN HIV Tat-specific factor 1 OS=Homo sapiens OX=9606 GN=HTATSF1 PE=1 SV=1	O43719	O43719_S403	S	403	PSRARHFSEHPSTSK
-3.53525	-1.25601	0.390826	-6.11681	-3.37201	-6.41165	HTATSF1	>sp|O43719|HTSF1_HUMAN HIV Tat-specific factor 1 OS=Homo sapiens OX=9606 GN=HTATSF1 PE=1 SV=1	O43719	O43719_T408	T	408	HFSEHPSTSKMNAQE
3.32491	1.39311	2.79567	-4.78254	-5.99218	-5.17568	HTATSF1	>sp|O43719|HTSF1_HUMAN HIV Tat-specific factor 1 OS=Homo sapiens OX=9606 GN=HTATSF1 PE=1 SV=1	O43719	O43719_S498	S	498	VRGSEEDSPKKESKK
3.32491	1.39311	2.79567	-5.87804	-4.15179	-5.06769	HTATSF1	>sp|O43719|HTSF1_HUMAN HIV Tat-specific factor 1 OS=Homo sapiens OX=9606 GN=HTATSF1 PE=1 SV=1	O43719	O43719_S494	S	494	EGNPVRGSEEDSPKK
3.66491	2.05166	3.55314	-6.32278	-5.05749	-5.34907	HTATSF1	>sp|O43719|HTSF1_HUMAN HIV Tat-specific factor 1 OS=Homo sapiens OX=9606 GN=HTATSF1 PE=1 SV=1	O43719	O43719_S529	S	529	EDDLNKESEEEVGPT
3.06895	1.86834	2.95254	-4.8584	-3.64074	-7.16136	HTATSF1	>sp|O43719|HTSF1_HUMAN HIV Tat-specific factor 1 OS=Homo sapiens OX=9606 GN=HTATSF1 PE=1 SV=1	O43719	O43719_S521	S	521	ENGLAKESEDDLNKE
-0.41663	-0.846344	-0.33775	-3.7316	-4.62555	-4.17205	HTATSF1	>sp|O43719|HTSF1_HUMAN HIV Tat-specific factor 1 OS=Homo sapiens OX=9606 GN=HTATSF1 PE=1 SV=1	O43719	O43719_T30	T	30	GDGKDGDTQTDAGGE
-0.151375	-1.49284	-0.428697	-3.30604	-4.74294	-6.2105	HTATSF1	>sp|O43719|HTSF1_HUMAN HIV Tat-specific factor 1 OS=Homo sapiens OX=9606 GN=HTATSF1 PE=1 SV=1	O43719	O43719_T32	T	32	GKDGDTQTDAGGEPD
0.0311508	-0.987878	-0.397228	-5.42573	-4.23754	-5.22659	HTATSF1	>sp|O43719|HTSF1_HUMAN HIV Tat-specific factor 1 OS=Homo sapiens OX=9606 GN=HTATSF1 PE=1 SV=1	O43719	O43719_S561	S	561	EKQSEDGSEREFEEN
0.0311508	-0.987878	-0.397228	-5.91819	-5.71223	-5.12926	HTATSF1	>sp|O43719|HTSF1_HUMAN HIV Tat-specific factor 1 OS=Homo sapiens OX=9606 GN=HTATSF1 PE=1 SV=1	O43719	O43719_S557	S	557	EDCSEKQSEDGSERE
-2.84451	-4.38194	-2.21767	-6.10343	-4.70102	-4.97398	HTATSF1	>sp|O43719|HTSF1_HUMAN HIV Tat-specific factor 1 OS=Homo sapiens OX=9606 GN=HTATSF1 PE=1 SV=1	O43719	O43719_S485	S	485	GSCSQKESEEGNPVR
-2.5044	-4.63874	-3.2857	-5.15612	-5.24883	-4.22195	HTATSF1	>sp|O43719|HTSF1_HUMAN HIV Tat-specific factor 1 OS=Homo sapiens OX=9606 GN=HTATSF1 PE=1 SV=1	O43719	O43719_S544	S	544	KESEEDDSEKESDED
-2.5044	-4.63874	-3.2857	-5.8927	-3.92902	-5.23493	HTATSF1	>sp|O43719|HTSF1_HUMAN HIV Tat-specific factor 1 OS=Homo sapiens OX=9606 GN=HTATSF1 PE=1 SV=1	O43719	O43719_T536	T	536	SEEEVGPTKESEEDD
-2.64335	-5.54307	-3.52674	-6.17434	-4.97858	-7.01958	HTATSF1	>sp|O43719|HTSF1_HUMAN HIV Tat-specific factor 1 OS=Homo sapiens OX=9606 GN=HTATSF1 PE=1 SV=1	O43719	O43719_S539	S	539	EVGPTKESEEDDSEK
-2.48038	-0.517635	-1.46778	-4.38222	-4.84519	-4.70129	HTATSF1	>sp|O43719|HTSF1_HUMAN HIV Tat-specific factor 1 OS=Homo sapiens OX=9606 GN=HTATSF1 PE=1 SV=1	O43719	O43719_T434	T	434	DEKKFEKTEDGGEFE
-4.47467	-0.555285	-2.60995	-4.47264	-4.56412	-4.59927	HTATSF1	>sp|O43719|HTSF1_HUMAN HIV Tat-specific factor 1 OS=Homo sapiens OX=9606 GN=HTATSF1 PE=1 SV=1	O43719	O43719_T633	T	633	EKEEEEDTYEKVFDD
-0.131682	-0.398593	-0.149382	-4.50217	-5.23592	-6.31132	PRKAB2	>sp|O43741|AAKB2_HUMAN 5'-AMP-activated protein kinase subunit beta-2 OS=Homo sapiens OX=9606 GN=PRKAB2 PE=1 SV=1	O43741	O43741_S158	S	158	NLIHVKKSDFEVFDA
-1.41719	-1.1549	-1.09343	-5.06483	-3.62348	-6.76575	PRKAB2	>sp|O43741|AAKB2_HUMAN 5'-AMP-activated protein kinase subunit beta-2 OS=Homo sapiens OX=9606 GN=PRKAB2 PE=1 SV=1	O43741	O43741_S170	S	170	FDALKLDSMESSETS
-3.14586	-2.05466	-2.23137	-5.87647	-3.59544	-5.28443	PRKAB2	>sp|O43741|AAKB2_HUMAN 5'-AMP-activated protein kinase subunit beta-2 OS=Homo sapiens OX=9606 GN=PRKAB2 PE=1 SV=1	O43741	O43741_S108	S	108	TKIPLIKSHNDFVAI
-0.296763	-0.467695	0.692245	-6.11467	-4.38441	-7.95492	PRKAB2	>sp|O43741|AAKB2_HUMAN 5'-AMP-activated protein kinase subunit beta-2 OS=Homo sapiens OX=9606 GN=PRKAB2 PE=1 SV=1	O43741	O43741_S182	S	182	ETSCRDLSSSPPGPY
-0.288939	-0.988866	0.553134	-5.94803	-4.72698	-5.88575	PRKAB2	>sp|O43741|AAKB2_HUMAN 5'-AMP-activated protein kinase subunit beta-2 OS=Homo sapiens OX=9606 GN=PRKAB2 PE=1 SV=1	O43741	O43741_S184	S	184	SCRDLSSSPPGPYGQ
-1.26884	-0.810867	0.276275	-5.30822	-4.02274	-5.38732	PRKAB2	>sp|O43741|AAKB2_HUMAN 5'-AMP-activated protein kinase subunit beta-2 OS=Homo sapiens OX=9606 GN=PRKAB2 PE=1 SV=1	O43741	O43741_S183	S	183	TSCRDLSSSPPGPYG
-1.76857	-0.739104	-1.02949	-5.82342	-5.44564	-6.59391	PRKAB2	>sp|O43741|AAKB2_HUMAN 5'-AMP-activated protein kinase subunit beta-2 OS=Homo sapiens OX=9606 GN=PRKAB2 PE=1 SV=1	O43741	O43741_S39	S	39	EHKIMVGSTDDPSVF
-1.76857	-0.739104	-1.02949	-5.79948	-5.24398	-5.28685	PRKAB2	>sp|O43741|AAKB2_HUMAN 5'-AMP-activated protein kinase subunit beta-2 OS=Homo sapiens OX=9606 GN=PRKAB2 PE=1 SV=1	O43741	O43741_T40	T	40	HKIMVGSTDDPSVFS
-0.648169	-1.26285	-0.695019	-5.31094	-4.0906	-5.324	STX6	>sp|O43752|STX6_HUMAN Syntaxin-6 OS=Homo sapiens OX=9606 GN=STX6 PE=1 SV=1	O43752	O43752_S2	S	2	______MSMEDPFFV
-2.3883	-1.25518	-1.73873	-5.32264	-5.27344	-4.64261	STX6	>sp|O43752|STX6_HUMAN Syntaxin-6 OS=Homo sapiens OX=9606 GN=STX6 PE=1 SV=1	O43752	O43752_S129	S	129	ALLGDSGSQNWSTGT
-3.38325	-2.37348	-2.78997	-5.0415	-5.82259	-4.84671	STX6	>sp|O43752|STX6_HUMAN Syntaxin-6 OS=Homo sapiens OX=9606 GN=STX6 PE=1 SV=1	O43752	O43752_S127	S	127	RQALLGDSGSQNWST
3.98569	4.53787	3.70279	-5.07588	-4.18157	-5.66676	SGTA	>sp|O43765|SGTA_HUMAN Small glutamine-rich tetratricopeptide repeat-containing protein alpha OS=Homo sapiens OX=9606 GN=SGTA PE=1 SV=1	O43765	O43765_T81	T	81	DLRSPARTPPSEEDS
3.94206	4.53787	3.66786	-4.95081	-4.56741	-4.67729	SGTA	>sp|O43765|SGTA_HUMAN Small glutamine-rich tetratricopeptide repeat-containing protein alpha OS=Homo sapiens OX=9606 GN=SGTA PE=1 SV=1	O43765	O43765_S77	S	77	EMPQDLRSPARTPPS
0.637855	-3.0539	0.734835	-5.11266	-4.96668	-3.88902	SGTA	>sp|O43765|SGTA_HUMAN Small glutamine-rich tetratricopeptide repeat-containing protein alpha OS=Homo sapiens OX=9606 GN=SGTA PE=1 SV=1	O43765	O43765_T303	T	303	RSQIRSRTPSASNDD
-0.261312	-3.17431	0.0489874	-4.3449	-4.21496	-5.9637	SGTA	>sp|O43765|SGTA_HUMAN Small glutamine-rich tetratricopeptide repeat-containing protein alpha OS=Homo sapiens OX=9606 GN=SGTA PE=1 SV=1	O43765	O43765_S305	S	305	QIRSRTPSASNDDQQ
-0.36365	-3.17801	-0.0718269	-3.41532	-3.04784	-4.68574	SGTA	>sp|O43765|SGTA_HUMAN Small glutamine-rich tetratricopeptide repeat-containing protein alpha OS=Homo sapiens OX=9606 GN=SGTA PE=1 SV=1	O43765	O43765_S301	S	301	QLRSQIRSRTPSASN
0.458842	-2.54462	0.561193	-4.93402	-5.1142	-6.46959	SGTA	>sp|O43765|SGTA_HUMAN Small glutamine-rich tetratricopeptide repeat-containing protein alpha OS=Homo sapiens OX=9606 GN=SGTA PE=1 SV=1	O43765	O43765_S307	S	307	RSRTPSASNDDQQE_
0.449734	0.708855	1.40342	-5.66432	-5.749	-6.1249	ENSA	>sp|O43768|ENSA_HUMAN Alpha-endosulfine OS=Homo sapiens OX=9606 GN=ENSA PE=1 SV=1	O43768	O43768_S43	S	43	KLKAKYPSLGQKPGG
-0.564378	-0.536597	-0.535623	-6.13762	-3.82042	-6.7355	NUDT21	>sp|O43809|CPSF5_HUMAN Cleavage and polyadenylation specificity factor subunit 5 OS=Homo sapiens OX=9606 GN=NUDT21 PE=1 SV=1	O43809	O43809_S9	S	9	SVVPPNRSQTGWPRG
-2.88194	-3.44637	-2.97675	-5.3553	-5.16158	-4.29194	LANCL1	>sp|O43813|LANC1_HUMAN Glutathione S-transferase LANCL1 OS=Homo sapiens OX=9606 GN=LANCL1 PE=1 SV=1	O43813	O43813_S16	S	16	PYADYNKSLAEGYFD
1.78106	2.28212	1.76775	-6.11378	-3.4111	-5.11594	STRN	>sp|O43815|STRN_HUMAN Striatin OS=Homo sapiens OX=9606 GN=STRN PE=1 SV=4	O43815	O43815_S259	S	259	DVDGREKSVIDTSTI
0.629746	1.60381	1.03923	-5.41577	-5.01021	-5.91349	STRN	>sp|O43815|STRN_HUMAN Striatin OS=Homo sapiens OX=9606 GN=STRN PE=1 SV=4	O43815	O43815_T265	T	265	KSVIDTSTIVRKKAL
-4.02806	-1.38874	0.145975	-4.3649	-3.02673	-5.98267	STRN	>sp|O43815|STRN_HUMAN Striatin OS=Homo sapiens OX=9606 GN=STRN PE=1 SV=4	O43815	O43815_T263	T	263	REKSVIDTSTIVRKK
-2.04846	-2.13681	-2.32704	-4.35016	-4.80143	-6.0173	STRN	>sp|O43815|STRN_HUMAN Striatin OS=Homo sapiens OX=9606 GN=STRN PE=1 SV=4	O43815	O43815_S303	S	303	EGDNESRSAGDGTDW
-3.69323	-2.50417	-3.13783	-5.7537	-4.825	-5.50126	STRN	>sp|O43815|STRN_HUMAN Striatin OS=Homo sapiens OX=9606 GN=STRN PE=1 SV=4	O43815	O43815_S294	S	294	EFDFLVTSEEGDNES
-3.60488	-4.45251	-2.82035	-6.63197	-5.5245	-6.407	STRN	>sp|O43815|STRN_HUMAN Striatin OS=Homo sapiens OX=9606 GN=STRN PE=1 SV=4	O43815	O43815_S229	S	229	SELTDSASVLDNFKF
1.60748	-1.63611	-0.0831213	-5.59668	-3.49193	-4.00458	STRN	>sp|O43815|STRN_HUMAN Striatin OS=Homo sapiens OX=9606 GN=STRN PE=1 SV=4	O43815	O43815_S373	S	373	ELPSLQPSVGSPSRP
1.61313	-1.63627	-0.0618582	-4.62953	-3.82915	-6.0193	STRN	>sp|O43815|STRN_HUMAN Striatin OS=Homo sapiens OX=9606 GN=STRN PE=1 SV=4	O43815	O43815_S369	S	369	RDVDELPSLQPSVGS
-0.632443	-1.86238	-0.817325	-5.11326	-4.84199	-4.22991	STRN	>sp|O43815|STRN_HUMAN Striatin OS=Homo sapiens OX=9606 GN=STRN PE=1 SV=4	O43815	O43815_S383	S	383	SPSRPSSSRLPEHEI
-0.637698	-1.86718	-0.821832	-4.47131	-5.45146	-5.85534	STRN	>sp|O43815|STRN_HUMAN Striatin OS=Homo sapiens OX=9606 GN=STRN PE=1 SV=4	O43815	O43815_S376	S	376	SLQPSVGSPSRPSSS
-0.14694	-2.61471	-0.822752	-4.04815	-3.9388	-7.10639	STRN	>sp|O43815|STRN_HUMAN Striatin OS=Homo sapiens OX=9606 GN=STRN PE=1 SV=4	O43815	O43815_S378	S	378	QPSVGSPSRPSSSRL
-0.14694	-2.61471	-0.822752	-5.96498	-3.38102	-6.49473	STRN	>sp|O43815|STRN_HUMAN Striatin OS=Homo sapiens OX=9606 GN=STRN PE=1 SV=4	O43815	O43815_S381	S	381	VGSPSRPSSSRLPEH
-0.14694	-2.61471	-0.822752	-4.67803	-5.39383	-3.73437	STRN	>sp|O43815|STRN_HUMAN Striatin OS=Homo sapiens OX=9606 GN=STRN PE=1 SV=4	O43815	O43815_S382	S	382	GSPSRPSSSRLPEHE
-0.671113	-3.15927	-1.60314	-4.64022	-4.54012	-6.45826	STRN	>sp|O43815|STRN_HUMAN Striatin OS=Homo sapiens OX=9606 GN=STRN PE=1 SV=4	O43815	O43815_S245	S	245	ESAAADFSDEDEDDD
3.22916	2.67603	1.93915	-4.63086	-4.74541	-4.5601	RRP9	>sp|O43818|U3IP2_HUMAN U3 small nucleolar RNA-interacting protein 2 OS=Homo sapiens OX=9606 GN=RRP9 PE=1 SV=1	O43818	O43818_S53	S	53	NEEISSDSESESLAP
3.22916	2.67603	1.93915	-6.00189	-4.99736	-6.20525	RRP9	>sp|O43818|U3IP2_HUMAN U3 small nucleolar RNA-interacting protein 2 OS=Homo sapiens OX=9606 GN=RRP9 PE=1 SV=1	O43818	O43818_S51	S	51	KMNEEISSDSESESL
1.91017	-0.266342	-0.877402	-5.42339	-4.07735	-5.28206	RRP9	>sp|O43818|U3IP2_HUMAN U3 small nucleolar RNA-interacting protein 2 OS=Homo sapiens OX=9606 GN=RRP9 PE=1 SV=1	O43818	O43818_S55	S	55	EISSDSESESLAPRK
0.8831	-1.6323	-1.66009	-5.23613	-5.67588	-5.12678	RRP9	>sp|O43818|U3IP2_HUMAN U3 small nucleolar RNA-interacting protein 2 OS=Homo sapiens OX=9606 GN=RRP9 PE=1 SV=1	O43818	O43818_S50	S	50	GKMNEEISSDSESES
-1.98475	-3.211	-2.36727	-3.70107	-4.40975	-6.51306	CFAP410	>sp|O43822|CF410_HUMAN Cilia- and flagella-associated protein 410 OS=Homo sapiens OX=9606 GN=CFAP410 PE=1 SV=1	O43822	O43822_S136	S	136	EELSRALSEGEEITA
5.29046	5.57057	4.27679	-3.61829	-4.59276	-3.5478	AKAP8	>sp|O43823|AKAP8_HUMAN A-kinase anchor protein 8 OS=Homo sapiens OX=9606 GN=AKAP8 PE=1 SV=1	O43823	O43823_S328	S	328	VDSEGDFSENDDAAG
5.20674	5.67331	4.1609	-6.26641	-4.9382	-6.04141	AKAP8	>sp|O43823|AKAP8_HUMAN A-kinase anchor protein 8 OS=Homo sapiens OX=9606 GN=AKAP8 PE=1 SV=1	O43823	O43823_S323	S	323	TKLARVDSEGDFSEN
3.74417	2.6193	2.63753	-4.15387	-3.89971	-6.48943	AKAP8	>sp|O43823|AKAP8_HUMAN A-kinase anchor protein 8 OS=Homo sapiens OX=9606 GN=AKAP8 PE=1 SV=1	O43823	O43823_S339	S	339	DAAGDFRSGDEEFKG
1.12156	1.05048	1.08251	-4.97855	-5.5567	-6.34851	AKAP8	>sp|O43823|AKAP8_HUMAN A-kinase anchor protein 8 OS=Homo sapiens OX=9606 GN=AKAP8 PE=1 SV=1	O43823	O43823_S199	S	199	QGRFQDRSNPGTFMR
-0.111444	-0.799809	-0.350934	-5.27379	-5.00628	-3.92027	AKAP8	>sp|O43823|AKAP8_HUMAN A-kinase anchor protein 8 OS=Homo sapiens OX=9606 GN=AKAP8 PE=1 SV=1	O43823	O43823_T681	T	681	ADAEVEQTDAESKDA
-1.4304	-0.440577	0.0777245	-3.76188	-4.5955	-5.79623	AKAP8	>sp|O43823|AKAP8_HUMAN A-kinase anchor protein 8 OS=Homo sapiens OX=9606 GN=AKAP8 PE=1 SV=1	O43823	O43823_S685	S	685	VEQTDAESKDAVPTE
-0.860026	-1.69984	-0.777244	-4.51149	-4.39483	-4.36767	AKAP8	>sp|O43823|AKAP8_HUMAN A-kinase anchor protein 8 OS=Homo sapiens OX=9606 GN=AKAP8 PE=1 SV=1	O43823	O43823_S112	S	112	KEGGRGGSGGGGEGI
2.03861	1.95121	2.3804	-6.24372	-3.72971	-6.30344	GTPBP6	>sp|O43824|GTPB6_HUMAN Putative GTP-binding protein 6 OS=Homo sapiens OX=9606 GN=GTPBP6 PE=1 SV=4	O43824	O43824_S43	S	43	LAAVGRRSPGNLEGP
1.42449	1.65664	2.081	-4.51066	-5.90804	-6.2512	IDH3B	>sp|O43837|IDH3B_HUMAN Isocitrate dehydrogenase [NAD] subunit beta, mitochondrial OS=Homo sapiens OX=9606 GN=IDH3B PE=1 SV=2	O43837	O43837_S5	S	5	___MAALSGVRWLTR
-1.59493	-1.42134	-1.14741	-4.37953	-3.64907	-7.08669	IDH3B	>sp|O43837|IDH3B_HUMAN Isocitrate dehydrogenase [NAD] subunit beta, mitochondrial OS=Homo sapiens OX=9606 GN=IDH3B PE=1 SV=2	O43837	O43837_S147	S	147	ANVVHVKSLPGYMTR
-3.78567	-3.24944	-1.49015	-4.71077	-5.99873	-4.91765	IDH3B	>sp|O43837|IDH3B_HUMAN Isocitrate dehydrogenase [NAD] subunit beta, mitochondrial OS=Homo sapiens OX=9606 GN=IDH3B PE=1 SV=2	O43837	O43837_T206	T	206	KFAFDYATKKGRGKV
0.515833	2.13103	2.9365	-4.96655	-4.55421	-6.09876	NRDC	>sp|O43847|NRDC_HUMAN Nardilysin OS=Homo sapiens OX=9606 GN=NRDC PE=1 SV=3	O43847	O43847_S96	S	96	EGRRGSLSNAGDPEI
0.506385	2.04943	2.79024	-5.15593	-5.01938	-6.41561	NRDC	>sp|O43847|NRDC_HUMAN Nardilysin OS=Homo sapiens OX=9606 GN=NRDC PE=1 SV=3	O43847	O43847_S94	S	94	EEEGRRGSLSNAGDP
-0.9589	-1.03482	-0.835419	-5.67798	-4.05013	-5.51006	NRDC	>sp|O43847|NRDC_HUMAN Nardilysin OS=Homo sapiens OX=9606 GN=NRDC PE=1 SV=3	O43847	O43847_S86	S	86	ARLGADESEEEGRRG
1.81489	2.10382	2.30666	-5.15284	-4.90613	-5.84052	CALU	>sp|O43852|CALU_HUMAN Calumenin OS=Homo sapiens OX=9606 GN=CALU PE=1 SV=2	O43852	O43852_T60	T	60	LGAEEAKTFDQLTPE
-2.91244	-3.6592	-0.600716	-4.20881	-4.40606	-5.53509	CALU	>sp|O43852|CALU_HUMAN Calumenin OS=Homo sapiens OX=9606 GN=CALU PE=1 SV=2	O43852	O43852_S261	S	261	TKDWILPSDYDHAEA
-3.75428	-2.10953	-2.88383	-4.32401	-4.16867	-5.68804	CALU	>sp|O43852|CALU_HUMAN Calumenin OS=Homo sapiens OX=9606 GN=CALU PE=1 SV=2	O43852	O43852_T303	T	303	LFVGSQATDFGEALV
-3.94832	-2.30893	-3.08066	-4.18196	-4.42282	-4.93614	CALU	>sp|O43852|CALU_HUMAN Calumenin OS=Homo sapiens OX=9606 GN=CALU PE=1 SV=2	O43852	O43852_S300	S	300	KYDLFVGSQATDFGE
-0.547583	-4.06421	-1.5488	-5.11128	-3.9716	-4.06775	CALU	>sp|O43852|CALU_HUMAN Calumenin OS=Homo sapiens OX=9606 GN=CALU PE=1 SV=2	O43852	O43852_S277	S	277	ARHLVYESDQNKDGK
0.520815	0.0687046	0.568051	-4.9507	-5.54561	-4.72922	AHCYL1	>sp|O43865|SAHH2_HUMAN S-adenosylhomocysteine hydrolase-like protein 1 OS=Homo sapiens OX=9606 GN=AHCYL1 PE=1 SV=2	O43865	O43865_S2	S	2	______MSMPDAMPL
-1.05212	-1.56507	-1.55399	-5.20809	-3.26345	-4.68895	AHCYL1	>sp|O43865|SAHH2_HUMAN S-adenosylhomocysteine hydrolase-like protein 1 OS=Homo sapiens OX=9606 GN=AHCYL1 PE=1 SV=2	O43865	O43865_S29	S	29	IEDAEKYSFMATVTK
3.2379	3.60644	2.87732	-4.23749	-4.99863	-4.20329	KIF1C	>sp|O43896|KIF1C_HUMAN Kinesin-like protein KIF1C OS=Homo sapiens OX=9606 GN=KIF1C PE=1 SV=3	O43896	O43896_S676	S	676	RLYADSDSGDDSDKR
4.00413	4.39196	3.62825	-4.91952	-4.5576	-4.70662	KIF1C	>sp|O43896|KIF1C_HUMAN Kinesin-like protein KIF1C OS=Homo sapiens OX=9606 GN=KIF1C PE=1 SV=3	O43896	O43896_S674	S	674	QQRLYADSDSGDDSD
2.69169	3.08781	2.30618	-5.28332	-5.42707	-7.94519	KIF1C	>sp|O43896|KIF1C_HUMAN Kinesin-like protein KIF1C OS=Homo sapiens OX=9606 GN=KIF1C PE=1 SV=3	O43896	O43896_S680	S	680	DSDSGDDSDKRSCEE
-1.05716	-0.469062	0.361593	-5.32345	-4.40161	-7.1122	KIF1C	>sp|O43896|KIF1C_HUMAN Kinesin-like protein KIF1C OS=Homo sapiens OX=9606 GN=KIF1C PE=1 SV=3	O43896	O43896_S494	S	494	GGTVGVFSPKKTPHL
-1.16566	-1.32888	0.349129	-5.81175	-6.1274	-6.4053	KIF1C	>sp|O43896|KIF1C_HUMAN Kinesin-like protein KIF1C OS=Homo sapiens OX=9606 GN=KIF1C PE=1 SV=3	O43896	O43896_T1083	T	1083	PRYPPYTTPPRMRRQ
-2.77406	-4.5188	-2.66902	-5.58218	-5.2738	-5.59515	KIF1C	>sp|O43896|KIF1C_HUMAN Kinesin-like protein KIF1C OS=Homo sapiens OX=9606 GN=KIF1C PE=1 SV=3	O43896	O43896_S295	S	295	MQSKKRKSDFIPYRD
-1.25723	-0.275288	0.258927	-3.82921	-5.07686	-5.85836	KIF1C	>sp|O43896|KIF1C_HUMAN Kinesin-like protein KIF1C OS=Homo sapiens OX=9606 GN=KIF1C PE=1 SV=3	O43896	O43896_S1033	S	1033	SHHPRRNSLDGGGRS
-2.20725	-2.92857	-1.73094	-4.21234	-4.07236	-3.91622	ORC5	>sp|O43913|ORC5_HUMAN Origin recognition complex subunit 5 OS=Homo sapiens OX=9606 GN=ORC5 PE=1 SV=1	O43913	O43913_S274	S	274	TVYLREISSSQWEKL
2.90538	2.99918	3.361	-5.07748	-5.73722	-5.33804	PEX1	>sp|O43933|PEX1_HUMAN Peroxisome biogenesis factor 1 OS=Homo sapiens OX=9606 GN=PEX1 PE=1 SV=1	O43933	O43933_S1209	S	1209	IIKGRYRSQSGEDES
3.01102	3.16694	3.47411	-2.756	-3.66324	-5.13806	PEX1	>sp|O43933|PEX1_HUMAN Peroxisome biogenesis factor 1 OS=Homo sapiens OX=9606 GN=PEX1 PE=1 SV=1	O43933	O43933_S1211	S	1211	KGRYRSQSGEDESMN
2.17415	2.25346	2.72695	-4.43716	-4.64421	-5.42283	PEX1	>sp|O43933|PEX1_HUMAN Peroxisome biogenesis factor 1 OS=Homo sapiens OX=9606 GN=PEX1 PE=1 SV=1	O43933	O43933_S1216	S	1216	SQSGEDESMNQPGPI
0.48042	0.719319	0.804068	-5.04021	-5.12226	-7.30625	PEX1	>sp|O43933|PEX1_HUMAN Peroxisome biogenesis factor 1 OS=Homo sapiens OX=9606 GN=PEX1 PE=1 SV=1	O43933	O43933_T1179	T	1179	SQPPVLRTASQEGCQ
0.480419	0.719318	0.804068	-5.96763	-3.936	-5.54606	PEX1	>sp|O43933|PEX1_HUMAN Peroxisome biogenesis factor 1 OS=Homo sapiens OX=9606 GN=PEX1 PE=1 SV=1	O43933	O43933_S1181	S	1181	PPVLRTASQEGCQEL
0.272249	0.288924	0.866172	-5.36007	-3.03893	-5.50034	RAD21	>sp|O60216|RAD21_HUMAN Double-strand-break repair protein rad21 homolog OS=Homo sapiens OX=9606 GN=RAD21 PE=1 SV=2	O60216	O60216_S454	S	454	EPSRLQESVMEASRT
-1.063	-1.51676	-1.19988	-6.03367	-5.34748	-6.04721	TIMM8A	>sp|O60220|TIM8A_HUMAN Mitochondrial import inner membrane translocase subunit Tim8 A OS=Homo sapiens OX=9606 GN=TIMM8A PE=1 SV=1	O60220	O60220_S94	S	94	SKPVFSESLSD____
-0.0271072	-0.574108	-0.226101	-3.8489	-5.22425	-5.53772	TIMM8A	>sp|O60220|TIM8A_HUMAN Mitochondrial import inner membrane translocase subunit Tim8 A OS=Homo sapiens OX=9606 GN=TIMM8A PE=1 SV=1	O60220	O60220_S96	S	96	PVFSESLSD______
-0.574821	-0.68471	-0.0984631	-3.99371	-5.07013	-5.12594	KALRN	>sp|O60229|KALRN_HUMAN Kalirin OS=Homo sapiens OX=9606 GN=KALRN PE=1 SV=3	O60229	O60229_S1799	S	1799	KVRDGRKSFDLGSPK
0.577501	-3.12372	-2.14581	-4.68045	-4.22953	-5.41699	KALRN	>sp|O60229|KALRN_HUMAN Kalirin OS=Homo sapiens OX=9606 GN=KALRN PE=1 SV=3	O60229	O60229_T1913	T	1913	NEGMAPPTPPKNPEE
0.577501	-3.12372	-2.14581	-5.34074	-3.08867	-6.94672	KALRN	>sp|O60229|KALRN_HUMAN Kalirin OS=Homo sapiens OX=9606 GN=KALRN PE=1 SV=3	O60229	O60229_S1897	S	1897	EGSSYRGSLKDPAGC
-1.92397	-3.27034	-2.35894	-5.18396	-4.99829	-5.06624	KALRN	>sp|O60229|KALRN_HUMAN Kalirin OS=Homo sapiens OX=9606 GN=KALRN PE=1 SV=3	O60229	O60229_S1817	S	1817	ETTPQGDSADEKSKK
8.008	8.4615	7.43356	-4.76557	-5.1619	-5.24817	DHX16	>sp|O60231|DHX16_HUMAN Pre-mRNA-splicing factor ATP-dependent RNA helicase DHX16 OS=Homo sapiens OX=9606 GN=DHX16 PE=1 SV=2	O60231	O60231_S106	S	106	LLEDSEESSEETVSR
8.3439	8.84827	7.78512	-5.16737	-3.76888	-4.74091	DHX16	>sp|O60231|DHX16_HUMAN Pre-mRNA-splicing factor ATP-dependent RNA helicase DHX16 OS=Homo sapiens OX=9606 GN=DHX16 PE=1 SV=2	O60231	O60231_S103	S	103	SYRLLEDSEESSEET
8.01823	8.47916	7.44534	-6.95278	-4.35392	-5.22092	DHX16	>sp|O60231|DHX16_HUMAN Pre-mRNA-splicing factor ATP-dependent RNA helicase DHX16 OS=Homo sapiens OX=9606 GN=DHX16 PE=1 SV=2	O60231	O60231_S107	S	107	LEDSEESSEETVSRA
6.29293	6.97893	5.78314	-4.97995	-5.2515	-4.20945	DHX16	>sp|O60231|DHX16_HUMAN Pre-mRNA-splicing factor ATP-dependent RNA helicase DHX16 OS=Homo sapiens OX=9606 GN=DHX16 PE=1 SV=2	O60231	O60231_T110	T	110	SEESSEETVSRAGSS
4.8307	5.50858	4.39061	-5.01591	-3.58475	-3.86707	DHX16	>sp|O60231|DHX16_HUMAN Pre-mRNA-splicing factor ATP-dependent RNA helicase DHX16 OS=Homo sapiens OX=9606 GN=DHX16 PE=1 SV=2	O60231	O60231_S112	S	112	ESSEETVSRAGSSLQ
3.54307	3.02999	3.5078	-4.45499	-4.50334	-5.34814	DHX16	>sp|O60231|DHX16_HUMAN Pre-mRNA-splicing factor ATP-dependent RNA helicase DHX16 OS=Homo sapiens OX=9606 GN=DHX16 PE=1 SV=2	O60231	O60231_S160	S	160	QQTEKPESEDEWERT
0.424922	1.39085	1.90989	-5.08103	-4.43203	-5.55181	DHX16	>sp|O60231|DHX16_HUMAN Pre-mRNA-splicing factor ATP-dependent RNA helicase DHX16 OS=Homo sapiens OX=9606 GN=DHX16 PE=1 SV=2	O60231	O60231_T155	T	155	TGGSKQQTEKPESED
2.0376	1.59764	1.47849	-4.36358	-4.28362	-5.36637	DHX16	>sp|O60231|DHX16_HUMAN Pre-mRNA-splicing factor ATP-dependent RNA helicase DHX16 OS=Homo sapiens OX=9606 GN=DHX16 PE=1 SV=2	O60231	O60231_T167	T	167	SEDEWERTERERLQD
0.78124	1.29926	1.73223	-6.34624	-2.5477	-6.03568	DHX16	>sp|O60231|DHX16_HUMAN Pre-mRNA-splicing factor ATP-dependent RNA helicase DHX16 OS=Homo sapiens OX=9606 GN=DHX16 PE=1 SV=2	O60231	O60231_S319	S	319	VDLVEEESGAPGEEQ
-2.59279	-3.35273	-2.18949	-4.68452	-3.8471	-4.06097	DHX16	>sp|O60231|DHX16_HUMAN Pre-mRNA-splicing factor ATP-dependent RNA helicase DHX16 OS=Homo sapiens OX=9606 GN=DHX16 PE=1 SV=2	O60231	O60231_S56	S	56	DTDTLDLSGPARDFA
-3.36795	-2.91519	-2.87956	-5.09692	-4.08379	-5.0348	PPP1R12B	>sp|O60237|MYPT2_HUMAN Protein phosphatase 1 regulatory subunit 12B OS=Homo sapiens OX=9606 GN=PPP1R12B PE=1 SV=2	O60237	O60237_S506	S	506	PRKLNSTSDIEEKEN
0.0242786	0.521011	0.357088	-5.87212	-4.96959	-5.78086	SH3BP5	>sp|O60239|3BP5_HUMAN SH3 domain-binding protein 5 OS=Homo sapiens OX=9606 GN=SH3BP5 PE=1 SV=2	O60239	O60239_S418	S	418	GGSSKSQSSTSPEGQ
2.30905	2.96894	2.14388	-3.52896	-4.82234	-5.80248	MED14	>sp|O60244|MED14_HUMAN Mediator of RNA polymerase II transcription subunit 14 OS=Homo sapiens OX=9606 GN=MED14 PE=1 SV=2	O60244	O60244_S1119	S	1119	SPQVSGPSPAARMPG
3.00503	3.67043	2.71434	-4.41483	-5.1322	-5.00489	MED14	>sp|O60244|MED14_HUMAN Mediator of RNA polymerase II transcription subunit 14 OS=Homo sapiens OX=9606 GN=MED14 PE=1 SV=2	O60244	O60244_S1112	S	1112	RAGNWPGSPQVSGPS
1.77817	2.68075	1.92135	-3.69094	-5.36569	-5.47018	MED14	>sp|O60244|MED14_HUMAN Mediator of RNA polymerase II transcription subunit 14 OS=Homo sapiens OX=9606 GN=MED14 PE=1 SV=2	O60244	O60244_S1116	S	1116	WPGSPQVSGPSPAAR
0.135841	0.789215	0.247536	-5.19242	-4.20453	-5.86626	MED14	>sp|O60244|MED14_HUMAN Mediator of RNA polymerase II transcription subunit 14 OS=Homo sapiens OX=9606 GN=MED14 PE=1 SV=2	O60244	O60244_S1136	S	1136	PANPSLHSPVPDASH
0.182911	1.44485	0.718847	-4.07751	-5.16623	-4.8831	MED14	>sp|O60244|MED14_HUMAN Mediator of RNA polymerase II transcription subunit 14 OS=Homo sapiens OX=9606 GN=MED14 PE=1 SV=2	O60244	O60244_S1128	S	1128	AARMPGMSPANPSLH
-4.77839	-0.00838947	-1.12441	-4.58833	-5.56547	-3.95175	MED14	>sp|O60244|MED14_HUMAN Mediator of RNA polymerase II transcription subunit 14 OS=Homo sapiens OX=9606 GN=MED14 PE=1 SV=2	O60244	O60244_S1144	S	1144	PVPDASHSPRAGTSS
-1.23477	-0.861685	-0.962678	-5.90213	-5.69741	-5.52351	MED14	>sp|O60244|MED14_HUMAN Mediator of RNA polymerase II transcription subunit 14 OS=Homo sapiens OX=9606 GN=MED14 PE=1 SV=2	O60244	O60244_S617	S	617	TNAKRKLSDDPCPVE
2.86854	3.45422	3.37193	-5.06522	-3.91457	-6.88066	PCDH7	>sp|O60245|PCDH7_HUMAN Protocadherin-7 OS=Homo sapiens OX=9606 GN=PCDH7 PE=1 SV=2	O60245	O60245_S989	S	989	SVNGGPGSPDLARHY
1.29232	1.86425	0.642531	-4.87196	-4.48749	-3.74939	PCDH7	>sp|O60245|PCDH7_HUMAN Protocadherin-7 OS=Homo sapiens OX=9606 GN=PCDH7 PE=1 SV=2	O60245	O60245_S982	S	982	PSMGRYRSVNGGPGS
-0.11385	0.146837	0.662711	-3.10035	-4.00292	-7.96487	PCDH7	>sp|O60245|PCDH7_HUMAN Protocadherin-7 OS=Homo sapiens OX=9606 GN=PCDH7 PE=1 SV=2	O60245	O60245_S974	S	974	VNEKLSDSPSMGRYR
-1.48989	-1.43344	-0.799433	-5.81574	-4.83721	-5.10063	PCDH7	>sp|O60245|PCDH7_HUMAN Protocadherin-7 OS=Homo sapiens OX=9606 GN=PCDH7 PE=1 SV=2	O60245	O60245_S976	S	976	EKLSDSPSMGRYRSV
-0.817434	-0.165572	-1.27121	-5.02549	-3.6005	-5.7802	PCDH7	>sp|O60245|PCDH7_HUMAN Protocadherin-7 OS=Homo sapiens OX=9606 GN=PCDH7 PE=1 SV=2	O60245	O60245_Y980	Y	980	DSPSMGRYRSVNGGP
4.03073	5.02546	3.81969	-4.15157	-4.28902	-5.94457	PCDH7	>sp|O60245|PCDH7_HUMAN Protocadherin-7 OS=Homo sapiens OX=9606 GN=PCDH7 PE=1 SV=2	O60245	O60245_S1011	S	1011	TVQLHPQSPTAGKKH
3.81044	4.87384	3.54951	-4.30632	-5.56779	-6.21282	PCDH7	>sp|O60245|PCDH7_HUMAN Protocadherin-7 OS=Homo sapiens OX=9606 GN=PCDH7 PE=1 SV=2	O60245	O60245_S1000	S	1000	ARHYKSSSPLPTVQL
5.63333	-5.44561	1.2743	-4.11714	-5.20056	-5.88012	PCDH7	>sp|O60245|PCDH7_HUMAN Protocadherin-7 OS=Homo sapiens OX=9606 GN=PCDH7 PE=1 SV=2	O60245	O60245_T1013	T	1013	QLHPQSPTAGKKHQA
-2.19716	-3.4341	-2.58485	-4.5647	-4.87175	-4.8109	PCDH7	>sp|O60245|PCDH7_HUMAN Protocadherin-7 OS=Homo sapiens OX=9606 GN=PCDH7 PE=1 SV=2	O60245	O60245_S242	S	242	TNPGGRSSVFELQVA
-2.71712	-2.99863	-2.68768	-4.79294	-4.973	-4.33316	PCDH7	>sp|O60245|PCDH7_HUMAN Protocadherin-7 OS=Homo sapiens OX=9606 GN=PCDH7 PE=1 SV=2	O60245	O60245_S241	S	241	GTNPGGRSSVFELQV
1.49209	2.33734	2.98657	-5.69882	-4.92151	-5.83862	PRPSAP2	>sp|O60256|KPRB_HUMAN Phosphoribosyl pyrophosphate synthase-associated protein 2 OS=Homo sapiens OX=9606 GN=PRPSAP2 PE=1 SV=1	O60256	O60256_S227	S	227	DLVDGRHSPPMVRSV
1.21919	2.0429	2.97455	-5.53283	-4.02103	-6.20453	SMARCA5	>sp|O60264|SMCA5_HUMAN SWI/SNF-related matrix-associated actin-dependent regulator of chromatin subfamily A member 5 OS=Homo sapiens OX=9606 GN=SMARCA5 PE=1 SV=1	O60264	O60264_S116	S	116	AAQKTPTSPLKMKPG
-0.571615	0.0868139	0.355979	-3.55545	-6.11141	-5.62057	SPAG9	>sp|O60271|JIP4_HUMAN C-Jun-amino-terminal kinase-interacting protein 4 OS=Homo sapiens OX=9606 GN=SPAG9 PE=1 SV=4	O60271	O60271_S251	S	251	TSLKVSNSPEPQKAV
1.4638	-0.252906	1.12169	-5.22267	-6.07832	-4.31295	SPAG9	>sp|O60271|JIP4_HUMAN C-Jun-amino-terminal kinase-interacting protein 4 OS=Homo sapiens OX=9606 GN=SPAG9 PE=1 SV=4	O60271	O60271_S332	S	332	TRNVSTGSAENEEKS
1.49398	-0.172308	1.25101	-6.75744	-4.73656	-5.11685	SPAG9	>sp|O60271|JIP4_HUMAN C-Jun-amino-terminal kinase-interacting protein 4 OS=Homo sapiens OX=9606 GN=SPAG9 PE=1 SV=4	O60271	O60271_S329	S	329	AQETRNVSTGSAENE
-1.23999	-1.80288	-0.81105	-4.15753	-5.65578	-5.51509	SIPA1L3	>sp|O60292|SI1L3_HUMAN Signal-induced proliferation-associated 1-like protein 3 OS=Homo sapiens OX=9606 GN=SIPA1L3 PE=1 SV=3	O60292	O60292_T1703	T	1703	GPPTPRTTPTMSEEP
-1.53533	-1.80288	-0.81105	-3.86685	-4.54038	-5.56519	SIPA1L3	>sp|O60292|SI1L3_HUMAN Signal-induced proliferation-associated 1-like protein 3 OS=Homo sapiens OX=9606 GN=SIPA1L3 PE=1 SV=3	O60292	O60292_T1702	T	1702	RGPPTPRTTPTMSEE
-1.74851	-2.9186	-1.2864	-3.54748	-4.85898	-5.69294	SIPA1L3	>sp|O60292|SI1L3_HUMAN Signal-induced proliferation-associated 1-like protein 3 OS=Homo sapiens OX=9606 GN=SIPA1L3 PE=1 SV=3	O60292	O60292_T1705	T	1705	PTPRTTPTMSEEPPL
-2.69105	-2.80213	-1.89034	-4.35065	-3.47436	-4.62335	SIPA1L3	>sp|O60292|SI1L3_HUMAN Signal-induced proliferation-associated 1-like protein 3 OS=Homo sapiens OX=9606 GN=SIPA1L3 PE=1 SV=3	O60292	O60292_S1707	S	1707	PRTTPTMSEEPPLDL
0.323761	0.498379	-0.914973	-5.58542	-3.93975	-5.79205	SIPA1L3	>sp|O60292|SI1L3_HUMAN Signal-induced proliferation-associated 1-like protein 3 OS=Homo sapiens OX=9606 GN=SIPA1L3 PE=1 SV=3	O60292	O60292_T175	T	175	HRSSSEITLSECDAE
0.323761	0.498379	-0.914973	-5.55733	-4.28151	-4.43563	SIPA1L3	>sp|O60292|SI1L3_HUMAN Signal-induced proliferation-associated 1-like protein 3 OS=Homo sapiens OX=9606 GN=SIPA1L3 PE=1 SV=3	O60292	O60292_S172	S	172	PLRHRSSSEITLSEC
-0.0336781	-0.978094	-2.54828	-4.5892	-4.77154	-5.07713	SIPA1L3	>sp|O60292|SI1L3_HUMAN Signal-induced proliferation-associated 1-like protein 3 OS=Homo sapiens OX=9606 GN=SIPA1L3 PE=1 SV=3	O60292	O60292_S1547	S	1547	QRTLSDESLCSGRRE
-0.0336781	-0.978094	-2.54828	-5.36967	-4.63409	-4.43288	SIPA1L3	>sp|O60292|SI1L3_HUMAN Signal-induced proliferation-associated 1-like protein 3 OS=Homo sapiens OX=9606 GN=SIPA1L3 PE=1 SV=3	O60292	O60292_S1544	S	1544	KGLQRTLSDESLCSG
6.30783	6.94413	5.66021	-5.3292	-5.36776	-4.95452	ZFC3H1	>sp|O60293|ZC3H1_HUMAN Zinc finger C3H1 domain-containing protein OS=Homo sapiens OX=9606 GN=ZFC3H1 PE=1 SV=3	O60293	O60293_S809	S	809	SSSSPANSDVEIDGI
4.75766	5.39152	4.1306	-6.40939	-4.54152	-6.8968	ZFC3H1	>sp|O60293|ZC3H1_HUMAN Zinc finger C3H1 domain-containing protein OS=Homo sapiens OX=9606 GN=ZFC3H1 PE=1 SV=3	O60293	O60293_S805	S	805	QLKTSSSSPANSDVE
4.73049	5.36676	4.11	-4.91388	-6.58871	-4.55525	ZFC3H1	>sp|O60293|ZC3H1_HUMAN Zinc finger C3H1 domain-containing protein OS=Homo sapiens OX=9606 GN=ZFC3H1 PE=1 SV=3	O60293	O60293_T801	T	801	IKSDQLKTSSSSPAN
4.72344	5.36201	4.11372	-5.31615	-4.50719	-4.94973	ZFC3H1	>sp|O60293|ZC3H1_HUMAN Zinc finger C3H1 domain-containing protein OS=Homo sapiens OX=9606 GN=ZFC3H1 PE=1 SV=3	O60293	O60293_S803	S	803	SDQLKTSSSSPANSD
-1.58507	-0.986649	-0.695664	-4.08091	-4.05036	-5.25545	ZFC3H1	>sp|O60293|ZC3H1_HUMAN Zinc finger C3H1 domain-containing protein OS=Homo sapiens OX=9606 GN=ZFC3H1 PE=1 SV=3	O60293	O60293_S804	S	804	DQLKTSSSSPANSDV
-1.58506	-0.986712	-0.695664	-3.20062	-4.72511	-5.9755	ZFC3H1	>sp|O60293|ZC3H1_HUMAN Zinc finger C3H1 domain-containing protein OS=Homo sapiens OX=9606 GN=ZFC3H1 PE=1 SV=3	O60293	O60293_S802	S	802	KSDQLKTSSSSPANS
4.73535	5.44643	4.00735	-5.27021	-3.93077	-5.45938	ZFC3H1	>sp|O60293|ZC3H1_HUMAN Zinc finger C3H1 domain-containing protein OS=Homo sapiens OX=9606 GN=ZFC3H1 PE=1 SV=3	O60293	O60293_S1304	S	1304	ISDNSFSSDEEQSTG
4.6936	5.37873	3.88029	-4.20941	-4.39669	-5.52261	ZFC3H1	>sp|O60293|ZC3H1_HUMAN Zinc finger C3H1 domain-containing protein OS=Homo sapiens OX=9606 GN=ZFC3H1 PE=1 SV=3	O60293	O60293_S1303	S	1303	PISDNSFSSDEEQST
4.98237	5.72576	4.05098	-3.88673	-4.34612	-4.36217	ZFC3H1	>sp|O60293|ZC3H1_HUMAN Zinc finger C3H1 domain-containing protein OS=Homo sapiens OX=9606 GN=ZFC3H1 PE=1 SV=3	O60293	O60293_S1301	S	1301	RKPISDNSFSSDEEQ
3.80257	4.46519	3.18488	-4.06638	-4.48028	-5.67529	ZFC3H1	>sp|O60293|ZC3H1_HUMAN Zinc finger C3H1 domain-containing protein OS=Homo sapiens OX=9606 GN=ZFC3H1 PE=1 SV=3	O60293	O60293_S1298	S	1298	KFWRKPISDNSFSSD
1.3877	2.26582	0.695563	-3.71507	-3.85891	-4.45027	ZFC3H1	>sp|O60293|ZC3H1_HUMAN Zinc finger C3H1 domain-containing protein OS=Homo sapiens OX=9606 GN=ZFC3H1 PE=1 SV=3	O60293	O60293_T1310	T	1310	SSDEEQSTGPIKYAF
1.3877	2.26582	0.695563	-4.72005	-6.10187	-2.92416	ZFC3H1	>sp|O60293|ZC3H1_HUMAN Zinc finger C3H1 domain-containing protein OS=Homo sapiens OX=9606 GN=ZFC3H1 PE=1 SV=3	O60293	O60293_S1309	S	1309	FSSDEEQSTGPIKYA
3.65284	3.7236	4.03511	-5.60283	-5.36205	-6.76369	ZFC3H1	>sp|O60293|ZC3H1_HUMAN Zinc finger C3H1 domain-containing protein OS=Homo sapiens OX=9606 GN=ZFC3H1 PE=1 SV=3	O60293	O60293_S12	S	12	DTPAPASSGLSPKEE
3.62312	3.69968	4.01605	-4.79669	-3.41899	-6.01252	ZFC3H1	>sp|O60293|ZC3H1_HUMAN Zinc finger C3H1 domain-containing protein OS=Homo sapiens OX=9606 GN=ZFC3H1 PE=1 SV=3	O60293	O60293_S15	S	15	APASSGLSPKEEGEL
-1.96358	-2.20248	-2.21617	-4.61992	-3.70235	-5.406	ZFC3H1	>sp|O60293|ZC3H1_HUMAN Zinc finger C3H1 domain-containing protein OS=Homo sapiens OX=9606 GN=ZFC3H1 PE=1 SV=3	O60293	O60293_S11	S	11	ADTPAPASSGLSPKE
1.5439	2.83548	1.11989	-4.85874	-5.71773	-5.26237	ZFC3H1	>sp|O60293|ZC3H1_HUMAN Zinc finger C3H1 domain-containing protein OS=Homo sapiens OX=9606 GN=ZFC3H1 PE=1 SV=3	O60293	O60293_S953	S	953	LDSSPVSSPRKHSAE
2.49097	3.4525	2.3386	-5.42564	-3.93034	-7.08281	ZFC3H1	>sp|O60293|ZC3H1_HUMAN Zinc finger C3H1 domain-containing protein OS=Homo sapiens OX=9606 GN=ZFC3H1 PE=1 SV=3	O60293	O60293_S949	S	949	KMMRLDSSPVSSPRK
1.56137	1.85639	1.50855	-6.00074	-5.05718	-5.73389	ZFC3H1	>sp|O60293|ZC3H1_HUMAN Zinc finger C3H1 domain-containing protein OS=Homo sapiens OX=9606 GN=ZFC3H1 PE=1 SV=3	O60293	O60293_S948	S	948	NKMMRLDSSPVSSPR
0.811654	0.949735	0.82163	-5.83189	-4.66344	-6.29257	ZFC3H1	>sp|O60293|ZC3H1_HUMAN Zinc finger C3H1 domain-containing protein OS=Homo sapiens OX=9606 GN=ZFC3H1 PE=1 SV=3	O60293	O60293_S1046	S	1046	SSRERRRSFLESNYF
-0.742928	-2.64141	-0.253354	-5.73819	-4.38994	-6.30178	ZFC3H1	>sp|O60293|ZC3H1_HUMAN Zinc finger C3H1 domain-containing protein OS=Homo sapiens OX=9606 GN=ZFC3H1 PE=1 SV=3	O60293	O60293_S28	S	28	ELEDGEISDDDNNSQ
-0.93228	-3.23631	-0.429693	-3.62895	-6.0838	-6.29766	ZFC3H1	>sp|O60293|ZC3H1_HUMAN Zinc finger C3H1 domain-containing protein OS=Homo sapiens OX=9606 GN=ZFC3H1 PE=1 SV=3	O60293	O60293_S34	S	34	ISDDDNNSQIRSRSS
1.18641	-2.66209	-2.96321	-5.22542	-5.55272	-4.94421	ZFC3H1	>sp|O60293|ZC3H1_HUMAN Zinc finger C3H1 domain-containing protein OS=Homo sapiens OX=9606 GN=ZFC3H1 PE=1 SV=3	O60293	O60293_S719	S	719	NDSDDSESDGEASKS
1.18641	-2.66209	-2.96321	-5.17687	-3.70297	-7.2223	ZFC3H1	>sp|O60293|ZC3H1_HUMAN Zinc finger C3H1 domain-containing protein OS=Homo sapiens OX=9606 GN=ZFC3H1 PE=1 SV=3	O60293	O60293_S717	S	717	TLNDSDDSESDGEAS
-2.40757	-2.03515	-2.31942	-6.73887	-4.83541	-5.00075	ZFC3H1	>sp|O60293|ZC3H1_HUMAN Zinc finger C3H1 domain-containing protein OS=Homo sapiens OX=9606 GN=ZFC3H1 PE=1 SV=3	O60293	O60293_T727	T	727	DGEASKSTNSVFGGL
-2.40757	-2.03516	-2.31942	-6.42261	-5.46732	-5.08109	ZFC3H1	>sp|O60293|ZC3H1_HUMAN Zinc finger C3H1 domain-containing protein OS=Homo sapiens OX=9606 GN=ZFC3H1 PE=1 SV=3	O60293	O60293_S726	S	726	SDGEASKSTNSVFGG
-2.50379	-2.17118	-2.52474	-4.25101	-4.07747	-4.23326	ZFC3H1	>sp|O60293|ZC3H1_HUMAN Zinc finger C3H1 domain-containing protein OS=Homo sapiens OX=9606 GN=ZFC3H1 PE=1 SV=3	O60293	O60293_S729	S	729	EASKSTNSVFGGLES
0.933311	-2.65062	-0.256832	-3.64605	-5.9319	-6.11913	ZFC3H1	>sp|O60293|ZC3H1_HUMAN Zinc finger C3H1 domain-containing protein OS=Homo sapiens OX=9606 GN=ZFC3H1 PE=1 SV=3	O60293	O60293_S354	S	354	LTRRISTSDILSEKK
-4.28537	-3.64353	-3.85524	-5.61657	-4.76877	-5.68559	ZFC3H1	>sp|O60293|ZC3H1_HUMAN Zinc finger C3H1 domain-containing protein OS=Homo sapiens OX=9606 GN=ZFC3H1 PE=1 SV=3	O60293	O60293_S336	S	336	LKSDTTDSSQGLQDK
-1.64023	-1.56543	-1.49176	-5.22775	-5.16387	-4.51402	KATNIP	>sp|O60303|KATIP_HUMAN Katanin-interacting protein OS=Homo sapiens OX=9606 GN=KATNIP PE=1 SV=4	O60303	O60303_S253	S	253	QETEGRSSPGPDTLV
-1.81683	-1.80333	-1.67091	-4.8694	-4.27723	-5.50853	KATNIP	>sp|O60303|KATIP_HUMAN Katanin-interacting protein OS=Homo sapiens OX=9606 GN=KATNIP PE=1 SV=4	O60303	O60303_S252	S	252	EQETEGRSSPGPDTL
-1.8755	-1.74182	-1.71115	-4.93672	-5.40619	-5.96652	KATNIP	>sp|O60303|KATIP_HUMAN Katanin-interacting protein OS=Homo sapiens OX=9606 GN=KATNIP PE=1 SV=4	O60303	O60303_T258	T	258	RSSPGPDTLVVLEFN
-3.32473	-4.2084	-2.1269	-4.82121	-4.14631	-5.56393	OPA1	>sp|O60313|OPA1_HUMAN Dynamin-like 120 kDa protein, mitochondrial OS=Homo sapiens OX=9606 GN=OPA1 PE=1 SV=3	O60313	O60313_S721	S	721	WNDFAEDSLRVIQHN
1.75728	2.69776	1.25911	-4.36232	-5.42025	-6.29912	MCM3AP	>sp|O60318|GANP_HUMAN Germinal-center associated nuclear protein OS=Homo sapiens OX=9606 GN=MCM3AP PE=1 SV=2	O60318	O60318_S538	S	538	EDAPFQHSPLGKAAG
1.75728	2.69776	1.25911	-4.30028	-4.71205	-4.29673	MCM3AP	>sp|O60318|GANP_HUMAN Germinal-center associated nuclear protein OS=Homo sapiens OX=9606 GN=MCM3AP PE=1 SV=2	O60318	O60318_S527	S	527	KPGDGEVSPSTEDAP
-3.41525	-3.62868	-1.87111	-4.14127	-4.89472	-3.76543	MCM3AP	>sp|O60318|GANP_HUMAN Germinal-center associated nuclear protein OS=Homo sapiens OX=9606 GN=MCM3AP PE=1 SV=2	O60318	O60318_S1926	S	1926	MKTSVTTSPQSDMMR
-0.0818834	-4.42232	-3.52656	-5.06805	-4.563	-6.39841	MCM3AP	>sp|O60318|GANP_HUMAN Germinal-center associated nuclear protein OS=Homo sapiens OX=9606 GN=MCM3AP PE=1 SV=2	O60318	O60318_S420	S	420	PARQSNRSESTDSLG
-2.31504	-3.17201	-2.17221	-5.37808	-5.54071	-5.43318	MCM3AP	>sp|O60318|GANP_HUMAN Germinal-center associated nuclear protein OS=Homo sapiens OX=9606 GN=MCM3AP PE=1 SV=2	O60318	O60318_S432	S	432	SLGGLSPSEVTAIQC
-1.9885	-2.84547	-2.20935	-5.13194	-4.09975	-5.33295	MCM3AP	>sp|O60318|GANP_HUMAN Germinal-center associated nuclear protein OS=Homo sapiens OX=9606 GN=MCM3AP PE=1 SV=2	O60318	O60318_S430	S	430	TDSLGGLSPSEVTAI
-2.4343	-3.11799	-2.66857	-5.77862	-4.12999	-6.01844	KIF1B	>sp|O60333|KIF1B_HUMAN Kinesin-like protein KIF1B OS=Homo sapiens OX=9606 GN=KIF1B PE=1 SV=5	O60333	O60333_S1054	S	1054	SSVAMTRSGLSLEEL
-3.62713	-3.21417	-2.03937	-6.01878	-5.76299	-6.47978	KIF1B	>sp|O60333|KIF1B_HUMAN Kinesin-like protein KIF1B OS=Homo sapiens OX=9606 GN=KIF1B PE=1 SV=5	O60333	O60333_S1057	S	1057	AMTRSGLSLEELRIV
-3.44168	-2.57343	-2.05362	-5.45078	-3.78051	-5.49947	KIF1B	>sp|O60333|KIF1B_HUMAN Kinesin-like protein KIF1B OS=Homo sapiens OX=9606 GN=KIF1B PE=1 SV=5	O60333	O60333_S1658	S	1658	PEANSRASSPCPEFE
-2.47222	-2.57343	-2.05362	-5.43909	-4.46174	-6.04411	KIF1B	>sp|O60333|KIF1B_HUMAN Kinesin-like protein KIF1B OS=Homo sapiens OX=9606 GN=KIF1B PE=1 SV=5	O60333	O60333_S1659	S	1659	EANSRASSPCPEFEQ
-2.4066	-1.15573	-2.53383	-4.77011	-5.32286	-6.12541	MAPKBP1	>sp|O60336|MABP1_HUMAN Mitogen-activated protein kinase-binding protein 1 OS=Homo sapiens OX=9606 GN=MAPKBP1 PE=1 SV=4	O60336	O60336_S760	S	760	GGKQQGPSSPQRASG
1.74881	1.55989	2.10254	-5.74616	-6.58566	-6.23316	KDM1A	>sp|O60341|KDM1A_HUMAN Lysine-specific histone demethylase 1A OS=Homo sapiens OX=9606 GN=KDM1A PE=1 SV=2	O60341	O60341_S851	S	851	VPAQQSPSM______
1.8643	1.68921	2.21665	-3.24829	-3.5985	-7.21342	KDM1A	>sp|O60341|KDM1A_HUMAN Lysine-specific histone demethylase 1A OS=Homo sapiens OX=9606 GN=KDM1A PE=1 SV=2	O60341	O60341_S849	S	849	PGVPAQQSPSM____
0.942945	-1.00736	0.315943	-4.98356	-3.30578	-6.01474	KDM1A	>sp|O60341|KDM1A_HUMAN Lysine-specific histone demethylase 1A OS=Homo sapiens OX=9606 GN=KDM1A PE=1 SV=2	O60341	O60341_T104	T	104	METGIAETPEGRRTS
1.48478	-0.115411	2.57224	-4.63378	-5.02323	-3.33053	KDM1A	>sp|O60341|KDM1A_HUMAN Lysine-specific histone demethylase 1A OS=Homo sapiens OX=9606 GN=KDM1A PE=1 SV=2	O60341	O60341_S69	S	69	KKEPPRASPPGGLAE
-1.4583	-2.47851	-1.46218	-6.41764	-3.97898	-6.37578	KDM1A	>sp|O60341|KDM1A_HUMAN Lysine-specific histone demethylase 1A OS=Homo sapiens OX=9606 GN=KDM1A PE=1 SV=2	O60341	O60341_S80	S	80	GLAEPPGSAGPQAGP
-0.338186	-0.575187	2.01535	-4.18367	-4.90258	-6.45374	KDM1A	>sp|O60341|KDM1A_HUMAN Lysine-specific histone demethylase 1A OS=Homo sapiens OX=9606 GN=KDM1A PE=1 SV=2	O60341	O60341_S166	S	166	PPEEENESEPEEPSG
-0.0227671	-1.14317	1.55054	-3.88749	-4.34276	-4.97103	KDM1A	>sp|O60341|KDM1A_HUMAN Lysine-specific histone demethylase 1A OS=Homo sapiens OX=9606 GN=KDM1A PE=1 SV=2	O60341	O60341_S172	S	172	ESEPEEPSGVEGAAF
3.12854	-2.856	0.938182	-5.20944	-4.62876	-4.77533	KDM1A	>sp|O60341|KDM1A_HUMAN Lysine-specific histone demethylase 1A OS=Homo sapiens OX=9606 GN=KDM1A PE=1 SV=2	O60341	O60341_S137	S	137	LSEDEYYSEEERNAK
2.36649	-5.70866	-0.0404148	-4.4686	-5.21979	-5.36323	KDM1A	>sp|O60341|KDM1A_HUMAN Lysine-specific histone demethylase 1A OS=Homo sapiens OX=9606 GN=KDM1A PE=1 SV=2	O60341	O60341_S131	S	131	DESLANLSEDEYYSE
0.953121	-2.78654	-0.523138	-5.67053	-3.81214	-4.95092	KDM1A	>sp|O60341|KDM1A_HUMAN Lysine-specific histone demethylase 1A OS=Homo sapiens OX=9606 GN=KDM1A PE=1 SV=2	O60341	O60341_Y135	Y	135	ANLSEDEYYSEEERN
0.223774	-4.29884	-1.59696	-5.55868	-5.08809	-5.97281	KDM1A	>sp|O60341|KDM1A_HUMAN Lysine-specific histone demethylase 1A OS=Homo sapiens OX=9606 GN=KDM1A PE=1 SV=2	O60341	O60341_S126	S	126	EYREMDESLANLSED
5.62902	6.42499	5.06685	-5.14035	-4.29795	-5.68697	TBC1D4	>sp|O60343|TBCD4_HUMAN TBC1 domain family member 4 OS=Homo sapiens OX=9606 GN=TBC1D4 PE=1 SV=2	O60343	O60343_S591	S	591	GRLGSVDSFERSNSL
5.71722	6.491	5.343	-5.09126	-5.40476	-6.09022	TBC1D4	>sp|O60343|TBCD4_HUMAN TBC1 domain family member 4 OS=Homo sapiens OX=9606 GN=TBC1D4 PE=1 SV=2	O60343	O60343_S588	S	588	RMRGRLGSVDSFERS
4.51556	4.87238	3.26742	-4.59169	-3.81048	-6.05397	TBC1D4	>sp|O60343|TBCD4_HUMAN TBC1 domain family member 4 OS=Homo sapiens OX=9606 GN=TBC1D4 PE=1 SV=2	O60343	O60343_S757	S	757	SSTCSNESLSVGGTS
5.48505	5.64674	4.0454	-3.74073	-4.57944	-7.21515	TBC1D4	>sp|O60343|TBCD4_HUMAN TBC1 domain family member 4 OS=Homo sapiens OX=9606 GN=TBC1D4 PE=1 SV=2	O60343	O60343_S754	S	754	KRTSSTCSNESLSVG
4.33488	4.55348	2.99529	-6.09992	-4.3193	-4.86101	TBC1D4	>sp|O60343|TBCD4_HUMAN TBC1 domain family member 4 OS=Homo sapiens OX=9606 GN=TBC1D4 PE=1 SV=2	O60343	O60343_S751	S	751	EGRKRTSSTCSNESL
3.18949	3.40762	1.8586	-4.83301	-5.64072	-5.19241	TBC1D4	>sp|O60343|TBCD4_HUMAN TBC1 domain family member 4 OS=Homo sapiens OX=9606 GN=TBC1D4 PE=1 SV=2	O60343	O60343_S759	S	759	TCSNESLSVGGTSVT
2.68338	3.20557	1.56111	-5.58663	-3.47879	-5.94379	TBC1D4	>sp|O60343|TBCD4_HUMAN TBC1 domain family member 4 OS=Homo sapiens OX=9606 GN=TBC1D4 PE=1 SV=2	O60343	O60343_T749	T	749	DGEGRKRTSSTCSNE
2.6711	-0.0405645	-1.71347	-4.87333	-3.45611	-5.66056	TBC1D4	>sp|O60343|TBCD4_HUMAN TBC1 domain family member 4 OS=Homo sapiens OX=9606 GN=TBC1D4 PE=1 SV=2	O60343	O60343_T752	T	752	GRKRTSSTCSNESLS
2.43505	2.75131	2.43648	-5.12557	-3.63808	-6.28544	TBC1D4	>sp|O60343|TBCD4_HUMAN TBC1 domain family member 4 OS=Homo sapiens OX=9606 GN=TBC1D4 PE=1 SV=2	O60343	O60343_S787	S	787	VASPMNKSPSAMQQQ
2.41027	2.68336	2.38127	-4.72265	-5.83473	-7.00929	TBC1D4	>sp|O60343|TBCD4_HUMAN TBC1 domain family member 4 OS=Homo sapiens OX=9606 GN=TBC1D4 PE=1 SV=2	O60343	O60343_S789	S	789	SPMNKSPSAMQQQDG
0.569301	-1.23269	1.03474	-5.18592	-3.66822	-5.49068	TBC1D4	>sp|O60343|TBCD4_HUMAN TBC1 domain family member 4 OS=Homo sapiens OX=9606 GN=TBC1D4 PE=1 SV=2	O60343	O60343_S600	S	600	ERSNSLASEKDYSPG
0.212422	-3.49427	-0.294979	-5.82085	-5.61156	-5.54409	TBC1D4	>sp|O60343|TBCD4_HUMAN TBC1 domain family member 4 OS=Homo sapiens OX=9606 GN=TBC1D4 PE=1 SV=2	O60343	O60343_S595	S	595	SVDSFERSNSLASEK
-3.8147e-06	0.837649	-0.548653	-5.36351	-4.57844	-4.58257	TBC1D4	>sp|O60343|TBCD4_HUMAN TBC1 domain family member 4 OS=Homo sapiens OX=9606 GN=TBC1D4 PE=1 SV=2	O60343	O60343_S648	S	648	HTFSHPPSSTKRKLN
-3.8147e-06	0.837649	-0.548653	-4.75876	-3.53633	-5.1743	TBC1D4	>sp|O60343|TBCD4_HUMAN TBC1 domain family member 4 OS=Homo sapiens OX=9606 GN=TBC1D4 PE=1 SV=2	O60343	O60343_S644	S	644	RRRAHTFSHPPSSTK
-1.9829	-1.83206	-1.19143	-3.72675	-3.75485	-5.20588	TBC1D4	>sp|O60343|TBCD4_HUMAN TBC1 domain family member 4 OS=Homo sapiens OX=9606 GN=TBC1D4 PE=1 SV=2	O60343	O60343_T488	T	488	QRHLSSLTDNEQADI
-1.9829	-1.83206	-1.19143	-5.56521	-5.77702	-5.92709	TBC1D4	>sp|O60343|TBCD4_HUMAN TBC1 domain family member 4 OS=Homo sapiens OX=9606 GN=TBC1D4 PE=1 SV=2	O60343	O60343_S485	S	485	LVIQRHLSSLTDNEQ
-2.92542	-3.16194	-4.68425	-5.0645	-5.54838	-6.21898	TBC1D4	>sp|O60343|TBCD4_HUMAN TBC1 domain family member 4 OS=Homo sapiens OX=9606 GN=TBC1D4 PE=1 SV=2	O60343	O60343_S318	S	318	EFRSRCSSVTGVQRR
0.713106	0.095561	0.911304	-5.11978	-6.06446	-5.57105	TBC1D4	>sp|O60343|TBCD4_HUMAN TBC1 domain family member 4 OS=Homo sapiens OX=9606 GN=TBC1D4 PE=1 SV=2	O60343	O60343_S344	S	344	RRHASAPSHVQPSDS
0.939831	0.366663	1.12826	-5.88566	-4.51914	-5.76047	TBC1D4	>sp|O60343|TBCD4_HUMAN TBC1 domain family member 4 OS=Homo sapiens OX=9606 GN=TBC1D4 PE=1 SV=2	O60343	O60343_S341	S	341	QPRRRHASAPSHVQP
-2.49908	-3.42816	-2.3696	-5.5061	-4.30229	-4.89244	TBC1D4	>sp|O60343|TBCD4_HUMAN TBC1 domain family member 4 OS=Homo sapiens OX=9606 GN=TBC1D4 PE=1 SV=2	O60343	O60343_S570	S	570	AKRSLTSSLENIFSR
3.70951	4.12458	2.98509	-4.74359	-3.9743	-6.39122	FZD6	>sp|O60353|FZD6_HUMAN Frizzled-6 OS=Homo sapiens OX=9606 GN=FZD6 PE=1 SV=2	O60353	O60353_S624	S	624	EPASPAASISRLSGE
4.46894	4.85599	3.68645	-4.76762	-1.84984	-2.05303	FZD6	>sp|O60353|FZD6_HUMAN Frizzled-6 OS=Homo sapiens OX=9606 GN=FZD6 PE=1 SV=2	O60353	O60353_S620	S	620	QDCGEPASPAASISR
3.10199	3.41024	2.18738	-5.82108	-4.65461	-5.12748	FZD6	>sp|O60353|FZD6_HUMAN Frizzled-6 OS=Homo sapiens OX=9606 GN=FZD6 PE=1 SV=2	O60353	O60353_S626	S	626	ASPAASISRLSGEQV
3.81312	3.73357	2.96527	-5.21938	-3.89072	-3.90946	FZD6	>sp|O60353|FZD6_HUMAN Frizzled-6 OS=Homo sapiens OX=9606 GN=FZD6 PE=1 SV=2	O60353	O60353_S629	S	629	AASISRLSGEQVDGK
0.476563	0.459603	0.541048	-4.98569	-5.79307	-6.2254	FZD6	>sp|O60353|FZD6_HUMAN Frizzled-6 OS=Homo sapiens OX=9606 GN=FZD6 PE=1 SV=2	O60353	O60353_T661	T	661	PKSDITDTGLAQSNN
3.16697	2.3974	0.664152	-5.29832	-3.06046	-5.14761	FZD6	>sp|O60353|FZD6_HUMAN Frizzled-6 OS=Homo sapiens OX=9606 GN=FZD6 PE=1 SV=2	O60353	O60353_T659	T	659	ISPKSDITDTGLAQS
0.453331	0.459326	0.535641	-4.07453	-4.88047	-5.38159	FZD6	>sp|O60353|FZD6_HUMAN Frizzled-6 OS=Homo sapiens OX=9606 GN=FZD6 PE=1 SV=2	O60353	O60353_S666	S	666	TDTGLAQSNNLQVPS
2.99907	1.74847	-0.830159	-3.71424	-6.08288	-5.01556	FZD6	>sp|O60353|FZD6_HUMAN Frizzled-6 OS=Homo sapiens OX=9606 GN=FZD6 PE=1 SV=2	O60353	O60353_S656	S	656	EGRISPKSDITDTGL
-2.30901	-2.41449	-2.30747	-4.22411	-3.57887	-6.23977	FZD6	>sp|O60353|FZD6_HUMAN Frizzled-6 OS=Homo sapiens OX=9606 GN=FZD6 PE=1 SV=2	O60353	O60353_S675	S	675	NLQVPSSSEPSSLKG
-2.43235	-3.81425	-3.20766	-4.89147	-4.10382	-4.96918	HBP1	>sp|O60381|HBP1_HUMAN HMG box-containing protein 1 OS=Homo sapiens OX=9606 GN=HBP1 PE=1 SV=2	O60381	O60381_S382	S	382	RQRRASLSCGGPGGQ
-1.06343	-1.21611	-0.736736	-7.17375	-4.5576	-5.64315	EVI5	>sp|O60447|EVI5_HUMAN Ecotropic viral integration site 5 protein homolog OS=Homo sapiens OX=9606 GN=EVI5 PE=1 SV=3	O60447	O60447_S687	S	687	LQGQLNKSDSNQYIG
-1.09056	-1.21638	-0.736736	-5.18349	-3.30631	-6.22077	EVI5	>sp|O60447|EVI5_HUMAN Ecotropic viral integration site 5 protein homolog OS=Homo sapiens OX=9606 GN=EVI5 PE=1 SV=3	O60447	O60447_S689	S	689	GQLNKSDSNQYIGEL
1.02338	-3.4021	-0.492637	-4.76601	-4.67083	-6.51527	EVI5	>sp|O60447|EVI5_HUMAN Ecotropic viral integration site 5 protein homolog OS=Homo sapiens OX=9606 GN=EVI5 PE=1 SV=3	O60447	O60447_S776	S	776	DPAVADGSESETEDS
-0.322455	-3.4021	-1.19634	-6.17286	-3.99425	-6.61664	EVI5	>sp|O60447|EVI5_HUMAN Ecotropic viral integration site 5 protein homolog OS=Homo sapiens OX=9606 GN=EVI5 PE=1 SV=3	O60447	O60447_S778	S	778	AVADGSESETEDSVL
-3.86908	0.352277	-1.87076	-4.71005	-5.29368	-6.32392	SNX3	>sp|O60493|SNX3_HUMAN Sorting nexin-3 OS=Homo sapiens OX=9606 GN=SNX3 PE=1 SV=3	O60493	O60493_S72	S	72	STVRRRYSDFEWLRS
-2.03265	-2.30097	-1.99587	-3.42132	-4.42806	-6.60353	STX10	>sp|O60499|STX10_HUMAN Syntaxin-10 OS=Homo sapiens OX=9606 GN=STX10 PE=1 SV=1	O60499	O60499_S132	S	132	GKPAAQKSPSDLLDA
2.52296	1.80341	2.11932	-4.78187	-5.59031	-7.19169	OGA	>sp|O60502|OGA_HUMAN Protein O-GlcNAcase OS=Homo sapiens OX=9606 GN=OGA PE=1 SV=2	O60502	O60502_S522	S	522	SMQEDCISDIAPMQT
2.4551	1.46473	2.06135	-5.4616	-5.11333	-6.63239	OGA	>sp|O60502|OGA_HUMAN Protein O-GlcNAcase OS=Homo sapiens OX=9606 GN=OGA PE=1 SV=2	O60502	O60502_S515	S	515	ESKSPEMSMQEDCIS
2.20229	1.41798	1.79806	-5.59962	-5.77739	-6.08791	OGA	>sp|O60502|OGA_HUMAN Protein O-GlcNAcase OS=Homo sapiens OX=9606 GN=OGA PE=1 SV=2	O60502	O60502_S511	S	511	ESIAESKSPEMSMQE
-0.310328	0.372354	-0.928948	-4.48146	-4.88694	-5.47686	OGA	>sp|O60502|OGA_HUMAN Protein O-GlcNAcase OS=Homo sapiens OX=9606 GN=OGA PE=1 SV=2	O60502	O60502_S509	S	509	DKESIAESKSPEMSM
-0.9352	-0.207053	-0.65219	-4.68692	-4.60682	-6.01496	OGA	>sp|O60502|OGA_HUMAN Protein O-GlcNAcase OS=Homo sapiens OX=9606 GN=OGA PE=1 SV=2	O60502	O60502_T501	T	501	EELKPMDTDKESIAE
-0.647756	0.317949	-0.536859	-5.01425	-3.4312	-4.89082	OGA	>sp|O60502|OGA_HUMAN Protein O-GlcNAcase OS=Homo sapiens OX=9606 GN=OGA PE=1 SV=2	O60502	O60502_S505	S	505	PMDTDKESIAESKSP
-0.555147	-5.35763	-0.628797	-4.72756	-5.16483	-5.3765	OGA	>sp|O60502|OGA_HUMAN Protein O-GlcNAcase OS=Homo sapiens OX=9606 GN=OGA PE=1 SV=2	O60502	O60502_S6	S	6	__MVQKESQATLEER
-1.90948	-1.54635	-1.59595	-5.20883	-5.81109	-4.21292	OGA	>sp|O60502|OGA_HUMAN Protein O-GlcNAcase OS=Homo sapiens OX=9606 GN=OGA PE=1 SV=2	O60502	O60502_S364	S	364	IKLENEGSDEDIETD
0.0866156	-1.32764	-0.373481	-4.34414	-3.97265	-5.63615	OGA	>sp|O60502|OGA_HUMAN Protein O-GlcNAcase OS=Homo sapiens OX=9606 GN=OGA PE=1 SV=2	O60502	O60502_S375	S	375	IETDVLYSPQMALKL
0.0866156	-1.32764	-0.373481	-3.9879	-4.93094	-5.18467	OGA	>sp|O60502|OGA_HUMAN Protein O-GlcNAcase OS=Homo sapiens OX=9606 GN=OGA PE=1 SV=2	O60502	O60502_Y374	Y	374	DIETDVLYSPQMALK
0.364106	-0.715505	0.0511646	-3.45524	-4.42641	-6.04793	OGA	>sp|O60502|OGA_HUMAN Protein O-GlcNAcase OS=Homo sapiens OX=9606 GN=OGA PE=1 SV=2	O60502	O60502_T370	T	370	GSDEDIETDVLYSPQ
-1.42627	-1.59008	-1.97867	-5.31782	-6.16275	-5.84192	ADCY9	>sp|O60503|ADCY9_HUMAN Adenylate cyclase type 9 OS=Homo sapiens OX=9606 GN=ADCY9 PE=1 SV=4	O60503	O60503_S1298	S	1298	TSLGSDSSTQAKDAH
-1.42627	-1.59008	-1.97867	-3.97435	-4.05844	-6.30551	ADCY9	>sp|O60503|ADCY9_HUMAN Adenylate cyclase type 9 OS=Homo sapiens OX=9606 GN=ADCY9 PE=1 SV=4	O60503	O60503_S1297	S	1297	KTSLGSDSSTQAKDA
4.74177	5.16285	5.4507	-4.66898	-4.28194	-5.54797	SORBS3	>sp|O60504|VINEX_HUMAN Vinexin OS=Homo sapiens OX=9606 GN=SORBS3 PE=1 SV=2	O60504	O60504_T529	T	529	DDGPQLPTSPRLTAA
4.58753	5.03671	5.32446	-4.83841	-4.76379	-4.61225	SORBS3	>sp|O60504|VINEX_HUMAN Vinexin OS=Homo sapiens OX=9606 GN=SORBS3 PE=1 SV=2	O60504	O60504_S530	S	530	DGPQLPTSPRLTAAA
2.22264	3.26641	2.94113	-5.24933	-6.68942	-4.92656	SORBS3	>sp|O60504|VINEX_HUMAN Vinexin OS=Homo sapiens OX=9606 GN=SORBS3 PE=1 SV=2	O60504	O60504_S545	S	545	RSARHPSSPSALRSP
2.17826	3.01874	1.57906	-5.96154	-6.09011	-5.72738	SORBS3	>sp|O60504|VINEX_HUMAN Vinexin OS=Homo sapiens OX=9606 GN=SORBS3 PE=1 SV=2	O60504	O60504_S544	S	544	ARSARHPSSPSALRS
-2.82334	0.598944	2.23029	-5.15228	-5.86008	-5.7753	SORBS3	>sp|O60504|VINEX_HUMAN Vinexin OS=Homo sapiens OX=9606 GN=SORBS3 PE=1 SV=2	O60504	O60504_S547	S	547	ARHPSSPSALRSPAD
-1.40028	-0.437628	-0.709165	-4.52671	-3.78306	-7.72063	SORBS3	>sp|O60504|VINEX_HUMAN Vinexin OS=Homo sapiens OX=9606 GN=SORBS3 PE=1 SV=2	O60504	O60504_S591	S	591	GTPGPALSHSRGPSH
-1.2313	-1.71381	-1.08565	-4.74761	-4.63106	-6.42144	SORBS3	>sp|O60504|VINEX_HUMAN Vinexin OS=Homo sapiens OX=9606 GN=SORBS3 PE=1 SV=2	O60504	O60504_S593	S	593	PGPALSHSRGPSHPL
-1.03014	-0.514701	0.292573	-6.06559	-4.42259	-6.21064	SORBS3	>sp|O60504|VINEX_HUMAN Vinexin OS=Homo sapiens OX=9606 GN=SORBS3 PE=1 SV=2	O60504	O60504_S395	S	395	KFDFQAQSPKELTLQ
-1.61961	-3.79502	-2.18007	-4.77248	-5.36564	-4.93726	SYNCRIP	>sp|O60506|HNRPQ_HUMAN Heterogeneous nuclear ribonucleoprotein Q OS=Homo sapiens OX=9606 GN=SYNCRIP PE=1 SV=2	O60506	O60506_S608	S	608	SGNYGYKSENQEFYQ
1.62323	-5.0014	-0.69405	-4.85061	-3.46576	-5.41471	NEMF	>sp|O60524|NEMF_HUMAN Nuclear export mediator factor NEMF OS=Homo sapiens OX=9606 GN=NEMF PE=1 SV=4	O60524	O60524_S748	S	748	ELIQEESSEDEGEYE
1.62323	-5.0014	-0.69405	-5.28861	-3.37477	-6.40159	NEMF	>sp|O60524|NEMF_HUMAN Nuclear export mediator factor NEMF OS=Homo sapiens OX=9606 GN=NEMF PE=1 SV=4	O60524	O60524_S747	S	747	EELIQEESSEDEGEY
0.237082	-3.24843	0.333971	-6.12821	-3.52496	-4.1133	NEMF	>sp|O60524|NEMF_HUMAN Nuclear export mediator factor NEMF OS=Homo sapiens OX=9606 GN=NEMF PE=1 SV=4	O60524	O60524_S763	S	763	EVRKDQDSVGEMKDE
1.43942	2.02582	1.85226	-3.82483	-4.06651	-7.06243	GMDS	>sp|O60547|GMDS_HUMAN GDP-mannose 4,6 dehydratase OS=Homo sapiens OX=9606 GN=GMDS PE=1 SV=1	O60547	O60547_S58	S	58	HGIVRRSSSFNTGRI
1.3232	1.96409	1.73557	-5.30807	-3.80397	-5.08993	GMDS	>sp|O60547|GMDS_HUMAN GDP-mannose 4,6 dehydratase OS=Homo sapiens OX=9606 GN=GMDS PE=1 SV=1	O60547	O60547_S57	S	57	VHGIVRRSSSFNTGR
0.720612	1.34849	1.19132	-4.58073	-5.58987	-5.87191	GMDS	>sp|O60547|GMDS_HUMAN GDP-mannose 4,6 dehydratase OS=Homo sapiens OX=9606 GN=GMDS PE=1 SV=1	O60547	O60547_S59	S	59	GIVRRSSSFNTGRIE
-2.88338	-2.26901	-1.39436	-6.19455	-4.87267	-4.49224	GMDS	>sp|O60547|GMDS_HUMAN GDP-mannose 4,6 dehydratase OS=Homo sapiens OX=9606 GN=GMDS PE=1 SV=1	O60547	O60547_Y159	Y	159	QASTSELYGKVQEIP
2.33261	2.86132	1.77929	-4.64644	-4.59319	-5.61285	CCNT1	>sp|O60563|CCNT1_HUMAN Cyclin-T1 OS=Homo sapiens OX=9606 GN=CCNT1 PE=1 SV=1	O60563	O60563_S566	S	566	YSLSSSFSSSSSTRK
2.39348	3.26947	1.79473	-5.53604	-4.78868	-4.49384	CCNT1	>sp|O60563|CCNT1_HUMAN Cyclin-T1 OS=Homo sapiens OX=9606 GN=CCNT1 PE=1 SV=1	O60563	O60563_S563	S	563	HKTYSLSSSFSSSSS
1.27934	2.00251	1.38587	-4.84151	-5.17015	-5.33364	CCNT1	>sp|O60563|CCNT1_HUMAN Cyclin-T1 OS=Homo sapiens OX=9606 GN=CCNT1 PE=1 SV=1	O60563	O60563_S568	S	568	LSSSFSSSSSTRKRG
1.52052	1.89383	1.34238	-5.53079	-3.68967	-4.28634	CCNT1	>sp|O60563|CCNT1_HUMAN Cyclin-T1 OS=Homo sapiens OX=9606 GN=CCNT1 PE=1 SV=1	O60563	O60563_S570	S	570	SSFSSSSSTRKRGPS
0.847887	2.55908	1.28494	-4.42605	-4.09085	-5.03538	CCNT1	>sp|O60563|CCNT1_HUMAN Cyclin-T1 OS=Homo sapiens OX=9606 GN=CCNT1 PE=1 SV=1	O60563	O60563_S564	S	564	KTYSLSSSFSSSSST
-0.534383	0.272547	0.273182	-3.62417	-5.17936	-4.53291	CCNT1	>sp|O60563|CCNT1_HUMAN Cyclin-T1 OS=Homo sapiens OX=9606 GN=CCNT1 PE=1 SV=1	O60563	O60563_S567	S	567	SLSSSFSSSSSTRKR
0.0309954	0.56806	0.47358	-3.92497	-5.16129	-4.88744	CCNT1	>sp|O60563|CCNT1_HUMAN Cyclin-T1 OS=Homo sapiens OX=9606 GN=CCNT1 PE=1 SV=1	O60563	O60563_S569	S	569	SSSFSSSSSTRKRGP
1.44498	1.15939	1.80833	-4.67439	-4.11327	-5.86388	CCNT1	>sp|O60563|CCNT1_HUMAN Cyclin-T1 OS=Homo sapiens OX=9606 GN=CCNT1 PE=1 SV=1	O60563	O60563_S340	S	340	RWLSSQPSFKLEPTQ
0.44801	0.769343	-0.207681	-4.62323	-5.43838	-5.97906	CCNT1	>sp|O60563|CCNT1_HUMAN Cyclin-T1 OS=Homo sapiens OX=9606 GN=CCNT1 PE=1 SV=1	O60563	O60563_S337	S	337	PGKRWLSSQPSFKLE
-0.0539141	-3.91741	-0.517291	-4.50201	-5.25486	-6.00973	CCNT1	>sp|O60563|CCNT1_HUMAN Cyclin-T1 OS=Homo sapiens OX=9606 GN=CCNT1 PE=1 SV=1	O60563	O60563_S336	S	336	LPGKRWLSSQPSFKL
-1.6343	-0.197261	-0.347935	-5.46876	-2.97285	-4.79264	CCNT1	>sp|O60563|CCNT1_HUMAN Cyclin-T1 OS=Homo sapiens OX=9606 GN=CCNT1 PE=1 SV=1	O60563	O60563_S363	S	363	ALTGVDHSLPQDGSN
-1.62403	-0.476832	-0.289926	-4.67218	-4.43623	-2.86979	CCNT1	>sp|O60563|CCNT1_HUMAN Cyclin-T1 OS=Homo sapiens OX=9606 GN=CCNT1 PE=1 SV=1	O60563	O60563_S352	S	352	PTQGHRTSENLALTG
-1.93672	-0.483347	-0.291502	-4.57482	-2.71487	-7.46054	CCNT1	>sp|O60563|CCNT1_HUMAN Cyclin-T1 OS=Homo sapiens OX=9606 GN=CCNT1 PE=1 SV=1	O60563	O60563_T351	T	351	EPTQGHRTSENLALT
-1.74149	-0.468267	-0.481808	-4.65661	-4.39577	-5.1248	CCNT1	>sp|O60563|CCNT1_HUMAN Cyclin-T1 OS=Homo sapiens OX=9606 GN=CCNT1 PE=1 SV=1	O60563	O60563_T358	T	358	TSENLALTGVDHSLP
-2.06882	-1.17517	-1.99655	-5.73101	-4.24868	-5.9114	CCNT1	>sp|O60563|CCNT1_HUMAN Cyclin-T1 OS=Homo sapiens OX=9606 GN=CCNT1 PE=1 SV=1	O60563	O60563_S560	S	560	NLAHKTYSLSSSFSS
-0.39028	0.856334	0.648851	-5.32629	-4.06276	-6.64156	CCNT1	>sp|O60563|CCNT1_HUMAN Cyclin-T1 OS=Homo sapiens OX=9606 GN=CCNT1 PE=1 SV=1	O60563	O60563_S699	S	699	NPRSGGISSRSGNTD
-2.5452	-2.05103	-1.80219	-6.11813	-4.31495	-6.46822	CCNT1	>sp|O60563|CCNT1_HUMAN Cyclin-T1 OS=Homo sapiens OX=9606 GN=CCNT1 PE=1 SV=1	O60563	O60563_S531	S	531	HSHKHSHSQLPVGTG
-3.42054	-2.01453	-2.01245	-6.30955	-4.33466	-5.07925	CCNT1	>sp|O60563|CCNT1_HUMAN Cyclin-T1 OS=Homo sapiens OX=9606 GN=CCNT1 PE=1 SV=1	O60563	O60563_S529	S	529	NHHSHKHSHSQLPVG
4.65245	5.0196	4.98852	-5.28592	-3.94415	-4.89119	BUB1B	>sp|O60566|BUB1B_HUMAN Mitotic checkpoint serine/threonine-protein kinase BUB1 beta OS=Homo sapiens OX=9606 GN=BUB1B PE=1 SV=3	O60566	O60566_S543	S	543	LSEKKNKSPPADPPR
1.4699	2.53104	2.75707	-4.1694	-2.90678	-4.23917	BUB1B	>sp|O60566|BUB1B_HUMAN Mitotic checkpoint serine/threonine-protein kinase BUB1 beta OS=Homo sapiens OX=9606 GN=BUB1B PE=1 SV=3	O60566	O60566_S670	S	670	TLSIKKLSPIIEDSR
0.845931	1.82845	0.262959	-5.75824	-6.21019	-4.38064	BUB1B	>sp|O60566|BUB1B_HUMAN Mitotic checkpoint serine/threonine-protein kinase BUB1 beta OS=Homo sapiens OX=9606 GN=BUB1B PE=1 SV=3	O60566	O60566_S676	S	676	LSPIIEDSREATHSS
-1.57116	-0.942197	-0.872023	-3.2794	-4.654	-3.09221	BUB1B	>sp|O60566|BUB1B_HUMAN Mitotic checkpoint serine/threonine-protein kinase BUB1 beta OS=Homo sapiens OX=9606 GN=BUB1B PE=1 SV=3	O60566	O60566_Y404	Y	404	MYCKEKIYAGVGEFS
-1.85259	-2.35977	-0.794249	-5.04983	-3.76746	-4.24546	BUB1B	>sp|O60566|BUB1B_HUMAN Mitotic checkpoint serine/threonine-protein kinase BUB1 beta OS=Homo sapiens OX=9606 GN=BUB1B PE=1 SV=3	O60566	O60566_S435	S	435	REAELLTSAEKRAEM
-3.86814	-1.88524	-1.11269	-5.27698	-4.16046	-4.48032	BUB1B	>sp|O60566|BUB1B_HUMAN Mitotic checkpoint serine/threonine-protein kinase BUB1 beta OS=Homo sapiens OX=9606 GN=BUB1B PE=1 SV=3	O60566	O60566_T608	T	608	ICPNPEDTCDFARAA
-3.21213	-3.02544	-2.56291	-5.35535	-3.76638	-4.28211	BUB1B	>sp|O60566|BUB1B_HUMAN Mitotic checkpoint serine/threonine-protein kinase BUB1 beta OS=Homo sapiens OX=9606 GN=BUB1B PE=1 SV=3	O60566	O60566_T1042	T	1042	LWKVGKLTSPGALLF
2.24529	2.4773	2.71793	-6.05183	-4.01065	-4.50561	CCNT2	>sp|O60583|CCNT2_HUMAN Cyclin-T2 OS=Homo sapiens OX=9606 GN=CCNT2 PE=1 SV=2	O60583	O60583_S601	S	601	IPPTVLRSPVGLSSD
0.915043	1.1232	1.36154	-5.96365	-4.33902	-4.53035	CCNT2	>sp|O60583|CCNT2_HUMAN Cyclin-T2 OS=Homo sapiens OX=9606 GN=CCNT2 PE=1 SV=2	O60583	O60583_S606	S	606	LRSPVGLSSDGISSS
0.0546999	0.497616	1.01229	-3.70273	-5.95087	-4.92032	CCNT2	>sp|O60583|CCNT2_HUMAN Cyclin-T2 OS=Homo sapiens OX=9606 GN=CCNT2 PE=1 SV=2	O60583	O60583_S607	S	607	RSPVGLSSDGISSSS
0.549245	1.84458	1.75443	-3.55119	-3.65511	-4.16613	CCNT2	>sp|O60583|CCNT2_HUMAN Cyclin-T2 OS=Homo sapiens OX=9606 GN=CCNT2 PE=1 SV=2	O60583	O60583_S480	S	480	ASSSSVTSPIKMKIP
-1.65765	-0.744028	-2.04241	-6.37772	-5.55627	-6.00698	CCNT2	>sp|O60583|CCNT2_HUMAN Cyclin-T2 OS=Homo sapiens OX=9606 GN=CCNT2 PE=1 SV=2	O60583	O60583_S476	S	476	QSQAASSSSVTSPIK
-2.82204	-0.181989	-2.43803	-3.74784	-4.17012	-6.53642	CCNT2	>sp|O60583|CCNT2_HUMAN Cyclin-T2 OS=Homo sapiens OX=9606 GN=CCNT2 PE=1 SV=2	O60583	O60583_S549	S	549	SGKSKHSSPHISRDH
-2.82204	-0.181989	-2.43803	-4.13712	-3.70064	-5.29713	CCNT2	>sp|O60583|CCNT2_HUMAN Cyclin-T2 OS=Homo sapiens OX=9606 GN=CCNT2 PE=1 SV=2	O60583	O60583_S548	S	548	GSGKSKHSSPHISRD
-2.97547	-3.98158	-3.40711	-4.63831	-4.11196	-3.96712	CCNT2	>sp|O60583|CCNT2_HUMAN Cyclin-T2 OS=Homo sapiens OX=9606 GN=CCNT2 PE=1 SV=2	O60583	O60583_S537	S	537	SSSERHSSSDEGSGK
-2.97547	-3.98158	-3.40711	-5.8255	-5.7207	-5.69308	CCNT2	>sp|O60583|CCNT2_HUMAN Cyclin-T2 OS=Homo sapiens OX=9606 GN=CCNT2 PE=1 SV=2	O60583	O60583_S536	S	536	VSSSERHSSSDEGSG
-2.97547	-3.98158	-3.40711	-5.43284	-5.3837	-3.93026	CCNT2	>sp|O60583|CCNT2_HUMAN Cyclin-T2 OS=Homo sapiens OX=9606 GN=CCNT2 PE=1 SV=2	O60583	O60583_S532	S	532	MKIKVSSSERHSSSD
1.00825	0.6315	1.50107	-6.05133	-5.21182	-5.62986	DIAPH1	>sp|O60610|DIAP1_HUMAN Protein diaphanous homolog 1 OS=Homo sapiens OX=9606 GN=DIAPH1 PE=1 SV=2	O60610	O60610_S7	S	7	_MEPPGGSLGPGRGT
-1.22347	-1.07033	-1.43783	-4.25334	-5.0735	-4.16234	PLIN3	>sp|O60664|PLIN3_HUMAN Perilipin-3 OS=Homo sapiens OX=9606 GN=PLIN3 PE=1 SV=3	O60664	O60664_S130	S	130	ELVSSKVSGAQEMVS
-3.44806	-4.57491	-2.31577	-5.2679	-4.77905	-5.26689	PLIN3	>sp|O60664|PLIN3_HUMAN Perilipin-3 OS=Homo sapiens OX=9606 GN=PLIN3 PE=1 SV=3	O60664	O60664_T71	T	71	EKGVRTLTAAAVSGA
4.77364	4.60095	5.47991	-5.94769	-4.16537	-3.43806	KPNA6	>sp|O60684|IMA7_HUMAN Importin subunit alpha-7 OS=Homo sapiens OX=9606 GN=KPNA6 PE=1 SV=1	O60684	O60684_S6	S	6	__METMASPGKDNYR
-1.47405	-1.16902	-1.01176	-6.04089	-4.49354	-5.47952	UGDH	>sp|O60701|UGDH_HUMAN UDP-glucose 6-dehydrogenase OS=Homo sapiens OX=9606 GN=UGDH PE=1 SV=1	O60701	O60701_S483	S	483	SGEIPKFSLQDPPNK
-2.92497	-1.53921	-2.59938	-4.69254	-4.14824	-5.86567	UGDH	>sp|O60701|UGDH_HUMAN UDP-glucose 6-dehydrogenase OS=Homo sapiens OX=9606 GN=UGDH PE=1 SV=1	O60701	O60701_S269	S	269	GNKFLKASVGFGGSC
3.02875	3.24502	3.85452	-3.57204	-4.7048	-6.81252	CTNND1	>sp|O60716|CTND1_HUMAN Catenin delta-1 OS=Homo sapiens OX=9606 GN=CTNND1 PE=1 SV=1	O60716	O60716_Y228	Y	228	YPGGSDNYGSLSRVT
3.31243	3.43071	3.97081	-3.94546	-5.01088	-5.24418	CTNND1	>sp|O60716|CTND1_HUMAN Catenin delta-1 OS=Homo sapiens OX=9606 GN=CTNND1 PE=1 SV=1	O60716	O60716_S230	S	230	GGSDNYGSLSRVTRI
3.08245	3.12648	3.84895	-4.30341	-4.70508	-6.0397	CTNND1	>sp|O60716|CTND1_HUMAN Catenin delta-1 OS=Homo sapiens OX=9606 GN=CTNND1 PE=1 SV=1	O60716	O60716_S232	S	232	SDNYGSLSRVTRIEE
2.92314	3.13548	3.75332	-5.16365	-3.03701	-7.04886	CTNND1	>sp|O60716|CTND1_HUMAN Catenin delta-1 OS=Homo sapiens OX=9606 GN=CTNND1 PE=1 SV=1	O60716	O60716_S225	S	225	EDGYPGGSDNYGSLS
5.06894	5.20928	5.08955	-3.70532	-4.12763	-6.38481	CTNND1	>sp|O60716|CTND1_HUMAN Catenin delta-1 OS=Homo sapiens OX=9606 GN=CTNND1 PE=1 SV=1	O60716	O60716_S920	S	920	HNRTLDRSGDLGDME
4.20558	1.97978	3.76122	-5.10482	-4.32774	-5.06086	CTNND1	>sp|O60716|CTND1_HUMAN Catenin delta-1 OS=Homo sapiens OX=9606 GN=CTNND1 PE=1 SV=1	O60716	O60716_S288	S	288	GLEDDQRSMGYDDLD
2.40821	1.07086	2.10261	-6.38126	-3.33157	-5.63641	CTNND1	>sp|O60716|CTND1_HUMAN Catenin delta-1 OS=Homo sapiens OX=9606 GN=CTNND1 PE=1 SV=1	O60716	O60716_Y291	Y	291	DDQRSMGYDDLDYGM
1.37609	0.326925	1.02664	-4.43189	-5.66467	-7.15244	CTNND1	>sp|O60716|CTND1_HUMAN Catenin delta-1 OS=Homo sapiens OX=9606 GN=CTNND1 PE=1 SV=1	O60716	O60716_Y296	Y	296	MGYDDLDYGMMSDYG
-2.20057	-0.933807	-0.103353	-4.89619	-5.63497	-7.27415	CTNND1	>sp|O60716|CTND1_HUMAN Catenin delta-1 OS=Homo sapiens OX=9606 GN=CTNND1 PE=1 SV=1	O60716	O60716_S300	S	300	DLDYGMMSDYGTARR
2.58974	3.38833	3.48418	-2.09768	-6.59656	-7.43117	CTNND1	>sp|O60716|CTND1_HUMAN Catenin delta-1 OS=Homo sapiens OX=9606 GN=CTNND1 PE=1 SV=1	O60716	O60716_S269	S	269	QVRVGGSSVDLHRFH
2.46177	3.29508	3.24321	-4.18954	-5.29819	-4.04782	CTNND1	>sp|O60716|CTND1_HUMAN Catenin delta-1 OS=Homo sapiens OX=9606 GN=CTNND1 PE=1 SV=1	O60716	O60716_S268	S	268	PQVRVGGSSVDLHRF
1.99306	2.98902	2.79496	-3.38667	-4.73731	-5.52839	CTNND1	>sp|O60716|CTND1_HUMAN Catenin delta-1 OS=Homo sapiens OX=9606 GN=CTNND1 PE=1 SV=1	O60716	O60716_Y257	Y	257	APSRQDVYGPQPQVR
1.81713	3.02287	3.15478	-3.9051	-4.35745	-6.03411	CTNND1	>sp|O60716|CTND1_HUMAN Catenin delta-1 OS=Homo sapiens OX=9606 GN=CTNND1 PE=1 SV=1	O60716	O60716_S252	S	252	MEGYRAPSRQDVYGP
1.06848	-0.587126	1.02688	-5.42349	-5.81832	-3.59404	CTNND1	>sp|O60716|CTND1_HUMAN Catenin delta-1 OS=Homo sapiens OX=9606 GN=CTNND1 PE=1 SV=1	O60716	O60716_T869	T	869	SHSYDDSTLPLIDRN
1.94977	-0.646505	1.52449	-5.18	-5.07269	-6.17302	CTNND1	>sp|O60716|CTND1_HUMAN Catenin delta-1 OS=Homo sapiens OX=9606 GN=CTNND1 PE=1 SV=1	O60716	O60716_S861	S	861	NNASRSQSSHSYDDS
1.07106	-0.146703	1.38322	-4.79677	-5.49632	-6.32914	CTNND1	>sp|O60716|CTND1_HUMAN Catenin delta-1 OS=Homo sapiens OX=9606 GN=CTNND1 PE=1 SV=1	O60716	O60716_S864	S	864	SRSQSSHSYDDSTLP
-2.07519	-0.881616	0.0801382	-4.78423	-4.8432	-6.73663	CTNND1	>sp|O60716|CTND1_HUMAN Catenin delta-1 OS=Homo sapiens OX=9606 GN=CTNND1 PE=1 SV=1	O60716	O60716_S868	S	868	SSHSYDDSTLPLIDR
-1.9736	0.0868597	0.966789	-4.70496	-4.38316	-5.59699	CTNND1	>sp|O60716|CTND1_HUMAN Catenin delta-1 OS=Homo sapiens OX=9606 GN=CTNND1 PE=1 SV=1	O60716	O60716_S862	S	862	NASRSQSSHSYDDST
-1.97344	-0.0882063	0.95084	-5.60344	-5.31246	-5.9652	CTNND1	>sp|O60716|CTND1_HUMAN Catenin delta-1 OS=Homo sapiens OX=9606 GN=CTNND1 PE=1 SV=1	O60716	O60716_S859	S	859	NLNNASRSQSSHSYD
-1.88905	-0.452797	0.813939	-5.39883	-4.65621	-5.72711	CTNND1	>sp|O60716|CTND1_HUMAN Catenin delta-1 OS=Homo sapiens OX=9606 GN=CTNND1 PE=1 SV=1	O60716	O60716_Y865	Y	865	RSQSSHSYDDSTLPL
2.39014	2.57041	2.33245	-3.65892	-3.30699	-5.35433	CTNND1	>sp|O60716|CTND1_HUMAN Catenin delta-1 OS=Homo sapiens OX=9606 GN=CTNND1 PE=1 SV=1	O60716	O60716_S899	S	899	NMGSNTKSLDNNYST
1.51651	1.43748	1.19784	-5.19839	-3.91255	-5.60245	CTNND1	>sp|O60716|CTND1_HUMAN Catenin delta-1 OS=Homo sapiens OX=9606 GN=CTNND1 PE=1 SV=1	O60716	O60716_S847	S	847	EKEGWKKSDFQVNLN
0.0300436	0.0707884	0.31598	-3.86278	-6.48306	-4.76919	CTNND1	>sp|O60716|CTND1_HUMAN Catenin delta-1 OS=Homo sapiens OX=9606 GN=CTNND1 PE=1 SV=1	O60716	O60716_S857	S	857	QVNLNNASRSQSSHS
1.84207	2.07724	1.83716	-5.56222	-3.98494	-5.26977	CTNND1	>sp|O60716|CTND1_HUMAN Catenin delta-1 OS=Homo sapiens OX=9606 GN=CTNND1 PE=1 SV=1	O60716	O60716_S346	S	346	LAQHERGSLASLDSL
1.75262	1.94291	1.00586	-4.71577	-6.13604	-4.7478	CTNND1	>sp|O60716|CTND1_HUMAN Catenin delta-1 OS=Homo sapiens OX=9606 GN=CTNND1 PE=1 SV=1	O60716	O60716_S349	S	349	HERGSLASLDSLRKG
1.13687	1.51745	0.850268	-5.3366	-3.39818	-5.08312	CTNND1	>sp|O60716|CTND1_HUMAN Catenin delta-1 OS=Homo sapiens OX=9606 GN=CTNND1 PE=1 SV=1	O60716	O60716_S352	S	352	GSLASLDSLRKGGPP
0.147758	1.23119	1.0716	-3.9289	-5.1022	-4.8377	CTNND1	>sp|O60716|CTND1_HUMAN Catenin delta-1 OS=Homo sapiens OX=9606 GN=CTNND1 PE=1 SV=1	O60716	O60716_T310	T	310	GTARRTGTPSDPRRR
-1.35763	-2.24562	-1.21384	-4.90389	-4.72469	-6.84754	CTNND1	>sp|O60716|CTND1_HUMAN Catenin delta-1 OS=Homo sapiens OX=9606 GN=CTNND1 PE=1 SV=1	O60716	O60716_S4	S	4	____MDDSEVESTAS
-3.58085	-3.4437	-0.961704	-4.3452	-4.90575	-5.04937	CTNND1	>sp|O60716|CTND1_HUMAN Catenin delta-1 OS=Homo sapiens OX=9606 GN=CTNND1 PE=1 SV=1	O60716	O60716_T59	T	59	NPLMANGTLTRRHQN
-2.42181	-1.34784	-1.79822	-5.52494	-3.48486	-5.63424	CTNND1	>sp|O60716|CTND1_HUMAN Catenin delta-1 OS=Homo sapiens OX=9606 GN=CTNND1 PE=1 SV=1	O60716	O60716_S47	S	47	QLERVRVSPQDANPL
-1.73728	-1.86324	-1.40938	-5.75897	-4.52097	-5.92837	CTNND1	>sp|O60716|CTND1_HUMAN Catenin delta-1 OS=Homo sapiens OX=9606 GN=CTNND1 PE=1 SV=1	O60716	O60716_T177	T	177	VSNNYIQTLGRDFRK
-0.31467	-0.303262	-0.070735	-3.64717	-3.70238	-3.64072	EIF1B	>sp|O60739|EIF1B_HUMAN Eukaryotic translation initiation factor 1b OS=Homo sapiens OX=9606 GN=EIF1B PE=1 SV=2	O60739	O60739_T45	T	45	RNGRKTLTTVQGIAD
-0.31467	-0.303262	-0.070735	-3.70857	-3.7359	-3.64974	EIF1B	>sp|O60739|EIF1B_HUMAN Eukaryotic translation initiation factor 1b OS=Homo sapiens OX=9606 GN=EIF1B PE=1 SV=2	O60739	O60739_T46	T	46	NGRKTLTTVQGIADD
-0.379424	-0.319285	-0.0775719	-5.4347	-5.01295	-5.88248	EIF1B	>sp|O60739|EIF1B_HUMAN Eukaryotic translation initiation factor 1b OS=Homo sapiens OX=9606 GN=EIF1B PE=1 SV=2	O60739	O60739_T43	T	43	QQRNGRKTLTTVQGI
-2.45649	-1.63097	-2.33408	-5.85872	-5.2027	-5.45292	EIF1B	>sp|O60739|EIF1B_HUMAN Eukaryotic translation initiation factor 1b OS=Homo sapiens OX=9606 GN=EIF1B PE=1 SV=2	O60739	O60739_S9	S	9	STIQNLQSFDPFADA
-4.88987	-2.00498	-1.01667	-5.65341	-4.82842	-6.1383	EIF1B	>sp|O60739|EIF1B_HUMAN Eukaryotic translation initiation factor 1b OS=Homo sapiens OX=9606 GN=EIF1B PE=1 SV=2	O60739	O60739_T27	T	27	DDLLPAGTEDYIHIR
-4.36837	-3.75588	-0.759649	-6.60694	-4.08322	-5.88939	EIF1B	>sp|O60739|EIF1B_HUMAN Eukaryotic translation initiation factor 1b OS=Homo sapiens OX=9606 GN=EIF1B PE=1 SV=2	O60739	O60739_Y30	Y	30	LPAGTEDYIHIRIQQ
-0.162262	0.290456	0.393882	-4.88338	-4.11267	-5.3974	SNX2	>sp|O60749|SNX2_HUMAN Sorting nexin-2 OS=Homo sapiens OX=9606 GN=SNX2 PE=1 SV=2	O60749	O60749_S117	S	117	APRIESKSMSAPVIF
-1.76132	-1.49953	-0.623617	-3.85511	-5.67856	-5.80632	SNX2	>sp|O60749|SNX2_HUMAN Sorting nexin-2 OS=Homo sapiens OX=9606 GN=SNX2 PE=1 SV=2	O60749	O60749_S119	S	119	RIESKSMSAPVIFDR
-0.938118	-1.33636	-0.543867	-5.05887	-4.09272	-6.23416	SNX2	>sp|O60749|SNX2_HUMAN Sorting nexin-2 OS=Homo sapiens OX=9606 GN=SNX2 PE=1 SV=2	O60749	O60749_S227	S	227	KVGKEDSSSTEFVEK
-1.24044	-1.48072	-0.799289	-3.77705	-3.94395	-4.82633	SNX2	>sp|O60749|SNX2_HUMAN Sorting nexin-2 OS=Homo sapiens OX=9606 GN=SNX2 PE=1 SV=2	O60749	O60749_S226	S	226	VKVGKEDSSSTEFVE
-1.90474	-2.33511	-1.43985	-4.41753	-5.48003	-4.94506	SNX2	>sp|O60749|SNX2_HUMAN Sorting nexin-2 OS=Homo sapiens OX=9606 GN=SNX2 PE=1 SV=2	O60749	O60749_S228	S	228	VGKEDSSSTEFVEKR
-2.85534	-3.51582	-2.41509	-4.51269	-4.99648	-6.29554	SNX2	>sp|O60749|SNX2_HUMAN Sorting nexin-2 OS=Homo sapiens OX=9606 GN=SNX2 PE=1 SV=2	O60749	O60749_T229	T	229	GKEDSSSTEFVEKRR
6.64667	6.88423	7.42242	-5.30762	-4.42516	-5.40407	DPM1	>sp|O60762|DPM1_HUMAN Dolichol-phosphate mannosyltransferase subunit 1 OS=Homo sapiens OX=9606 GN=DPM1 PE=1 SV=1	O60762	O60762_S9	S	9	ASLEVSRSPRRSRRE
6.44801	6.69641	7.22354	-5.56297	-4.37364	-5.72761	DPM1	>sp|O60762|DPM1_HUMAN Dolichol-phosphate mannosyltransferase subunit 1 OS=Homo sapiens OX=9606 GN=DPM1 PE=1 SV=1	O60762	O60762_S7	S	7	_MASLEVSRSPRRSR
0.0731602	-0.818789	-0.503258	-5.26785	-6.1495	-5.81089	DPM1	>sp|O60762|DPM1_HUMAN Dolichol-phosphate mannosyltransferase subunit 1 OS=Homo sapiens OX=9606 GN=DPM1 PE=1 SV=1	O60762	O60762_S28	S	28	SPRQNKYSVLLPTYN
-2.28296	-2.27002	-0.308269	-4.55765	-5.01962	-7.10163	DPM1	>sp|O60762|DPM1_HUMAN Dolichol-phosphate mannosyltransferase subunit 1 OS=Homo sapiens OX=9606 GN=DPM1 PE=1 SV=1	O60762	O60762_Y27	Y	27	RSPRQNKYSVLLPTY
4.62588	4.85552	4.94279	-4.52862	-4.26968	-4.5505	USO1	>sp|O60763|USO1_HUMAN General vesicular transport factor p115 OS=Homo sapiens OX=9606 GN=USO1 PE=1 SV=2	O60763	O60763_S942	S	942	EEEDELESGDQEDED
4.41358	4.72998	4.76354	-3.68905	-4.77133	-5.28524	USO1	>sp|O60763|USO1_HUMAN General vesicular transport factor p115 OS=Homo sapiens OX=9606 GN=USO1 PE=1 SV=2	O60763	O60763_S952	S	952	QEDEDDESEDPGKDL
-0.403209	0.104882	0.166739	-4.55497	-4.99498	-6.32686	TOM1	>sp|O60784|TOM1_HUMAN Target of Myb protein 1 OS=Homo sapiens OX=9606 GN=TOM1 PE=1 SV=2	O60784	O60784_S359	S	359	GLQSLEASGRLEDEF
-2.01857	-1.61889	-1.79634	-6.33047	-3.98669	-4.26685	TOM1	>sp|O60784|TOM1_HUMAN Target of Myb protein 1 OS=Homo sapiens OX=9606 GN=TOM1 PE=1 SV=2	O60784	O60784_S355	S	355	SVRAGLQSLEASGRL
-0.822078	-0.70286	0.349237	-5.60501	-5.35062	-6.51797	H2BC12;H2BS1;H2BC5;H2BC10;H2BC18;H2BC9;H2BC15;H2BC14;H2BC13	>sp|O60814|H2B1K_HUMAN Histone H2B type 1-K OS=Homo sapiens OX=9606 GN=H2BC12 PE=1 SV=3;>sp|P57053|H2BFS_HUMAN Histone H2B type F-S OS=Homo sapiens OX=9606 GN=H2BS1 PE=1 SV=2;>sp|P58876|H2B1D_HUMAN Histone H2B type 1-D OS=Homo sapiens OX=9606 GN=H2BC5 PE=1 SV=2;>sp|P62807|H2B1C_HUMAN Histone H2B type 1-C/E/F/G/I OS=Homo sapiens OX=9606 GN=H2BC10 PE=1 SV=4;>sp|Q5QNW6|H2B2F_HUMAN Histone H2B type 2…	O60814	O60814_Y38	Y	38	KRSRKESYSVYVYKV
-0.822078	-0.70286	0.349237	-5.54254	-4.33623	-6.45317	H2BC12;H2BS1;H2BC5;H2BC10;H2BC18;H2BC9;H2BC15;H2BC14;H2BC13	>sp|O60814|H2B1K_HUMAN Histone H2B type 1-K OS=Homo sapiens OX=9606 GN=H2BC12 PE=1 SV=3;>sp|P57053|H2BFS_HUMAN Histone H2B type F-S OS=Homo sapiens OX=9606 GN=H2BS1 PE=1 SV=2;>sp|P58876|H2B1D_HUMAN Histone H2B type 1-D OS=Homo sapiens OX=9606 GN=H2BC5 PE=1 SV=2;>sp|P62807|H2B1C_HUMAN Histone H2B type 1-C/E/F/G/I OS=Homo sapiens OX=9606 GN=H2BC10 PE=1 SV=4;>sp|Q5QNW6|H2B2F_HUMAN Histone H2B type 2…	P57053	P57053_Y38	Y	38	KRSRKESYSVYVYKV
-0.822078	-0.70286	0.349237	-5.24389	-4.85262	-5.70787	H2BC12;H2BS1;H2BC5;H2BC10;H2BC18;H2BC9;H2BC15;H2BC14;H2BC13	>sp|O60814|H2B1K_HUMAN Histone H2B type 1-K OS=Homo sapiens OX=9606 GN=H2BC12 PE=1 SV=3;>sp|P57053|H2BFS_HUMAN Histone H2B type F-S OS=Homo sapiens OX=9606 GN=H2BS1 PE=1 SV=2;>sp|P58876|H2B1D_HUMAN Histone H2B type 1-D OS=Homo sapiens OX=9606 GN=H2BC5 PE=1 SV=2;>sp|P62807|H2B1C_HUMAN Histone H2B type 1-C/E/F/G/I OS=Homo sapiens OX=9606 GN=H2BC10 PE=1 SV=4;>sp|Q5QNW6|H2B2F_HUMAN Histone H2B type 2…	P58876	P58876_Y38	Y	38	KRSRKESYSVYVYKV
-0.822078	-0.70286	0.349237	-5.49682	-4.84797	-5.59529	H2BC12;H2BS1;H2BC5;H2BC10;H2BC18;H2BC9;H2BC15;H2BC14;H2BC13	>sp|O60814|H2B1K_HUMAN Histone H2B type 1-K OS=Homo sapiens OX=9606 GN=H2BC12 PE=1 SV=3;>sp|P57053|H2BFS_HUMAN Histone H2B type F-S OS=Homo sapiens OX=9606 GN=H2BS1 PE=1 SV=2;>sp|P58876|H2B1D_HUMAN Histone H2B type 1-D OS=Homo sapiens OX=9606 GN=H2BC5 PE=1 SV=2;>sp|P62807|H2B1C_HUMAN Histone H2B type 1-C/E/F/G/I OS=Homo sapiens OX=9606 GN=H2BC10 PE=1 SV=4;>sp|Q5QNW6|H2B2F_HUMAN Histone H2B type 2…	P62807	P62807_Y38	Y	38	KRSRKESYSVYVYKV
-0.822078	-0.70286	0.349237	-3.71119	-3.06337	-5.74355	H2BC12;H2BS1;H2BC5;H2BC10;H2BC18;H2BC9;H2BC15;H2BC14;H2BC13	>sp|O60814|H2B1K_HUMAN Histone H2B type 1-K OS=Homo sapiens OX=9606 GN=H2BC12 PE=1 SV=3;>sp|P57053|H2BFS_HUMAN Histone H2B type F-S OS=Homo sapiens OX=9606 GN=H2BS1 PE=1 SV=2;>sp|P58876|H2B1D_HUMAN Histone H2B type 1-D OS=Homo sapiens OX=9606 GN=H2BC5 PE=1 SV=2;>sp|P62807|H2B1C_HUMAN Histone H2B type 1-C/E/F/G/I OS=Homo sapiens OX=9606 GN=H2BC10 PE=1 SV=4;>sp|Q5QNW6|H2B2F_HUMAN Histone H2B type 2…	Q5QNW6	Q5QNW6_Y38	Y	38	KRSRKESYSVYVYKV
-0.822078	-0.70286	0.349237	-5.32439	-5.19475	-7.91552	H2BC12;H2BS1;H2BC5;H2BC10;H2BC18;H2BC9;H2BC15;H2BC14;H2BC13	>sp|O60814|H2B1K_HUMAN Histone H2B type 1-K OS=Homo sapiens OX=9606 GN=H2BC12 PE=1 SV=3;>sp|P57053|H2BFS_HUMAN Histone H2B type F-S OS=Homo sapiens OX=9606 GN=H2BS1 PE=1 SV=2;>sp|P58876|H2B1D_HUMAN Histone H2B type 1-D OS=Homo sapiens OX=9606 GN=H2BC5 PE=1 SV=2;>sp|P62807|H2B1C_HUMAN Histone H2B type 1-C/E/F/G/I OS=Homo sapiens OX=9606 GN=H2BC10 PE=1 SV=4;>sp|Q5QNW6|H2B2F_HUMAN Histone H2B type 2…	Q93079	Q93079_Y38	Y	38	KRSRKESYSVYVYKV
-0.822078	-0.70286	0.349237	-5.12321	-4.15632	-4.85115	H2BC12;H2BS1;H2BC5;H2BC10;H2BC18;H2BC9;H2BC15;H2BC14;H2BC13	>sp|O60814|H2B1K_HUMAN Histone H2B type 1-K OS=Homo sapiens OX=9606 GN=H2BC12 PE=1 SV=3;>sp|P57053|H2BFS_HUMAN Histone H2B type F-S OS=Homo sapiens OX=9606 GN=H2BS1 PE=1 SV=2;>sp|P58876|H2B1D_HUMAN Histone H2B type 1-D OS=Homo sapiens OX=9606 GN=H2BC5 PE=1 SV=2;>sp|P62807|H2B1C_HUMAN Histone H2B type 1-C/E/F/G/I OS=Homo sapiens OX=9606 GN=H2BC10 PE=1 SV=4;>sp|Q5QNW6|H2B2F_HUMAN Histone H2B type 2…	Q99877	Q99877_Y38	Y	38	KRSRKESYSVYVYKV
-0.822078	-0.70286	0.349237	-3.67802	-3.27451	-5.46854	H2BC12;H2BS1;H2BC5;H2BC10;H2BC18;H2BC9;H2BC15;H2BC14;H2BC13	>sp|O60814|H2B1K_HUMAN Histone H2B type 1-K OS=Homo sapiens OX=9606 GN=H2BC12 PE=1 SV=3;>sp|P57053|H2BFS_HUMAN Histone H2B type F-S OS=Homo sapiens OX=9606 GN=H2BS1 PE=1 SV=2;>sp|P58876|H2B1D_HUMAN Histone H2B type 1-D OS=Homo sapiens OX=9606 GN=H2BC5 PE=1 SV=2;>sp|P62807|H2B1C_HUMAN Histone H2B type 1-C/E/F/G/I OS=Homo sapiens OX=9606 GN=H2BC10 PE=1 SV=4;>sp|Q5QNW6|H2B2F_HUMAN Histone H2B type 2…	Q99879	Q99879_Y38	Y	38	KRSRKESYSVYVYKV
-0.822078	-0.70286	0.349237	-3.17555	-5.26606	-4.56211	H2BC12;H2BS1;H2BC5;H2BC10;H2BC18;H2BC9;H2BC15;H2BC14;H2BC13	>sp|O60814|H2B1K_HUMAN Histone H2B type 1-K OS=Homo sapiens OX=9606 GN=H2BC12 PE=1 SV=3;>sp|P57053|H2BFS_HUMAN Histone H2B type F-S OS=Homo sapiens OX=9606 GN=H2BS1 PE=1 SV=2;>sp|P58876|H2B1D_HUMAN Histone H2B type 1-D OS=Homo sapiens OX=9606 GN=H2BC5 PE=1 SV=2;>sp|P62807|H2B1C_HUMAN Histone H2B type 1-C/E/F/G/I OS=Homo sapiens OX=9606 GN=H2BC10 PE=1 SV=4;>sp|Q5QNW6|H2B2F_HUMAN Histone H2B type 2…	Q99880	Q99880_Y38	Y	38	KRSRKESYSVYVYKV
-1.88318	-1.37954	-0.20494	-5.04994	-2.55867	-3.62979	H2BC12;H2BS1;H2BC5;H2BC10;H2BC18;H2BC9;H2BC15;H2BC14;H2BC13	>sp|O60814|H2B1K_HUMAN Histone H2B type 1-K OS=Homo sapiens OX=9606 GN=H2BC12 PE=1 SV=3;>sp|P57053|H2BFS_HUMAN Histone H2B type F-S OS=Homo sapiens OX=9606 GN=H2BS1 PE=1 SV=2;>sp|P58876|H2B1D_HUMAN Histone H2B type 1-D OS=Homo sapiens OX=9606 GN=H2BC5 PE=1 SV=2;>sp|P62807|H2B1C_HUMAN Histone H2B type 1-C/E/F/G/I OS=Homo sapiens OX=9606 GN=H2BC10 PE=1 SV=4;>sp|Q5QNW6|H2B2F_HUMAN Histone H2B type 2…	O60814	O60814_Y43	Y	43	ESYSVYVYKVLKQVH
-1.88318	-1.37954	-0.20494	-5.04994	-2.55867	-3.62979	H2BC12;H2BS1;H2BC5;H2BC10;H2BC18;H2BC9;H2BC15;H2BC14;H2BC13	>sp|O60814|H2B1K_HUMAN Histone H2B type 1-K OS=Homo sapiens OX=9606 GN=H2BC12 PE=1 SV=3;>sp|P57053|H2BFS_HUMAN Histone H2B type F-S OS=Homo sapiens OX=9606 GN=H2BS1 PE=1 SV=2;>sp|P58876|H2B1D_HUMAN Histone H2B type 1-D OS=Homo sapiens OX=9606 GN=H2BC5 PE=1 SV=2;>sp|P62807|H2B1C_HUMAN Histone H2B type 1-C/E/F/G/I OS=Homo sapiens OX=9606 GN=H2BC10 PE=1 SV=4;>sp|Q5QNW6|H2B2F_HUMAN Histone H2B type 2…	P57053	P57053_Y43	Y	43	ESYSVYVYKVLKQVH
-1.88318	-1.37954	-0.20494	-5.04994	-2.55867	-3.62979	H2BC12;H2BS1;H2BC5;H2BC10;H2BC18;H2BC9;H2BC15;H2BC14;H2BC13	>sp|O60814|H2B1K_HUMAN Histone H2B type 1-K OS=Homo sapiens OX=9606 GN=H2BC12 PE=1 SV=3;>sp|P57053|H2BFS_HUMAN Histone H2B type F-S OS=Homo sapiens OX=9606 GN=H2BS1 PE=1 SV=2;>sp|P58876|H2B1D_HUMAN Histone H2B type 1-D OS=Homo sapiens OX=9606 GN=H2BC5 PE=1 SV=2;>sp|P62807|H2B1C_HUMAN Histone H2B type 1-C/E/F/G/I OS=Homo sapiens OX=9606 GN=H2BC10 PE=1 SV=4;>sp|Q5QNW6|H2B2F_HUMAN Histone H2B type 2…	P58876	P58876_Y43	Y	43	ESYSVYVYKVLKQVH
-1.88318	-1.37954	-0.20494	-5.04994	-2.55867	-3.62979	H2BC12;H2BS1;H2BC5;H2BC10;H2BC18;H2BC9;H2BC15;H2BC14;H2BC13	>sp|O60814|H2B1K_HUMAN Histone H2B type 1-K OS=Homo sapiens OX=9606 GN=H2BC12 PE=1 SV=3;>sp|P57053|H2BFS_HUMAN Histone H2B type F-S OS=Homo sapiens OX=9606 GN=H2BS1 PE=1 SV=2;>sp|P58876|H2B1D_HUMAN Histone H2B type 1-D OS=Homo sapiens OX=9606 GN=H2BC5 PE=1 SV=2;>sp|P62807|H2B1C_HUMAN Histone H2B type 1-C/E/F/G/I OS=Homo sapiens OX=9606 GN=H2BC10 PE=1 SV=4;>sp|Q5QNW6|H2B2F_HUMAN Histone H2B type 2…	P62807	P62807_Y43	Y	43	ESYSVYVYKVLKQVH
-1.88318	-1.37954	-0.20494	-5.04994	-2.55867	-3.62979	H2BC12;H2BS1;H2BC5;H2BC10;H2BC18;H2BC9;H2BC15;H2BC14;H2BC13	>sp|O60814|H2B1K_HUMAN Histone H2B type 1-K OS=Homo sapiens OX=9606 GN=H2BC12 PE=1 SV=3;>sp|P57053|H2BFS_HUMAN Histone H2B type F-S OS=Homo sapiens OX=9606 GN=H2BS1 PE=1 SV=2;>sp|P58876|H2B1D_HUMAN Histone H2B type 1-D OS=Homo sapiens OX=9606 GN=H2BC5 PE=1 SV=2;>sp|P62807|H2B1C_HUMAN Histone H2B type 1-C/E/F/G/I OS=Homo sapiens OX=9606 GN=H2BC10 PE=1 SV=4;>sp|Q5QNW6|H2B2F_HUMAN Histone H2B type 2…	Q5QNW6	Q5QNW6_Y43	Y	43	ESYSVYVYKVLKQVH
-1.88318	-1.37954	-0.20494	-5.04994	-2.55867	-3.62979	H2BC12;H2BS1;H2BC5;H2BC10;H2BC18;H2BC9;H2BC15;H2BC14;H2BC13	>sp|O60814|H2B1K_HUMAN Histone H2B type 1-K OS=Homo sapiens OX=9606 GN=H2BC12 PE=1 SV=3;>sp|P57053|H2BFS_HUMAN Histone H2B type F-S OS=Homo sapiens OX=9606 GN=H2BS1 PE=1 SV=2;>sp|P58876|H2B1D_HUMAN Histone H2B type 1-D OS=Homo sapiens OX=9606 GN=H2BC5 PE=1 SV=2;>sp|P62807|H2B1C_HUMAN Histone H2B type 1-C/E/F/G/I OS=Homo sapiens OX=9606 GN=H2BC10 PE=1 SV=4;>sp|Q5QNW6|H2B2F_HUMAN Histone H2B type 2…	Q93079	Q93079_Y43	Y	43	ESYSVYVYKVLKQVH
-1.88318	-1.37954	-0.20494	-5.04994	-2.55867	-3.62979	H2BC12;H2BS1;H2BC5;H2BC10;H2BC18;H2BC9;H2BC15;H2BC14;H2BC13	>sp|O60814|H2B1K_HUMAN Histone H2B type 1-K OS=Homo sapiens OX=9606 GN=H2BC12 PE=1 SV=3;>sp|P57053|H2BFS_HUMAN Histone H2B type F-S OS=Homo sapiens OX=9606 GN=H2BS1 PE=1 SV=2;>sp|P58876|H2B1D_HUMAN Histone H2B type 1-D OS=Homo sapiens OX=9606 GN=H2BC5 PE=1 SV=2;>sp|P62807|H2B1C_HUMAN Histone H2B type 1-C/E/F/G/I OS=Homo sapiens OX=9606 GN=H2BC10 PE=1 SV=4;>sp|Q5QNW6|H2B2F_HUMAN Histone H2B type 2…	Q99877	Q99877_Y43	Y	43	ESYSVYVYKVLKQVH
-1.88318	-1.37954	-0.20494	-5.04994	-2.55867	-3.62979	H2BC12;H2BS1;H2BC5;H2BC10;H2BC18;H2BC9;H2BC15;H2BC14;H2BC13	>sp|O60814|H2B1K_HUMAN Histone H2B type 1-K OS=Homo sapiens OX=9606 GN=H2BC12 PE=1 SV=3;>sp|P57053|H2BFS_HUMAN Histone H2B type F-S OS=Homo sapiens OX=9606 GN=H2BS1 PE=1 SV=2;>sp|P58876|H2B1D_HUMAN Histone H2B type 1-D OS=Homo sapiens OX=9606 GN=H2BC5 PE=1 SV=2;>sp|P62807|H2B1C_HUMAN Histone H2B type 1-C/E/F/G/I OS=Homo sapiens OX=9606 GN=H2BC10 PE=1 SV=4;>sp|Q5QNW6|H2B2F_HUMAN Histone H2B type 2…	Q99879	Q99879_Y43	Y	43	ESYSVYVYKVLKQVH
-1.88318	-1.37954	-0.20494	-5.04994	-2.55867	-3.62979	H2BC12;H2BS1;H2BC5;H2BC10;H2BC18;H2BC9;H2BC15;H2BC14;H2BC13	>sp|O60814|H2B1K_HUMAN Histone H2B type 1-K OS=Homo sapiens OX=9606 GN=H2BC12 PE=1 SV=3;>sp|P57053|H2BFS_HUMAN Histone H2B type F-S OS=Homo sapiens OX=9606 GN=H2BS1 PE=1 SV=2;>sp|P58876|H2B1D_HUMAN Histone H2B type 1-D OS=Homo sapiens OX=9606 GN=H2BC5 PE=1 SV=2;>sp|P62807|H2B1C_HUMAN Histone H2B type 1-C/E/F/G/I OS=Homo sapiens OX=9606 GN=H2BC10 PE=1 SV=4;>sp|Q5QNW6|H2B2F_HUMAN Histone H2B type 2…	Q99880	Q99880_Y43	Y	43	ESYSVYVYKVLKQVH
-1.88319	-1.63185	-0.246885	-5.04996	-2.24376	-3.75439	H2BC12;H2BS1;H2BC5;H2BC10;H2BC18;H2BC9;H2BC15;H2BC14;H2BC13	>sp|O60814|H2B1K_HUMAN Histone H2B type 1-K OS=Homo sapiens OX=9606 GN=H2BC12 PE=1 SV=3;>sp|P57053|H2BFS_HUMAN Histone H2B type F-S OS=Homo sapiens OX=9606 GN=H2BS1 PE=1 SV=2;>sp|P58876|H2B1D_HUMAN Histone H2B type 1-D OS=Homo sapiens OX=9606 GN=H2BC5 PE=1 SV=2;>sp|P62807|H2B1C_HUMAN Histone H2B type 1-C/E/F/G/I OS=Homo sapiens OX=9606 GN=H2BC10 PE=1 SV=4;>sp|Q5QNW6|H2B2F_HUMAN Histone H2B type 2…	O60814	O60814_Y41	Y	41	RKESYSVYVYKVLKQ
-1.88319	-1.63185	-0.246885	-5.04996	-2.24376	-3.75439	H2BC12;H2BS1;H2BC5;H2BC10;H2BC18;H2BC9;H2BC15;H2BC14;H2BC13	>sp|O60814|H2B1K_HUMAN Histone H2B type 1-K OS=Homo sapiens OX=9606 GN=H2BC12 PE=1 SV=3;>sp|P57053|H2BFS_HUMAN Histone H2B type F-S OS=Homo sapiens OX=9606 GN=H2BS1 PE=1 SV=2;>sp|P58876|H2B1D_HUMAN Histone H2B type 1-D OS=Homo sapiens OX=9606 GN=H2BC5 PE=1 SV=2;>sp|P62807|H2B1C_HUMAN Histone H2B type 1-C/E/F/G/I OS=Homo sapiens OX=9606 GN=H2BC10 PE=1 SV=4;>sp|Q5QNW6|H2B2F_HUMAN Histone H2B type 2…	P57053	P57053_Y41	Y	41	RKESYSVYVYKVLKQ
-1.88319	-1.63185	-0.246885	-5.04996	-2.24376	-3.75439	H2BC12;H2BS1;H2BC5;H2BC10;H2BC18;H2BC9;H2BC15;H2BC14;H2BC13	>sp|O60814|H2B1K_HUMAN Histone H2B type 1-K OS=Homo sapiens OX=9606 GN=H2BC12 PE=1 SV=3;>sp|P57053|H2BFS_HUMAN Histone H2B type F-S OS=Homo sapiens OX=9606 GN=H2BS1 PE=1 SV=2;>sp|P58876|H2B1D_HUMAN Histone H2B type 1-D OS=Homo sapiens OX=9606 GN=H2BC5 PE=1 SV=2;>sp|P62807|H2B1C_HUMAN Histone H2B type 1-C/E/F/G/I OS=Homo sapiens OX=9606 GN=H2BC10 PE=1 SV=4;>sp|Q5QNW6|H2B2F_HUMAN Histone H2B type 2…	P58876	P58876_Y41	Y	41	RKESYSVYVYKVLKQ
[truncated: 24,060 more rows]
