# Supplementary material for: Combination of in vivo and in vitro phosphoproteomics determines the PP2A target repertoire on proteome scale
Source: Cell Rep Methods. 2025 Jun 19;5(7):101084. doi: 10.1016/j.crmeth.2025.101084 (PMC12296510; doi:10.1016/j.crmeth.2025.101084)
Supplement: Table S2. PPP1CA and PPP2CA complex purifications and OBIPhA assays, related to Figure 2 — (A) PPP1CA and PPP2CA complex purifications. (B) OBIPhA of PP1. (C) OBIPhA of PP2A [file mmc3.xlsx]

## Sheet: Table S2A
Supplemental Table S2A: PPP1CA and PPP2CA complex purifications. Related to Figure 2A. Normalized protein intensitites as determined by Spectronaut were log2 transformed prior determining significant differences (two-sided T test, FDR<0.05, marked by a "+" in column V-X).
C1	C2	C3	PPP1CA_1	PPP1CA_2	PPP1CA_3	PPP2CA_1	PPP2CA_2	PPP2CA_3	ProteinGroups	Genes	UniProtIDs	ProteinNames	FastaHeaders	Peptide.Count	-Log Student's T-test p-value PPP1CA_Control	Student's T-test q-value PPP1CA_Control	-Log Student's T-test p-value PPP2CA_Control	Student's T-test q-value PPP2CA_Control	-Log Student's T-test p-value PPP1CA_PPP2CA	Student's T-test q-value PPP1CA_PPP2CA	Student's T-test Significant PPP1CA_Control	Student's T-test Significant PPP2CA_Control	Student's T-test Significant PPP1CA_PPP2CA
6.03264	5.79174	6.03667	5.1767	5.10332	4.91205	6.08277	6.42634	6.60853	Q13085	ACACA	Q13085	ACACA_HUMAN	>sp|Q13085|ACACA_HUMAN Acetyl-CoA carboxylase 1 OS=Homo sapiens OX=9606 GN=ACACA PE=1 SV=2	202	0.000306106	1	1.43237	0.0337468	2.78435	0.0429744	-	+	+
-1.32298	-2.75356	-1.90335	-1.51234	-1.84824	-1.51256	0.445999	0.154765	0.822528	Q86XL3	ANKLE2	Q86XL3	ANKL2_HUMAN	>sp|Q86XL3|ANKL2_HUMAN Ankyrin repeat and LEM domain-containing protein 2 OS=Homo sapiens OX=9606 GN=ANKLE2 PE=1 SV=4	17	0.658055	0.383965	2.54168	0.00388406	3.14583	0.0122857	-	+	+
-0.169846	-0.918915	-0.407154	-4.41335	-3.29935	-3.89528	-0.761756	-1.10994	-0.394189	Q9BQ75	CMSS1	Q9BQ75	CMS1_HUMAN	>sp|Q9BQ75|CMS1_HUMAN Protein CMSS1 OS=Homo sapiens OX=9606 GN=CMSS1 PE=1 SV=2	2	0.00038855	1	0.109044	1	2.90719	0.0118621	-	-	+
-1.36919	-1.11407	-0.752005	1.15331	0.997253	1.44857	-0.373481	-0.436524	-1.28128	Q96RT1	ERBIN	Q96RT1	ERBIN_HUMAN	>sp|Q96RT1|ERBIN_HUMAN Erbin OS=Homo sapiens OX=9606 GN=ERBIN PE=1 SV=2	18	3.58988	0	0.784261	0.236297	2.38568	0.0421905	+	-	+
-3.21607	-4.14608	-3.62478	0.201021	-0.141469	0.0551443	-1.07864	-1.21038	-1.65007	P49841	GSK3B	P49841	GSK3B_HUMAN	>sp|P49841|GSK3B_HUMAN Glycogen synthase kinase-3 beta OS=Homo sapiens OX=9606 GN=GSK3B PE=1 SV=2	4	3.98261	0	3.03892	0.00251852	2.60785	0.040878	+	+	+
2.39905	2.10809	1.9297	0.333821	0.248025	0.417485	1.62235	1.42489	1.2542	P17096	HMGA1	P17096	HMGA1_HUMAN	>sp|P17096|HMGA1_HUMAN High mobility group protein HMG-I/HMG-Y OS=Homo sapiens OX=9606 GN=HMGA1 PE=1 SV=3	3	5.15366e-05	1	0.00321636	1	3.14668	0.036	-	-	+
-2.27478	-3.8086	-2.03162	-3.60352	-4.04968	-2.46181	3.79049	2.47979	2.92227	P78318	IGBP1	P78318	IGBP1_HUMAN	>sp|P78318|IGBP1_HUMAN Immunoglobulin-binding protein 1 OS=Homo sapiens OX=9606 GN=IGBP1 PE=1 SV=1	6	0.194119	1	3.28514	0.00181315	3.34133	0.00775	-	+	+
0.816148	0.446336	0.677216	-0.359703	-0.185574	-0.666102	-1.84423	-2.02784	-2.12862	Q8WVC0	LEO1	Q8WVC0	LEO1_HUMAN	>sp|Q8WVC0|LEO1_HUMAN RNA polymerase-associated protein LEO1 OS=Homo sapiens OX=9606 GN=LEO1 PE=1 SV=1	5	0.00088028	1	8.99e-06	1	3.21248	0.0141935	-	-	+
-2.24796	-1.80908	-1.75538	-0.46205	-0.91927	-0.340228	1.03248	0.692078	0.658554	Q9Y4B5	MTCL1	Q9Y4B5	MTCL1_HUMAN	>sp|Q9Y4B5|MTCL1_HUMAN Microtubule cross-linking factor 1 OS=Homo sapiens OX=9606 GN=MTCL1 PE=1 SV=5	27	2.65624	0.00383391	4.11018	0.00183333	2.5207	0.0495652	+	+	+
-3.60056	-3.4413	-2.99365	-3.90902	-4.34002	-4.9623	-0.410885	-0.967175	-0.702263	Q5SYE7	NHSL1	Q5SYE7	NHSL1_HUMAN	>sp|Q5SYE7|NHSL1_HUMAN NHS-like protein 1 OS=Homo sapiens OX=9606 GN=NHSL1 PE=1 SV=2	2	NaN	1	3.70189	0.00142012	3.37109	0.0062	-	+	+
-2.80715	-1.82876	-3.49885	-0.433642	-0.675552	-0.0730381	-3.38499	-4.00673	-3.37819	Q9H792	PEAK1	Q9H792	PEAK1_HUMAN	>sp|Q9H792|PEAK1_HUMAN Inactive tyrosine-protein kinase PEAK1 OS=Homo sapiens OX=9606 GN=PEAK1 PE=1 SV=4	5	2.26632	0.00670677	0.0546553	1	3.52166	0.00729412	+	-	+
-1.09573	-1.90712	-1.32423	-0.135071	0.0975485	0.0408001	2.59647	2.08292	1.91589	Q9Y570	PPME1	Q9Y570	PPME1_HUMAN	>sp|Q9Y570|PPME1_HUMAN Protein phosphatase methylesterase 1 OS=Homo sapiens OX=9606 GN=PPME1 PE=1 SV=3	7	2.64145	0.00402749	3.78676	0.00164384	3.2758	0.00476923	+	+	+
1.52438	1.52207	1.69131	7.40665	7.27882	7.204	3.10897	2.37602	1.9611	P62136	PPP1CA	P62136	PP1A_HUMAN	>sp|P62136|PP1A_HUMAN Serine/threonine-protein phosphatase PP1-alpha catalytic subunit OS=Homo sapiens OX=9606 GN=PPP1CA PE=1 SV=1	35	6.90796	0	1.5469	0.026115	3.83668	0.00953846	+	+	+
-0.332753	-0.74196	-0.309258	4.86428	4.71075	4.34074	-0.504039	-0.281477	-0.664342	Q96QC0	PPP1R10	Q96QC0	PP1RA_HUMAN	>sp|Q96QC0|PP1RA_HUMAN Serine/threonine-protein phosphatase 1 regulatory subunit 10 OS=Homo sapiens OX=9606 GN=PPP1R10 PE=1 SV=1	49	5.07351	0	0.262923	0.935364	4.9398	0	+	-	+
-2.15676	-2.39506	-1.8393	3.09399	3.13179	2.44677	-2.86263	-4.59762	-3.58289	O60927	PPP1R11	O60927	PP1RB_HUMAN	>sp|O60927|PP1RB_HUMAN E3 ubiquitin-protein ligase PPP1R11 OS=Homo sapiens OX=9606 GN=PPP1R11 PE=1 SV=1	6	4.58075	0	0	1	3.55067	0.00826667	+	-	+
-4.21345	-3.09511	-3.79805	1.38745	1.04131	1.31541	-1.18343	-1.42058	-1.47656	Q5SWA1	PPP1R15B	Q5SWA1	PR15B_HUMAN	>sp|Q5SWA1|PR15B_HUMAN Protein phosphatase 1 regulatory subunit 15B OS=Homo sapiens OX=9606 GN=PPP1R15B PE=1 SV=1	4	4.17407	0	2.94112	0.00282456	4.3292	0.0103333	+	+	+
0.686576	0.55387	0.858734	5.28506	4.90037	4.19503	2.97934	2.41083	2.31949	Q6NYC8	PPP1R18	Q6NYC8	PPR18_HUMAN	>sp|Q6NYC8|PPR18_HUMAN Phostensin OS=Homo sapiens OX=9606 GN=PPP1R18 PE=1 SV=1	29	3.91	0	3.2462	0.00231438	2.37067	0.0419	+	+	+
-0.293607	0.707887	-1.72128	3.7223	3.60667	3.39273	-3.69894	-4.10345	-2.66304	P41236	PPP1R2	P41236	IPP2_HUMAN	>sp|P41236|IPP2_HUMAN Protein phosphatase inhibitor 2 OS=Homo sapiens OX=9606 GN=PPP1R2 PE=1 SV=2	13	2.61285	0.0043606	0.00721456	1	4.05637	0.0206667	+	-	+
-3.74814	-3.5591	-3.59768	4.63077	4.52924	4.05318	-1.47516	-0.474583	-4.64726	Q15435	PPP1R7	Q15435	PP1R7_HUMAN	>sp|Q15435|PP1R7_HUMAN Protein phosphatase 1 regulatory subunit 7 OS=Homo sapiens OX=9606 GN=PPP1R7 PE=1 SV=1	11	6.05662	0	2.5231	0.00416454	2.18552	0.0441053	+	+	+
-2.36326	-2.238	-1.84232	3.14671	3.12515	2.69435	-2.81959	-2.04159	-5.14719	Q12972	PPP1R8	Q12972	PP1R8_HUMAN	>sp|Q12972|PP1R8_HUMAN Nuclear inhibitor of protein phosphatase 1 OS=Homo sapiens OX=9606 GN=PPP1R8 PE=1 SV=2	14	5.03853	0	0.119926	1	2.58715	0.01375	+	-	+
-4.18897	-2.52883	-3.19929	-0.141961	-0.495243	-0.876487	6.72971	5.71505	6.48808	P67775	PPP2CA	P67775	PP2AA_HUMAN	>sp|P67775|PP2AA_HUMAN Serine/threonine-protein phosphatase 2A catalytic subunit alpha isoform OS=Homo sapiens OX=9606 GN=PPP2CA PE=1 SV=1	21	2.52177	0.00493109	4.4383	0.00303448	4.28077	0	+	+	+
1.86127	1.8724	1.69285	-0.127803	-0.645147	-0.346301	5.09281	4.12326	4.69454	P30153	PPP2R1A	P30153	2AAA_HUMAN	>sp|P30153|2AAA_HUMAN Serine/threonine-protein phosphatase 2A 65 kDa regulatory subunit A alpha isoform OS=Homo sapiens OX=9606 GN=PPP2R1A PE=1 SV=4	44	3.70807e-05	1	3.52478	0.00130942	4.0186	0.0155	-	+	+
-2.44248	-1.77087	-2.15003	-3.91245	-3.68905	-3.85316	1.9992	1.13571	1.95788	P30154	PPP2R1B	P30154	2AAB_HUMAN	>sp|P30154|2AAB_HUMAN Serine/threonine-protein phosphatase 2A 65 kDa regulatory subunit A beta isoform OS=Homo sapiens OX=9606 GN=PPP2R1B PE=1 SV=3	14	0	0.999348	3.738	0.00149068	4.35244	0.0413333	-	+	+
-2.59398	-3.75999	-2.59993	-1.4195	-1.41057	-0.817489	3.56631	2.88038	3.00885	P63151	PPP2R2A	P63151	2ABA_HUMAN	>sp|P63151|2ABA_HUMAN Serine/threonine-protein phosphatase 2A 55 kDa regulatory subunit B alpha isoform OS=Homo sapiens OX=9606 GN=PPP2R2A PE=1 SV=1	19	2.11428	0.008	4.11101	0.00185263	3.94694	0.0124	+	+	+
-2.59398	-3.75999	-2.59993	-2.75027	-3.19421	-3.63842	2.84306	2.21021	2.73841	Q66LE6	PPP2R2D	Q66LE6	2ABD_HUMAN	>sp|Q66LE6|2ABD_HUMAN Serine/threonine-protein phosphatase 2A 55 kDa regulatory subunit B delta isoform OS=Homo sapiens OX=9606 GN=PPP2R2D PE=1 SV=1	2	0	0.973038	3.97599	0.00154386	4.24711	0.0248	-	+	+
-4.66907	-3.4332	-5.10988	-3.54796	-3.79148	-4.49618	-0.23458	-0.67833	-0.50697	Q06190	PPP2R3A	Q06190	P2R3A_HUMAN	>sp|Q06190|P2R3A_HUMAN Serine/threonine-protein phosphatase 2A regulatory subunit B'' subunit alpha OS=Homo sapiens OX=9606 GN=PPP2R3A PE=1 SV=1	3	0	0.99561	3.09154	0.00248312	3.42893	0.00652632	-	+	+
-1.27584	-1.77646	-1.92756	-3.70885	-2.04871	-2.72399	2.52023	1.57095	1.99451	Q13362	PPP2R5C	Q13362	2A5G_HUMAN	>sp|Q13362|2A5G_HUMAN Serine/threonine-protein phosphatase 2A 56 kDa regulatory subunit gamma isoform OS=Homo sapiens OX=9606 GN=PPP2R5C PE=1 SV=3	12	0.0304166	1	3.69908	0.00140351	3.02744	0.00496	-	+	+
-1.30275	-1.51962	-0.669696	-1.76171	-0.0116663	-0.799735	4.6779	3.67469	4.42525	Q14738	PPP2R5D	Q14738	2A5D_HUMAN	>sp|Q14738|2A5D_HUMAN Serine/threonine-protein phosphatase 2A 56 kDa regulatory subunit delta isoform OS=Homo sapiens OX=9606 GN=PPP2R5D PE=1 SV=1	16	0.510405	0.60477	4.09018	0.00174257	3.01511	0.00516667	-	+	+
-3.88046	-3.38146	-3.80301	-4.02461	-4.03456	-3.26625	0.00275898	-1.01782	-0.0865936	Q5THK1	PRR14L	Q5THK1	PR14L_HUMAN	>sp|Q5THK1|PR14L_HUMAN Protein PRR14L OS=Homo sapiens OX=9606 GN=PRR14L PE=1 SV=1	2	NaN	1	3.41011	0.00139682	2.92614	0.00814815	-	+	+
-3.64397	-2.68693	-3.7489	1.12866	1.03281	0.911793	-4.21166	-4.09974	-2.79593	Q02833	RASSF7	Q02833	RASF7_HUMAN	>sp|Q02833|RASF7_HUMAN Ras association domain-containing protein 7 OS=Homo sapiens OX=9606 GN=RASSF7 PE=1 SV=1	2	3.96368	0	NaN	1	3.30074	0.00688889	+	-	+
-4.22703	-2.60964	-3.02429	1.55857	1.47693	0.861925	-0.955921	-0.650208	-0.73708	Q8NHQ8	RASSF8	Q8NHQ8	RASF8_HUMAN	>sp|Q8NHQ8|RASF8_HUMAN Ras association domain-containing protein 8 OS=Homo sapiens OX=9606 GN=RASSF8 PE=1 SV=2	9	3.30134	0.000987013	2.45037	0.00482051	3.02534	0.0146667	+	+	+
-2.26041	-2.69236	-1.75104	0.604723	0.542199	0.467795	-0.613903	-0.319028	-0.50366	Q5UIP0	RIF1	Q5UIP0	RIF1_HUMAN	>sp|Q5UIP0|RIF1_HUMAN Telomere-associated protein RIF1 OS=Homo sapiens OX=9606 GN=RIF1 PE=1 SV=2	15	3.56578	0	2.75224	0.0028968	3.3708	0.0235429	+	+	+
-2.36539	-2.07146	-2.03706	-1.09911	-1.03277	-1.3748	-2.93796	-3.08251	-4.17156	Q9H6T3	RPAP3	Q9H6T3	RPAP3_HUMAN	>sp|Q9H6T3|RPAP3_HUMAN RNA polymerase II-associated protein 3 OS=Homo sapiens OX=9606 GN=RPAP3 PE=1 SV=2	4	2.88804	0.00239827	0.00813454	1	2.28112	0.0496364	+	-	+
-0.229157	-0.8439	-0.426144	-0.131749	-0.164108	-0.0750885	0.82474	0.727829	0.657483	Q15424	SAFB	Q15424	SAFB1_HUMAN	>sp|Q15424|SAFB1_HUMAN Scaffold attachment factor B1 OS=Homo sapiens OX=9606 GN=SAFB PE=1 SV=4	14	1.26287	0.0550595	2.86241	0.00275345	4.01006	0.0162424	-	+	+
-1.27544	-1.1861	-0.766134	-3.24474	-3.72065	-2.99409	1.01101	-0.00772619	0.585166	Q5FBB7	SGO1	Q5FBB7	SGO1_HUMAN	>sp|Q5FBB7|SGO1_HUMAN Shugoshin 1 OS=Homo sapiens OX=9606 GN=SGO1 PE=1 SV=1	2	0	0.954554	2.36374	0.005467	3.34339	0.00590476	-	+	+
-1.39102	-0.84813	-1.31075	-1.63013	-1.70288	-2.16102	0.196745	-0.425707	-0.436468	A1X283	SH3PXD2B	A1X283	SPD2B_HUMAN	>sp|A1X283|SPD2B_HUMAN SH3 and PX domain-containing protein 2B OS=Homo sapiens OX=9606 GN=SH3PXD2B PE=1 SV=3	4	0.0115066	1	1.93329	0.011139	2.4169	0.0485333	-	+	+
2.57044	1.71599	2.69425	1.9028	2.04416	1.66201	3.2077	3.36318	3.73129	P62304	SNRPE	P62304	RUXE_HUMAN	>sp|P62304|RUXE_HUMAN Small nuclear ribonucleoprotein E OS=Homo sapiens OX=9606 GN=SNRPE PE=1 SV=1	3	0.0542228	1	1.78955	0.0152721	2.91562	0.0214118	-	+	+
-3.16573	-3.19345	-2.984	-3.04415	-3.21199	-4.06881	2.62537	2.00221	2.80796	O43815	STRN	O43815	STRN_HUMAN	>sp|O43815|STRN_HUMAN Striatin OS=Homo sapiens OX=9606 GN=STRN PE=1 SV=4	13	NaN	1	4.90954	0.00237037	3.91512	0.0137778	-	+	+
-3.39414	-3.36664	-2.50531	-4.08652	-3.99195	-3.63241	1.73177	0.896267	1.86165	Q9NRL3	STRN4	Q9NRL3	STRN4_HUMAN	>sp|Q9NRL3|STRN4_HUMAN Striatin-4 OS=Homo sapiens OX=9606 GN=STRN4 PE=1 SV=2	8	NaN	1	3.69809	0.00139535	4.07464	0.0177143	-	+	+
-3.15443	-2.80654	-3.63524	0.177243	0.462551	0.981696	3.68483	2.38331	2.9021	O75663	TIPRL	O75663	TIPRL_HUMAN	>sp|O75663|TIPRL_HUMAN TIP41-like protein OS=Homo sapiens OX=9606 GN=TIPRL PE=1 SV=2	7	3.72965	0	4.09875	0.00179592	2.27271	0.0456744	+	+	+
-2.50023	-4.32241	-2.44745	4.43518	4.33614	3.52818	-0.286099	-0.156467	-0.394599	O94842	TOX4	O94842	TOX4_HUMAN	>sp|O94842|TOX4_HUMAN TOX high mobility group box family member 4 OS=Homo sapiens OX=9606 GN=TOX4 PE=1 SV=1	12	3.64512	0	2.27741	0.00673735	3.91881	0.0112727	+	+	+
-3.3782	-3.91851	-2.5421	2.78356	2.69593	2.42621	-0.824389	-2.14047	-2.13423	Q13625	TP53BP2	Q13625	ASPP2_HUMAN	>sp|Q13625|ASPP2_HUMAN Apoptosis-stimulating of p53 protein 2 OS=Homo sapiens OX=9606 GN=TP53BP2 PE=1 SV=2	23	4.15435	0	1.55141	0.0259536	3.18499	0.0053913	+	+	+
-3.60222	-2.97838	-2.72503	2.3266	2.06839	1.96163	-0.225132	-0.430903	-0.905267	Q4KMQ1	TPRN	Q4KMQ1	TPRN_HUMAN	>sp|Q4KMQ1|TPRN_HUMAN Taperin OS=Homo sapiens OX=9606 GN=TPRN PE=1 SV=2	12	4.59963	0	3.1453	0.00217045	3.4924	0.00563636	+	+	+
2.10648	2.02232	2.18715	1.17479	0.605211	0.234163	3.27993	3.04805	4.19318	P49459	UBE2A	P49459	UBE2A_HUMAN	>sp|P49459|UBE2A_HUMAN Ubiquitin-conjugating enzyme E2 A OS=Homo sapiens OX=9606 GN=UBE2A PE=1 SV=2	2	0.00145239	1	2.08385	0.00832387	2.51134	0.0255556	-	+	+
0.916584	3.78489	1.60916	4.52519	4.37413	3.78699	0.31695	0.339115	0.672646	Q6UXN9	WDR82	Q6UXN9	WDR82_HUMAN	>sp|Q6UXN9|WDR82_HUMAN WD repeat-containing protein 82 OS=Homo sapiens OX=9606 GN=WDR82 PE=1 SV=1	14	1.42025	0.0368514	0.0290713	1	3.9359	0.00885714	+	-	+
-1.08921	-0.443827	-0.494153	3.87736	3.70111	3.45008	-0.485753	-0.14487	-0.653038	P49750	YLPM1	P49750	YLPM1_HUMAN	>sp|P49750|YLPM1_HUMAN YLP motif-containing protein 1 OS=Homo sapiens OX=9606 GN=YLPM1 PE=1 SV=4	39	4.55481	0	0.713255	0.306194	4.52788	0.031	+	-	+
-0.99825	-1.11756	-1.07962	-0.953917	-0.144495	-1.10622	-1.51616	1.23157	-1.24392	P01023	A2M	P01023	A2MG_HUMAN	>sp|P01023|A2MG_HUMAN Alpha-2-macroglobulin OS=Homo sapiens OX=9606 GN=A2M PE=1 SV=3	12	0.777976	0.252626	0.552971	0.534935	0.0865948	0.89796	-	-
-2.42439	-2.82543	-2.99899	-1.46717	0.203374	-3.46172	-0.854135	1.11336	0.796786	A8K2U0	A2ML1	A8K2U0	A2ML1_HUMAN	>sp|A8K2U0|A2ML1_HUMAN Alpha-2-macroglobulin-like protein 1 OS=Homo sapiens OX=9606 GN=A2ML1 PE=1 SV=3	5	1.61047	0.0241114	2.39493	0.0049987	0.721152	0.343664	+	+
-0.71295	-1.49793	-0.833941	0.798963	0.916886	1.44227	0.715734	0.481873	-0.00537586	Q9NRG9	AAAS	Q9NRG9	AAAS_HUMAN	>sp|Q9NRG9|AAAS_HUMAN Aladin OS=Homo sapiens OX=9606 GN=AAAS PE=1 SV=1	4	2.8607	0.00248421	2.22156	0.00700115	1.06116	0.304643	+	+
1.77562	1.47061	1.67695	-0.91666	-1.57277	-0.382944	-0.911024	-1.97323	-1.13067	P49588	AARS1	P49588	SYAC_HUMAN	>sp|P49588|SYAC_HUMAN Alanine--tRNA ligase, cytoplasmic OS=Homo sapiens OX=9606 GN=AARS1 PE=1 SV=2	6	0.000405302	1	0.000193982	1	0.332214	0.671311	-	-
-3.61743	-3.69975	-2.47582	-2.75651	-2.80844	-1.81818	-2.53613	-2.58789	-3.80202	Q9NRN7	AASDHPPT	Q9NRN7	ADPPT_HUMAN	>sp|Q9NRN7|ADPPT_HUMAN L-aminoadipate-semialdehyde dehydrogenase-phosphopantetheinyl transferase OS=Homo sapiens OX=9606 GN=AASDHPPT PE=1 SV=2	2	1.02232	0.111332	0.494906	0.624902	0.417995	0.585875	-	-
-2.78628	-3.19714	-2.09224	-1.29712	-1.24818	-0.0765438	-1.38488	-2.61738	-2.60764	O75027	ABCB7	O75027	ABCB7_HUMAN	>sp|O75027|ABCB7_HUMAN Iron-sulfur clusters transporter ABCB7, mitochondrial OS=Homo sapiens OX=9606 GN=ABCB7 PE=1 SV=2	2	1.92216	0.0113803	0.697418	0.325057	1.09366	0.24885	+	-
-1.22578	1.21838	-1.15668	0.73039	-0.00315285	1.19258	0.252403	-0.820262	-0.226407	P33897	ABCD1	P33897	ABCD1_HUMAN	>sp|P33897|ABCD1_HUMAN ATP-binding cassette sub-family D member 1 OS=Homo sapiens OX=9606 GN=ABCD1 PE=1 SV=2	2	0.815974	0.221173	0.350125	0.825945	0.905314	0.322574	-	-
1.23594	0.742113	0.706947	0.762755	0.396776	1.70964	0.643435	0.118956	0.159019	P28288	ABCD3	P28288	ABCD3_HUMAN	>sp|P28288|ABCD3_HUMAN ATP-binding cassette sub-family D member 3 OS=Homo sapiens OX=9606 GN=ABCD3 PE=1 SV=1	17	0.350379	0.817609	0.0155721	1	0.694414	0.400527	-	-
2.17402	1.66487	2.16663	1.13197	0.818958	0.950918	0.790825	1.38464	0.427052	Q8NE71	ABCF1	Q8NE71	ABCF1_HUMAN	>sp|Q8NE71|ABCF1_HUMAN ATP-binding cassette sub-family F member 1 OS=Homo sapiens OX=9606 GN=ABCF1 PE=1 SV=2	20	0.00123288	1	0.00554263	1	0.124384	0.882437	-	-
0.524278	0.0905867	0.676078	1.42498	0.923275	2.32703	1.05659	1.08216	0.584446	Q9UG63	ABCF2	Q9UG63	ABCF2_HUMAN	>sp|Q9UG63|ABCF2_HUMAN ATP-binding cassette sub-family F member 2 OS=Homo sapiens OX=9606 GN=ABCF2 PE=1 SV=2	18	1.48856	0.0316	1.23636	0.0551045	0.668653	0.412881	+	-
-0.848269	-0.201856	-0.763391	0.0668888	-0.11767	1.00849	-0.191071	-0.167497	-2.12551	Q9NUQ8	ABCF3	Q9NUQ8	ABCF3_HUMAN	>sp|Q9NUQ8|ABCF3_HUMAN ATP-binding cassette sub-family F member 3 OS=Homo sapiens OX=9606 GN=ABCF3 PE=1 SV=2	6	1.37742	0.0400243	0.207181	1	0.711472	0.358127	+	-
-0.0645494	-0.304708	-0.172041	1.95292	1.69782	1.42826	2.39139	1.13617	0.559286	Q9UNQ0	ABCG2	Q9UNQ0	ABCG2_HUMAN	>sp|Q9UNQ0|ABCG2_HUMAN Broad substrate specificity ATP-binding cassette transporter ABCG2 OS=Homo sapiens OX=9606 GN=ABCG2 PE=1 SV=3	14	3.7489	0	1.62543	0.0219538	0.230909	0.772752	+	+
-3.22596	-2.79729	-2.65114	3.17429	2.79058	1.539	3.40151	1.81964	1.88236	O14639	ABLIM1	O14639	ABLM1_HUMAN	>sp|O14639|ABLM1_HUMAN Actin-binding LIM protein 1 OS=Homo sapiens OX=9606 GN=ABLIM1 PE=1 SV=3	21	3.60289	0	3.49098	0.00152381	0.0649858	0.930068	+	+
-2.32225	-1.90178	-1.81005	-0.984049	-1.88498	-1.30291	-1.39673	-2.04352	-3.10121	Q15018	ABRAXAS2	Q15018	ABRX2_HUMAN	>sp|Q15018|ABRX2_HUMAN BRISC complex subunit Abraxas 2 OS=Homo sapiens OX=9606 GN=ABRAXAS2 PE=1 SV=2	2	1.24602	0.0575248	0.673611	0.356368	0.632793	0.415442	-	-
0.260121	-0.122454	0.28914	-0.715965	-1.02126	-3.3687	-1.12966	-0.706519	-0.418143	P42765	ACAA2	P42765	THIM_HUMAN	>sp|P42765|THIM_HUMAN 3-ketoacyl-CoA thiolase, mitochondrial OS=Homo sapiens OX=9606 GN=ACAA2 PE=1 SV=2	3	0.00351265	1	0.00479589	1	0.4781	0.492464	-	-
5.51234	5.31643	5.52409	4.92551	4.86283	4.19929	6.63933	5.98385	7.02122	O00763	ACACB	O00763	ACACB_HUMAN	>sp|O00763|ACACB_HUMAN Acetyl-CoA carboxylase 2 OS=Homo sapiens OX=9606 GN=ACACB PE=1 SV=3	67	0.00680682	1	1.91892	0.0113218	2.10675	0.0786909	-	+
-0.556231	-0.744588	-0.820398	-0.729123	-0.493499	-0.143749	-0.481201	-0.793247	-0.52566	Q9H845	ACAD9	Q9H845	ACAD9_HUMAN	>sp|Q9H845|ACAD9_HUMAN Complex I assembly factor ACAD9, mitochondrial OS=Homo sapiens OX=9606 GN=ACAD9 PE=1 SV=1	5	0.902539	0.164643	0.65695	0.377944	0.299597	0.777807	-	-
1.92113	1.7125	2.14355	2.11201	1.91112	0.448836	1.80521	1.8241	2.17563	P11310	ACADM	P11310	ACADM_HUMAN	>sp|P11310|ACADM_HUMAN Medium-chain specific acyl-CoA dehydrogenase, mitochondrial OS=Homo sapiens OX=9606 GN=ACADM PE=1 SV=1	7	0.114806	1	0.31878	0.862388	0.341874	0.657809	-	-
1.38427	0.74414	1.29752	-0.80236	-1.00614	-1.32582	-0.70198	-0.771525	-0.040596	P49748	ACADVL	P49748	ACADV_HUMAN	>sp|P49748|ACADV_HUMAN Very long-chain specific acyl-CoA dehydrogenase, mitochondrial OS=Homo sapiens OX=9606 GN=ACADVL PE=1 SV=1	11	0.000210178	1	0.00127295	1	0.905516	0.344462	-	-
1.57059	1.392	1.58125	0.835179	0.587603	0.0179472	0.019145	0.446929	0.683397	P24752	ACAT1	P24752	THIL_HUMAN	>sp|P24752|THIL_HUMAN Acetyl-CoA acetyltransferase, mitochondrial OS=Homo sapiens OX=9606 GN=ACAT1 PE=1 SV=1	8	0.00312303	1	0.00112086	1	0.113481	0.892256	-	-
-0.512586	0.911687	0.115829	-0.679159	-0.828439	-2.39669	-0.801754	-0.487121	-0.545765	Q9H3P7	ACBD3	Q9H3P7	GCP60_HUMAN	>sp|Q9H3P7|GCP60_HUMAN Golgi resident protein GCP60 OS=Homo sapiens OX=9606 GN=ACBD3 PE=1 SV=4	2	0.0219388	1	0.0310352	1	0.547018	0.468292	-	-
-0.567059	-0.429864	-0.563237	-0.16368	-0.330217	-0.00751781	-0.117701	-0.636994	-0.991944	Q9UKV3	ACIN1	Q9UKV3	ACINU_HUMAN	>sp|Q9UKV3|ACINU_HUMAN Apoptotic chromatin condensation inducer in the nucleus OS=Homo sapiens OX=9606 GN=ACIN1 PE=1 SV=2	6	1.86893	0.013358	0.229642	0.988444	0.699873	0.436302	+	-
1.94788	1.6593	1.84383	0.461371	0.454166	0.0102053	0.486563	0.767977	0.450215	P53396	ACLY	P53396	ACLY_HUMAN	>sp|P53396|ACLY_HUMAN ATP-citrate synthase OS=Homo sapiens OX=9606 GN=ACLY PE=1 SV=3	18	0.000199788	1	0.000147567	1	0.65312	0.519384	-	-
0.360649	0.218537	0.25694	-0.148378	-0.154352	-1.68824	-0.350626	-0.216426	0.13468	Q99798	ACO2	Q99798	ACON_HUMAN	>sp|Q99798|ACON_HUMAN Aconitate hydratase, mitochondrial OS=Homo sapiens OX=9606 GN=ACO2 PE=1 SV=2	5	0.0316807	1	0.0106836	1	0.415274	0.587008	-	-
-1.45134	-4.087	-1.63715	-0.0471773	-0.193883	0.417248	0.493738	-0.449132	0.57181	O14734	ACOT8	O14734	ACOT8_HUMAN	>sp|O14734|ACOT8_HUMAN Acyl-coenzyme A thioesterase 8 OS=Homo sapiens OX=9606 GN=ACOT8 PE=1 SV=1	7	1.6213	0.0236432	1.63577	0.0218318	0.144843	0.856381	+	+
1.41082	0.720663	1.23051	1.69703	1.05432	2.34501	1.59639	1.12311	1.34218	Q9Y305	ACOT9	Q9Y305	ACOT9_HUMAN	>sp|Q9Y305|ACOT9_HUMAN Acyl-coenzyme A thioesterase 9, mitochondrial OS=Homo sapiens OX=9606 GN=ACOT9 PE=1 SV=2	18	0.909492	0.16034	0.699065	0.323122	0.362622	0.659935	-	-
-2.83743	-3.30058	-2.73361	0.342071	0.249733	-3.85074	1.28593	0.731526	1.44076	O15254	ACOX3	O15254	ACOX3_HUMAN	>sp|O15254|ACOX3_HUMAN Peroxisomal acyl-coenzyme A oxidase 3 OS=Homo sapiens OX=9606 GN=ACOX3 PE=1 SV=2	2	3.43047	0.000234432	4.22137	0.00222785	0.733342	0.341096	+	+
-0.0213261	-0.798021	-0.298721	-0.849818	-1.59212	-0.651874	-0.660916	-1.15155	-1.08858	P24666	ACP1	P24666	PPAC_HUMAN	>sp|P24666|PPAC_HUMAN Low molecular weight phosphotyrosine protein phosphatase OS=Homo sapiens OX=9606 GN=ACP1 PE=1 SV=3	2	0.0328891	1	0.0214548	1	0.0690853	0.936916	-	-
1.21892	0.883361	0.992413	0.534029	0.486959	0.864248	0.826622	0.505742	0.976397	O95573	ACSL3	O95573	ACSL3_HUMAN	>sp|O95573|ACSL3_HUMAN Fatty acid CoA ligase Acsl3 OS=Homo sapiens OX=9606 GN=ACSL3 PE=1 SV=3	11	0.0130958	1	0.0455226	1	0.316314	0.771777	-	-
-1.15397	-1.20852	-0.917319	0.821778	0.916522	1.33811	1.2239	0.786319	0.739399	O60488	ACSL4	O60488	ACSL4_HUMAN	>sp|O60488|ACSL4_HUMAN Long-chain-fatty-acid--CoA ligase 4 OS=Homo sapiens OX=9606 GN=ACSL4 PE=1 SV=2	7	3.80676	0	3.7534	0.00151899	0.188163	0.849808	+	+
-3.77283	-2.39011	-4.31756	5.26332	4.81079	2.80696	5.02539	3.90339	4.34273	P68133	ACTA1	P68133	ACTS_HUMAN	>sp|P68133|ACTS_HUMAN Actin, alpha skeletal muscle OS=Homo sapiens OX=9606 GN=ACTA1 PE=1 SV=1	3	3.22286	0.00120958	3.85878	0.00179105	0.0545736	0.941387	+	+
6.16959	6.74081	6.61034	6.6428	6.32214	5.77579	6.6923	6.25441	5.53126	P62736;P63267	ACTA2;ACTG2	P62736;P63267	ACTA_HUMAN;ACTH_HUMAN	>sp|P62736|ACTA_HUMAN Actin, aortic smooth muscle OS=Homo sapiens OX=9606 GN=ACTA2 PE=1 SV=1;>sp|P63267|ACTH_HUMAN Actin, gamma-enteric smooth muscle OS=Homo sapiens OX=9606 GN=ACTG2 PE=1 SV=1	7	0.109021	1	0.10023	1	0.0726484	0.927879	-	-
5.95561	5.0576	5.6818	7.34014	6.82083	6.05813	7.32582	6.08308	6.51592	P63261	ACTG1	P63261	ACTG_HUMAN	>sp|P63261|ACTG_HUMAN Actin, cytoplasmic 2 OS=Homo sapiens OX=9606 GN=ACTG1 PE=1 SV=1	2	1.50795	0.0298917	1.42404	0.0345358	0.0656162	0.933929	+	+
0.304876	0.122464	0.216038	-0.797398	-0.580397	-0.490707	-0.147516	-0.677054	-0.528879	O96019	ACTL6A	O96019	ACL6A_HUMAN	>sp|O96019|ACL6A_HUMAN Actin-like protein 6A OS=Homo sapiens OX=9606 GN=ACTL6A PE=1 SV=1	4	0.000292986	1	0.00350869	1	0.398805	0.710014	-	-
1.12053	0.919811	1.25719	3.08816	2.94915	2.31099	4.35692	2.54656	2.75446	P12814	ACTN1	P12814	ACTN1_HUMAN	>sp|P12814|ACTN1_HUMAN Alpha-actinin-1 OS=Homo sapiens OX=9606 GN=ACTN1 PE=1 SV=2	61	2.84295	0.00257557	1.96451	0.0105216	0.283834	0.710505	+	+
4.16194	3.76565	3.94901	3.29874	3.09026	2.17738	4.1501	2.73945	2.818	O43707	ACTN4	O43707	ACTN4_HUMAN	>sp|O43707|ACTN4_HUMAN Alpha-actinin-4 OS=Homo sapiens OX=9606 GN=ACTN4 PE=1 SV=2	56	0.00841427	1	0.0457985	1	0.265258	0.737818	-	-
1.56173	1.64905	1.88839	2.87616	2.54789	3.11888	2.75698	2.15045	1.83978	P61160	ACTR2	P61160	ARP2_HUMAN	>sp|P61160|ARP2_HUMAN Actin-related protein 2 OS=Homo sapiens OX=9606 GN=ACTR2 PE=1 SV=1	18	2.70536	0.00332374	1.19509	0.0620855	0.882114	0.341517	+	-
0.30055	0.42933	0.737365	4.26307	3.94749	4.47889	4.31626	3.44145	3.41733	P61158	ACTR3	P61158	ARP3_HUMAN	>sp|P61158|ARP3_HUMAN Actin-related protein 3 OS=Homo sapiens OX=9606 GN=ACTR3 PE=1 SV=3	20	4.60596	0	3.55513	0.00137089	0.688838	0.423751	+	+
0.153047	0.220539	0.116188	1.22128	1.01443	1.64379	1.05159	0.739266	0.0853205	P55265	ADAR	P55265	DSRAD_HUMAN	>sp|P55265|DSRAD_HUMAN Double-stranded RNA-specific adenosine deaminase OS=Homo sapiens OX=9606 GN=ADAR PE=1 SV=4	28	2.7171	0.00313454	1.04138	0.10035	0.918302	0.334853	+	-
0.476396	-1.15366	0.487605	-2.09404	-2.48603	-3.71332	-1.24301	-1.82985	-3.51303	Q9H2P0	ADNP	Q9H2P0	ADNP_HUMAN	>sp|Q9H2P0|ADNP_HUMAN Activity-dependent neuroprotector homeobox protein OS=Homo sapiens OX=9606 GN=ADNP PE=1 SV=1	2	0.0117523	1	0.0314002	1	0.272578	0.710599	-	-
0.818582	0.148864	0.991429	0.10806	-0.0576344	-0.937166	-0.203526	0.348341	-0.0415926	Q16186	ADRM1	Q16186	ADRM1_HUMAN	>sp|Q16186|ADRM1_HUMAN Proteasomal ubiquitin receptor ADRM1 OS=Homo sapiens OX=9606 GN=ADRM1 PE=1 SV=2	2	0.0185524	1	0.0250757	1	0.3818	0.645865	-	-
-0.167255	-1.59997	-0.320166	-2.24995	-2.69836	-0.551306	-3.17527	-1.99503	-2.28324	P30566	ADSL	P30566	PUR8_HUMAN	>sp|P30566|PUR8_HUMAN Adenylosuccinate lyase OS=Homo sapiens OX=9606 GN=ADSL PE=1 SV=2	2	0.0521553	1	0.00792304	1	0.365663	0.610223	-	-
-0.506178	-0.113771	-0.585877	0.0881205	-0.299598	-0.146431	0.576696	-1.04041	-1.15258	Q8N556	AFAP1	Q8N556	AFAP1_HUMAN	>sp|Q8N556|AFAP1_HUMAN Actin filament-associated protein 1 OS=Homo sapiens OX=9606 GN=AFAP1 PE=1 SV=2	12	0.999794	0.11967	0.230743	0.987028	0.298807	0.69847	-	-
-4.01323	-1.41981	-4.50634	-1.47134	-1.97137	-1.67261	-2.50892	-2.92799	-3.10653	Q9UHB7	AFF4	Q9UHB7	AFF4_HUMAN	>sp|Q9UHB7|AFF4_HUMAN AF4/FMR2 family member 4 OS=Homo sapiens OX=9606 GN=AFF4 PE=1 SV=1	6	1.06524	0.0960485	0.483052	0.641582	2.122	0.112471	-	-
0.762356	0.396742	0.846878	0.653707	0.255377	1.55421	0.801387	0.347449	0.593079	Q9Y4W6	AFG3L2	Q9Y4W6	AFG32_HUMAN	>sp|Q9Y4W6|AFG32_HUMAN AFG3-like protein 2 OS=Homo sapiens OX=9606 GN=AFG3L2 PE=1 SV=2	13	0.439018	0.703578	0.176545	1	0.232483	0.782088	-	-
0.325213	0.0368767	0.172489	1.37543	1.02149	1.78907	0.863782	0.878663	-0.086834	Q9UKV8	AGO2	Q9UKV8	AGO2_HUMAN	>sp|Q9UKV8|AGO2_HUMAN Protein argonaute-2 OS=Homo sapiens OX=9606 GN=AGO2 PE=1 SV=3	17	2.46824	0.00533532	0.794739	0.228811	1.01817	0.29247	+	-
-3.60214	-2.48652	-3.05687	0.559276	0.0736885	0.829509	0.613047	0.0307574	-0.589642	Q9H9G7	AGO3	Q9H9G7	AGO3_HUMAN	>sp|Q9H9G7|AGO3_HUMAN Protein argonaute-3 OS=Homo sapiens OX=9606 GN=AGO3 PE=1 SV=2	3	3.3842	0.000227758	2.83387	0.00274004	0.497854	0.528066	+	+
-0.782315	-0.550179	-0.418693	-0.147663	-0.356939	0.253443	-0.177533	-0.134867	-0.0958862	O00116	AGPS	O00116	ADAS_HUMAN	>sp|O00116|ADAS_HUMAN Alkyldihydroxyacetonephosphate synthase, peroxisomal OS=Homo sapiens OX=9606 GN=AGPS PE=1 SV=1	5	1.43017	0.0359502	2.13315	0.00761514	0.104439	0.916214	+	+
-2.3634	-2.03938	-2.33514	-0.603069	-0.881971	-1.03733	-1.22947	-1.03073	-0.805469	Q8WYP5	AHCTF1	Q8WYP5	ELYS_HUMAN	>sp|Q8WYP5|ELYS_HUMAN Protein ELYS OS=Homo sapiens OX=9606 GN=AHCTF1 PE=1 SV=3	2	3.29352	0.000980645	3.10117	0.00251579	0.440369	0.678674	+	+
2.14237	2.03745	2.0953	0.580243	0.765927	0.363212	0.499111	1.02654	0.781558	P23526	AHCY	P23526	SAHH_HUMAN	>sp|P23526|SAHH_HUMAN Adenosylhomocysteinase OS=Homo sapiens OX=9606 GN=AHCY PE=1 SV=4	7	4.87545e-05	1	0.000226901	1	0.446905	0.666395	-	-
2.57289	2.6229	2.77909	6.3796	6.16523	5.87893	5.96046	5.48382	4.91905	Q09666	AHNAK	Q09666	AHNK_HUMAN	>sp|Q09666|AHNK_HUMAN Neuroblast differentiation-associated protein AHNAK OS=Homo sapiens OX=9606 GN=AHNAK PE=1 SV=2	404	4.90458	0	3.39291	0.00136434	0.962623	0.324263	+	+
-0.553255	-2.44902	-0.45139	3.36205	3.05535	3.32689	2.7347	1.86091	2.09945	Q8IVF2	AHNAK2	Q8IVF2	AHNK2_HUMAN	>sp|Q8IVF2|AHNK2_HUMAN Protein AHNAK2 OS=Homo sapiens OX=9606 GN=AHNAK2 PE=1 SV=2	61	2.88873	0.0024087	2.37456	0.00527041	1.66353	0.17838	+	+
-1.20806	-1.99274	-1.40266	0.818501	0.374648	1.68662	0.741054	0.847418	0.106955	O95433	AHSA1	O95433	AHSA1_HUMAN	>sp|O95433|AHSA1_HUMAN Activator of 90 kDa heat shock protein ATPase homolog 1 OS=Homo sapiens OX=9606 GN=AHSA1 PE=1 SV=1	8	2.58055	0.00453462	2.80439	0.00278229	0.367344	0.641266	+	+
1.65759	1.2592	1.47222	1.58353	1.77759	1.90978	2.30718	1.71494	2.00402	O95831	AIFM1	O95831	AIFM1_HUMAN	>sp|O95831|AIFM1_HUMAN Apoptosis-inducing factor 1, mitochondrial OS=Homo sapiens OX=9606 GN=AIFM1 PE=1 SV=1	23	1.22219	0.0616507	1.54423	0.0261896	0.573085	0.569042	-	+
2.01929	1.61555	2.05288	0.517978	0.20118	1.28387	0.495735	0.654639	0.674834	Q12904	AIMP1	Q12904	AIMP1_HUMAN	>sp|Q12904|AIMP1_HUMAN Aminoacyl tRNA synthase complex-interacting multifunctional protein 1 OS=Homo sapiens OX=9606 GN=AIMP1 PE=1 SV=2	10	0.00543201	1	0.000228343	1	0.0631343	0.942441	-	-
0.933766	0.575621	0.84613	0.695522	0.505083	1.91002	0.694721	0.894513	0.193125	Q13155	AIMP2	Q13155	AIMP2_HUMAN	>sp|Q13155|AIMP2_HUMAN Aminoacyl tRNA synthase complex-interacting multifunctional protein 2 OS=Homo sapiens OX=9606 GN=AIMP2 PE=1 SV=2	6	0.517059	0.594697	0.113942	1	0.382293	0.622179	-	-
1.4945	1.45056	1.62776	0.858463	0.242365	-0.927481	0.442605	1.15344	0.707335	P54819	AK2	P54819	KAD2_HUMAN	>sp|P54819|KAD2_HUMAN Adenylate kinase 2, mitochondrial OS=Homo sapiens OX=9606 GN=AK2 PE=1 SV=2	4	0.0108917	1	0.00528161	1	0.559022	0.45765	-	-
-0.745307	-1.40321	-1.67853	0.14981	0.0436296	0.67822	0.272579	-0.205182	-0.487453	P27144	AK4	P27144	KAD4_HUMAN	>sp|P27144|KAD4_HUMAN Adenylate kinase 4, mitochondrial OS=Homo sapiens OX=9606 GN=AK4 PE=1 SV=1	5	2.30476	0.00634411	1.7844	0.0156221	0.65825	0.452091	+	+
-1.27454	-0.272436	-1.46431	-1.79258	-2.16214	-1.49376	-2.32999	-2.44352	-2.74049	Q92667	AKAP1	Q92667	AKAP1_HUMAN	>sp|Q92667|AKAP1_HUMAN A-kinase anchor protein 1, mitochondrial OS=Homo sapiens OX=9606 GN=AKAP1 PE=1 SV=1	2	0.0276493	1	0.00397996	1	1.40259	0.233407	-	-
-1.03901	-0.0192528	-0.473142	1.09658	0.868774	-0.356731	1.32183	-0.35186	-0.00705147	Q9Y2D5	AKAP2	Q9Y2D5	AKAP2_HUMAN	>sp|Q9Y2D5|AKAP2_HUMAN A-kinase anchor protein 2 OS=Homo sapiens OX=9606 GN=AKAP2 PE=1 SV=3	8	1.20699	0.0637539	0.93715	0.140281	0.11474	0.872237	-	-
-2.17477	-3.06913	-2.29289	1.05026	0.455085	0.951838	1.01534	0.814215	-0.0154886	O43823	AKAP8	O43823	AKAP8_HUMAN	>sp|O43823|AKAP8_HUMAN A-kinase anchor protein 8 OS=Homo sapiens OX=9606 GN=AKAP8 PE=1 SV=1	7	3.53898	0	3.04724	0.00255	0.229997	0.794464	+	+
-4.33835	-3.71163	-3.63166	-0.850234	-1.18279	-0.503203	-0.489991	-1.46346	-1.76817	Q9ULX6	AKAP8L	Q9ULX6	AKP8L_HUMAN	>sp|Q9ULX6|AKP8L_HUMAN A-kinase anchor protein 8-like OS=Homo sapiens OX=9606 GN=AKAP8L PE=1 SV=4	5	3.59322	0	2.70009	0.00270432	0.384449	0.626651	+	+
-3.62724	-2.73667	-3.3125	-1.15032	-2.28886	-0.878669	-1.09494	-3.12846	-2.57212	Q99996	AKAP9	Q99996	AKAP9_HUMAN	>sp|Q99996|AKAP9_HUMAN A-kinase anchor protein 9 OS=Homo sapiens OX=9606 GN=AKAP9 PE=1 SV=4	3	1.92061	0.0114412	1.22222	0.0572025	0.481922	0.495877	+	-
1.59904	1.27404	1.70036	0.585603	0.2458	0.123981	0.712782	0.765068	0.482614	P54886	ALDH18A1	P54886	P5CS_HUMAN	>sp|P54886|P5CS_HUMAN Delta-1-pyrroline-5-carboxylate synthase OS=Homo sapiens OX=9606 GN=ALDH18A1 PE=1 SV=2	11	0.000668791	1	0.00107501	1	0.961795	0.388604	-	-
-1.17033	-1.16323	-1.02599	-0.198433	-0.781239	0.715151	-0.662442	-0.836666	-1.21555	P30837	ALDH1B1	P30837	AL1B1_HUMAN	>sp|P30837|AL1B1_HUMAN Aldehyde dehydrogenase X, mitochondrial OS=Homo sapiens OX=9606 GN=ALDH1B1 PE=1 SV=3	5	1.40865	0.0376197	0.862552	0.179656	0.812709	0.34078	+	-
0.196679	0.0715895	-0.0994854	-0.640891	-1.16162	0.166351	-0.247568	-0.0551324	-0.558109	P51648	ALDH3A2	P51648	AL3A2_HUMAN	>sp|P51648|AL3A2_HUMAN Aldehyde dehydrogenase family 3 member A2 OS=Homo sapiens OX=9606 GN=ALDH3A2 PE=1 SV=1	7	0.0464978	1	0.0253433	1	0.247536	0.770908	-	-
1.25128	1.06337	1.16551	-0.470465	0.294326	-1.20668	0.214	0.412679	0.791688	P49419	ALDH7A1	P49419	AL7A1_HUMAN	>sp|P49419|AL7A1_HUMAN Alpha-aminoadipic semialdehyde dehydrogenase OS=Homo sapiens OX=9606 GN=ALDH7A1 PE=1 SV=5	7	0.00450137	1	0.00395095	1	0.938477	0.307826	-	-
0.117772	0.19432	0.308876	-1.70645	-0.367919	-1.40511	-1.88936	-0.395682	-0.444914	P49189	ALDH9A1	P49189	AL9A1_HUMAN	>sp|P49189|AL9A1_HUMAN 4-trimethylaminobutyraldehyde dehydrogenase OS=Homo sapiens OX=9606 GN=ALDH9A1 PE=1 SV=3	3	0.00630504	1	0.0191227	1	0.14604	0.850334	-	-
4.11889	3.74593	3.97929	1.19778	1.25488	-0.600557	0.773778	2.18203	1.64949	P04075	ALDOA	P04075	ALDOA_HUMAN	>sp|P04075|ALDOA_HUMAN Fructose-bisphosphate aldolase A OS=Homo sapiens OX=9606 GN=ALDOA PE=1 SV=2	14	0.00125256	1	0.00102992	1	0.553348	0.445827	-	-
-2.3401	-3.06768	-2.19648	-0.587944	-1.33567	-0.257204	-0.850684	-0.777724	-0.932804	Q9BT22	ALG1	Q9BT22	ALG1_HUMAN	>sp|Q9BT22|ALG1_HUMAN Chitobiosyldiphosphodolichol beta-mannosyltransferase OS=Homo sapiens OX=9606 GN=ALG1 PE=1 SV=2	6	2.20869	0.00743552	2.75114	0.00288653	0.146346	0.85962	+	+
-3.43173	-3.23783	-4.09992	-0.144506	2.58827	-0.772505	1.33869	1.43887	2.80276	O75342	ALOX12B	O75342	LX12B_HUMAN	>sp|O75342|LX12B_HUMAN Arachidonate 12-lipoxygenase, 12R-type OS=Homo sapiens OX=9606 GN=ALOX12B PE=1 SV=1	11	2.0558	0.00864122	3.56803	0.00115942	0.501979	0.464917	+	+
-4.49669	-3.25421	-2.65486	-3.98649	0.135849	-3.02039	-0.479955	-0.30715	0.454663	Q9BYJ1	ALOXE3	Q9BYJ1	LOXE3_HUMAN	>sp|Q9BYJ1|LOXE3_HUMAN Hydroperoxide isomerase ALOXE3 OS=Homo sapiens OX=9606 GN=ALOXE3 PE=1 SV=1	5	0	1	2.56631	0.00372107	0.787368	0.32448	-	+
-0.131201	-0.224821	0.365156	4.47564	4.13048	3.8296	3.62576	2.92937	2.87241	P05187	ALPP	P05187	PPB1_HUMAN	>sp|P05187|PPB1_HUMAN Alkaline phosphatase, placental type OS=Homo sapiens OX=9606 GN=ALPP PE=1 SV=2	25	4.33381	0	3.60778	0.00123077	1.51548	0.20368	+	+
1.00676	0.417351	0.596516	1.64361	1.37158	1.37519	1.8861	1.99477	2.55356	Q86V81	ALYREF	Q86V81	THOC4_HUMAN	>sp|Q86V81|THOC4_HUMAN THO complex subunit 4 OS=Homo sapiens OX=9606 GN=ALYREF PE=1 SV=3	9	2.10178	0.00814286	2.55683	0.00387059	1.40754	0.233354	+	+
-3.86678	-3.56475	-3.78324	-0.501017	-0.84479	-1.93048	0.543466	-1.59628	-1.40386	Q8IY63	AMOTL1	Q8IY63	AMOL1_HUMAN	>sp|Q8IY63|AMOL1_HUMAN Angiomotin-like protein 1 OS=Homo sapiens OX=9606 GN=AMOTL1 PE=1 SV=1	3	2.7153	0.00323188	2.17663	0.00720621	0.123647	0.859471	+	+
-2.37722	-3.65658	-2.87768	-1.78571	0.0320339	-2.79593	-3.81508	-0.337783	-1.53119	P0DTE7;P0DTE8;P0DUB6	AMY1B;AMY1C;AMY1A	P0DTE7;P0DTE8;P0DUB6	AMY1B_HUMAN;AMY1C_HUMAN;AMY1A_HUMAN	>sp|P0DTE7|AMY1B_HUMAN Alpha-amylase 1B OS=Homo sapiens OX=9606 GN=AMY1B PE=1 SV=1;>sp|P0DTE8|AMY1C_HUMAN Alpha-amylase 1C OS=Homo sapiens OX=9606 GN=AMY1C PE=1 SV=1;>sp|P0DUB6|AMY1A_HUMAN Alpha-amylase 1A OS=Homo sapiens OX=9606 GN=AMY1A PE=1 SV=1	3	1.03554	0.105837	0.723634	0.294829	0.103625	0.876408	-	-
-0.735103	-0.433332	-0.544108	0.732379	0.286846	1.99447	0.483611	0.540882	-0.867687	Q8IWZ3	ANKHD1	Q8IWZ3	ANKH1_HUMAN	>sp|Q8IWZ3|ANKH1_HUMAN Ankyrin repeat and KH domain-containing protein 1 OS=Homo sapiens OX=9606 GN=ANKHD1 PE=1 SV=1	18	1.71493	0.0182289	0.895519	0.160128	0.62244	0.408619	+	-
-0.490013	-1.30504	-0.632857	-1.86359	-1.7294	-0.606571	-2.45014	-1.98006	-4.07589	O75179	ANKRD17	O75179	ANR17_HUMAN	>sp|O75179|ANR17_HUMAN Ankyrin repeat domain-containing protein 17 OS=Homo sapiens OX=9606 GN=ANKRD17 PE=1 SV=3	2	0.0650722	1	0.00694343	1	0.892729	0.2988	-	-
-1.45318	0.110004	-2.02855	-1.41176	-1.50701	-1.5982	-1.07221	-1.5265	-2.14377	Q9NQW6	ANLN	Q9NQW6	ANLN_HUMAN	>sp|Q9NQW6|ANLN_HUMAN Anillin OS=Homo sapiens OX=9606 GN=ANLN PE=1 SV=2	4	0.149855	1	0.141195	1	0.0844954	0.919264	-	-
-3.04308	-4.44344	-3.1865	-0.331516	-0.81163	0.0587339	-0.0384903	-1.25612	-1.88478	Q9H6X2	ANTXR1	Q9H6X2	ANTR1_HUMAN	>sp|Q9H6X2|ANTR1_HUMAN Anthrax toxin receptor 1 OS=Homo sapiens OX=9606 GN=ANTXR1 PE=1 SV=2	5	2.77806	0.00304799	1.92943	0.0110962	0.512246	0.487569	+	+
1.48908	1.08232	1.48352	1.33949	1.92651	0.147677	2.04099	2.51648	1.89416	P04083	ANXA1	P04083	ANXA1_HUMAN	>sp|P04083|ANXA1_HUMAN Annexin A1 OS=Homo sapiens OX=9606 GN=ANXA1 PE=1 SV=2	20	0.19132	1	1.88788	0.011831	0.84572	0.330183	-	+
0.595906	0.265294	0.47871	4.10644	3.95046	3.28601	2.81449	3.69159	2.80323	P50995	ANXA11	P50995	ANX11_HUMAN	>sp|P50995|ANX11_HUMAN Annexin A11 OS=Homo sapiens OX=9606 GN=ANXA11 PE=1 SV=1	17	3.91125	0	3.29432	0.00183217	0.810146	0.354042	+	+
3.51982	3.00441	3.5687	7.95081	7.77318	7.13563	7.39664	7.38757	6.71404	P07355	ANXA2	P07355	ANXA2_HUMAN	>sp|P07355|ANXA2_HUMAN Annexin A2 OS=Homo sapiens OX=9606 GN=ANXA2 PE=1 SV=2	49	4.10885	0	4.01421	0.00164486	0.60692	0.470055	+	+
0.222674	-0.482001	0.128335	0.630747	0.261188	-3.4957	-0.383428	1.04033	0.805656	P12429	ANXA3	P12429	ANXA3_HUMAN	>sp|P12429|ANXA3_HUMAN Annexin A3 OS=Homo sapiens OX=9606 GN=ANXA3 PE=1 SV=3	5	0.95909	0.13671	0.767154	0.251297	0.414892	0.534058	-	-
-0.219501	-0.454357	-0.0346088	1.41255	1.27348	1.624	1.07016	1.42533	0.934404	P09525	ANXA4	P09525	ANXA4_HUMAN	>sp|P09525|ANXA4_HUMAN Annexin A4 OS=Homo sapiens OX=9606 GN=ANXA4 PE=1 SV=4	10	3.64166	0	3.01806	0.0026253	0.756188	0.465966	+	+
2.77973	2.01872	2.48352	2.24429	2.1558	1.64052	2.35954	2.39137	2.33908	P08758	ANXA5	P08758	ANXA5_HUMAN	>sp|P08758|ANXA5_HUMAN Annexin A5 OS=Homo sapiens OX=9606 GN=ANXA5 PE=1 SV=2	20	0.052486	1	0.217338	1	0.861198	0.406116	-	-
0.551501	-0.0138464	0.213363	2.51029	2.31521	2.10543	2.25791	2.40579	1.33123	P08133	ANXA6	P08133	ANXA6_HUMAN	>sp|P08133|ANXA6_HUMAN Annexin A6 OS=Homo sapiens OX=9606 GN=ANXA6 PE=1 SV=3	35	3.5876	0	2.32274	0.00622716	0.366243	0.665869	+	+
2.04581	1.28681	1.88324	2.50757	2.26851	0.831249	1.28941	2.07962	1.42774	P20073	ANXA7	P20073	ANXA7_HUMAN	>sp|P20073|ANXA7_HUMAN Annexin A7 OS=Homo sapiens OX=9606 GN=ANXA7 PE=1 SV=3	16	0.381556	0.778156	0.186602	1	0.177704	0.823212	-	-
-0.430594	-1.21559	-0.253798	3.58775	3.29786	3.3575	3.12337	2.80582	2.19761	Q10567	AP1B1	Q10567	AP1B1_HUMAN	>sp|Q10567|AP1B1_HUMAN AP-1 complex subunit beta-1 OS=Homo sapiens OX=9606 GN=AP1B1 PE=1 SV=2	31	4.01131	0	3.24534	0.00230667	1.16142	0.27345	+	+
-0.520536	-1.07025	-0.670521	-0.724788	-1.27782	-0.516209	-1.00667	-0.94281	-1.94161	O43747	AP1G1	O43747	AP1G1_HUMAN	>sp|O43747|AP1G1_HUMAN AP-1 complex subunit gamma-1 OS=Homo sapiens OX=9606 GN=AP1G1 PE=1 SV=5	3	0.21278	1	0.047677	1	0.507184	0.521907	-	-
0.947414	0.986457	1.18063	4.1351	3.91775	4.10952	3.86874	3.41442	2.87798	O95782	AP2A1	O95782	AP2A1_HUMAN	>sp|O95782|AP2A1_HUMAN AP-2 complex subunit alpha-1 OS=Homo sapiens OX=9606 GN=AP2A1 PE=1 SV=3	52	5.45202	0	3.16982	0.00229429	1.06478	0.299306	+	+
-0.397945	0.37364	-0.361423	2.10308	2.14999	1.90137	1.69463	1.41323	0.572117	O94973	AP2A2	O94973	AP2A2_HUMAN	>sp|O94973|AP2A2_HUMAN AP-2 complex subunit alpha-2 OS=Homo sapiens OX=9606 GN=AP2A2 PE=1 SV=2	24	3.24016	0.000929664	1.7931	0.0152408	1.12199	0.270637	+	+
1.37027	1.25482	1.49483	3.9437	3.70461	3.8021	3.60579	3.18887	2.69883	P63010	AP2B1	P63010	AP2B1_HUMAN	>sp|P63010|AP2B1_HUMAN AP-2 complex subunit beta OS=Homo sapiens OX=9606 GN=AP2B1 PE=1 SV=1	27	5.1132	0	2.86646	0.00278643	1.13143	0.289146	+	+
1.0366	0.987089	1.27935	4.28354	4.06793	4.17661	3.89562	3.54529	3.13801	Q96CW1	AP2M1	Q96CW1	AP2M1_HUMAN	>sp|Q96CW1|AP2M1_HUMAN AP-2 complex subunit mu OS=Homo sapiens OX=9606 GN=AP2M1 PE=1 SV=2	24	5.31746	0	3.59148	0.00119403	1.33564	0.250766	+	+
0.419664	0.550181	0.72861	3.85033	3.55442	3.46876	3.51259	2.96188	2.34329	P53680	AP2S1	P53680	AP2S1_HUMAN	>sp|P53680|AP2S1_HUMAN AP-2 complex subunit sigma OS=Homo sapiens OX=9606 GN=AP2S1 PE=1 SV=2	8	4.81145	0	2.91112	0.0027173	0.895083	0.341333	+	+
-1.48824	-0.174376	-0.40844	-1.46097	-1.13849	-0.658677	-1.89929	-1.28922	-2.46483	O00203	AP3B1	O00203	AP3B1_HUMAN	>sp|O00203|AP3B1_HUMAN AP-3 complex subunit beta-1 OS=Homo sapiens OX=9606 GN=AP3B1 PE=1 SV=3	2	0.109161	1	0.0192234	1	0.904737	0.327177	-	-
-0.243107	0.640667	0.0725565	-0.672222	-0.0625048	0.309852	-0.00662422	0.0947385	-0.209604	O14617	AP3D1	O14617	AP3D1_HUMAN	>sp|O14617|AP3D1_HUMAN AP-3 complex subunit delta-1 OS=Homo sapiens OX=9606 GN=AP3D1 PE=1 SV=1	4	0.119888	1	0.128119	1	0.123253	0.881889	-	-
-2.10437	-0.486275	-1.84196	-3.46282	0.906713	-2.51393	1.60848	1.61495	1.21347	P13798	APEH	P13798	ACPH_HUMAN	>sp|P13798|ACPH_HUMAN Acylamino-acid-releasing enzyme OS=Homo sapiens OX=9606 GN=APEH PE=1 SV=4	3	0	0.95308	2.63068	0.00333333	1.11751	0.227812	-	+
1.7526	0.962638	1.46736	0.529133	1.16595	-3.6572	0.0299749	-0.476567	-1.10543	P27695	APEX1	P27695	APEX1_HUMAN	>sp|P27695|APEX1_HUMAN DNA-(apurinic or apyrimidinic site) endonuclease OS=Homo sapiens OX=9606 GN=APEX1 PE=1 SV=2	2	0.0572264	1	0.00193628	1	0.0297103	0.970259	-	-
0.685234	1.00797	0.539429	0.588322	0.396567	-0.128336	-0.465872	0.721494	0.429578	Q9BZZ5	API5	Q9BZZ5	API5_HUMAN	>sp|Q9BZZ5|API5_HUMAN Apoptosis inhibitor 5 OS=Homo sapiens OX=9606 GN=API5 PE=1 SV=3	4	0.0330361	1	0.0578453	1	0.0469401	0.954568	-	-
-2.63213	-2.51589	-2.93834	-0.588435	0.817472	-3.93156	-0.540954	4.28743	2.0852	P02647	APOA1	P02647	APOA1_HUMAN	>sp|P02647|APOA1_HUMAN Apolipoprotein A-I OS=Homo sapiens OX=9606 GN=APOA1 PE=1 SV=1	6	2.14246	0.00787156	1.82924	0.0139339	0.734628	0.33488	+	+
-5.03217	-2.52382	-3.06774	-3.31495	-3.20994	-2.86984	-2.81222	-4.14914	-3.66643	Q9NRW3	APOBEC3C	Q9NRW3	ABC3C_HUMAN	>sp|Q9NRW3|ABC3C_HUMAN DNA dC->dU-editing enzyme APOBEC-3C OS=Homo sapiens OX=9606 GN=APOBEC3C PE=1 SV=2	2	0.505545	0.612427	0.300515	0.887514	0.424485	0.599096	-	-
-2.73491	-6.2359	-4.26559	1.15734	1.18268	-1.52766	0.509142	2.39842	2.71925	P05090	APOD	P05090	APOD_HUMAN	>sp|P05090|APOD_HUMAN Apolipoprotein D OS=Homo sapiens OX=9606 GN=APOD PE=1 SV=1	2	1.88776	0.0129822	2.46613	0.00465295	0.638935	0.384163	+	+
-0.148424	-0.351741	-0.113727	0.831113	0.455707	0.712743	0.900309	0.529356	1.03504	P07741	APRT	P07741	APT_HUMAN	>sp|P07741|APT_HUMAN Adenine phosphoribosyltransferase OS=Homo sapiens OX=9606 GN=APRT PE=1 SV=2	2	2.84794	0.00245322	2.7363	0.00282639	0.342324	0.750576	+	+
-0.510386	-0.883727	-0.605728	-0.679999	-0.479211	-1.76322	-0.371623	-0.514965	-0.0299015	Q7Z2E3	APTX	Q7Z2E3	APTX_HUMAN	>sp|Q7Z2E3|APTX_HUMAN Aprataxin OS=Homo sapiens OX=9606 GN=APTX PE=1 SV=2	2	0.124661	1	1.22652	0.0566774	0.721535	0.388364	-	-
1.05134	0.9999	1.06305	-0.145368	0.546505	0.534258	0.782992	1.09663	0.600085	O60306	AQR	O60306	AQR_HUMAN	>sp|O60306|AQR_HUMAN RNA helicase aquarius OS=Homo sapiens OX=9606 GN=AQR PE=1 SV=4	8	0.0074464	1	0.0510239	1	0.886041	0.354953	-	-
1.05867	0.862949	1.16083	-0.0689154	-0.387647	0.854165	-0.28977	-0.00893259	-0.641865	P48444	ARCN1	P48444	COPD_HUMAN	>sp|P48444|COPD_HUMAN Coatomer subunit delta OS=Homo sapiens OX=9606 GN=ARCN1 PE=1 SV=1	10	0.0175911	1	0.000590131	1	0.464828	0.563668	-	-
2.73555	2.76385	2.44864	3.2154	2.44876	3.76726	2.76696	2.48036	2.45119	P61204;P84077	ARF3;ARF1	P61204;P84077	ARF3_HUMAN;ARF1_HUMAN	>sp|P61204|ARF3_HUMAN ADP-ribosylation factor 3 OS=Homo sapiens OX=9606 GN=ARF3 PE=1 SV=2;>sp|P84077|ARF1_HUMAN ADP-ribosylation factor 1 OS=Homo sapiens OX=9606 GN=ARF1 PE=1 SV=2	7	0.855116	0.193387	0.151986	1	0.661958	0.422811	-	-
2.11294	1.56217	2.04173	1.93365	1.3508	2.58193	1.99537	1.5578	1.75515	P18085	ARF4	P18085	ARF4_HUMAN	>sp|P18085|ARF4_HUMAN ADP-ribosylation factor 4 OS=Homo sapiens OX=9606 GN=ARF4 PE=1 SV=3	5	0.344014	0.826913	0.142561	1	0.188479	0.826979	-	-
0.115001	-0.172988	-0.0999842	-0.151725	-0.474546	0.834598	-0.306787	-0.7725	-0.537099	P84085	ARF5	P84085	ARF5_HUMAN	>sp|P84085|ARF5_HUMAN ADP-ribosylation factor 5 OS=Homo sapiens OX=9606 GN=ARF5 PE=1 SV=2	2	0.410561	0.741005	0.008407	1	0.662339	0.418745	-	-
-1.81791	-1.65223	-1.08476	-0.623137	-1.15367	-0.490485	-0.583348	-1.04227	-1.37182	P62330	ARF6	P62330	ARF6_HUMAN	>sp|P62330|ARF6_HUMAN ADP-ribosylation factor 6 OS=Homo sapiens OX=9606 GN=ARF6 PE=1 SV=2	2	1.49369	0.0311718	1.04912	0.0981372	0.327682	0.714505	+	-
-1.17593	-2.22509	-2.1172	2.012	4.11089	1.91913	2.70242	4.36684	5.00655	P05089	ARG1	P05089	ARGI1_HUMAN	>sp|P05089|ARGI1_HUMAN Arginase-1 OS=Homo sapiens OX=9606 GN=ARG1 PE=1 SV=2	16	2.63784	0.00410222	3.11262	0.00256989	0.607859	0.401516	+	+
-1.16068	-1.51021	-1.76723	0.330495	0.311309	0.908174	0.642721	0.174449	0.372903	Q9NWB6	ARGLU1	Q9NWB6	ARGL1_HUMAN	>sp|Q9NWB6|ARGL1_HUMAN Arginine and glutamate-rich protein 1 OS=Homo sapiens OX=9606 GN=ARGLU1 PE=1 SV=1	4	3.09146	0.00166578	3.2695	0.00236177	0.193101	0.843594	+	+
-3.981	-2.73559	-3.72181	-1.34843	-1.61425	-1.28171	-1.24638	-1.17553	-3.49491	Q6P4F7	ARHGAP11A	Q6P4F7	RHGBA_HUMAN	>sp|Q6P4F7|RHGBA_HUMAN Rho GTPase-activating protein 11A OS=Homo sapiens OX=9606 GN=ARHGAP11A PE=1 SV=2	2	2.50393	0.00497264	2.02152	0.00939554	0.293894	0.689404	+	+
-2.91468	-3.30103	-2.26352	-0.879814	-1.24652	-1.22638	-0.958658	-1.57725	-1.39462	Q5T5U3	ARHGAP21	Q5T5U3	RHG21_HUMAN	>sp|Q5T5U3|RHG21_HUMAN Rho GTPase-activating protein 21 OS=Homo sapiens OX=9606 GN=ARHGAP21 PE=1 SV=2	6	2.50284	0.0049651	2.19327	0.00705776	0.368294	0.712081	+	+
-0.577466	-0.0340195	-0.436682	-1.619	-2.19213	-0.337037	-1.08073	-1.27004	-3.28498	Q92888	ARHGEF1	Q92888	ARHG1_HUMAN	>sp|Q92888|ARHG1_HUMAN Rho guanine nucleotide exchange factor 1 OS=Homo sapiens OX=9606 GN=ARHGEF1 PE=1 SV=2	2	0.0327246	1	0.0227793	1	0.215768	0.770982	-	-
-3.18674	-3.00884	-3.059	-1.44784	-1.55795	-2.32422	-0.621291	-2.70467	-2.11102	Q96PE2	ARHGEF17	Q96PE2	ARHGH_HUMAN	>sp|Q96PE2|ARHGH_HUMAN Rho guanine nucleotide exchange factor 17 OS=Homo sapiens OX=9606 GN=ARHGEF17 PE=1 SV=1	4	2.31963	0.00618039	1.25892	0.0515021	0.017463	0.982432	+	-
-0.528811	-0.836864	-0.496857	1.45004	1.17156	1.70464	1.66898	1.19473	0.830237	Q92974	ARHGEF2	Q92974	ARHG2_HUMAN	>sp|Q92974|ARHG2_HUMAN Rho guanine nucleotide exchange factor 2 OS=Homo sapiens OX=9606 GN=ARHGEF2 PE=1 SV=4	16	3.70536	0	2.95207	0.00284956	0.297445	0.748842	+	+
0.182769	-1.18885	-0.149826	0.856763	0.629576	-1.12613	0.0677061	1.53868	1.70387	Q99856	ARID3A	Q99856	ARI3A_HUMAN	>sp|Q99856|ARI3A_HUMAN AT-rich interactive domain-containing protein 3A OS=Homo sapiens OX=9606 GN=ARID3A PE=1 SV=2	10	0.570577	0.512338	1.35424	0.0401058	0.532105	0.456805	-	+
-2.92838	-3.86449	-3.12715	-0.237672	-0.406702	0.598149	-0.425784	-1.35246	-1.57333	Q14865	ARID5B	Q14865	ARI5B_HUMAN	>sp|Q14865|ARI5B_HUMAN AT-rich interactive domain-containing protein 5B OS=Homo sapiens OX=9606 GN=ARID5B PE=1 SV=3	7	3.13959	0.00178917	2.37669	0.00528389	1.1044	0.256843	+	+
-0.170264	-0.419539	-0.339931	0.420507	0.238917	0.546264	0.775192	0.287421	0.268414	P40616	ARL1	P40616	ARL1_HUMAN	>sp|P40616|ARL1_HUMAN ADP-ribosylation factor-like protein 1 OS=Homo sapiens OX=9606 GN=ARL1 PE=1 SV=1	3	2.75334	0.00300189	2.14833	0.00755312	0.0781604	0.939629	+	+
-1.04429	-0.747225	-0.908108	0.502223	0.2853	0.0604925	-0.557615	-0.898341	-1.32272	Q66PJ3	ARL6IP4	Q66PJ3	AR6P4_HUMAN	>sp|Q66PJ3|AR6P4_HUMAN ADP-ribosylation factor-like protein 6-interacting protein 4 OS=Homo sapiens OX=9606 GN=ARL6IP4 PE=1 SV=2	3	3.11452	0.00173003	0.266383	0.930589	2.04173	0.119324	+	-
-0.169928	-0.627897	0.0225983	0.16895	-0.292211	-3.49435	-0.768616	0.162714	0.0611944	O75915	ARL6IP5	O75915	PRAF3_HUMAN	>sp|O75915|PRAF3_HUMAN PRA1 family protein 3 OS=Homo sapiens OX=9606 GN=ARL6IP5 PE=1 SV=1	2	0.551395	0.541653	0.377737	0.789622	0.358924	0.601889	-	-
-3.87318	-3.97737	-3.79615	-1.23863	-1.9531	-0.633759	-1.49819	-2.40315	-3.23749	Q92747	ARPC1A	Q92747	ARC1A_HUMAN	>sp|Q92747|ARC1A_HUMAN Actin-related protein 2/3 complex subunit 1A OS=Homo sapiens OX=9606 GN=ARPC1A PE=1 SV=2	2	2.90672	0.00247875	1.68917	0.0197837	0.810378	0.337462	+	+
-1.36139	-1.10127	-1.13688	1.76915	1.69232	2.22169	1.70426	0.84575	0.488482	O15143	ARPC1B	O15143	ARC1B_HUMAN	>sp|O15143|ARC1B_HUMAN Actin-related protein 2/3 complex subunit 1B OS=Homo sapiens OX=9606 GN=ARPC1B PE=1 SV=3	19	4.43479	0	2.70732	0.00274074	1.04369	0.283837	+	+
0.847081	0.468051	0.843332	3.12872	2.88386	3.30536	3.1287	2.55682	2.07602	O15144	ARPC2	O15144	ARPC2_HUMAN	>sp|O15144|ARPC2_HUMAN Actin-related protein 2/3 complex subunit 2 OS=Homo sapiens OX=9606 GN=ARPC2 PE=1 SV=1	21	4.07396	0	2.62319	0.00331269	0.724097	0.405397	+	+
0.96983	0.449779	0.742971	3.19274	2.75163	3.76536	3.06876	2.65454	2.15655	O15145	ARPC3	O15145	ARPC3_HUMAN	>sp|O15145|ARPC3_HUMAN Actin-related protein 2/3 complex subunit 3 OS=Homo sapiens OX=9606 GN=ARPC3 PE=1 SV=3	9	3.10063	0.00170652	2.78385	0.00275686	0.705542	0.401244	+	+
1.77335	1.08382	1.83411	4.34647	4.10852	4.76368	4.25442	3.60878	3.40292	P59998	ARPC4	P59998	ARPC4_HUMAN	>sp|P59998|ARPC4_HUMAN Actin-related protein 2/3 complex subunit 4 OS=Homo sapiens OX=9606 GN=ARPC4 PE=1 SV=3	6	3.41944	0.000232727	2.77239	0.00295463	0.951614	0.32982	+	+
-4.29818	-2.78064	-2.92325	1.95769	1.74514	1.88115	1.7576	1.24501	0.765416	O15511	ARPC5	O15511	ARPC5_HUMAN	>sp|O15511|ARPC5_HUMAN Actin-related protein 2/3 complex subunit 5 OS=Homo sapiens OX=9606 GN=ARPC5 PE=1 SV=3	4	3.65744	0	3.21257	0.00218987	0.967208	0.329256	+	+
-3.41187	-2.73714	-3.16198	2.57142	2.17268	2.53176	2.46085	1.57929	1.50571	Q9BPX5	ARPC5L	Q9BPX5	ARP5L_HUMAN	>sp|Q9BPX5|ARP5L_HUMAN Actin-related protein 2/3 complex subunit 5-like protein OS=Homo sapiens OX=9606 GN=ARPC5L PE=1 SV=1	4	5.01992	0	4.07027	0.00172549	0.802923	0.37497	+	+
2.27777	2.0413	2.18402	0.465438	0.140402	-1.30954	1.05893	1.32247	1.37416	P32121	ARRB2	P32121	ARRB2_HUMAN	>sp|P32121|ARRB2_HUMAN Beta-arrestin-2 OS=Homo sapiens OX=9606 GN=ARRB2 PE=1 SV=2	15	0.00261009	1	0.000337276	1	1.25862	0.22172	-	-
-3.07144	-3.01256	-3.94207	0.513966	1.14762	-3.98036	1.01722	1.25001	1.76605	Q13510	ASAH1	Q13510	ASAH1_HUMAN	>sp|Q13510|ASAH1_HUMAN Acid ceramidase OS=Homo sapiens OX=9606 GN=ASAH1 PE=1 SV=5	3	2.8654	0.00250531	3.93674	0.00146667	0.579104	0.40188	+	+
-1.97942	-1.28611	-1.45529	-1.92315	-3.6476	-1.98815	-1.69289	-1.49132	-1.57259	Q9UBL3	ASH2L	Q9UBL3	ASH2L_HUMAN	>sp|Q9UBL3|ASH2L_HUMAN Set1/Ash2 histone methyltransferase complex subunit ASH2 OS=Homo sapiens OX=9606 GN=ASH2L PE=1 SV=1	2	0.0586713	1	0.283382	0.909212	0.756886	0.349847	-	-
2.56676	2.0067	2.43105	2.14146	2.00723	2.75258	2.00366	2.23072	1.90647	Q12797	ASPH	Q12797	ASPH_HUMAN	>sp|Q12797|ASPH_HUMAN Aspartyl/asparaginyl beta-hydroxylase OS=Homo sapiens OX=9606 GN=ASPH PE=1 SV=3	22	0.263453	0.927066	0.048714	1	0.436864	0.635298	-	-
3.7433	3.43806	3.60615	3.7781	3.31164	4.87288	4.60728	3.7476	4.01816	P00966	ASS1	P00966	ASSY_HUMAN	>sp|P00966|ASSY_HUMAN Argininosuccinate synthase OS=Homo sapiens OX=9606 GN=ASS1 PE=1 SV=2	27	0.645497	0.401663	1.21972	0.0576611	0.0924554	0.900002	-	-
1.18668	0.961683	1.29913	0.790022	0.465259	1.6183	0.837537	0.380053	0.300086	Q8NBU5	ATAD1	Q8NBU5	ATAD1_HUMAN	>sp|Q8NBU5|ATAD1_HUMAN Outer mitochondrial transmembrane helix translocase OS=Homo sapiens OX=9606 GN=ATAD1 PE=1 SV=1	5	0.161389	1	0.00651499	1	0.519742	0.51425	-	-
1.64754	1.52289	1.84141	2.89602	2.55912	3.40318	2.49639	2.16904	2.31361	Q9NVI7	ATAD3A	Q9NVI7	ATD3A_HUMAN	>sp|Q9NVI7|ATD3A_HUMAN ATPase family AAA domain-containing protein 3A OS=Homo sapiens OX=9606 GN=ATAD3A PE=1 SV=2	25	2.39229	0.00550556	2.4107	0.00481053	1.12031	0.292952	+	+
-0.390333	-1.38955	-0.409802	4.64013	4.27373	3.91825	4.12227	4.09492	4.13951	Q5T9A4	ATAD3B	Q5T9A4	ATD3B_HUMAN	>sp|Q5T9A4|ATD3B_HUMAN ATPase family AAA domain-containing protein 3B OS=Homo sapiens OX=9606 GN=ATAD3B PE=1 SV=1	4	3.97356	0	4.20397	0.0022	0.309673	0.763687	+	+
0.18559	0.0696716	0.118812	-0.512809	-1.023	-0.175106	-0.97781	-1.36849	-1.2541	Q6DD88	ATL3	Q6DD88	ATLA3_HUMAN	>sp|Q6DD88|ATLA3_HUMAN Atlastin-3 OS=Homo sapiens OX=9606 GN=ATL3 PE=1 SV=1	5	0.010795	1	8.51e-05	1	1.08717	0.299744	-	-
3.3791	3.00034	3.23281	3.05294	2.84825	3.31409	2.89726	2.81752	3.06453	P05023	ATP1A1	P05023	AT1A1_HUMAN	>sp|P05023|AT1A1_HUMAN Sodium/potassium-transporting ATPase subunit alpha-1 OS=Homo sapiens OX=9606 GN=ATP1A1 PE=1 SV=1	40	0.121969	1	0.0230772	1	0.401695	0.734071	-	-
0.789884	0.56881	0.692755	-0.256229	-0.270113	0.173295	-0.432296	-0.0543962	0.0792122	P05026	ATP1B1	P05026	AT1B1_HUMAN	>sp|P05026|AT1B1_HUMAN Sodium/potassium-transporting ATPase subunit beta-1 OS=Homo sapiens OX=9606 GN=ATP1B1 PE=1 SV=1	4	0.00158261	1	0.0017034	1	0.028866	0.979873	-	-
1.04963	0.581784	1.08206	0.184924	-0.194628	-0.0088501	-0.436483	0.0199103	0.187293	P54709	ATP1B3	P54709	AT1B3_HUMAN	>sp|P54709|AT1B3_HUMAN Sodium/potassium-transporting ATPase subunit beta-3 OS=Homo sapiens OX=9606 GN=ATP1B3 PE=1 SV=1	3	0.00208154	1	0.00358834	1	0.118292	0.897236	-	-
3.00647	2.75139	3.0023	3.20353	2.89548	3.50016	3.11054	2.54271	2.66185	P16615	ATP2A2	P16615	AT2A2_HUMAN	>sp|P16615|AT2A2_HUMAN Sarcoplasmic/endoplasmic reticulum calcium ATPase 2 OS=Homo sapiens OX=9606 GN=ATP2A2 PE=1 SV=1	46	0.953481	0.139414	0.120213	1	0.805663	0.39949	-	-
0.4597	-0.528258	0.462516	0.496799	0.0433283	0.957914	0.105371	0.134165	0.158019	P20020	ATP2B1	P20020	AT2B1_HUMAN	>sp|P20020|AT2B1_HUMAN Plasma membrane calcium-transporting ATPase 1 OS=Homo sapiens OX=9606 GN=ATP2B1 PE=1 SV=4	9	0.664714	0.375136	0.302215	0.884618	0.623968	0.485011	-	-
-1.46808	-1.6208	-1.18577	-0.853733	-1.30005	-0.567272	-1.01331	-0.863299	-0.633236	P98194	ATP2C1	P98194	AT2C1_HUMAN	>sp|P98194|AT2C1_HUMAN Calcium-transporting ATPase type 2C member 1 OS=Homo sapiens OX=9606 GN=ATP2C1 PE=1 SV=3	4	1.27807	0.0528726	1.89995	0.0114259	0.105693	0.906997	-	+
5.09539	5.01167	5.15237	5.0973	4.69653	5.66451	4.43674	4.5591	4.95814	P25705	ATP5F1A	P25705	ATPA_HUMAN	>sp|P25705|ATPA_HUMAN ATP synthase subunit alpha, mitochondrial OS=Homo sapiens OX=9606 GN=ATP5F1A PE=1 SV=1	41	0.383674	0.775415	0.0122184	1	0.711522	0.415626	-	-
4.21578	4.19112	4.40548	4.50351	4.26937	4.86163	4.16228	4.54423	4.82821	P06576	ATP5F1B	P06576	ATPB_HUMAN	>sp|P06576|ATPB_HUMAN ATP synthase subunit beta, mitochondrial OS=Homo sapiens OX=9606 GN=ATP5F1B PE=1 SV=3	26	0.973182	0.129454	0.81781	0.210617	0.0439046	0.963049	-	-
2.36771	2.0066	2.34126	3.87333	3.48219	4.4231	3.31836	3.50865	3.23625	P36542	ATP5F1C	P36542	ATPG_HUMAN	>sp|P36542|ATPG_HUMAN ATP synthase subunit gamma, mitochondrial OS=Homo sapiens OX=9606 GN=ATP5F1C PE=1 SV=1	12	2.62781	0.00438992	3.15588	0.00222093	0.939697	0.337808	+	+
1.73371	0.371397	0.987801	0.854777	0.404024	-0.157908	0.299421	0.772021	0.632933	P30049	ATP5F1D	P30049	ATPD_HUMAN	>sp|P30049|ATPD_HUMAN ATP synthase subunit delta, mitochondrial OS=Homo sapiens OX=9606 GN=ATP5F1D PE=1 SV=2	2	0.057381	1	0.0784044	1	0.244752	0.783642	-	-
2.1493	2.10465	2.11081	1.55776	1.31945	2.67634	0.960975	1.24925	1.49027	P56134	ATP5MF	P56134	ATPK_HUMAN	>sp|P56134|ATPK_HUMAN ATP synthase subunit f, mitochondrial OS=Homo sapiens OX=9606 GN=ATP5MF PE=1 SV=3	3	0.140683	1	0.000967131	1	0.623855	0.434118	-	-
1.82382	1.82913	1.93427	0.902077	0.311951	0.924642	0.90032	1.28802	0.839678	O75964	ATP5MG	O75964	ATP5L_HUMAN	>sp|O75964|ATP5L_HUMAN ATP synthase subunit g, mitochondrial OS=Homo sapiens OX=9606 GN=ATP5MG PE=1 SV=3	3	0.00105694	1	0.000906159	1	0.533662	0.565823	-	-
1.42909	0.766861	0.81918	0.612429	0.468204	1.00284	-0.481437	0.454038	0.200317	P24539	ATP5PB	P24539	AT5F1_HUMAN	>sp|P24539|AT5F1_HUMAN ATP synthase F(0) complex subunit B1, mitochondrial OS=Homo sapiens OX=9606 GN=ATP5PB PE=1 SV=2	6	0.0725389	1	0.0119182	1	0.92487	0.337617	-	-
2.05869	1.08013	1.71738	0.825749	0.565962	0.952807	0.104994	0.263449	0.577588	O75947	ATP5PD	O75947	ATP5H_HUMAN	>sp|O75947|ATP5H_HUMAN ATP synthase subunit d, mitochondrial OS=Homo sapiens OX=9606 GN=ATP5PD PE=1 SV=3	8	0.0117395	1	0.00326191	1	1.21967	0.308888	-	-
1.59668	0.771908	1.24982	0.0585823	0.437111	0.558934	-0.210507	0.37991	0.467239	P18859	ATP5PF	P18859	ATP5J_HUMAN	>sp|P18859|ATP5J_HUMAN ATP synthase-coupling factor 6, mitochondrial OS=Homo sapiens OX=9606 GN=ATP5PF PE=1 SV=1	5	0.0085534	1	0.00789952	1	0.206591	0.826872	-	-
2.73415	2.02983	2.46297	1.6018	1.21861	2.5841	1.20089	1.26253	0.898347	P48047	ATP5PO	P48047	ATPO_HUMAN	>sp|P48047|ATPO_HUMAN ATP synthase subunit O, mitochondrial OS=Homo sapiens OX=9606 GN=ATP5PO PE=1 SV=1	9	0.0587705	1	0.00115307	1	0.74027	0.384069	-	-
-0.900441	-1.29579	-0.925266	-2.8497	-0.683062	-1.63612	-1.54686	2.01624	-8.10392	Q15904	ATP6AP1	Q15904	VAS1_HUMAN	>sp|Q15904|VAS1_HUMAN V-type proton ATPase subunit S1 OS=Homo sapiens OX=9606 GN=ATP6AP1 PE=1 SV=2	2	0.0825631	1	0.167094	1	0.097138	0.879641	-	-
-1.32109	-1.8791	-1.46635	0.0482082	-0.00977993	-0.756744	0.942953	-0.203742	-0.809836	Q93050	ATP6V0A1	Q93050	VPP1_HUMAN	>sp|Q93050|VPP1_HUMAN V-type proton ATPase 116 kDa subunit a1 OS=Homo sapiens OX=9606 GN=ATP6V0A1 PE=1 SV=3	6	2.18782	0.0076	1.62781	0.0219669	0.138679	0.855478	+	+
0.137276	-1.01869	-0.244948	3.2836	2.98329	2.65582	3.67928	2.81892	2.28802	P61421	ATP6V0D1	P61421	VA0D1_HUMAN	>sp|P61421|VA0D1_HUMAN V-type proton ATPase subunit d 1 OS=Homo sapiens OX=9606 GN=ATP6V0D1 PE=1 SV=1	2	3.31696	0.0010033	2.77586	0.00274681	0.0346497	0.970233	+	+
-0.732477	-0.77548	-0.402594	-0.158882	0.0984659	-0.0361948	0.151528	0.247864	-0.262655	P38606	ATP6V1A	P38606	VATA_HUMAN	>sp|P38606|VATA_HUMAN V-type proton ATPase catalytic subunit A OS=Homo sapiens OX=9606 GN=ATP6V1A PE=1 SV=2	6	2.21332	0.00739099	1.89803	0.0116264	0.169494	0.86869	+	+
1.02976	0.704023	0.910635	0.417768	0.249441	1.40495	0.274162	0.196723	-1.08762	Q9UBB4	ATXN10	Q9UBB4	ATX10_HUMAN	>sp|Q9UBB4|ATX10_HUMAN Ataxin-10 OS=Homo sapiens OX=9606 GN=ATXN10 PE=1 SV=1	6	0.16615	1	0.0163372	1	0.719092	0.373198	-	-
-0.722516	-0.343794	-0.50569	-0.591529	-0.444996	-0.537222	-0.507504	-0.59426	-1.12056	Q99700	ATXN2	Q99700	ATX2_HUMAN	>sp|Q99700|ATX2_HUMAN Ataxin-2 OS=Homo sapiens OX=9606 GN=ATXN2 PE=1 SV=2	8	0.299422	0.882255	0.0919625	1	0.478251	0.634208	-	-
1.99396	1.58056	2.01407	2.21313	1.83034	2.03087	1.46337	2.37544	1.6487	Q8WWM7	ATXN2L	Q8WWM7	ATX2L_HUMAN	>sp|Q8WWM7|ATX2L_HUMAN Ataxin-2-like protein OS=Homo sapiens OX=9606 GN=ATXN2L PE=1 SV=2	33	0.680107	0.355559	0.267298	0.930111	0.260205	0.777704	-	-
0.173319	-0.105377	0.219706	1.71193	1.40321	1.87516	1.58223	0.811682	0.789193	Q9Y679	AUP1	Q9Y679	AUP1_HUMAN	>sp|Q9Y679|AUP1_HUMAN Lipid droplet-regulating VLDL assembly factor AUP1 OS=Homo sapiens OX=9606 GN=AUP1 PE=1 SV=2	3	3.39937	0.000230216	1.88518	0.0118538	0.955447	0.333267	+	+
-2.30074	-3.22434	-3.28809	-0.66375	-0.701495	-1.23811	-0.232258	-0.658398	-1.08377	O14965	AURKA	O14965	AURKA_HUMAN	>sp|O14965|AURKA_HUMAN Aurora kinase A OS=Homo sapiens OX=9606 GN=AURKA PE=1 SV=2	4	2.60533	0.00466998	2.61957	0.00329738	0.272966	0.763369	+	+
-2.93071	-2.29094	-4.34184	-0.847413	-1.4324	-1.00703	0.0922489	-0.93217	-1.16195	Q96GD4	AURKB	Q96GD4	AURKB_HUMAN	>sp|Q96GD4|AURKB_HUMAN Aurora kinase B OS=Homo sapiens OX=9606 GN=AURKB PE=1 SV=3	4	1.83233	0.0146743	1.90883	0.0114215	0.433278	0.588411	+	+
-0.247458	-1.38092	-0.505713	2.13462	3.54634	1.51024	3.02999	5.19138	4.99154	P25311	AZGP1	P25311	ZA2G_HUMAN	>sp|P25311|ZA2G_HUMAN Zinc-alpha-2-glycoprotein OS=Homo sapiens OX=9606 GN=AZGP1 PE=1 SV=2	21	2.26174	0.00678849	2.8751	0.00269899	1.02947	0.248742	+	+
1.06265	0.386374	0.687634	0.213656	0.999535	-0.596094	-0.334206	2.9338	0.976987	P61769	B2M	P61769	B2MG_HUMAN	>sp|P61769|B2MG_HUMAN Beta-2-microglobulin OS=Homo sapiens OX=9606 GN=B2M PE=1 SV=1	4	0.0885023	1	0.490467	0.629938	0.394878	0.568477	-	-
0.0848045	-1.07272	-0.147915	-0.948842	-0.459273	-0.655799	-0.36692	-0.852903	-0.0163555	Q99933	BAG1	Q99933	BAG1_HUMAN	>sp|Q99933|BAG1_HUMAN BAG family molecular chaperone regulator 1 OS=Homo sapiens OX=9606 GN=BAG1 PE=1 SV=4	2	0.114189	1	0.276362	0.918029	0.417924	0.636589	-	-
1.54523	1.65318	1.92573	3.05602	2.88432	3.0645	3.0416	2.595	2.90643	O95816	BAG2	O95816	BAG2_HUMAN	>sp|O95816|BAG2_HUMAN BAG family molecular chaperone regulator 2 OS=Homo sapiens OX=9606 GN=BAG2 PE=1 SV=1	12	3.57524	0	2.85169	0.00281482	0.459318	0.697955	+	+
0.883917	0.643781	0.785666	-0.833828	-0.355176	-0.274824	-0.783569	-1.27968	-0.255863	O95817	BAG3	O95817	BAG3_HUMAN	>sp|O95817|BAG3_HUMAN BAG family molecular chaperone regulator 3 OS=Homo sapiens OX=9606 GN=BAG3 PE=1 SV=3	11	0.00056079	1	0.00153554	1	0.343978	0.68838	-	-
-2.74854	-2.71904	-3.22241	-1.41526	-1.59288	-1.08135	-1.64741	-2.08793	-2.96225	Q9UL15	BAG5	Q9UL15	BAG5_HUMAN	>sp|Q9UL15|BAG5_HUMAN BAG family molecular chaperone regulator 5 OS=Homo sapiens OX=9606 GN=BAG5 PE=1 SV=1	4	2.94186	0.002553	1.02579	0.105836	0.983235	0.298907	+	-
0.320019	0.799597	0.866812	3.13531	2.73408	3.7718	3.8059	3.14911	2.4974	O75531	BANF1	O75531	BAF_HUMAN	>sp|O75531|BAF_HUMAN Barrier-to-autointegration factor OS=Homo sapiens OX=9606 GN=BANF1 PE=1 SV=1	9	3.0371	0.00193939	2.71062	0.00276401	0.0444234	0.955782	+	+
5.27791	4.90657	5.14187	2.22785	1.76926	2.74347	1.96249	1.85988	1.65697	P80723	BASP1	P80723	BASP1_HUMAN	>sp|P80723|BASP1_HUMAN Brain acid soluble protein 1 OS=Homo sapiens OX=9606 GN=BASP1 PE=1 SV=2	22	0.000149425	1	4.36e-06	1	0.642603	0.460905	-	-
-2.55246	-3.53916	-2.27442	-0.608899	-1.16293	-0.93931	-0.139232	-0.414567	-0.469993	Q8WY36	BBX	Q8WY36	BBX_HUMAN	>sp|Q8WY36|BBX_HUMAN HMG box transcription factor BBX OS=Homo sapiens OX=9606 GN=BBX PE=1 SV=1	3	2.27667	0.00671049	2.75464	0.00290196	1.37699	0.256828	+	+
1.08418	0.63226	0.840364	0.071207	-0.404569	-1.05656	-2.2521	0.0652823	0.203133	P51572	BCAP31	P51572	BAP31_HUMAN	>sp|P51572|BAP31_HUMAN B-cell receptor-associated protein 31 OS=Homo sapiens OX=9606 GN=BCAP31 PE=1 SV=3	5	0.00440131	1	0.0301199	1	0.0812117	0.907149	-	-
5.09013	4.8382	4.71947	4.61696	4.48728	2.99649	5.75729	5.36935	5.60536	O75934	BCAS2	O75934	SPF27_HUMAN	>sp|O75934|SPF27_HUMAN Pre-mRNA-splicing factor SPF27 OS=Homo sapiens OX=9606 GN=BCAS2 PE=1 SV=1	34	0.0422134	1	2.24071	0.00666201	1.35616	0.207143	-	+
-1.09728	-0.806283	-0.840869	0.631556	-0.163216	0.637718	0.334954	-0.169314	-0.698683	Q9NYF8	BCLAF1	Q9NYF8	BCLF1_HUMAN	>sp|Q9NYF8|BCLF1_HUMAN Bcl-2-associated transcription factor 1 OS=Homo sapiens OX=9606 GN=BCLAF1 PE=1 SV=2	8	2.2872	0.00656815	1.4113	0.0353989	0.613575	0.449068	+	+
-2.42753	-2.57761	-2.20453	-0.82231	-0.876418	-0.509612	-1.18166	-1.08209	-1.97078	Q6W2J9	BCOR	Q6W2J9	BCOR_HUMAN	>sp|Q6W2J9|BCOR_HUMAN BCL-6 corepressor OS=Homo sapiens OX=9606 GN=BCOR PE=1 SV=1	9	3.64667	0	1.82149	0.0144613	1.04553	0.306613	+	+
0.418947	-0.210403	0.0187912	-0.00251198	2.48963	-0.000601768	1.72287	2.74562	2.91557	Q13867	BLMH	Q13867	BLMH_HUMAN	>sp|Q13867|BLMH_HUMAN Bleomycin hydrolase OS=Homo sapiens OX=9606 GN=BLMH PE=1 SV=1	17	0.671671	0.366502	2.6424	0.00329969	0.831781	0.319699	-	+
-1.98857	-4.17421	-2.32807	-1.0955	-4.6546	-0.397664	-1.61496	-0.768788	-1.78803	P53004	BLVRA	P53004	BIEA_HUMAN	>sp|P53004|BIEA_HUMAN Biliverdin reductase A OS=Homo sapiens OX=9606 GN=BLVRA PE=1 SV=2	2	1.27137	0.0540905	1.19797	0.0611409	0.185496	0.796784	-	-
-3.56097	-2.45235	-3.74382	0.838673	0.494362	0.729748	0.63303	-0.109744	-0.484005	Q9NSY1	BMP2K	Q9NSY1	BMP2K_HUMAN	>sp|Q9NSY1|BMP2K_HUMAN BMP-2-inducible protein kinase OS=Homo sapiens OX=9606 GN=BMP2K PE=1 SV=2	6	3.45977	0.000240602	2.78427	0.0027619	0.916679	0.334827	+	+
-1.99596	-1.34114	-2.2681	-2.15549	-2.09807	-1.78766	-0.982017	-2.46027	-2.07817	Q14692	BMS1	Q14692	BMS1_HUMAN	>sp|Q14692|BMS1_HUMAN Ribosome biogenesis protein BMS1 homolog OS=Homo sapiens OX=9606 GN=BMS1 PE=1 SV=1	2	0.17106	1	0.319032	0.862633	0.140466	0.857226	-	-
-1.6724	-2.0517	-1.86715	2.01014	1.77327	1.85983	2.68282	2.20948	2.26282	Q14137	BOP1	Q14137	BOP1_HUMAN	>sp|Q14137|BOP1_HUMAN Ribosome biogenesis protein BOP1 OS=Homo sapiens OX=9606 GN=BOP1 PE=1 SV=2	5	5.37046	0	4.96838	0	1.42246	0.257645	+	+
-3.49523	-4.34208	-3.4856	-1.3149	0.938759	-3.69557	-0.274825	5.13018	3.18116	Q9NP55	BPIFA1	Q9NP55	BPIA1_HUMAN	>sp|Q9NP55|BPIA1_HUMAN BPI fold-containing family A member 1 OS=Homo sapiens OX=9606 GN=BPIFA1 PE=1 SV=1	4	1.82896	0.0148484	2.10023	0.00810191	0.909817	0.267191	+	+
-3.37089	-3.15839	-3.12669	-3.65848	-2.22137	-3.4887	-4.64891	2.69622	-0.64556	Q8TDL5	BPIFB1	Q8TDL5	BPIB1_HUMAN	>sp|Q8TDL5|BPIB1_HUMAN BPI fold-containing family B member 1 OS=Homo sapiens OX=9606 GN=BPIFB1 PE=1 SV=1	4	0	1	1.67208	0.0204622	0.446977	0.489898	-	+
0.632964	0.515728	0.769653	1.92387	1.82876	2.5381	2.75696	1.98008	1.95363	Q8TDN6	BRIX1	Q8TDN6	BRX1_HUMAN	>sp|Q8TDN6|BRX1_HUMAN Ribosome biogenesis protein BRX1 homolog OS=Homo sapiens OX=9606 GN=BRIX1 PE=1 SV=2	19	2.77095	0.00304215	2.66254	0.00295484	0.14348	0.859461	+	+
2.72855	2.31204	2.35868	1.6486	1.87572	1.98858	1.23814	1.38495	1.85528	P35613	BSG	P35613	BASI_HUMAN	>sp|P35613|BASI_HUMAN Basigin OS=Homo sapiens OX=9606 GN=BSG PE=1 SV=2	9	0.00416146	1	0.0028224	1	0.749607	0.441178	-	-
-0.606325	-3.38918	-3.46074	3.19352	2.73688	2.8264	3.36983	2.30826	1.28512	Q10589	BST2	Q10589	BST2_HUMAN	>sp|Q10589|BST2_HUMAN Bone marrow stromal antigen 2 OS=Homo sapiens OX=9606 GN=BST2 PE=1 SV=1	2	2.62735	0.00438255	2.2015	0.00704091	0.411156	0.583948	+	+
0.927751	1.39536	0.888405	-1.02817	-1.19429	-0.738063	-0.739527	-0.335017	-1.3556	P20290	BTF3	P20290	BTF3_HUMAN	>sp|P20290|BTF3_HUMAN Transcription factor BTF3 OS=Homo sapiens OX=9606 GN=BTF3 PE=1 SV=1	2	0.00013321	1	0.00111669	1	0.210653	0.811757	-	-
2.1556	1.86683	2.34028	2.78531	2.36382	1.9359	2.46575	2.50886	2.13484	O43684	BUB3	O43684	BUB3_HUMAN	>sp|O43684|BUB3_HUMAN Mitotic checkpoint protein BUB3 OS=Homo sapiens OX=9606 GN=BUB3 PE=1 SV=1	13	0.657361	0.385076	0.916984	0.149779	0.0098487	0.990992	-	-
0.518655	1.09913	-0.145881	0.742803	-0.268433	-0.31299	-0.103962	-0.460894	-1.19085	O43709	BUD23	O43709	BUD23_HUMAN	>sp|O43709|BUD23_HUMAN Probable 18S rRNA (guanine-N(7))-methyltransferase OS=Homo sapiens OX=9606 GN=BUD23 PE=1 SV=2	3	0.105155	1	0.0197906	1	0.609471	0.435851	-	-
1.07152	0.985522	1.03687	-0.648687	-1.00198	-0.534968	-1.78242	-0.655414	-1.2693	Q9Y6E2	BZW2	Q9Y6E2	BZW2_HUMAN	>sp|Q9Y6E2|BZW2_HUMAN Basic leucine zipper and W2 domain-containing protein 2 OS=Homo sapiens OX=9606 GN=BZW2 PE=1 SV=1	3	5.40991e-05	1	0.000492288	1	0.645673	0.438637	-	-
2.78326	2.23569	2.09564	1.69228	1.67519	0.237427	1.85076	1.89331	2.25595	E9PRG8	C11orf98	E9PRG8	CK098_HUMAN	>sp|E9PRG8|CK098_HUMAN Uncharacterized protein C11orf98 OS=Homo sapiens OX=9606 GN=C11orf98 PE=4 SV=2	6	0.0200216	1	0.0471058	1	0.733205	0.373915	-	-
-2.78588	-2.68502	-3.11706	1.09532	0.705747	0.00305939	1.34475	1.11905	1.38217	Q9UNZ5	C19orf53	Q9UNZ5	L10K_HUMAN	>sp|Q9UNZ5|L10K_HUMAN Leydig cell tumor 10 kDa protein homolog OS=Homo sapiens OX=9606 GN=C19orf53 PE=1 SV=1	3	3.55708	0	5.24429	0	0.965994	0.324754	+	+
5.07561	3.97682	4.42577	3.10919	2.72503	1.71106	3.09321	3.67025	3.61701	Q07021	C1QBP	Q07021	C1QBP_HUMAN	>sp|Q07021|C1QBP_HUMAN Complement component 1 Q subcomponent-binding protein, mitochondrial OS=Homo sapiens OX=9606 GN=C1QBP PE=1 SV=1	7	0.00428999	1	0.0106891	1	0.971218	0.297266	-	-
-3.63723	-2.51761	-4.09251	-3.94675	-0.529137	-5.07152	-3.78609	1.45698	0.610841	P01024	C3	P01024	CO3_HUMAN	>sp|P01024|CO3_HUMAN Complement C3 OS=Homo sapiens OX=9606 GN=C3 PE=1 SV=2	7	0	0.969546	2.43777	0.00485255	0.543159	0.4194	-	+
0.532358	0.0961809	0.293022	1.60867	1.35796	1.70257	1.8195	1.37881	1.98312	Q9BRJ6	C7orf50	Q9BRJ6	CG050_HUMAN	>sp|Q9BRJ6|CG050_HUMAN Uncharacterized protein C7orf50 OS=Homo sapiens OX=9606 GN=C7orf50 PE=1 SV=1	6	3.11108	0.00172528	2.82763	0.0027194	0.339864	0.743369	+	+
0.0150232	-1.20639	-0.299129	0.983238	0.817379	1.048	1.12502	0.838753	0.299891	Q9H7E9	C8orf33	Q9H7E9	CH033_HUMAN	>sp|Q9H7E9|CH033_HUMAN UPF0488 protein C8orf33 OS=Homo sapiens OX=9606 GN=C8orf33 PE=1 SV=1	4	2.05039	0.00869206	1.63518	0.0218136	0.31753	0.743036	+	+
1.00823	0.210031	0.728523	0.89732	0.428063	1.43935	0.188455	0.667696	-0.842518	Q9HB71	CACYBP	Q9HB71	CYBP_HUMAN	>sp|Q9HB71|CYBP_HUMAN Calcyclin-binding protein OS=Homo sapiens OX=9606 GN=CACYBP PE=1 SV=2	9	0.596338	0.473558	0.0628697	1	0.794957	0.341005	-	-
1.46642	1.58633	1.61484	0.839793	0.695864	1.35925	1.3289	1.07441	0.441407	P27708	CAD	P27708	PYR1_HUMAN	>sp|P27708|PYR1_HUMAN CAD protein OS=Homo sapiens OX=9606 GN=CAD PE=1 SV=3	25	0.0100803	1	0.0190379	1	0.0167245	0.984423	-	-
0.826975	0.27939	0.509077	0.0631094	-0.228805	-0.925613	-1.11774	-0.268585	-1.39356	Q05682	CALD1	Q05682	CALD1_HUMAN	>sp|Q05682|CALD1_HUMAN Caldesmon OS=Homo sapiens OX=9606 GN=CALD1 PE=1 SV=3	9	0.0118409	1	0.00376635	1	0.557121	0.476602	-	-
4.08204	3.87008	3.89338	3.86717	3.38834	3.73343	3.91872	3.96991	3.20833	P0DP23;P0DP24;P0DP25	CALM1;CALM2;CALM3	P0DP23;P0DP24;P0DP25	CALM1_HUMAN;CALM2_HUMAN;CALM3_HUMAN	>sp|P0DP23|CALM1_HUMAN Calmodulin-1 OS=Homo sapiens OX=9606 GN=CALM1 PE=1 SV=1;>sp|P0DP24|CALM2_HUMAN Calmodulin-2 OS=Homo sapiens OX=9606 GN=CALM2 PE=1 SV=1;>sp|P0DP25|CALM3_HUMAN Calmodulin-3 OS=Homo sapiens OX=9606 GN=CALM3 PE=1 SV=1	13	0.0325317	1	0.0922793	1	0.0432184	0.963174	-	-
-3.02308	-1.68003	-2.93311	2.79427	3.02243	2.12159	2.93611	3.34891	3.0198	P27482	CALML3	P27482	CALL3_HUMAN	>sp|P27482|CALL3_HUMAN Calmodulin-like protein 3 OS=Homo sapiens OX=9606 GN=CALML3 PE=1 SV=2	6	3.57828	0	3.93017	0.00144262	0.695773	0.432064	+	+
2.76901	2.08743	1.87177	3.73619	5.70357	2.56452	5.08491	6.76502	5.72761	Q9NZT1	CALML5	Q9NZT1	CALL5_HUMAN	>sp|Q9NZT1|CALL5_HUMAN Calmodulin-like protein 5 OS=Homo sapiens OX=9606 GN=CALML5 PE=1 SV=2	11	1.15703	0.0725169	2.83205	0.00273485	0.829399	0.312451	-	+
3.40343	2.44065	2.81961	1.9032	1.51996	-1.84477	1.21354	2.06852	2.30698	P27797	CALR	P27797	CALR_HUMAN	>sp|P27797|CALR_HUMAN Calreticulin OS=Homo sapiens OX=9606 GN=CALR PE=1 SV=1	16	0.0281846	1	0.0172018	1	0.468169	0.486789	-	-
2.74237	1.84363	2.23857	0.973819	0.881585	-0.459173	0.125957	1.52296	0.921378	O43852	CALU	O43852	CALU_HUMAN	>sp|O43852|CALU_HUMAN Calumenin OS=Homo sapiens OX=9606 GN=CALU PE=1 SV=2	12	0.0059253	1	0.00922442	1	0.252527	0.749299	-	-
-3.49434	-2.725	-2.90829	0.0454712	-0.232027	0.20739	0.0191221	-0.46197	-0.184114	Q13557	CAMK2D	Q13557	KCC2D_HUMAN	>sp|Q13557|KCC2D_HUMAN Calcium/calmodulin-dependent protein kinase type II subunit delta OS=Homo sapiens OX=9606 GN=CAMK2D PE=1 SV=3	2	3.78756	0	3.6283	0.00126984	0.49748	0.624653	+	+
-1.67531	-1.93489	-1.14134	2.04361	1.74491	2.08447	1.94789	0.953972	0.682518	Q13555	CAMK2G	Q13555	KCC2G_HUMAN	>sp|Q13555|KCC2G_HUMAN Calcium/calmodulin-dependent protein kinase type II subunit gamma OS=Homo sapiens OX=9606 GN=CAMK2G PE=1 SV=4	14	4.09533	0	2.75773	0.00291234	0.890689	0.333793	+	+
2.34001	1.93881	2.07129	1.77605	1.61062	2.43538	1.49242	1.86045	1.00987	Q86VP6	CAND1	Q86VP6	CAND1_HUMAN	>sp|Q86VP6|CAND1_HUMAN Cullin-associated NEDD8-dissociated protein 1 OS=Homo sapiens OX=9606 GN=CAND1 PE=1 SV=2	19	0.143051	1	0.0159945	1	0.620708	0.45657	-	-
3.29157	2.58889	2.99816	1.95081	1.63303	0.61847	1.31131	1.97953	2.05298	P27824	CANX	P27824	CALX_HUMAN	>sp|P27824|CALX_HUMAN Calnexin OS=Homo sapiens OX=9606 GN=CANX PE=1 SV=2	25	0.00564149	1	0.00424273	1	0.337283	0.66889	-	-
1.59832	0.987345	1.65558	-0.303763	-0.331291	-0.433143	-0.459121	0.495237	-0.185114	Q01518	CAP1	Q01518	CAP1_HUMAN	>sp|Q01518|CAP1_HUMAN Adenylyl cyclase-associated protein 1 OS=Homo sapiens OX=9606 GN=CAP1 PE=1 SV=5	8	0.00026924	1	0.0031868	1	0.462203	0.603265	-	-
-1.46789	0.0467291	-1.58461	-1.51792	-1.15138	-1.33076	-0.803016	-0.228811	-1.20411	P40121	CAPG	P40121	CAPG_HUMAN	>sp|P40121|CAPG_HUMAN Macrophage-capping protein OS=Homo sapiens OX=9606 GN=CAPG PE=1 SV=2	2	0.145631	1	0.462586	0.672351	0.908332	0.343104	-	-
-1.33738	-1.99856	-1.45939	0.720419	1.59768	0.250322	1.15387	2.44727	2.26877	P07384	CAPN1	P07384	CAN1_HUMAN	>sp|P07384|CAN1_HUMAN Calpain-1 catalytic subunit OS=Homo sapiens OX=9606 GN=CAPN1 PE=1 SV=1	7	2.58246	0.00454194	3.14822	0.00218911	0.90849	0.308316	+	+
0.332462	-0.101954	0.242049	1.13019	1.1314	1.39584	0.198693	0.864973	-0.300548	P17655	CAPN2	P17655	CAN2_HUMAN	>sp|P17655|CAN2_HUMAN Calpain-2 catalytic subunit OS=Homo sapiens OX=9606 GN=CAPN2 PE=1 SV=6	5	2.88228	0.0023828	0.396531	0.765419	1.29575	0.229768	+	-
-3.39777	-3.35529	-4.06669	-0.478027	0.66939	-0.88833	0.372277	1.21008	1.6557	Q96L46	CAPNS2	Q96L46	CPNS2_HUMAN	>sp|Q96L46|CPNS2_HUMAN Calpain small subunit 2 OS=Homo sapiens OX=9606 GN=CAPNS2 PE=1 SV=2	2	2.83747	0.00256495	3.65296	0.00131868	1.02814	0.267272	+	+
4.46685	3.9232	4.31326	3.49186	3.2767	1.91582	3.24513	4.05356	3.53466	Q14444	CAPRIN1	Q14444	CAPR1_HUMAN	>sp|Q14444|CAPR1_HUMAN Caprin-1 OS=Homo sapiens OX=9606 GN=CAPRIN1 PE=1 SV=2	18	0.0135275	1	0.0211907	1	0.583998	0.440632	-	-
0.926671	1.20001	1.7001	3.26706	2.89867	3.45275	3.17052	2.65191	2.18615	P52907	CAPZA1	P52907	CAZA1_HUMAN	>sp|P52907|CAZA1_HUMAN F-actin-capping protein subunit alpha-1 OS=Homo sapiens OX=9606 GN=CAPZA1 PE=1 SV=3	14	2.94192	0.00255889	2.03301	0.00925434	0.752583	0.395699	+	+
2.41406	2.39277	2.96108	3.52529	3.29325	3.63105	3.62996	3.19156	2.81311	P47755	CAPZA2	P47755	CAZA2_HUMAN	>sp|P47755|CAZA2_HUMAN F-actin-capping protein subunit alpha-2 OS=Homo sapiens OX=9606 GN=CAPZA2 PE=1 SV=3	9	2.17674	0.00760803	1.27107	0.0496251	0.457373	0.616971	+	+
1.9862	2.15662	2.67196	2.81954	3.38947	2.98622	2.68493	2.9622	2.52569	P47756	CAPZB	P47756	CAPZB_HUMAN	>sp|P47756|CAPZB_HUMAN F-actin-capping protein subunit beta OS=Homo sapiens OX=9606 GN=CAPZB PE=1 SV=4	16	1.68908	0.0195832	1.16998	0.0671787	0.737565	0.448866	+	-
-2.45608	-0.103202	-2.70864	-1.25671	-1.46841	-0.52296	-1.26155	-1.64105	-1.2728	Q5VZK9	CARMIL1	Q5VZK9	CARL1_HUMAN	>sp|Q5VZK9|CARL1_HUMAN F-actin-uncapping protein LRRC16A OS=Homo sapiens OX=9606 GN=CARMIL1 PE=1 SV=1	3	0.614591	0.446329	0.464323	0.67002	0.421971	0.624909	-	-
0.912292	1.08652	0.434967	2.11842	4.10171	1.85297	3.03053	4.42873	4.61236	P31944	CASP14	P31944	CASPE_HUMAN	>sp|P31944|CASPE_HUMAN Caspase-14 OS=Homo sapiens OX=9606 GN=CASP14 PE=1 SV=2	19	1.50188	0.0304161	2.70989	0.00275932	0.700451	0.355679	+	+
1.63828	0.879297	1.50352	-1.66632	-2.19108	-3.564	-2.50103	-1.20203	-1.89867	P20810	CAST	P20810	ICAL_HUMAN	>sp|P20810|ICAL_HUMAN Calpastatin OS=Homo sapiens OX=9606 GN=CAST PE=1 SV=4	3	0.000611331	1	0.000416551	1	0.374549	0.609313	-	-
0.627278	0.181853	0.584702	1.69166	3.40593	1.24021	2.25893	3.55064	4.01246	P04040	CAT	P04040	CATA_HUMAN	>sp|P04040|CATA_HUMAN Catalase OS=Homo sapiens OX=9606 GN=CAT PE=1 SV=3	22	1.44959	0.034454	2.4775	0.00461496	0.619213	0.401995	+	+
1.0401	1.2639	1.22873	2.31372	1.98825	1.98529	3.46289	1.55214	1.59572	Q03135	CAV1	Q03135	CAV1_HUMAN	>sp|Q03135|CAV1_HUMAN Caveolin-1 OS=Homo sapiens OX=9606 GN=CAV1 PE=1 SV=4	9	2.98416	0.00262559	1.0441	0.099813	0.0583845	0.939717	+	-
-4.0606	-2.86697	-2.96032	-0.422865	-1.47815	-0.295906	1.1177	-0.898299	-1.52132	P51636	CAV2	P51636	CAV2_HUMAN	>sp|P51636|CAV2_HUMAN Caveolin-2 OS=Homo sapiens OX=9606 GN=CAV2 PE=1 SV=2	3	2.35866	0.00613225	1.79957	0.0151842	0.123961	0.859932	+	+
0.935435	0.718252	1.209	1.79302	1.47059	1.17591	2.35391	1.46777	1.35965	Q6NZI2	CAVIN1	Q6NZI2	CAVN1_HUMAN	>sp|Q6NZI2|CAVN1_HUMAN Caveolae-associated protein 1 OS=Homo sapiens OX=9606 GN=CAVIN1 PE=1 SV=1	15	1.38554	0.0391524	1.35213	0.0402408	0.27414	0.752727	+	+
-0.550316	-0.803874	-0.961727	-0.940321	-0.331065	0.0525618	0.236663	-0.629676	-1.29905	Q969G5	CAVIN3	Q969G5	CAVN3_HUMAN	>sp|Q969G5|CAVN3_HUMAN Caveolae-associated protein 3 OS=Homo sapiens OX=9606 GN=CAVIN3 PE=1 SV=3	3	0.813255	0.223365	0.471781	0.658431	0.107403	0.883047	-	-
-0.75253	-0.478154	-0.567337	-0.570923	-0.229857	0.260814	-0.108489	-0.109909	-0.666994	P16152	CBR1	P16152	CBR1_HUMAN	>sp|P16152|CBR1_HUMAN Carbonyl reductase [NADPH] 1 OS=Homo sapiens OX=9606 GN=CBR1 PE=1 SV=3	4	1.05842	0.0982392	0.983249	0.120643	0.139835	0.868314	-	-
0.351171	-0.228009	0.41748	-0.7247	-1.21343	-0.800314	0.111851	0.160116	-0.671197	Q13185	CBX3	Q13185	CBX3_HUMAN	>sp|Q13185|CBX3_HUMAN Chromobox protein homolog 3 OS=Homo sapiens OX=9606 GN=CBX3 PE=1 SV=4	5	0.00278988	1	0.0988516	1	1.18522	0.259307	-	-
-1.58282	-2.78031	-1.56536	-0.376442	-0.424425	-0.630268	0.271755	-0.0514016	0.0742559	O00257	CBX4	O00257	CBX4_HUMAN	>sp|O00257|CBX4_HUMAN E3 SUMO-protein ligase CBX4 OS=Homo sapiens OX=9606 GN=CBX4 PE=1 SV=3	9	1.96705	0.0106143	2.43364	0.00483311	2.03482	0.200598	+	+
-1.28127	-2.02858	-1.82022	-0.156752	-1.67055	0.0425997	0.27995	-1.54061	-1.18828	P45973	CBX5	P45973	CBX5_HUMAN	>sp|P45973|CBX5_HUMAN Chromobox protein homolog 5 OS=Homo sapiens OX=9606 GN=CBX5 PE=1 SV=1	3	1.1895	0.0668387	0.977194	0.122938	0.102506	0.881944	-	-
-0.385012	-0.174335	-0.194653	-0.349958	-0.910725	-0.309695	-0.399142	-0.544036	-0.543584	Q9HC52	CBX8	Q9HC52	CBX8_HUMAN	>sp|Q9HC52|CBX8_HUMAN Chromobox protein homolog 8 OS=Homo sapiens OX=9606 GN=CBX8 PE=1 SV=3	3	0.0593731	1	0.00915439	1	0.0477687	0.963488	-	-
1.17984	1.08595	1.111	0.791553	0.72229	-0.293766	1.16402	0.833402	1.18112	Q8IX12	CCAR1	Q8IX12	CCAR1_HUMAN	>sp|Q8IX12|CCAR1_HUMAN Cell division cycle and apoptosis regulator protein 1 OS=Homo sapiens OX=9606 GN=CCAR1 PE=1 SV=2	11	0.0247042	1	0.155261	1	0.820307	0.354633	-	-
2.21933	1.90814	2.24567	0.820026	0.679617	0.960718	0.896132	0.82279	0.468418	Q8N163	CCAR2	Q8N163	CCAR2_HUMAN	>sp|Q8N163|CCAR2_HUMAN Cell cycle and apoptosis regulator protein 2 OS=Homo sapiens OX=9606 GN=CCAR2 PE=1 SV=2	21	0.000141053	1	0.000265803	1	0.230152	0.843367	-	-
0.430592	0.20334	-0.146496	-0.731483	-1.3139	-3.68413	-1.86009	-0.430192	-0.369978	Q96CT7	CCDC124	Q96CT7	CC124_HUMAN	>sp|Q96CT7|CC124_HUMAN Coiled-coil domain-containing protein 124 OS=Homo sapiens OX=9606 GN=CCDC124 PE=1 SV=1	2	0.00670573	1	0.0248726	1	0.425881	0.535166	-	-
-1.33991	-1.0482	-1.18288	-0.695787	-2.19232	-0.822834	-1.94817	-1.40919	-1.82371	Q6PK04	CCDC137	Q6PK04	CC137_HUMAN	>sp|Q6PK04|CC137_HUMAN Coiled-coil domain-containing protein 137 OS=Homo sapiens OX=9606 GN=CCDC137 PE=1 SV=1	3	0.270919	0.915664	0.0094385	1	0.411533	0.594056	-	-
0.254524	-0.0423365	0.080699	0.557062	0.477255	1.07454	0.194746	0.161683	0.55746	Q96A33	CCDC47	Q96A33	CCD47_HUMAN	>sp|Q96A33|CCD47_HUMAN PAT complex subunit CCDC47 OS=Homo sapiens OX=9606 GN=CCDC47 PE=1 SV=1	9	1.67267	0.0208723	0.906315	0.155235	0.815555	0.403046	+	-
1.24901	0.980867	1.23692	0.924924	-4.00806	-3.96917	1.66857	1.77682	1.32372	Q16204	CCDC6	Q16204	CCDC6_HUMAN	>sp|Q16204|CCDC6_HUMAN Coiled-coil domain-containing protein 6 OS=Homo sapiens OX=9606 GN=CCDC6 PE=1 SV=2	4	0	0.959882	1.55722	0.0256045	1.12751	0.223228	-	+
0.864029	0.692858	0.510838	-1.56471	-0.177877	-4.47113	-1.28021	-1.65827	-2.69211	Q9H6F5	CCDC86	Q9H6F5	CCD86_HUMAN	>sp|Q9H6F5|CCD86_HUMAN Coiled-coil domain-containing protein 86 OS=Homo sapiens OX=9606 GN=CCDC86 PE=1 SV=1	2	0.0134972	1	0.000891422	1	0.0500446	0.941761	-	-
-3.28053	-3.11197	-2.97947	-1.17645	-1.31759	-4.57362	-0.700579	-0.600469	-0.997993	Q96F63	CCDC97	Q96F63	CCD97_HUMAN	>sp|Q96F63|CCD97_HUMAN Coiled-coil domain-containing protein 97 OS=Homo sapiens OX=9606 GN=CCDC97 PE=1 SV=1	2	3.50279	0	4.3456	0.00255073	0.643075	0.38275	+	+
-3.15082	-3.61789	-3.62295	0.655831	0.474738	-0.598598	0.614052	0.235465	0.67098	O00622	CCN1	O00622	CCN1_HUMAN	>sp|O00622|CCN1_HUMAN CCN family member 1 OS=Homo sapiens OX=9606 GN=CCN1 PE=1 SV=1	8	3.30609	0.000990228	4.65559	0.00302439	0.326717	0.690075	+	+
-2.77297	-4.1079	-1.74487	0.21022	0.16935	-0.336449	0.908876	1.14176	0.613673	P24863	CCNC	P24863	CCNC_HUMAN	>sp|P24863|CCNC_HUMAN Cyclin-C OS=Homo sapiens OX=9606 GN=CCNC PE=1 SV=2	2	2.12611	0.00793197	2.53681	0.00402882	1.70052	0.196	+	+
-1.65383	-2.74348	-0.82186	-0.227357	-0.302814	0.129824	-0.222011	-0.474568	-0.0134468	O75909	CCNK	O75909	CCNK_HUMAN	>sp|O75909|CCNK_HUMAN Cyclin-K OS=Homo sapiens OX=9606 GN=CCNK PE=1 SV=2	4	1.61578	0.0240305	1.53489	0.026728	0.212336	0.842849	+	+
-2.29109	-2.41071	-2.48843	-1.22073	-1.52229	-0.562552	-1.38854	-1.42833	-1.94695	O60563	CCNT1	O60563	CCNT1_HUMAN	>sp|O60563|CCNT1_HUMAN Cyclin-T1 OS=Homo sapiens OX=9606 GN=CCNT1 PE=1 SV=1	3	2.25966	0.00677154	2.19349	0.00706576	0.655388	0.438524	+	+
3.30356	3.12635	3.38338	2.77999	2.6454	2.03842	2.65408	3.00727	2.92411	P78371	CCT2	P78371	TCPB_HUMAN	>sp|P78371|TCPB_HUMAN T-complex protein 1 subunit beta OS=Homo sapiens OX=9606 GN=CCT2 PE=1 SV=4	37	0.00681723	1	0.00773285	1	0.674228	0.460954	-	-
3.60073	3.26915	3.67443	3.18311	3.19144	2.80841	2.91436	3.07598	3.16029	P49368	CCT3	P49368	TCPG_HUMAN	>sp|P49368|TCPG_HUMAN T-complex protein 1 subunit gamma OS=Homo sapiens OX=9606 GN=CCT3 PE=1 SV=4	34	0.0138608	1	0.00702838	1	0.0247961	0.982684	-	-
3.83574	3.5216	3.71864	3.42021	3.27048	3.38595	3.15441	3.27836	3.25773	P50991	CCT4	P50991	TCPD_HUMAN	>sp|P50991|TCPD_HUMAN T-complex protein 1 subunit delta OS=Homo sapiens OX=9606 GN=CCT4 PE=1 SV=4	31	0.00681433	1	0.00210585	1	1.01815	0.594546	-	-
2.52692	2.54186	2.67251	3.1988	3.12148	3.23986	2.78409	3.19193	3.13776	P48643	CCT5	P48643	TCPE_HUMAN	>sp|P48643|TCPE_HUMAN T-complex protein 1 subunit epsilon OS=Homo sapiens OX=9606 GN=CCT5 PE=1 SV=1	33	3.63127	0	1.85093	0.0129852	0.489024	0.689962	+	+
4.3053	3.95754	4.29136	3.04616	2.79828	2.80137	2.57079	3.44654	2.78684	P40227	CCT6A	P40227	TCPZ_HUMAN	>sp|P40227|TCPZ_HUMAN T-complex protein 1 subunit zeta OS=Homo sapiens OX=9606 GN=CCT6A PE=1 SV=3	20	0.000162167	1	0.00263279	1	0.0667167	0.941854	-	-
2.54778	1.97056	2.28918	2.15189	1.96027	1.8086	1.87671	1.98006	2.103	Q99832	CCT7	Q99832	TCPH_HUMAN	>sp|Q99832|TCPH_HUMAN T-complex protein 1 subunit eta OS=Homo sapiens OX=9606 GN=CCT7 PE=1 SV=2	31	0.0464162	1	0.0433797	1	0.037066	0.979079	-	-
4.1817	3.93581	4.07346	3.72985	3.53394	3.34472	3.36063	3.72535	3.5224	P50990	CCT8	P50990	TCPQ_HUMAN	>sp|P50990|TCPQ_HUMAN T-complex protein 1 subunit theta OS=Homo sapiens OX=9606 GN=CCT8 PE=1 SV=4	36	0.0035284	1	0.00311933	1	8.68e-05	0.999946	-	-
-0.476262	0.221542	0.0570183	3.43425	3.20399	3.04157	3.71629	2.53168	2.28545	Q6YHK3	CD109	Q6YHK3	CD109_HUMAN	>sp|Q6YHK3|CD109_HUMAN CD109 antigen OS=Homo sapiens OX=9606 GN=CD109 PE=1 SV=2	38	4.09134	0	2.69805	0.00269983	0.347473	0.66547	+	+
2.15399	1.29155	1.80788	1.45273	1.10161	-0.113938	0.83552	0.502981	-0.000721931	P16070	CD44	P16070	CD44_HUMAN	>sp|P16070|CD44_HUMAN CD44 antigen OS=Homo sapiens OX=9606 GN=CD44 PE=1 SV=3	8	0.0351653	1	0.00439636	1	0.276884	0.729053	-	-
2.81446	3.05863	3.19443	5.95713	5.69615	5.25513	6.04659	4.81075	4.78874	P08174	CD55	P08174	DAF_HUMAN	>sp|P08174|DAF_HUMAN Complement decay-accelerating factor OS=Homo sapiens OX=9606 GN=CD55 PE=1 SV=4	27	3.74453	0	2.45593	0.00474255	0.38171	0.625611	+	+
-0.0620604	0.183744	0.201764	4.75584	4.42907	3.88291	4.70828	3.90571	3.25711	P13987	CD59	P13987	CD59_HUMAN	>sp|P13987|CD59_HUMAN CD59 glycoprotein OS=Homo sapiens OX=9606 GN=CD59 PE=1 SV=1	7	4.33154	0	3.37262	0.00133333	0.335314	0.668941	+	+
-3.41498	-3.05267	-3.88629	-3.53056	-3.16432	-4.14929	-3.30339	-3.62766	-4.73968	Q12834	CDC20	Q12834	CDC20_HUMAN	>sp|Q12834|CDC20_HUMAN Cell division cycle protein 20 homolog OS=Homo sapiens OX=9606 GN=CDC20 PE=1 SV=2	2	0.182346	1	0.1044	1	0.204043	0.800935	-	-
-1.26421	-0.115962	-1.47632	-1.36966	-1.19253	-0.299774	-1.21772	-0.94896	-0.503308	P30260	CDC27	P30260	CDC27_HUMAN	>sp|P30260|CDC27_HUMAN Cell division cycle protein 27 homolog OS=Homo sapiens OX=9606 GN=CDC27 PE=1 SV=2	2	0.299924	0.881985	0.346116	0.831387	0.0565119	0.944234	-	-
1.4213	1.12498	1.28243	1.03465	0.583447	1.19672	0.513474	0.962383	0.691806	P60953	CDC42	P60953	CDC42_HUMAN	>sp|P60953|CDC42_HUMAN Cell division control protein 42 homolog OS=Homo sapiens OX=9606 GN=CDC42 PE=1 SV=2	6	0.0386708	1	0.00520932	1	0.406415	0.672071	-	-
-0.551737	-0.276159	-0.372222	2.61543	2.14709	3.27458	2.12658	2.14311	2.13159	Q00587	CDC42EP1	Q00587	BORG5_HUMAN	>sp|Q00587|BORG5_HUMAN Cdc42 effector protein 1 OS=Homo sapiens OX=9606 GN=CDC42EP1 PE=1 SV=1	12	3.40069	0.000231047	5.50896	0	0.767499	0.388359	+	+
-3.90359	-3.46539	-1.97452	0.653993	0.283941	-0.714025	-0.165794	0.11032	1.15836	Q9NRR8	CDC42SE1	Q9NRR8	C42S1_HUMAN	>sp|Q9NRR8|C42S1_HUMAN CDC42 small effector protein 1 OS=Homo sapiens OX=9606 GN=CDC42SE1 PE=1 SV=1	2	2.25849	0.00675467	2.39775	0.00494915	0.196085	0.80277	+	+
4.61546	4.33523	4.51834	4.99124	4.7556	3.57999	5.91828	5.13352	5.58946	Q99459	CDC5L	Q99459	CDC5L_HUMAN	>sp|Q99459|CDC5L_HUMAN Cell division cycle 5-like protein OS=Homo sapiens OX=9606 GN=CDC5L PE=1 SV=2	68	0.267667	0.921933	2.2234	0.00704983	1.05465	0.267362	-	+
0.136126	-0.177794	0.191691	1.02377	0.886729	0.387193	-0.220753	-0.309047	0.0505762	Q6P1J9	CDC73	Q6P1J9	CDC73_HUMAN	>sp|Q6P1J9|CDC73_HUMAN Parafibromin OS=Homo sapiens OX=9606 GN=CDC73 PE=1 SV=1	18	1.77592	0.0162353	0.0591918	1	1.85508	0.158514	+	-
1.30181	1.2097	1.19628	1.41521	1.11747	2.24671	1.50925	1.296	0.891229	P06493	CDK1	P06493	CDK1_HUMAN	>sp|P06493|CDK1_HUMAN Cyclin-dependent kinase 1 OS=Homo sapiens OX=9606 GN=CDK1 PE=1 SV=3	9	0.75433	0.2736	0.294413	0.896406	0.398161	0.625344	-	-
-1.0075	-1.21288	-0.895586	-0.817318	-0.988	-1.07714	-0.88903	-0.996337	-1.2258	P21127	CDK11B	P21127	CD11B_HUMAN	>sp|P21127|CD11B_HUMAN Cyclin-dependent kinase 11B OS=Homo sapiens OX=9606 GN=CDK11B PE=1 SV=4	5	0.558701	0.529966	0.304878	0.880994	0.239969	0.849548	-	-
1.27628	1.75134	1.85144	-2.59661	-2.87102	-2.11585	-2.24267	-2.50596	-2.18487	Q9NYV4	CDK12	Q9NYV4	CDK12_HUMAN	>sp|Q9NYV4|CDK12_HUMAN Cyclin-dependent kinase 12 OS=Homo sapiens OX=9606 GN=CDK12 PE=1 SV=2	7	2.72756e-05	1	9.06e-06	1	0.37582	0.694692	-	-
-2.69482	-3.6314	-2.46922	0.339725	-0.133853	-0.400967	1.11726	0.815452	0.622676	Q9BWU1	CDK19	Q9BWU1	CDK19_HUMAN	>sp|Q9BWU1|CDK19_HUMAN Cyclin-dependent kinase 19 OS=Homo sapiens OX=9606 GN=CDK19 PE=1 SV=1	5	2.93264	0.00253547	3.52726	0.00132127	1.614	0.203912	+	+
1.15133	0.74625	0.901131	0.940812	0.602063	1.77949	0.948593	1.0927	0.518147	P24941	CDK2	P24941	CDK2_HUMAN	>sp|P24941|CDK2_HUMAN Cyclin-dependent kinase 2 OS=Homo sapiens OX=9606 GN=CDK2 PE=1 SV=2	5	0.480756	0.649173	0.194585	1	0.25954	0.760367	-	-
-3.04056	-2.4059	-4.22339	-0.88087	-1.11902	-0.328205	-0.99808	-2.43201	-2.50656	Q96SN8	CDK5RAP2	Q96SN8	CK5P2_HUMAN	>sp|Q96SN8|CK5P2_HUMAN CDK5 regulatory subunit-associated protein 2 OS=Homo sapiens OX=9606 GN=CDK5RAP2 PE=1 SV=5	3	2.16668	0.00797658	1.00824	0.111232	1.03873	0.269126	+	-
-1.3927	-0.916237	-0.980266	-0.637316	-0.708291	-0.136983	-0.666162	-1.60751	-1.78281	P50750	CDK9	P50750	CDK9_HUMAN	>sp|P50750|CDK9_HUMAN Cyclin-dependent kinase 9 OS=Homo sapiens OX=9606 GN=CDK9 PE=1 SV=3	4	1.51198	0.0296162	0.135262	1	1.0316	0.287257	+	-
-1.24856	-2.25055	-1.47521	-1.13705	-1.29762	-1.62712	-0.727985	-1.03647	-2.08614	P42771	CDKN2A	P42771	CDN2A_HUMAN	>sp|P42771|CDN2A_HUMAN Cyclin-dependent kinase inhibitor 2A OS=Homo sapiens OX=9606 GN=CDKN2A PE=1 SV=2	3	0.681529	0.353661	0.59852	0.463598	0.0557852	0.943714	-	-
1.00549	0.466413	0.953744	0.330796	0.242925	1.0036	0.660372	0.422046	0.424843	Q9NXV6	CDKN2AIP	Q9NXV6	CARF_HUMAN	>sp|Q9NXV6|CARF_HUMAN CDKN2A-interacting protein OS=Homo sapiens OX=9606 GN=CDKN2AIP PE=1 SV=3	15	0.0948848	1	0.0411078	1	0.0311139	0.978924	-	-
-0.217455	1.29529	0.647615	2.4972	4.38294	1.4139	3.07825	4.91158	5.83656	Q15517	CDSN	Q15517	CDSN_HUMAN	>sp|Q15517|CDSN_HUMAN Corneodesmosin OS=Homo sapiens OX=9606 GN=CDSN PE=1 SV=3	5	1.35972	0.0416996	2.22565	0.0069884	0.70929	0.342514	+	+
-0.0630455	0.12424	0.187891	-0.563829	-0.950072	0.182656	-0.780287	0.0719247	-1.1394	Q03701	CEBPZ	Q03701	CEBPZ_HUMAN	>sp|Q03701|CEBPZ_HUMAN CCAAT/enhancer-binding protein zeta OS=Homo sapiens OX=9606 GN=CEBPZ PE=1 SV=3	2	0.0450717	1	0.0290906	1	0.129151	0.863531	-	-
-3.06621	3.87978	-2.59818	-0.768524	-0.989253	-0.853555	-1.09912	-1.40747	-1.6953	Q9UPN4	CEP131	Q9UPN4	CP131_HUMAN	>sp|Q9UPN4|CP131_HUMAN Centrosomal protein of 131 kDa OS=Homo sapiens OX=9606 GN=CEP131 PE=1 SV=3	14	0.262854	0.927468	0.200017	1	1.34903	0.269625	-	-
-3.47487	-3.61611	-3.45422	0.18014	0.327942	-0.148544	0.0157404	0.0387349	0.11175	O94986	CEP152	O94986	CE152_HUMAN	>sp|O94986|CE152_HUMAN Centrosomal protein of 152 kDa OS=Homo sapiens OX=9606 GN=CEP152 PE=1 SV=4	4	5.0686	0	6.66506	0	0.16929	0.878787	+	+
-2.71067	-2.62295	-2.67027	-0.487087	-0.828519	0.192663	-0.28293	-0.263439	-0.74144	Q5SW79	CEP170	Q5SW79	CE170_HUMAN	>sp|Q5SW79|CE170_HUMAN Centrosomal protein of 170 kDa OS=Homo sapiens OX=9606 GN=CEP170 PE=1 SV=1	5	3.0979	0.0016973	4.14003	0.00197753	0.0560874	0.945865	+	+
-3.39114	-3.91443	-3.67097	-2.86407	-2.86504	-2.73967	-2.12317	-2.53867	-1.91955	Q5VT06	CEP350	Q5VT06	CE350_HUMAN	>sp|Q5VT06|CE350_HUMAN Centrosome-associated protein 350 OS=Homo sapiens OX=9606 GN=CEP350 PE=1 SV=1	8	2.52563	0.0048	2.76126	0.00292806	1.55079	0.227236	+	+
-2.721	-3.5508	-3.08819	0.561257	-1.5336	0.196413	2.70671	2.46557	2.93069	O95684	CEP43	O95684	CEP43_HUMAN	>sp|O95684|CEP43_HUMAN Centrosomal protein 43 OS=Homo sapiens OX=9606 GN=CEP43 PE=1 SV=1	4	2.14733	0.0079261	4.83146	0.00213333	1.9606	0.0789286	+	+
-1.61678	-1.73361	-1.4061	-0.0253086	-0.124203	-1.07585	0.137527	0.434016	0.0829515	Q9C0F1	CEP44	Q9C0F1	CEP44_HUMAN	>sp|Q9C0F1|CEP44_HUMAN Centrosomal protein of 44 kDa OS=Homo sapiens OX=9606 GN=CEP44 PE=1 SV=2	3	1.85675	0.0136489	3.91831	0.00141935	0.824323	0.356455	+	+
-2.66805	-2.77084	-4.0746	-0.702026	-0.867708	-2.86146	0.234071	-1.23158	-2.1403	Q53EZ4	CEP55	Q53EZ4	CEP55_HUMAN	>sp|Q53EZ4|CEP55_HUMAN Centrosomal protein of 55 kDa OS=Homo sapiens OX=9606 GN=CEP55 PE=1 SV=3	3	1.25833	0.0557108	1.5092	0.0279748	0.165814	0.822688	-	+
-2.15706	-0.415995	-1.4646	-1.60248	-1.48017	-1.12435	-1.66929	-0.654987	-0.175378	Q6P2H3	CEP85	Q6P2H3	CEP85_HUMAN	>sp|Q6P2H3|CEP85_HUMAN Centrosomal protein of 85 kDa OS=Homo sapiens OX=9606 GN=CEP85 PE=1 SV=1	3	0.267488	0.921372	0.613193	0.440615	0.542907	0.485211	-	-
0.916657	0.701216	0.923361	1.88762	1.87187	1.83744	2.49867	2.3088	2.62166	Q9Y6A4	CFAP20	Q9Y6A4	CFA20_HUMAN	>sp|Q9Y6A4|CFA20_HUMAN Cilia- and flagella-associated protein 20 OS=Homo sapiens OX=9606 GN=CFAP20 PE=1 SV=1	4	4.08277	0	4.11828	0.00187234	2.56965	0.13545	+	+
4.59001	3.99088	4.14467	5.70295	5.55525	4.7851	5.11894	5.36939	5.81958	P23528	CFL1	P23528	COF1_HUMAN	>sp|P23528|COF1_HUMAN Cofilin-1 OS=Homo sapiens OX=9606 GN=CFL1 PE=1 SV=3	22	1.81932	0.0151204	2.22676	0.00692683	0.0894753	0.912942	+	+
0.266706	-0.438235	0.270103	2.59254	2.35256	0.107279	1.6576	1.84781	2.4939	Q9Y281	CFL2	Q9Y281	COF2_HUMAN	>sp|Q9Y281|COF2_HUMAN Cofilin-2 OS=Homo sapiens OX=9606 GN=CFL2 PE=1 SV=1	6	1.23597	0.0585665	2.62755	0.00332298	0.140647	0.850254	-	+
-2.95768	-3.11722	-1.43801	1.4122	1.244	0.630819	1.045	-0.00405359	-0.180838	Q9P2M7	CGN	Q9P2M7	CING_HUMAN	>sp|Q9P2M7|CING_HUMAN Cingulin OS=Homo sapiens OX=9606 GN=CGN PE=1 SV=2	28	2.75107	0.00297936	2.17935	0.0071804	0.833247	0.342761	+	+
-3.97191	-2.99566	-3.77569	-2.9457	-3.43386	-3.56947	-1.67817	-2.27117	-3.30351	Q13111	CHAF1A	Q13111	CAF1A_HUMAN	>sp|Q13111|CAF1A_HUMAN Chromatin assembly factor 1 subunit A OS=Homo sapiens OX=9606 GN=CHAF1A PE=1 SV=3	2	0.606231	0.458929	1.27317	0.0492297	0.813623	0.343177	-	+
0.682625	1.26279	0.375202	0.290858	-0.265883	-0.385759	-1.17126	-0.183854	0.237945	Q9Y6H1	CHCHD2	Q9Y6H1	CHCH2_HUMAN	>sp|Q9Y6H1|CHCH2_HUMAN Coiled-coil-helix-coiled-coil-helix domain-containing protein 2 OS=Homo sapiens OX=9606 GN=CHCHD2 PE=1 SV=1	4	0.0121525	1	0.0178059	1	0.209207	0.800867	-	-
0.952081	0.491514	0.884139	2.17191	1.50815	2.39577	3.55424	2.38742	2.2493	Q9NX63	CHCHD3	Q9NX63	MIC19_HUMAN	>sp|Q9NX63|MIC19_HUMAN MICOS complex subunit MIC19 OS=Homo sapiens OX=9606 GN=CHCHD3 PE=1 SV=1	7	2.13886	0.00785355	2.25383	0.00674852	0.647145	0.4152	+	+
-3.11359	-4.03193	-3.66224	-1.00144	-1.43159	-0.92361	-1.55665	-3.91662	-3.4217	O14646	CHD1	O14646	CHD1_HUMAN	>sp|O14646|CHD1_HUMAN Chromodomain-helicase-DNA-binding protein 1 OS=Homo sapiens OX=9606 GN=CHD1 PE=1 SV=2	2	3.18147	0.00184164	0.670751	0.359639	1.17981	0.227757	+	-
-2.23689	-0.0625257	-1.54269	-1.36527	-1.51718	-1.36148	-0.775789	-1.85996	-1.01922	Q12873	CHD3	Q12873	CHD3_HUMAN	>sp|Q12873|CHD3_HUMAN Chromodomain-helicase-DNA-binding protein 3 OS=Homo sapiens OX=9606 GN=CHD3 PE=1 SV=3	8	0.238535	0.961753	0.330143	0.848697	0.231699	0.7961	-	-
0.940395	0.75346	1.06901	0.756301	0.579946	0.726655	1.21036	0.882284	0.756525	Q14839	CHD4	Q14839	CHD4_HUMAN	>sp|Q14839|CHD4_HUMAN Chromodomain-helicase-DNA-binding protein 4 OS=Homo sapiens OX=9606 GN=CHD4 PE=1 SV=2	32	0.0208688	1	0.362117	0.811874	0.833391	0.460259	-	-
-2.03975	-2.45279	-3.30646	-0.793588	-1.08138	-0.333925	-0.793159	-1.3317	-3.67201	Q9P2D1	CHD7	Q9P2D1	CHD7_HUMAN	>sp|Q9P2D1|CHD7_HUMAN Chromodomain-helicase-DNA-binding protein 7 OS=Homo sapiens OX=9606 GN=CHD7 PE=1 SV=3	3	2.20423	0.00736385	0.580993	0.489839	0.586572	0.416438	+	-
4.86919	4.58527	4.71953	4.30913	4.21219	3.42761	4.86748	4.7218	5.20546	Q8IWX8	CHERP	Q8IWX8	CHERP_HUMAN	>sp|Q8IWX8|CHERP_HUMAN Calcium homeostasis endoplasmic reticulum protein OS=Homo sapiens OX=9606 GN=CHERP PE=1 SV=3	52	0.0139726	1	0.85658	0.183368	1.40877	0.22117	-	-
-1.31745	-0.632219	-0.416604	0.418354	-0.21016	0.800594	0.968648	0.278999	-0.229398	Q9H444	CHMP4B	Q9H444	CHM4B_HUMAN	>sp|Q9H444|CHM4B_HUMAN Charged multivesicular body protein 4b OS=Homo sapiens OX=9606 GN=CHMP4B PE=1 SV=1	2	1.61584	0.0240508	1.504	0.0280878	0.00226173	0.996542	+	+
0.217772	0.355419	0.582314	-0.85392	-0.853022	1.14105	-3.28912	-0.849246	-2.98286	Q9UHD1	CHORDC1	Q9UHD1	CHRD1_HUMAN	>sp|Q9UHD1|CHRD1_HUMAN Cysteine and histidine-rich domain-containing protein 1 OS=Homo sapiens OX=9606 GN=CHORDC1 PE=1 SV=2	3	0.10849	1	0.00514587	1	1.00991	0.251357	-	-
-2.71583	-2.57569	-2.44974	-1.54679	-1.53473	-1.13844	-1.07399	-1.101	-0.458074	Q8WVB6	CHTF18	Q8WVB6	CTF18_HUMAN	>sp|Q8WVB6|CTF18_HUMAN Chromosome transmission fidelity protein 18 homolog OS=Homo sapiens OX=9606 GN=CHTF18 PE=1 SV=1	2	3.09296	0.00167914	3.09811	0.00248958	0.995709	0.336463	+	+
-2.91621	-2.78452	-4.08698	-0.431285	-0.944414	0.191059	0.0327797	-0.615921	-0.57947	Q9Y3Y2	CHTOP	Q9Y3Y2	CHTOP_HUMAN	>sp|Q9Y3Y2|CHTOP_HUMAN Chromatin target of PRMT1 protein OS=Homo sapiens OX=9606 GN=CHTOP PE=1 SV=2	2	2.55378	0.00483779	2.762	0.00293333	0.00617685	0.993071	+	+
1.5218	0.340491	0.802164	-0.80637	-1.19038	-3.67771	-0.928009	-0.448616	-0.990583	Q14011	CIRBP	Q14011	CIRBP_HUMAN	>sp|Q14011|CIRBP_HUMAN Cold-inducible RNA-binding protein OS=Homo sapiens OX=9606 GN=CIRBP PE=1 SV=1	2	0.00594191	1	0.00261083	1	0.529914	0.453412	-	-
-0.0936108	-1.33204	-0.717214	-0.787054	-1.07342	-0.281816	-1.28087	-0.636529	-0.690866	Q9NZ45	CISD1	Q9NZ45	CISD1_HUMAN	>sp|Q9NZ45|CISD1_HUMAN CDGSH iron-sulfur domain-containing protein 1 OS=Homo sapiens OX=9606 GN=CISD1 PE=1 SV=1	3	0.301178	0.880243	0.195903	1	0.192003	0.830526	-	-
-3.53077	-2.82358	-4.35198	-0.915621	-1.1129	-1.93901	0.209473	-1.10737	-1.53466	O14578	CIT	O14578	CTRO_HUMAN	>sp|O14578|CTRO_HUMAN Citron Rho-interacting kinase OS=Homo sapiens OX=9606 GN=CIT PE=1 SV=2	10	2.14612	0.00790783	2.10085	0.00811052	0.347064	0.640532	+	+
3.16674	2.86936	3.15066	1.36363	1.28057	1.88182	1.3605	1.82813	1.49428	Q07065	CKAP4	Q07065	CKAP4_HUMAN	>sp|Q07065|CKAP4_HUMAN Cytoskeleton-associated protein 4 OS=Homo sapiens OX=9606 GN=CKAP4 PE=1 SV=2	28	0.000396943	1	0.000193958	1	0.0788075	0.934753	-	-
0.828504	0.292278	0.709258	0.231503	-4.75337	0.465402	-0.196479	0.117007	-4.54954	Q14008	CKAP5	Q14008	CKAP5_HUMAN	>sp|Q14008|CKAP5_HUMAN Cytoskeleton-associated protein 5 OS=Homo sapiens OX=9606 GN=CKAP5 PE=1 SV=3	2	0.0791298	1	0.0162524	1	0.02821	0.970939	-	-
1.80785	1.29125	1.76654	-0.936153	-0.803324	-1.82752	-1.1768	-0.176671	-0.25386	P12277	CKB	P12277	KCRB_HUMAN	>sp|P12277|KCRB_HUMAN Creatine kinase B-type OS=Homo sapiens OX=9606 GN=CKB PE=1 SV=1	2	0.000321274	1	0.000860453	1	0.64962	0.418769	-	-
-0.837367	-1.07108	-0.862197	-3.61989	-2.18997	-1.13891	-2.8595	-3.02425	-4.42413	Q7Z460	CLASP1	Q7Z460	CLAP1_HUMAN	>sp|Q7Z460|CLAP1_HUMAN CLIP-associating protein 1 OS=Homo sapiens OX=9606 GN=CLASP1 PE=1 SV=1	2	0.0283232	1	0.00162257	1	0.569878	0.428833	-	-
1.54296	1.34356	1.22048	0.871441	0.839702	1.07631	1.49118	1.54345	1.20069	O00299	CLIC1	O00299	CLIC1_HUMAN	>sp|O00299|CLIC1_HUMAN Chloride intracellular channel protein 1 OS=Homo sapiens OX=9606 GN=CLIC1 PE=1 SV=4	4	0.0046497	1	0.409812	0.746653	1.68743	0.233514	-	-
0.551898	-0.0884075	0.668723	3.43899	3.11444	3.57794	2.93294	2.85623	2.74881	Q14677	CLINT1	Q14677	EPN4_HUMAN	>sp|Q14677|EPN4_HUMAN Clathrin interactor 1 OS=Homo sapiens OX=9606 GN=CLINT1 PE=1 SV=1	14	3.71341	0	3.5895	0.00118812	1.64464	0.228786	+	+
-3.38212	-3.39579	-3.01473	-1.17658	-1.06217	-1.23157	-1.41679	-1.3253	-1.2555	P49761	CLK3	P49761	CLK3_HUMAN	>sp|P49761|CLK3_HUMAN Dual specificity protein kinase CLK3 OS=Homo sapiens OX=9606 GN=CLK3 PE=1 SV=3	3	4.31589	0	4.18155	0.00217284	1.20857	0.469169	+	+
1.21583	1.38544	1.35601	0.703955	0.466463	-0.717332	0.379501	0.761525	1.16442	Q9H078	CLPB	Q9H078	CLPB_HUMAN	>sp|Q9H078|CLPB_HUMAN Caseinolytic peptidase B protein homolog OS=Homo sapiens OX=9606 GN=CLPB PE=1 SV=1	9	0.0127042	1	0.0170584	1	0.55297	0.471454	-	-
0.0545158	-0.492179	-0.459759	1.21114	0.767987	1.1461	1.15831	0.270423	0.161361	Q96KA5	CLPTM1L	Q96KA5	CLP1L_HUMAN	>sp|Q96KA5|CLP1L_HUMAN Cleft lip and palate transmembrane protein 1-like protein OS=Homo sapiens OX=9606 GN=CLPTM1L PE=1 SV=1	2	2.70399	0.00331777	1.3778	0.0380193	0.674165	0.428073	+	+
1.79631	1.42935	1.80146	3.01648	2.65216	3.33471	2.78073	2.58188	2.57541	O76031	CLPX	O76031	CLPX_HUMAN	>sp|O76031|CLPX_HUMAN ATP-dependent Clp protease ATP-binding subunit clpX-like, mitochondrial OS=Homo sapiens OX=9606 GN=CLPX PE=1 SV=2	30	2.63081	0.00441216	2.93916	0.00281223	0.786324	0.428159	+	+
3.30914	2.6711	3.08954	4.91041	4.79324	4.3735	4.45464	4.57926	4.26827	P09496	CLTA	P09496	CLCA_HUMAN	>sp|P09496|CLCA_HUMAN Clathrin light chain A OS=Homo sapiens OX=9606 GN=CLTA PE=1 SV=1	11	2.89527	0.00244053	2.91034	0.00270588	0.623496	0.538958	+	+
1.53852	0.371531	1.30456	3.80964	3.79301	3.31265	3.19454	3.40667	3.25155	P09497	CLTB	P09497	CLCB_HUMAN	>sp|P09497|CLCB_HUMAN Clathrin light chain B OS=Homo sapiens OX=9606 GN=CLTB PE=1 SV=1	5	2.85228	0.00246347	2.7413	0.00284119	0.947762	0.387824	+	+
4.1429	3.96364	4.2822	5.34287	5.11335	4.68873	4.81238	4.87583	4.56892	Q00610	CLTC	Q00610	CLH1_HUMAN	>sp|Q00610|CLH1_HUMAN Clathrin heavy chain 1 OS=Homo sapiens OX=9606 GN=CLTC PE=1 SV=5	125	2.20613	0.00739952	2.34554	0.00606533	0.624386	0.510642	+	+
-2.64354	-3.67905	-3.63255	-0.434308	-0.297019	0.0178499	-0.504743	1.36373	0.54809	P10909	CLU	P10909	CLUS_HUMAN	>sp|P10909|CLUS_HUMAN Clusterin OS=Homo sapiens OX=9606 GN=CLU PE=1 SV=1	4	3.27582	0.000962025	2.69596	0.00269536	0.563278	0.457252	+	+
-0.418324	0.883618	-0.598592	-0.935044	-0.788151	0.721521	-0.753268	-1.3113	-1.67754	Q8NFW8	CMAS	Q8NFW8	NEUA_HUMAN	>sp|Q8NFW8|NEUA_HUMAN N-acylneuraminate cytidylyltransferase OS=Homo sapiens OX=9606 GN=CMAS PE=1 SV=2	2	0.188015	1	0.0198431	1	0.701742	0.377308	-	-
-0.84676	-2.84279	-1.29659	-1.27473	-1.16756	-1.37983	-1.05275	-0.946719	-1.12846	P62633	CNBP	P62633	CNBP_HUMAN	>sp|P62633|CNBP_HUMAN CCHC-type zinc finger nucleic acid binding protein OS=Homo sapiens OX=9606 GN=CNBP PE=1 SV=1	4	0.554542	0.537124	0.738665	0.278999	1.33916	0.388122	-	-
-1.3161	-1.1518	-1.54384	-0.228947	-0.518812	-0.344631	-0.554747	-0.884871	-0.802173	Q9H8M5	CNNM2	Q9H8M5	CNNM2_HUMAN	>sp|Q9H8M5|CNNM2_HUMAN Metal transporter CNNM2 OS=Homo sapiens OX=9606 GN=CNNM2 PE=1 SV=2	2	2.93162	0.00252968	2.06105	0.0086971	1.37463	0.308696	+	+
-0.846167	-1.46264	-0.816078	-0.152786	-0.476318	0.0358477	0.0371513	0.046289	-3.64275	A5YKK6	CNOT1	A5YKK6	CNOT1_HUMAN	>sp|A5YKK6|CNOT1_HUMAN CCR4-NOT transcription complex subunit 1 OS=Homo sapiens OX=9606 GN=CNOT1 PE=1 SV=2	3	1.81107	0.0152686	1.84881	0.0129733	0.328839	0.627876	+	+
-0.702394	1.61684	0.352747	0.181995	-0.12158	0.38434	0.353867	-0.0573201	0.211133	P09543	CNP	P09543	CN37_HUMAN	>sp|P09543|CN37_HUMAN 2',3'-cyclic-nucleotide 3'-phosphodiesterase OS=Homo sapiens OX=9606 GN=CNP PE=1 SV=2	7	0.190435	1	0.196879	1	0.0374111	0.975504	-	-
1.97452	1.17063	1.52544	0.187219	0.0419312	-2.79505	-0.768855	0.438861	0.389128	Q9Y2B0	CNPY2	Q9Y2B0	CNPY2_HUMAN	>sp|Q9Y2B0|CNPY2_HUMAN Protein canopy homolog 2 OS=Homo sapiens OX=9606 GN=CNPY2 PE=1 SV=1	4	0.0161592	1	0.00621213	1	0.346133	0.616919	-	-
-3.13071	-3.9121	-3.49031	6.207	6.02515	6.25646	6.71201	6.19094	6.41102	Q9C0A0	CNTNAP4	Q9C0A0	CNTP4_HUMAN	>sp|Q9C0A0|CNTP4_HUMAN Contactin-associated protein-like 4 OS=Homo sapiens OX=9606 GN=CNTNAP4 PE=1 SV=3	2	5.97167	0	5.7801	0	0.75947	0.47606	+	+
0.565148	-0.359187	0.149873	-1.68246	-2.67635	-1.88958	-2.50644	-2.03044	-2.7106	Q96BR5	COA7	Q96BR5	COA7_HUMAN	>sp|Q96BR5|COA7_HUMAN Cytochrome c oxidase assembly factor 7 OS=Homo sapiens OX=9606 GN=COA7 PE=1 SV=2	3	0.00119652	1	0.000354389	1	0.385513	0.641661	-	-
-0.386997	-0.553328	-0.723557	-1.99353	-2.33618	-1.29108	-1.44103	-1.94916	-2.73581	Q13057	COASY	Q13057	COASY_HUMAN	>sp|Q13057|COASY_HUMAN Bifunctional coenzyme A synthase OS=Homo sapiens OX=9606 GN=COASY PE=1 SV=4	3	0.00326713	1	0.00408332	1	0.126934	0.866411	-	-
-5.95024	-2.72554	-3.9233	1.37081	1.04074	0.517076	1.27957	0.281909	0.0784969	O75128	COBL	O75128	COBL_HUMAN	>sp|O75128|COBL_HUMAN Protein cordon-bleu OS=Homo sapiens OX=9606 GN=COBL PE=1 SV=2	10	2.52176	0.00492355	2.32951	0.00612671	0.408186	0.605143	+	+
0.369905	-0.120047	0.218058	1.47862	1.40242	0.730907	1.65976	1.43566	1.37885	Q8NBJ5	COLGALT1	Q8NBJ5	GT251_HUMAN	>sp|Q8NBJ5|GT251_HUMAN Procollagen galactosyltransferase 1 OS=Homo sapiens OX=9606 GN=COLGALT1 PE=1 SV=1	9	2.00753	0.00967126	3.1658	0.0022806	0.496727	0.590297	+	+
0.969973	0.960006	1.19931	0.184507	0.0367174	0.567495	0.518363	-0.0128427	0.401259	P21964	COMT	P21964	COMT_HUMAN	>sp|P21964|COMT_HUMAN Catechol O-methyltransferase OS=Homo sapiens OX=9606 GN=COMT PE=1 SV=2	5	0.00250203	1	0.00314176	1	0.0604311	0.950033	-	-
0.686177	0.367478	0.679558	1.45254	1.41251	-0.988093	2.18918	2.30323	2.68385	Q8NHY2	COP1	Q8NHY2	COP1_HUMAN	>sp|Q8NHY2|COP1_HUMAN E3 ubiquitin-protein ligase COP1 OS=Homo sapiens OX=9606 GN=COP1 PE=1 SV=1	14	0.320631	0.855567	3.53854	0.00133333	1.01	0.260812	-	+
2.00584	2.00491	2.08613	2.36854	2.21604	2.72512	2.29021	2.2698	1.88703	P53621	COPA	P53621	COPA_HUMAN	>sp|P53621|COPA_HUMAN Coatomer subunit alpha OS=Homo sapiens OX=9606 GN=COPA PE=1 SV=2	37	1.54002	0.0275796	0.665097	0.367055	0.650471	0.503873	+	-
1.83784	1.50182	1.90845	1.7833	1.39003	2.58685	1.17695	1.06784	0.658074	P53618	COPB1	P53618	COPB_HUMAN	>sp|P53618|COPB_HUMAN Coatomer subunit beta OS=Homo sapiens OX=9606 GN=COPB1 PE=1 SV=3	19	0.473867	0.657309	0.00390552	1	1.16034	0.251819	-	-
0.876272	0.666478	0.88768	0.460465	0.515307	0.94266	0.443217	0.854303	0.663711	P35606	COPB2	P35606	COPB2_HUMAN	>sp|P35606|COPB2_HUMAN Coatomer subunit beta' OS=Homo sapiens OX=9606 GN=COPB2 PE=1 SV=2	13	0.0884394	1	0.0764941	1	0.0247099	0.982135	-	-
0.808535	0.283133	0.9612	0.347996	0.140821	0.620174	0.0551767	0.123725	0.0738163	O14579	COPE	O14579	COPE_HUMAN	>sp|O14579|COPE_HUMAN Coatomer subunit epsilon OS=Homo sapiens OX=9606 GN=COPE PE=1 SV=3	7	0.0637768	1	0.00961397	1	0.952115	0.416022	-	-
0.956211	0.896718	0.966486	0.575246	0.144648	1.27316	0.347388	0.320722	0.144628	Q9Y678	COPG1	Q9Y678	COPG1_HUMAN	>sp|Q9Y678|COPG1_HUMAN Coatomer subunit gamma-1 OS=Homo sapiens OX=9606 GN=COPG1 PE=1 SV=1	14	0.110763	1	0.000124442	1	0.515357	0.537848	-	-
0.22525	-0.475186	-0.140194	-0.609314	-1.38437	-1.22991	-1.25546	-0.740659	-1.11794	Q9UNS2	COPS3	Q9UNS2	CSN3_HUMAN	>sp|Q9UNS2|CSN3_HUMAN COP9 signalosome complex subunit 3 OS=Homo sapiens OX=9606 GN=COPS3 PE=1 SV=3	3	0.00848284	1	0.0050939	1	0.0441276	0.962531	-	-
-0.626649	-0.595964	-0.416489	-0.0811157	-0.0140238	-0.0339556	-0.945913	-0.488584	-0.38764	Q9BT78	COPS4	Q9BT78	CSN4_HUMAN	>sp|Q9BT78|CSN4_HUMAN COP9 signalosome complex subunit 4 OS=Homo sapiens OX=9606 GN=COPS4 PE=1 SV=1	2	3.03952	0.00194924	0.206434	1	1.50911	0.235742	+	-
-2.31487	-3.32089	-2.84655	-1.61164	-1.94798	-0.0684118	-0.591943	-1.79954	-0.805911	Q8NI60	COQ8A	Q8NI60	COQ8A_HUMAN	>sp|Q8NI60|COQ8A_HUMAN Atypical kinase COQ8A, mitochondrial OS=Homo sapiens OX=9606 GN=COQ8A PE=1 SV=1	2	1.47595	0.0324356	1.99428	0.00986667	0.0731902	0.918978	+	+
-0.887022	-0.276588	-0.53053	0.527175	0.20472	-0.791334	-0.191511	-0.255497	-0.191311	Q9BR76	CORO1B	Q9BR76	COR1B_HUMAN	>sp|Q9BR76|COR1B_HUMAN Coronin-1B OS=Homo sapiens OX=9606 GN=CORO1B PE=1 SV=1	6	0.856779	0.192621	1.223	0.0572556	0.185297	0.827318	-	-
2.35551	2.08295	2.28451	4.02918	3.92281	1.32192	3.24872	3.44466	3.72588	Q9ULV4	CORO1C	Q9ULV4	COR1C_HUMAN	>sp|Q9ULV4|COR1C_HUMAN Coronin-1C OS=Homo sapiens OX=9606 GN=CORO1C PE=1 SV=1	34	0.706657	0.322542	3.10865	0.00254933	0.159918	0.827149	-	+
-3.48273	-4.26205	-2.15503	0.131733	-0.0982771	-0.895105	0.78163	0.641779	0.341775	Q92828	CORO2A	Q92828	COR2A_HUMAN	>sp|Q92828|COR2A_HUMAN Coronin-2A OS=Homo sapiens OX=9606 GN=CORO2A PE=1 SV=2	3	2.22329	0.00733089	2.76053	0.0029228	1.2204	0.243107	+	+
-2.84214	-3.43642	-3.45846	-0.958535	-1.95083	0.28471	-1.53327	-2.43498	-2.2162	Q7KZN9	COX15	Q7KZN9	COX15_HUMAN	>sp|Q7KZN9|COX15_HUMAN Cytochrome c oxidase assembly protein COX15 homolog OS=Homo sapiens OX=9606 GN=COX15 PE=1 SV=1	3	1.90469	0.0125549	1.90479	0.011491	0.780023	0.341133	+	+
2.63601	2.4435	2.67231	1.89097	1.64572	2.17213	1.00481	1.49002	1.5267	P13073	COX4I1	P13073	COX41_HUMAN	>sp|P13073|COX41_HUMAN Cytochrome c oxidase subunit 4 isoform 1, mitochondrial OS=Homo sapiens OX=9606 GN=COX4I1 PE=1 SV=1	5	0.00335253	1	0.000527606	1	1.16634	0.288991	-	-
1.08202	1.16998	0.492495	1.45377	1.41267	1.25146	0.289149	1.41499	0.409388	P20674	COX5A	P20674	COX5A_HUMAN	>sp|P20674|COX5A_HUMAN Cytochrome c oxidase subunit 5A, mitochondrial OS=Homo sapiens OX=9606 GN=COX5A PE=1 SV=2	2	1.2693	0.0543086	0.167283	1	0.857363	0.341178	-	-
3.74783	3.32906	3.52512	1.98218	1.85293	0.839191	1.78715	2.29639	2.01154	P10606	COX5B	P10606	COX5B_HUMAN	>sp|P10606|COX5B_HUMAN Cytochrome c oxidase subunit 5B, mitochondrial OS=Homo sapiens OX=9606 GN=COX5B PE=1 SV=2	3	0.00143214	1	0.000304563	1	0.535077	0.500062	-	-
-3.13813	-3.1116	-3.71613	-3.90893	-0.675687	-4.29269	-4.28394	0.0991979	-2.01749	P00450	CP	P00450	CERU_HUMAN	>sp|P00450|CERU_HUMAN Ceruloplasmin OS=Homo sapiens OX=9606 GN=CP PE=1 SV=1	2	0	0.96609	1.48756	0.0297001	0.201206	0.774904	-	+
-0.812684	-2.37213	-1.47902	-1.17746	1.41745	-0.651344	0.353755	1.55951	2.36854	Q9UI42	CPA4	Q9UI42	CBPA4_HUMAN	>sp|Q9UI42|CBPA4_HUMAN Carboxypeptidase A4 OS=Homo sapiens OX=9606 GN=CPA4 PE=1 SV=2	6	1.011	0.115445	2.10519	0.00799575	0.727292	0.341094	-	+
-4.17447	-3.1333	-3.92369	-0.393748	-0.260717	-0.86162	0.33215	-0.147582	0.143538	P14384	CPM	P14384	CBPM_HUMAN	>sp|P14384|CBPM_HUMAN Carboxypeptidase M OS=Homo sapiens OX=9606 GN=CPM PE=1 SV=2	6	3.36103	0.000439863	3.74583	0.0015	1.25713	0.268126	+	+
-0.407681	-0.404605	-0.632783	1.25778	1.07469	-0.245583	1.18694	1.11371	1.24914	Q99829	CPNE1	Q99829	CPNE1_HUMAN	>sp|Q99829|CPNE1_HUMAN Copine-1 OS=Homo sapiens OX=9606 GN=CPNE1 PE=1 SV=1	9	1.45553	0.0341798	4.69654	0.00326316	0.440334	0.573242	+	+
0.732485	0.733935	0.698386	2.64231	2.68837	1.25901	2.67287	2.68491	2.53826	O75131	CPNE3	O75131	CPNE3_HUMAN	>sp|O75131|CPNE3_HUMAN Copine-3 OS=Homo sapiens OX=9606 GN=CPNE3 PE=1 SV=1	16	1.7606	0.0168566	5.90923	0	0.389526	0.616631	+	+
-4.0318	-3.77583	-4.37663	1.66722	1.79311	0.9358	1.77006	1.43714	2.03347	Q86YQ8	CPNE8	Q86YQ8	CPNE8_HUMAN	>sp|Q86YQ8|CPNE8_HUMAN Copine-8 OS=Homo sapiens OX=9606 GN=CPNE8 PE=1 SV=2	10	4.48743	0	5.02694	0	0.3704	0.668492	+	+
3.55927	3.27304	3.55102	3.80501	3.63639	4.17157	4.19931	3.75262	3.88102	P31327	CPS1	P31327	CPSM_HUMAN	>sp|P31327|CPSM_HUMAN Carbamoyl-phosphate synthase [ammonia], mitochondrial OS=Homo sapiens OX=9606 GN=CPS1 PE=1 SV=2	97	1.34833	0.0430971	1.68653	0.0200925	0.1306	0.891506	+	+
-1.62535	-1.24473	-1.49148	-1.00403	-1.37707	-0.877003	-1.26612	-1.35474	-1.50517	Q10570	CPSF1	Q10570	CPSF1_HUMAN	>sp|Q10570|CPSF1_HUMAN Cleavage and polyadenylation specificity factor subunit 1 OS=Homo sapiens OX=9606 GN=CPSF1 PE=1 SV=2	3	1.22003	0.0615955	0.5356	0.562324	0.808699	0.449936	-	-
-1.46012	-1.57696	-1.38067	-1.58678	-4.0055	-0.0103512	-1.44819	-6.34512	-8.77145	Q9P2I0	CPSF2	Q9P2I0	CPSF2_HUMAN	>sp|Q9P2I0|CPSF2_HUMAN Cleavage and polyadenylation specificity factor subunit 2 OS=Homo sapiens OX=9606 GN=CPSF2 PE=1 SV=2	2	0.204565	1	0.029976	1	0.67844	0.342428	-	-
-1.1277	-1.65282	-1.20149	-2.35696	-2.09689	-0.549741	-1.70603	-3.07496	-2.99238	Q9UKF6	CPSF3	Q9UKF6	CPSF3_HUMAN	>sp|Q9UKF6|CPSF3_HUMAN Cleavage and polyadenylation specificity factor subunit 3 OS=Homo sapiens OX=9606 GN=CPSF3 PE=1 SV=1	2	0.152807	1	0.0122375	1	0.572652	0.435182	-	-
1.24361	0.839868	1.06775	0.811225	1.66383	-0.065299	1.22578	1.58154	1.44465	Q16630	CPSF6	Q16630	CPSF6_HUMAN	>sp|Q16630|CPSF6_HUMAN Cleavage and polyadenylation specificity factor subunit 6 OS=Homo sapiens OX=9606 GN=CPSF6 PE=1 SV=2	8	0.172283	1	1.40572	0.0357485	0.530492	0.484762	-	+
0.935424	0.772937	1.04098	1.58343	1.50022	1.32949	1.53615	1.79361	1.76968	Q8N684	CPSF7	Q8N684	CPSF7_HUMAN	>sp|Q8N684|CPSF7_HUMAN Cleavage and polyadenylation specificity factor subunit 7 OS=Homo sapiens OX=9606 GN=CPSF7 PE=1 SV=1	11	2.46765	0.00532738	2.94105	0.00281838	0.964821	0.454245	+	+
0.862505	0.369543	0.586408	0.438754	0.0195799	1.18946	-0.461794	-0.201859	0.0578032	P50416	CPT1A	P50416	CPT1A_HUMAN	>sp|P50416|CPT1A_HUMAN Carnitine O-palmitoyltransferase 1, liver isoform OS=Homo sapiens OX=9606 GN=CPT1A PE=1 SV=2	9	0.253941	0.938822	0.003813	1	0.940339	0.32507	-	-
0.227421	0.00646973	0.110304	-0.35918	-0.360756	-1.55783	0.469882	0.159441	-0.216986	Q9BZJ0	CRNKL1	Q9BZJ0	CRNL1_HUMAN	>sp|Q9BZJ0|CRNL1_HUMAN Crooked neck-like protein 1 OS=Homo sapiens OX=9606 GN=CRNKL1 PE=1 SV=4	6	0.0215306	1	0.337936	0.839266	0.940451	0.308912	-	-
0.821254	0.540067	0.802845	0.061203	0.341868	-2.37277	0.204725	1.02578	0.556709	O75718	CRTAP	O75718	CRTAP_HUMAN	>sp|O75718|CRTAP_HUMAN Cartilage-associated protein OS=Homo sapiens OX=9606 GN=CRTAP PE=1 SV=1	5	0.0426467	1	0.169884	1	0.6309	0.393302	-	-
-1.04004	-3.4199	-1.20662	-0.128102	-0.201267	-0.578416	-0.190572	0.157365	-0.119918	Q53ET0	CRTC2	Q53ET0	CRTC2_HUMAN	>sp|Q53ET0|CRTC2_HUMAN CREB-regulated transcription coactivator 2 OS=Homo sapiens OX=9606 GN=CRTC2 PE=1 SV=2	4	1.25329	0.0566748	1.41714	0.0350158	0.648448	0.531317	-	+
-1.34578	-1.18782	-1.05157	0.552948	0.129608	1.65812	0.320642	0.0682073	-0.350999	Q6UUV7	CRTC3	Q6UUV7	CRTC3_HUMAN	>sp|Q6UUV7|CRTC3_HUMAN CREB-regulated transcription coactivator 3 OS=Homo sapiens OX=9606 GN=CRTC3 PE=1 SV=2	14	2.18586	0.00759096	2.61841	0.00338462	0.706416	0.387711	+	+
2.60711	2.0291	2.2809	0.81043	0.332238	-1.03906	0.208057	0.792741	0.84764	O75390	CS	O75390	CISY_HUMAN	>sp|O75390|CISY_HUMAN Citrate synthase, mitochondrial OS=Homo sapiens OX=9606 GN=CS PE=1 SV=2	7	0.00375268	1	0.000668517	1	0.419462	0.57737	-	-
1.22567	0.780231	1.25822	1.683	1.47712	1.99802	1.29319	1.43259	0.6154	O75534	CSDE1	O75534	CSDE1_HUMAN	>sp|O75534|CSDE1_HUMAN Cold shock domain-containing protein E1 OS=Homo sapiens OX=9606 GN=CSDE1 PE=1 SV=2	21	1.66553	0.0210572	0.330232	0.849044	0.963572	0.331251	+	-
2.3093	1.76126	2.19129	1.69506	0.599885	1.58509	0.560658	0.981867	0.842674	P55060	CSE1L	P55060	XPO2_HUMAN	>sp|P55060|XPO2_HUMAN Exportin-2 OS=Homo sapiens OX=9606 GN=CSE1L PE=1 SV=3	19	0.0242954	1	0.00073676	1	0.604046	0.460951	-	-
0.503713	0.122969	0.274598	-0.557487	-1.19442	-0.359778	-0.961637	-1.14734	-2.22507	P48729	CSNK1A1	P48729	KC1A_HUMAN	>sp|P48729|KC1A_HUMAN Casein kinase I isoform alpha OS=Homo sapiens OX=9606 GN=CSNK1A1 PE=1 SV=2	8	0.00474817	1	0.00283115	1	0.725323	0.384552	-	-
-0.833514	-1.35358	-0.533032	-0.102219	-0.432549	-0.514408	0.355785	-0.222996	-0.190768	P49674	CSNK1E	P49674	KC1E_HUMAN	>sp|P49674|KC1E_HUMAN Casein kinase I isoform epsilon OS=Homo sapiens OX=9606 GN=CSNK1E PE=1 SV=1	8	1.2643	0.0549564	1.66266	0.0208608	0.661954	0.484875	-	+
2.59928	2.15537	2.39957	4.61775	4.47095	2.78458	3.71298	5.02115	4.05488	P68400	CSNK2A1	P68400	CSK21_HUMAN	>sp|P68400|CSK21_HUMAN Casein kinase II subunit alpha OS=Homo sapiens OX=9606 GN=CSNK2A1 PE=1 SV=1	33	1.52854	0.0280229	2.28544	0.00668924	0.162392	0.830073	+	+
0.485242	0.204724	0.349887	2.05181	2.00507	0.37359	1.42267	2.45667	1.61014	P19784	CSNK2A2	P19784	CSK22_HUMAN	>sp|P19784|CSK22_HUMAN Casein kinase II subunit alpha' OS=Homo sapiens OX=9606 GN=CSNK2A2 PE=1 SV=1	19	1.24929	0.057271	2.27303	0.00687019	0.215436	0.781067	-	+
2.51003	2.86709	2.88724	3.18721	2.94897	1.40467	2.63457	3.81743	2.98946	P67870	CSNK2B	P67870	CSK2B_HUMAN	>sp|P67870|CSK2B_HUMAN Casein kinase II subunit beta OS=Homo sapiens OX=9606 GN=CSNK2B PE=1 SV=1	9	0.185408	1	0.756753	0.26129	0.407647	0.583444	-	-
-0.27184	-1.14007	-0.742974	-0.593752	-0.0270586	-0.920873	-0.932042	-0.218922	-1.18107	P21291	CSRP1	P21291	CSRP1_HUMAN	>sp|P21291|CSRP1_HUMAN Cysteine and glycine-rich protein 1 OS=Homo sapiens OX=9606 GN=CSRP1 PE=1 SV=3	4	0.520997	0.588642	0.253642	0.948431	0.271351	0.750138	-	-
-2.4645	-3.25857	-3.50977	-0.72302	2.1772	-4.40645	-1.35708	3.42285	1.07829	P01036	CST4	P01036	CYTS_HUMAN	>sp|P01036|CYTS_HUMAN Cystatin-S OS=Homo sapiens OX=9606 GN=CST4 PE=1 SV=3	3	1.63904	0.022461	1.66283	0.0208784	0.360138	0.58351	+	+
-3.17608	-2.09733	-3.61791	-0.169772	2.79695	-0.745065	1.64546	3.26331	3.61458	Q15828	CST6	Q15828	CYTM_HUMAN	>sp|Q15828|CYTM_HUMAN Cystatin-M OS=Homo sapiens OX=9606 GN=CST6 PE=1 SV=1	2	1.71076	0.018354	3.11141	0.00255615	0.817542	0.311011	+	+
1.59029	0.455886	0.928975	2.16527	4.12572	1.69922	4.2384	4.48708	6.08678	P01040	CSTA	P01040	CYTA_HUMAN	>sp|P01040|CYTA_HUMAN Cystatin-A OS=Homo sapiens OX=9606 GN=CSTA PE=1 SV=1	11	1.26395	0.0549165	2.69164	0.00268647	1.13481	0.225956	-	+
-0.742986	-1.36669	-1.15975	-2.75798	-1.11363	-3.90984	-3.26749	-0.841036	-1.54905	P04080	CSTB	P04080	CYTB_HUMAN	>sp|P04080|CYTB_HUMAN Cystatin-B OS=Homo sapiens OX=9606 GN=CSTB PE=1 SV=2	2	0.032656	1	0.0821164	1	0.259881	0.716414	-	-
0.383448	0.208374	0.245999	0.739538	1.07983	1.24512	0.436933	0.803032	0.703688	P33240	CSTF2	P33240	CSTF2_HUMAN	>sp|P33240|CSTF2_HUMAN Cleavage stimulation factor subunit 2 OS=Homo sapiens OX=9606 GN=CSTF2 PE=1 SV=1	3	2.33082	0.00624571	1.71333	0.0190703	0.946618	0.380526	+	+
-0.423501	-0.926479	-0.336334	1.86455	1.53234	1.35758	2.15841	1.37999	0.813315	P56545	CTBP2	P56545	CTBP2_HUMAN	>sp|P56545|CTBP2_HUMAN C-terminal-binding protein 2 OS=Homo sapiens OX=9606 GN=CTBP2 PE=1 SV=1	5	3.38916	0.000229391	2.32206	0.00629346	0.117037	0.881286	+	+
-0.326653	-0.412288	-0.470976	0.822296	0.75406	0.20761	1.06424	1.40764	1.37222	P32929	CTH	P32929	CGL_HUMAN	>sp|P32929|CGL_HUMAN Cystathionine gamma-lyase OS=Homo sapiens OX=9606 GN=CTH PE=1 SV=3	7	2.43121	0.00563689	4.17267	0.00214634	1.43234	0.230535	+	+
0.494067	0.0646534	0.572861	-0.17687	-0.489526	-0.266311	-0.106391	-0.186816	-1.16597	P35221	CTNNA1	P35221	CTNA1_HUMAN	>sp|P35221|CTNA1_HUMAN Catenin alpha-1 OS=Homo sapiens OX=9606 GN=CTNNA1 PE=1 SV=1	10	0.00433451	1	0.0183862	1	0.190295	0.826276	-	-
-0.344282	-1.1484	-0.733274	-0.702769	-0.267683	-1.62109	-0.764401	-0.314663	-1.04199	P35222	CTNNB1	P35222	CTNB1_HUMAN	>sp|P35222|CTNB1_HUMAN Catenin beta-1 OS=Homo sapiens OX=9606 GN=CTNNB1 PE=1 SV=1	2	0.223591	0.985834	0.338761	0.83966	0.127294	0.867713	-	-
0.906006	0.379492	0.909303	0.70968	0.734683	-1.38132	1.66936	1.35233	2.28755	Q8WYA6	CTNNBL1	Q8WYA6	CTBL1_HUMAN	>sp|Q8WYA6|CTBL1_HUMAN Beta-catenin-like protein 1 OS=Homo sapiens OX=9606 GN=CTNNBL1 PE=1 SV=1	17	0.0918683	1	1.77662	0.0160142	1.09182	0.236044	-	+
-0.725905	-0.970786	-0.692731	0.982516	0.444068	1.41235	0.231308	0.374589	0	O60716	CTNND1	O60716	CTND1_HUMAN	>sp|O60716|CTND1_HUMAN Catenin delta-1 OS=Homo sapiens OX=9606 GN=CTNND1 PE=1 SV=1	22	2.69534	0.0034082	2.9907	0.00266046	1.16433	0.266969	+	+
0.782095	0.632654	0.78299	1.89189	1.44997	2.78803	1.82037	1.69803	1.24121	P17812	CTPS1	P17812	PYRG1_HUMAN	>sp|P17812|PYRG1_HUMAN CTP synthase 1 OS=Homo sapiens OX=9606 GN=CTPS1 PE=1 SV=2	9	1.82628	0.0150286	2.31978	0.00637638	0.456843	0.566271	+	+
0.728662	0.570956	0.712558	2.96545	3.11167	2.20297	1.92936	1.79354	1.88473	Q6PD62	CTR9	Q6PD62	CTR9_HUMAN	>sp|Q6PD62|CTR9_HUMAN RNA polymerase-associated protein CTR9 homolog OS=Homo sapiens OX=9606 GN=CTR9 PE=1 SV=1	13	3.02907	0.00201	4.61847	0.00391111	1.45399	0.226373	+	+
0.181138	0.220217	0.0205421	-1.31334	-0.231581	-2.09299	-1.13814	0.309053	-0.333617	P10619	CTSA	P10619	PPGB_HUMAN	>sp|P10619|PPGB_HUMAN Lysosomal protective protein OS=Homo sapiens OX=9606 GN=CTSA PE=1 SV=2	3	0.0148819	1	0.065486	1	0.532247	0.466132	-	-
-0.704609	-1.52926	-2.0037	-0.086278	1.86985	-3.40251	-4.87314	1.97806	1.82768	P07858	CTSB	P07858	CATB_HUMAN	>sp|P07858|CATB_HUMAN Cathepsin B OS=Homo sapiens OX=9606 GN=CTSB PE=1 SV=3	2	1.40467	0.0380153	2.47374	0.00468508	0.0224585	0.978012	+	+
1.0883	0.618247	1.04268	0.805476	1.16951	1.46872	0.449115	1.25461	1.18836	P53634	CTSC	P53634	CATC_HUMAN	>sp|P53634|CATC_HUMAN Dipeptidyl peptidase 1 OS=Homo sapiens OX=9606 GN=CTSC PE=1 SV=2	5	0.704251	0.325228	0.356079	0.819363	0.223237	0.803244	-	-
0.703057	0.352107	0.507281	1.05655	2.43954	0.369588	1.02772	4.00267	4.27049	P07339	CTSD	P07339	CATD_HUMAN	>sp|P07339|CATD_HUMAN Cathepsin D OS=Homo sapiens OX=9606 GN=CTSD PE=1 SV=1	12	0.851726	0.194964	1.46275	0.0316423	0.684177	0.354963	-	+
-3.0893	-2.78202	-3.92739	-1.66058	-0.461502	-4.72862	-1.37538	-0.187669	0.36927	O60911	CTSV	O60911	CATL2_HUMAN	>sp|O60911|CATL2_HUMAN Cathepsin L2 OS=Homo sapiens OX=9606 GN=CTSV PE=1 SV=2	3	1.70745	0.0185442	2.31329	0.00642647	0.61806	0.388587	+	+
-1.1223	-6.79479	-0.677551	0.630587	1.12608	-2.55547	-0.878053	-0.698664	-0.253212	Q9UBR2	CTSZ	Q9UBR2	CATZ_HUMAN	>sp|Q9UBR2|CATZ_HUMAN Cathepsin Z OS=Homo sapiens OX=9606 GN=CTSZ PE=1 SV=1	2	0.923978	0.153198	0.79875	0.225714	0.106097	0.87442	-	-
0.976065	0.436044	0.641697	1.45964	1.22542	0.953594	1.2294	1.72456	0.71545	Q14247	CTTN	Q14247	SRC8_HUMAN	>sp|Q14247|SRC8_HUMAN Src substrate cortactin OS=Homo sapiens OX=9606 GN=CTTN PE=1 SV=2	15	1.45754	0.0341359	1.04775	0.0985761	0.0103676	0.991571	+	-
0.210697	0.554094	0.162457	-0.189613	-0.439868	0.8156	-0.445107	-0.392002	-1.16296	Q13616	CUL1	Q13616	CUL1_HUMAN	>sp|Q13616|CUL1_HUMAN Cullin-1 OS=Homo sapiens OX=9606 GN=CUL1 PE=1 SV=2	15	0.1466	1	0.00536013	1	0.730144	0.382381	-	-
-0.0956392	-1.10441	-0.452847	-1.04735	-1.23466	-0.157304	-1.62384	-1.04811	-1.75397	Q13617	CUL2	Q13617	CUL2_HUMAN	>sp|Q13617|CUL2_HUMAN Cullin-2 OS=Homo sapiens OX=9606 GN=CUL2 PE=1 SV=2	11	0.150928	1	0.0143852	1	0.768276	0.373401	-	-
-1.17967	-1.41725	-1.30538	-1.42307	-1.51594	-1.73217	-1.82689	-1.59347	-2.16344	Q13618	CUL3	Q13618	CUL3_HUMAN	>sp|Q13618|CUL3_HUMAN Cullin-3 OS=Homo sapiens OX=9606 GN=CUL3 PE=1 SV=2	2	0.0196871	1	0.00771167	1	0.737711	0.467025	-	-
-0.164159	-1.03798	-0.486792	-0.159717	-0.557359	0.306308	-0.731337	-0.562765	-1.00331	Q13619	CUL4A	Q13619	CUL4A_HUMAN	>sp|Q13619|CUL4A_HUMAN Cullin-4A OS=Homo sapiens OX=9606 GN=CUL4A PE=1 SV=3	10	0.826061	0.212872	0.12982	1	1.05287	0.30917	-	-
0.113576	-0.690599	0.04776	-1.58027	-0.932543	-1.30278	-1.61519	-0.0493531	-3.47083	Q13620	CUL4B	Q13620	CUL4B_HUMAN	>sp|Q13620|CUL4B_HUMAN Cullin-4B OS=Homo sapiens OX=9606 GN=CUL4B PE=1 SV=4	2	0.00577006	1	0.0971614	1	0.164554	0.823718	-	-
0.240446	-0.27329	0.0693417	0.690742	0.387228	0.976492	1.19332	0.411911	0.79276	Q93034	CUL5	Q93034	CUL5_HUMAN	>sp|Q93034|CUL5_HUMAN Cullin-5 OS=Homo sapiens OX=9606 GN=CUL5 PE=1 SV=4	15	1.68101	0.0201744	1.65618	0.0211587	0.151181	0.859193	+	+
-3.46364	-4.05625	-2.99161	-2.91782	-3.68986	-2.3933	-2.38781	-4.35277	-4.16349	P39880	CUX1	P39880	CUX1_HUMAN	>sp|P39880|CUX1_HUMAN Homeobox protein cut-like 1 OS=Homo sapiens OX=9606 GN=CUX1 PE=1 SV=3	2	1.12077	0.0811863	0.355139	0.820548	0.362404	0.617455	-	-
1.80899	1.20451	1.70896	0.818269	0.707103	-1.09053	2.02834	1.38403	0.660862	Q9P013	CWC15	Q9P013	CWC15_HUMAN	>sp|Q9P013|CWC15_HUMAN Spliceosome-associated protein CWC15 homolog OS=Homo sapiens OX=9606 GN=CWC15 PE=1 SV=2	3	0.0203298	1	0.169554	1	0.760008	0.341336	-	-
-0.24906	-0.129427	-0.235818	-0.209592	-0.601189	-3.33091	-0.387249	-0.328386	0.0709782	O43169	CYB5B	O43169	CYB5B_HUMAN	>sp|O43169|CYB5B_HUMAN Cytochrome b5 type B OS=Homo sapiens OX=9606 GN=CYB5B PE=1 SV=3	3	0.0699325	1	0.279455	0.91563	0.515385	0.459969	-	-
1.97787	1.44467	1.79992	0.18201	0.233246	-0.0148678	-0.259206	0.67736	0.594926	P00387	CYB5R3	P00387	NB5R3_HUMAN	>sp|P00387|NB5R3_HUMAN NADH-cytochrome b5 reductase 3 OS=Homo sapiens OX=9606 GN=CYB5R3 PE=1 SV=3	4	0.000165867	1	0.0031026	1	0.263979	0.772092	-	-
-2.94969	-3.45789	-2.62474	0.512375	0.219977	-3.95934	1.29793	-3.24588	0.160334	Q53TN4	CYBRD1	Q53TN4	CYBR1_HUMAN	>sp|Q53TN4|CYBR1_HUMAN Plasma membrane ascorbate-dependent reductase CYBRD1 OS=Homo sapiens OX=9606 GN=CYBRD1 PE=1 SV=1	2	2.99688	0.00268281	2.54098	0.00387844	0.0856058	0.893704	+	+
1.66618	1.90049	1.88713	0.809716	0.729489	1.58311	0.459822	0.566949	-0.106312	P08574	CYC1	P08574	CY1_HUMAN	>sp|P08574|CY1_HUMAN Cytochrome c1, heme protein, mitochondrial OS=Homo sapiens OX=9606 GN=CYC1 PE=1 SV=3	7	0.0112968	1	0.000531165	1	1.00368	0.308088	-	-
-0.140269	0.670577	-0.115977	0.99824	0.952321	0.474881	0.0804377	1.24815	0.237185	P99999	CYCS	P99999	CYC_HUMAN	>sp|P99999|CYC_HUMAN Cytochrome c OS=Homo sapiens OX=9606 GN=CYCS PE=1 SV=2	4	1.30079	0.0496136	0.653479	0.382247	0.287616	0.735401	+	-
-0.757191	-0.438797	-0.425107	-0.936913	-1.13381	-0.34926	-0.618746	-0.777509	-1.54624	Q7L576	CYFIP1	Q7L576	CYFP1_HUMAN	>sp|Q7L576|CYFP1_HUMAN Cytoplasmic FMR1-interacting protein 1 OS=Homo sapiens OX=9606 GN=CYFIP1 PE=1 SV=1	14	0.0868981	1	0.0515264	1	0.178425	0.836548	-	-
-0.828154	-1.45194	-1.60721	-1.38312	-2.01815	-0.158899	-1.65726	-1.73505	-2.35635	Q9NUQ9	CYRIB	Q9NUQ9	CYRIB_HUMAN	>sp|Q9NUQ9|CYRIB_HUMAN CYFIP-related Rac1 interactor B OS=Homo sapiens OX=9606 GN=CYRIB PE=1 SV=1	3	0.364733	0.798752	0.0289237	1	0.548107	0.462188	-	-
0.277562	-0.426496	0.288868	2.22061	2.03314	1.91599	1.79223	1.62257	1.35006	P98082	DAB2	P98082	DAB2_HUMAN	>sp|P98082|DAB2_HUMAN Disabled homolog 2 OS=Homo sapiens OX=9606 GN=DAB2 PE=1 SV=3	20	3.16976	0.00182558	2.63699	0.0033595	1.39618	0.27303	+	+
0.13567	0.317163	0.303202	0.214028	0.306636	-4.16715	-4.66197	0.0519595	-4.91889	Q14118	DAG1	Q14118	DAG1_HUMAN	>sp|Q14118|DAG1_HUMAN Dystroglycan 1 OS=Homo sapiens OX=9606 GN=DAG1 PE=1 SV=2	2	0.334275	0.83893	0	1	0.375792	0.566314	-	-
1.63067	0.984179	0.841086	1.69085	1.33663	-0.3119	2.37459	2.78622	1.90462	P51397	DAP	P51397	DAP1_HUMAN	>sp|P51397|DAP1_HUMAN Death-associated protein 1 OS=Homo sapiens OX=9606 GN=DAP PE=1 SV=3	10	0.196771	1	1.87272	0.0122127	1.01955	0.262956	-	+
1.97793	1.71929	1.66657	1.7612	1.70963	0.923577	1.57115	1.9346	1.68139	P51398	DAP3	P51398	RT29_HUMAN	>sp|P51398|RT29_HUMAN 28S ribosomal protein S29, mitochondrial OS=Homo sapiens OX=9606 GN=DAP3 PE=1 SV=1	10	0.0767756	1	0.18849	1	0.380814	0.668785	-	-
-3.08562	-3.38962	-4.04525	0.234282	-0.537063	-1.62039	0.312578	-1.27234	-0.654123	O43293	DAPK3	O43293	DAPK3_HUMAN	>sp|O43293|DAPK3_HUMAN Death-associated protein kinase 3 OS=Homo sapiens OX=9606 GN=DAPK3 PE=1 SV=1	5	2.33676	0.00628723	2.57043	0.00373771	0.0499493	0.945214	+	+
1.65724	1.3447	1.56426	1.69444	1.26002	2.55933	1.55398	1.33021	1.03597	P14868	DARS1	P14868	SYDC_HUMAN	>sp|P14868|SYDC_HUMAN Aspartate--tRNA ligase, cytoplasmic OS=Homo sapiens OX=9606 GN=DARS1 PE=1 SV=2	20	0.632126	0.421778	0.0677772	1	0.576611	0.470516	-	-
-0.20669	-0.1292	-0.142589	-0.820119	-1.02244	-3.14918	-0.635216	-1.09794	-0.814541	Q6PI48	DARS2	Q6PI48	SYDM_HUMAN	>sp|Q6PI48|SYDM_HUMAN Aspartate--tRNA ligase, mitochondrial OS=Homo sapiens OX=9606 GN=DARS2 PE=1 SV=1	3	0.000562999	1	0.00158213	1	0.465438	0.507697	-	-
-0.227129	0.439804	-0.162774	1.677	1.32714	1.74378	1.22527	1.28299	1.04589	Q96EP5	DAZAP1	Q96EP5	DAZP1_HUMAN	>sp|Q96EP5|DAZP1_HUMAN DAZ-associated protein 1 OS=Homo sapiens OX=9606 GN=DAZAP1 PE=1 SV=1	2	2.78967	0.00308349	2.49089	0.0045035	1.26498	0.321714	+	+
2.54763	3.2607	3.3769	5.28681	4.8507	3.86804	5.03381	3.73033	3.49336	Q16643	DBN1	Q16643	DREB_HUMAN	>sp|Q16643|DREB_HUMAN Drebrin OS=Homo sapiens OX=9606 GN=DBN1 PE=1 SV=4	51	1.80766	0.0154447	1.17655	0.0663967	0.385225	0.603158	+	-
-1.32213	1.74478	-1.23044	-1.1771	-1.32459	-2.68316	-1.77284	-0.697569	-1.79765	Q9UJU6	DBNL	Q9UJU6	DBNL_HUMAN	>sp|Q9UJU6|DBNL_HUMAN Drebrin-like protein OS=Homo sapiens OX=9606 GN=DBNL PE=1 SV=1	2	0.0607372	1	0.0814398	1	0.195242	0.802971	-	-
0.951365	0.488463	1.04039	-0.535013	0.0761337	-0.956856	-0.40696	0.358934	0.254046	Q9UK59	DBR1	Q9UK59	DBR1_HUMAN	>sp|Q9UK59|DBR1_HUMAN Lariat debranching enzyme OS=Homo sapiens OX=9606 GN=DBR1 PE=1 SV=2	12	0.00430918	1	0.0136142	1	0.634748	0.437733	-	-
-1.52493	-3.90388	-3.1442	-1.24166	-1.36729	-0.268674	-1.50345	-1.60415	-3.8595	Q9Y4B6	DCAF1	Q9Y4B6	DCAF1_HUMAN	>sp|Q9Y4B6|DCAF1_HUMAN DDB1- and CUL4-associated factor 1 OS=Homo sapiens OX=9606 GN=DCAF1 PE=1 SV=3	2	1.44167	0.0350086	0.910287	0.152892	0.741073	0.340089	+	-
-0.601912	-0.413486	-0.355301	0.22726	0.0672998	0.266279	-0.0927372	0.20603	-0.238557	Q9NV06	DCAF13	Q9NV06	DCA13_HUMAN	>sp|Q9NV06|DCA13_HUMAN DDB1- and CUL4-associated factor 13 OS=Homo sapiens OX=9606 GN=DCAF13 PE=1 SV=2	7	2.88816	0.00240347	1.59377	0.0233861	0.725367	0.515312	+	+
-1.62362	-2.72884	-0.968466	0.229875	0.206331	-0.0255489	0.253565	0.674822	-0.104508	P61962	DCAF7	P61962	DCAF7_HUMAN	>sp|P61962|DCAF7_HUMAN DDB1- and CUL4-associated factor 7 OS=Homo sapiens OX=9606 GN=DCAF7 PE=1 SV=1	7	1.97207	0.0105337	1.96385	0.0105113	0.22473	0.817877	+	+
-0.935429	-1.40137	-0.607009	-1.95808	-1.68557	0.21125	-1.47218	-2.03507	-3.08052	Q5TAQ9	DCAF8	Q5TAQ9	DCAF8_HUMAN	>sp|Q5TAQ9|DCAF8_HUMAN DDB1- and CUL4-associated factor 8 OS=Homo sapiens OX=9606 GN=DCAF8 PE=1 SV=1	3	0.233647	0.971105	0.0277948	1	0.563182	0.434124	-	-
5.36318	4.2531	4.85495	6.86744	9.44095	5.85545	7.25278	9.00998	10.5062	P81605	DCD	P81605	DCD_HUMAN	>sp|P81605|DCD_HUMAN Dermcidin OS=Homo sapiens OX=9606 GN=DCD PE=1 SV=2	13	1.38269	0.0395248	2.13857	0.00750381	0.466975	0.485188	+	+
-0.406678	0.185982	-0.0389204	0.614345	0.74576	0.890989	0.313006	0.411937	-0.622057	Q14203	DCTN1	Q14203	DCTN1_HUMAN	>sp|Q14203|DCTN1_HUMAN Dynactin subunit 1 OS=Homo sapiens OX=9606 GN=DCTN1 PE=1 SV=3	6	2.2323	0.00696569	0.419322	0.734015	0.990544	0.312518	+	-
-0.459957	-0.429357	-0.2273	-0.682567	-0.58614	-1.93819	-1.6456	-0.875023	-2.27738	Q13561	DCTN2	Q13561	DCTN2_HUMAN	>sp|Q13561|DCTN2_HUMAN Dynactin subunit 2 OS=Homo sapiens OX=9606 GN=DCTN2 PE=1 SV=4	2	0.0432862	1	0.00895155	1	0.373523	0.617491	-	-
-1.93835	-3.03835	-1.90561	-0.963523	-2.36881	-1.48001	-1.31175	-2.69968	-2.92917	Q9BTE1	DCTN5	Q9BTE1	DCTN5_HUMAN	>sp|Q9BTE1|DCTN5_HUMAN Dynactin subunit 5 OS=Homo sapiens OX=9606 GN=DCTN5 PE=1 SV=1	2	0.852353	0.194693	0.291063	0.899755	0.472331	0.510211	-	-
2.48529	1.84813	2.24803	1.26261	1.00463	1.58431	1.62444	1.32164	1.23994	Q16531	DDB1	Q16531	DDB1_HUMAN	>sp|Q16531|DDB1_HUMAN DNA damage-binding protein 1 OS=Homo sapiens OX=9606 GN=DDB1 PE=1 SV=1	32	0.00481892	1	0.004816	1	0.211482	0.838224	-	-
1.7578	1.64276	1.70339	0.717323	0.405045	1.23468	0.828077	1.28917	1.27714	P39656	DDOST	P39656	OST48_HUMAN	>sp|P39656|OST48_HUMAN Dolichyl-diphosphooligosaccharide--protein glycosyltransferase 48 kDa subunit OS=Homo sapiens OX=9606 GN=DDOST PE=1 SV=4	6	0.00435453	1	0.00467528	1	0.533727	0.5429	-	-
1.71955	1.77999	2.06131	2.74907	2.40325	2.60479	2.37142	2.77781	1.84165	Q92499	DDX1	Q92499	DDX1_HUMAN	>sp|Q92499|DDX1_HUMAN ATP-dependent RNA helicase DDX1 OS=Homo sapiens OX=9606 GN=DDX1 PE=1 SV=2	26	2.43706	0.0054556	1.05434	0.0965545	0.369854	0.677694	+	-
1.25188	0.92793	1.41484	1.46468	1.15283	1.00868	1.64323	1.28133	1.30872	Q92841	DDX17	Q92841	DDX17_HUMAN	>sp|Q92841|DDX17_HUMAN Probable ATP-dependent RNA helicase DDX17 OS=Homo sapiens OX=9606 GN=DDX17 PE=1 SV=2	22	0.318813	0.857264	0.805978	0.219544	0.496473	0.635146	-	-
0.690289	0.460532	0.274684	0.919271	0.787429	1.31953	1.57559	1.01936	1.35507	Q9NVP1	DDX18	Q9NVP1	DDX18_HUMAN	>sp|Q9NVP1|DDX18_HUMAN ATP-dependent RNA helicase DDX18 OS=Homo sapiens OX=9606 GN=DDX18 PE=1 SV=2	8	1.55274	0.0272739	2.15618	0.00739341	0.606814	0.512326	+	+
-4.01355	-3.61464	-3.06973	-0.349517	-0.85101	0.381692	-0.771276	-0.524975	-1.2888	Q9UMR2	DDX19B	Q9UMR2	DD19B_HUMAN	>sp|Q9UMR2|DD19B_HUMAN ATP-dependent RNA helicase DDX19B OS=Homo sapiens OX=9606 GN=DDX19B PE=1 SV=1	5	3.03094	0.00192481	3.10201	0.0025291	0.626739	0.43547	+	+
1.57626	0.979617	1.59834	1.28084	1.04025	2.35818	0.71855	0.496339	-0.115935	Q9UHI6	DDX20	Q9UHI6	DDX20_HUMAN	>sp|Q9UHI6|DDX20_HUMAN Probable ATP-dependent RNA helicase DDX20 OS=Homo sapiens OX=9606 GN=DDX20 PE=1 SV=2	17	0.444334	0.696379	0.00742772	1	1.17911	0.233673	-	-
4.11051	3.92338	4.24904	1.88768	1.63115	2.11659	2.42687	1.91108	1.64844	Q9NR30	DDX21	Q9NR30	DDX21_HUMAN	>sp|Q9NR30|DDX21_HUMAN Nucleolar RNA helicase 2 OS=Homo sapiens OX=9606 GN=DDX21 PE=1 SV=5	32	4.24332e-05	1	0.000229682	1	0.164179	0.856387	-	-
0.688759	0.358169	0.72905	-0.347684	-0.0543995	-0.134287	0.260735	0.457415	0.648769	Q9BUQ8	DDX23	Q9BUQ8	DDX23_HUMAN	>sp|Q9BUQ8|DDX23_HUMAN Probable ATP-dependent RNA helicase DDX23 OS=Homo sapiens OX=9606 GN=DDX23 PE=1 SV=3	11	0.00135957	1	0.110196	1	1.95318	0.196416	-	-
-2.04481	-1.95651	-1.82858	-0.280178	-0.541398	0.206089	-0.455856	-1.00445	-0.768008	Q9GZR7	DDX24	Q9GZR7	DDX24_HUMAN	>sp|Q9GZR7|DDX24_HUMAN ATP-dependent RNA helicase DDX24 OS=Homo sapiens OX=9606 GN=DDX24 PE=1 SV=1	7	3.10093	0.00171117	2.96671	0.002783	0.928637	0.341273	+	+
0.198052	-0.195588	0.201779	0.953777	1.1315	0.802245	1.99366	1.2461	1.42908	Q96GQ7	DDX27	Q96GQ7	DDX27_HUMAN	>sp|Q96GQ7|DDX27_HUMAN Probable ATP-dependent RNA helicase DDX27 OS=Homo sapiens OX=9606 GN=DDX27 PE=1 SV=2	7	2.5748	0.0044984	2.63258	0.00334375	1.14314	0.29177	+	+
0.152319	-0.168237	0.645308	0.494761	0.422196	1.14918	0.897029	-0.0303426	0.269242	Q9NUL7	DDX28	Q9NUL7	DDX28_HUMAN	>sp|Q9NUL7|DDX28_HUMAN Probable ATP-dependent RNA helicase DDX28 OS=Homo sapiens OX=9606 GN=DDX28 PE=1 SV=2	11	0.956152	0.138042	0.4784	0.649593	0.361319	0.669436	-	-
-3.60324	-1.81669	-3.00056	0.0499411	-0.306927	-0.13603	0.0240431	-1.58174	-0.802882	Q9H8H2	DDX31	Q9H8H2	DDX31_HUMAN	>sp|Q9H8H2|DDX31_HUMAN Probable ATP-dependent RNA helicase DDX31 OS=Homo sapiens OX=9606 GN=DDX31 PE=1 SV=2	3	2.42765	0.00562069	1.64978	0.0212318	0.620812	0.432857	+	+
-2.08666	-2.28537	-2.42909	1.85732	1.49338	1.733	2.21481	2.16694	2.0441	O00148	DDX39A	O00148	DX39A_HUMAN	>sp|O00148|DX39A_HUMAN ATP-dependent RNA helicase DDX39A OS=Homo sapiens OX=9606 GN=DDX39A PE=1 SV=2	11	5.26305	0	5.91245	0	1.71222	0.234333	+	+
5.02288	4.32682	4.73021	-1.59967	-1.49393	-1.55611	-1.3305	-1.38053	-1.24526	Q13838	DDX39B	Q13838	DX39B_HUMAN	>sp|Q13838|DX39B_HUMAN Spliceosome RNA helicase DDX39B OS=Homo sapiens OX=9606 GN=DDX39B PE=1 SV=1	2	1.47766e-06	1	1.77e-06	1	2.00584	0.329721	-	-
3.19498	3.07563	3.3977	3.47896	3.22823	3.31762	3.51704	3.52281	2.59684	O00571	DDX3X	O00571	DDX3X_HUMAN	>sp|O00571|DDX3X_HUMAN ATP-dependent RNA helicase DDX3X OS=Homo sapiens OX=9606 GN=DDX3X PE=1 SV=3	40	0.726553	0.300144	0.290488	0.900435	0.152745	0.856265	-	-
-2.91987	-3.07413	-2.5406	-0.265246	-0.25773	-0.601181	-0.592588	-0.761463	-1.50233	Q9UJV9	DDX41	Q9UJV9	DDX41_HUMAN	>sp|Q9UJV9|DDX41_HUMAN Probable ATP-dependent RNA helicase DDX41 OS=Homo sapiens OX=9606 GN=DDX41 PE=1 SV=2	2	3.95307	0	2.68312	0.00266885	0.892925	0.341129	+	+
-0.13868	-0.182599	0.266516	-0.172747	-0.358364	1.40294	-0.406404	0.15204	-1.17103	Q86XP3	DDX42	Q86XP3	DDX42_HUMAN	>sp|Q86XP3|DDX42_HUMAN ATP-dependent RNA helicase DDX42 OS=Homo sapiens OX=9606 GN=DDX42 PE=1 SV=1	6	0.50817	0.608246	0.0774826	1	0.492596	0.491577	-	-
1.91269	1.6607	1.98004	0.892798	0.764125	0.530716	0.924851	1.05209	0.666493	Q7L014	DDX46	Q7L014	DDX46_HUMAN	>sp|Q7L014|DDX46_HUMAN Probable ATP-dependent RNA helicase DDX46 OS=Homo sapiens OX=9606 GN=DDX46 PE=1 SV=2	23	0.000316201	1	0.000630251	1	0.416647	0.716825	-	-
0.262442	-0.572205	-0.0638924	-0.362213	-0.735508	0.686014	0.0382137	-0.333191	-0.325652	Q9H0S4	DDX47	Q9H0S4	DDX47_HUMAN	>sp|Q9H0S4|DDX47_HUMAN Probable ATP-dependent RNA helicase DDX47 OS=Homo sapiens OX=9606 GN=DDX47 PE=1 SV=1	6	0.292679	0.889208	0.213691	1	0.0542126	0.945955	-	-
5.05025	4.77704	5.12698	3.52525	3.28979	3.34625	3.35174	3.63209	3.41792	P17844	DDX5	P17844	DDX5_HUMAN	>sp|P17844|DDX5_HUMAN Probable ATP-dependent RNA helicase DDX5 OS=Homo sapiens OX=9606 GN=DDX5 PE=1 SV=1	40	5.10324e-05	1	7.92e-05	1	0.294012	0.828989	-	-
-1.30815	-1.74161	-1.23153	-2.96483	-3.462	-2.59009	-2.08063	-4.01715	-4.33837	Q9Y2R4	DDX52	Q9Y2R4	DDX52_HUMAN	>sp|Q9Y2R4|DDX52_HUMAN Probable ATP-dependent RNA helicase DDX52 OS=Homo sapiens OX=9606 GN=DDX52 PE=1 SV=3	2	0.00133134	1	0.0267309	1	0.250307	0.744523	-	-
0.155407	-0.00449944	0.314275	-0.448189	-0.458872	-0.131582	0.318164	-0.321366	-0.539645	Q8TDD1	DDX54	Q8TDD1	DDX54_HUMAN	>sp|Q8TDD1|DDX54_HUMAN ATP-dependent RNA helicase DDX54 OS=Homo sapiens OX=9606 GN=DDX54 PE=1 SV=2	14	0.0052221	1	0.0671058	1	0.232601	0.803625	-	-
-2.1537	-1.08702	-1.61254	-0.532396	-0.648435	-0.739878	0.29445	-1.01483	0.627431	Q8NHQ9	DDX55	Q8NHQ9	DDX55_HUMAN	>sp|Q8NHQ9|DDX55_HUMAN ATP-dependent RNA helicase DDX55 OS=Homo sapiens OX=9606 GN=DDX55 PE=1 SV=3	2	1.7487	0.0172734	1.5667	0.0249742	0.531711	0.485085	+	+
0.119831	0.619658	-0.0154371	-0.0362091	-0.0370092	-0.00276947	0.565714	-0.0920768	0.00616646	Q9NY93	DDX56	Q9NY93	DDX56_HUMAN	>sp|Q9NY93|DDX56_HUMAN Probable ATP-dependent RNA helicase DDX56 OS=Homo sapiens OX=9606 GN=DDX56 PE=1 SV=1	5	0.055556	1	0.217105	1	0.379234	0.710008	-	-
1.59348	1.37733	1.3247	1.46572	1.40829	1.28076	1.47055	1.87898	1.16792	P26196	DDX6	P26196	DDX6_HUMAN	>sp|P26196|DDX6_HUMAN Probable ATP-dependent RNA helicase DDX6 OS=Homo sapiens OX=9606 GN=DDX6 PE=1 SV=2	14	0.173768	1	0.422793	0.729269	0.221188	0.826619	-	-
-0.531898	0.126855	-0.106777	-0.590765	-0.789073	-0.388782	-0.530838	-0.376034	-0.519146	Q16698	DECR1	Q16698	DECR_HUMAN	>sp|Q16698|DECR_HUMAN 2,4-dienoyl-CoA reductase [(3E)-enoyl-CoA-producing], mitochondrial OS=Homo sapiens OX=9606 GN=DECR1 PE=1 SV=1	3	0.0305457	1	0.0459284	1	0.381544	0.76993	-	-
-0.12664	-0.516574	-0.975936	1.96377	1.6149	2.4842	1.94318	1.26835	1.24848	Q9NUI1	DECR2	Q9NUI1	DECR2_HUMAN	>sp|Q9NUI1|DECR2_HUMAN Peroxisomal 2,4-dienoyl-CoA reductase [(3E)-enoyl-CoA-producing] OS=Homo sapiens OX=9606 GN=DECR2 PE=1 SV=1	12	3.02209	0.00199504	2.72378	0.00281174	0.717423	0.406431	+	+
2.27248	2.07994	2.12055	2.29274	2.40391	2.04443	2.57387	2.44574	2.68735	P35659	DEK	P35659	DEK_HUMAN	>sp|P35659|DEK_HUMAN Protein DEK OS=Homo sapiens OX=9606 GN=DEK PE=1 SV=1	18	0.600083	0.468025	2.27129	0.00684551	1.1905	0.346638	-	+
-0.868249	-0.287403	-0.497397	0.485465	0.226921	-0.0877256	0.135513	-0.380429	-0.395115	P78524	DENND2B	P78524	DEN2B_HUMAN	>sp|P78524|DEN2B_HUMAN DENN domain-containing protein 2B OS=Homo sapiens OX=9606 GN=DENND2B PE=1 SV=3	9	1.78374	0.015893	0.924914	0.145458	0.810542	0.399404	+	-
1.04598	-0.28101	0.248069	0.868469	0.0278206	1.61223	-0.275621	-0.0103459	0.363028	Q9BUN8	DERL1	Q9BUN8	DERL1_HUMAN	>sp|Q9BUN8|DERL1_HUMAN Derlin-1 OS=Homo sapiens OX=9606 GN=DERL1 PE=1 SV=1	2	0.646137	0.400942	0.126762	1	0.754421	0.360407	-	-
-0.871184	0.372679	-0.601624	-0.490073	-0.7393	0.899885	-0.580225	0.0311818	0.0339546	P0CG12	DERPC	P0CG12	DERPC_HUMAN	>sp|P0CG12|DERPC_HUMAN Decreased expression in renal and prostate cancer protein OS=Homo sapiens OX=9606 GN=DERPC PE=1 SV=1	4	0.452	0.687526	0.472804	0.657045	0.0382192	0.962249	-	-
1.42686	1.17311	1.43377	1.12185	0.561306	1.84409	0.777673	0.482964	0.560166	Q15392	DHCR24	Q15392	DHC24_HUMAN	>sp|Q15392|DHC24_HUMAN Delta(24)-sterol reductase OS=Homo sapiens OX=9606 GN=DHCR24 PE=1 SV=2	6	0.180666	1	0.000846428	1	0.677064	0.41802	-	-
0.2228	0.596427	0.638534	0.691154	0.149923	1.46073	0.404417	0.107958	0.435469	Q9UBM7	DHCR7	Q9UBM7	DHCR7_HUMAN	>sp|Q9UBM7|DHCR7_HUMAN 7-dehydrocholesterol reductase OS=Homo sapiens OX=9606 GN=DHCR7 PE=1 SV=1	5	0.582395	0.493858	0.0888036	1	0.499927	0.531331	-	-
-1.03365	-1.44367	-0.698185	-1.07326	-2.48472	0.0687542	-0.772	0.225412	-4.83951	Q6IAN0	DHRS7B	Q6IAN0	DRS7B_HUMAN	>sp|Q6IAN0|DRS7B_HUMAN Dehydrogenase/reductase SDR family member 7B OS=Homo sapiens OX=9606 GN=DHRS7B PE=1 SV=2	2	0.259023	0.933199	1.02362	0.106575	0.135957	0.845992	-	-
3.99294	3.70202	3.95094	4.35599	4.02963	3.41704	4.96259	4.68375	5.10553	O43143	DHX15	O43143	DHX15_HUMAN	>sp|O43143|DHX15_HUMAN Pre-mRNA-splicing factor ATP-dependent RNA helicase DHX15 OS=Homo sapiens OX=9606 GN=DHX15 PE=1 SV=2	60	0.363674	0.799952	2.89924	0.0026722	1.50643	0.206876	-	+
-0.057848	0.50542	0.0800667	-1.54811	-1.78793	-1.97422	-1.77061	-1.42006	-1.83547	O60231	DHX16	O60231	DHX16_HUMAN	>sp|O60231|DHX16_HUMAN Pre-mRNA-splicing factor ATP-dependent RNA helicase DHX16 OS=Homo sapiens OX=9606 GN=DHX16 PE=1 SV=2	8	0.000162699	1	0.000209661	1	0.204965	0.850215	-	-
-1.56451	-0.404116	-1.09664	1.14352	0.965451	1.83067	1.13136	1.00517	0.628449	Q7Z478	DHX29	Q7Z478	DHX29_HUMAN	>sp|Q7Z478|DHX29_HUMAN ATP-dependent RNA helicase DHX29 OS=Homo sapiens OX=9606 GN=DHX29 PE=1 SV=2	3	2.5617	0.00475949	2.50528	0.0044	0.573205	0.498971	+	+
0.344605	0.284555	0.366579	2.10731	1.8713	2.36883	2.00524	1.49689	1.39235	Q7L2E3	DHX30	Q7L2E3	DHX30_HUMAN	>sp|Q7L2E3|DHX30_HUMAN ATP-dependent RNA helicase DHX30 OS=Homo sapiens OX=9606 GN=DHX30 PE=1 SV=1	36	3.89283	0	2.91512	0.00274043	0.953879	0.34189	+	+
-2.19755	-1.92136	-1.41798	-1.74145	-1.84297	-1.73635	-1.89997	-1.78	-1.41279	Q9H2U1	DHX36	Q9H2U1	DHX36_HUMAN	>sp|Q9H2U1|DHX36_HUMAN ATP-dependent DNA/RNA helicase DHX36 OS=Homo sapiens OX=9606 GN=DHX36 PE=1 SV=2	2	0.414216	0.736391	0.512738	0.596521	0.193601	0.858933	-	-
-1.01979	-0.450354	-0.520279	-0.732332	-1.99821	-0.484246	0.338176	-0.742236	-0.516158	Q8IY37	DHX37	Q8IY37	DHX37_HUMAN	>sp|Q8IY37|DHX37_HUMAN Probable ATP-dependent RNA helicase DHX37 OS=Homo sapiens OX=9606 GN=DHX37 PE=1 SV=1	3	0.114012	1	0.704477	0.316558	0.597474	0.434701	-	-
-1.09366	-0.925697	-0.905945	-0.859508	-1.06945	-0.941092	-0.456691	-0.827957	-0.835582	Q14562	DHX8	Q14562	DHX8_HUMAN	>sp|Q14562|DHX8_HUMAN ATP-dependent RNA helicase DHX8 OS=Homo sapiens OX=9606 GN=DHX8 PE=1 SV=1	10	0.376927	0.783788	1.20507	0.0601026	0.83284	0.468996	-	-
3.24743	2.88418	3.09671	1.72045	1.56422	1.8033	2.39977	1.75312	1.74811	Q08211	DHX9	Q08211	DHX9_HUMAN	>sp|Q08211|DHX9_HUMAN ATP-dependent RNA helicase A OS=Homo sapiens OX=9606 GN=DHX9 PE=1 SV=4	47	8.71687e-05	1	0.00217008	1	0.523858	0.583746	-	-
0.138	-0.0280685	0.16825	0.0286455	-0.399711	0.71624	-0.694906	-0.502369	-0.964238	O60610	DIAPH1	O60610	DIAP1_HUMAN	>sp|O60610|DIAP1_HUMAN Protein diaphanous homolog 1 OS=Homo sapiens OX=9606 GN=DIAPH1 PE=1 SV=2	11	0.323579	0.852642	0.00113966	1	1.11774	0.27024	-	-
-0.224194	-0.897383	-0.098464	-0.534561	-0.708825	0.141457	-0.558135	-0.760864	-2.08451	Q9NSV4	DIAPH3	Q9NSV4	DIAP3_HUMAN	>sp|Q9NSV4|DIAP3_HUMAN Protein diaphanous homolog 3 OS=Homo sapiens OX=9606 GN=DIAPH3 PE=1 SV=4	8	0.338227	0.833253	0.0575675	1	0.635438	0.415425	-	-
-0.768161	-0.525696	-0.625886	-1.53373	-1.89452	-1.978	-1.59038	-1.78005	-1.61131	Q9BTC0	DIDO1	Q9BTC0	DIDO1_HUMAN	>sp|Q9BTC0|DIDO1_HUMAN Death-inducer obliterator 1 OS=Homo sapiens OX=9606 GN=DIDO1 PE=1 SV=5	10	0.000353586	1	8.32e-05	1	0.402399	0.735755	-	-
-0.0928497	-0.325788	0.010828	0.60829	0.370121	1.16328	1.16893	0.34263	0.352293	Q9UNQ2	DIMT1	Q9UNQ2	DIM1_HUMAN	>sp|Q9UNQ2|DIM1_HUMAN Probable dimethyladenosine transferase OS=Homo sapiens OX=9606 GN=DIMT1 PE=1 SV=1	8	1.83716	0.0144928	1.52202	0.0275675	0.0914621	0.910653	+	+
0.190102	0.181931	0.164442	-0.294524	-0.489722	-0.135464	-0.133534	-0.166704	-0.754108	Q9Y2L1	DIS3	Q9Y2L1	RRP44_HUMAN	>sp|Q9Y2L1|RRP44_HUMAN Exosome complex exonuclease RRP44 OS=Homo sapiens OX=9606 GN=DIS3 PE=1 SV=2	9	0.00198831	1	0.0128356	1	0.0693875	0.9424	-	-
1.80725	1.29763	1.72173	-1.00123	-1.42388	-2.82542	0.565819	-0.16425	0.403139	Q8IYB7	DIS3L2	Q8IYB7	DI3L2_HUMAN	>sp|Q8IYB7|DI3L2_HUMAN DIS3-like exonuclease 2 OS=Homo sapiens OX=9606 GN=DIS3L2 PE=1 SV=4	19	0.000352622	1	0.0017066	1	1.5633	0.159192	-	-
0.838739	0.510642	0.855911	-0.0818405	-0.609442	-0.050808	-0.211732	-1.08318	-0.86068	O60832	DKC1	O60832	DKC1_HUMAN	>sp|O60832|DKC1_HUMAN H/ACA ribonucleoprotein complex subunit DKC1 OS=Homo sapiens OX=9606 GN=DKC1 PE=1 SV=3	8	0.00217197	1	0.0015095	1	0.672267	0.436046	-	-
2.00505	1.71312	1.77233	1.74444	1.84824	1.83014	2.04155	2.12388	2.71039	P10515	DLAT	P10515	ODP2_HUMAN	>sp|P10515|ODP2_HUMAN Dihydrolipoyllysine-residue acetyltransferase component of pyruvate dehydrogenase complex, mitochondrial OS=Homo sapiens OX=9606 GN=DLAT PE=1 SV=3	10	0.230385	0.975667	1.24585	0.0532833	1.06879	0.32966	-	-
1.08926	0.672925	1.11949	-0.0116119	-0.0419321	0.478189	0.374425	-0.0303864	0.140461	P09622	DLD	P09622	DLDH_HUMAN	>sp|P09622|DLDH_HUMAN Dihydrolipoyl dehydrogenase, mitochondrial OS=Homo sapiens OX=9606 GN=DLD PE=1 SV=2	11	0.0045738	1	0.00275389	1	0.0327896	0.978687	-	-
-2.5959	-1.84408	-1.86167	2.70816	2.35461	2.26524	2.96165	1.58039	1.37658	Q8TDM6	DLG5	Q8TDM6	DLG5_HUMAN	>sp|Q8TDM6|DLG5_HUMAN Disks large homolog 5 OS=Homo sapiens OX=9606 GN=DLG5 PE=1 SV=4	70	4.36099	0	3.03422	0.00249389	0.382987	0.617268	+	+
1.43665	1.71004	1.64251	1.0762	0.933808	-0.101616	1.14961	1.27141	1.4055	P36957	DLST	P36957	ODO2_HUMAN	>sp|P36957|ODO2_HUMAN Dihydrolipoyllysine-residue succinyltransferase component of 2-oxoglutarate dehydrogenase complex, mitochondrial OS=Homo sapiens OX=9606 GN=DLST PE=1 SV=4	9	0.0143356	1	0.00966036	1	0.778872	0.373387	-	-
-2.99594	-3.33079	-3.28146	-1.05803	1.0659	-3.02092	0.704255	5.88636	2.09754	Q9UGM3	DMBT1	Q9UGM3	DMBT1_HUMAN	>sp|Q9UGM3|DMBT1_HUMAN Deleted in malignant brain tumors 1 protein OS=Homo sapiens OX=9606 GN=DMBT1 PE=1 SV=2	3	1.85196	0.0137834	2.06799	0.00864368	0.936866	0.260865	+	+
-2.1164	-2.58266	-1.48799	-0.739488	-1.1715	-0.90051	-1.20637	-2.27761	-2.2009	P11532	DMD	P11532	DMD_HUMAN	>sp|P11532|DMD_HUMAN Dystrophin OS=Homo sapiens OX=9606 GN=DMD PE=1 SV=3	3	1.82361	0.0150752	0.432387	0.716196	1.22497	0.235185	+	-
1.4054	1.88286	1.93798	1.88997	1.42164	2.79973	1.3081	1.45487	0.613155	P31689	DNAJA1	P31689	DNJA1_HUMAN	>sp|P31689|DNJA1_HUMAN DnaJ homolog subfamily A member 1 OS=Homo sapiens OX=9606 GN=DNAJA1 PE=1 SV=2	15	0.570323	0.512569	0.0262649	1	0.883623	0.324878	-	-
0.954349	1.20627	1.50428	1.73285	1.4435	2.26616	1.89207	1.58812	1.06281	O60884	DNAJA2	O60884	DNJA2_HUMAN	>sp|O60884|DNJA2_HUMAN DnaJ homolog subfamily A member 2 OS=Homo sapiens OX=9606 GN=DNAJA2 PE=1 SV=1	13	1.26228	0.0551559	0.733438	0.283682	0.366842	0.669642	-	-
1.66585	1.79839	1.85875	2.38087	2.04515	2.32528	2.8943	2.49496	2.67134	Q96EY1	DNAJA3	Q96EY1	DNJA3_HUMAN	>sp|Q96EY1|DNJA3_HUMAN DnaJ homolog subfamily A member 3, mitochondrial OS=Homo sapiens OX=9606 GN=DNAJA3 PE=1 SV=2	16	2.09999	0.00813378	2.97952	0.00283371	1.31539	0.293309	+	+
1.38569	0.868217	1.56453	3.00419	3.16873	1.77664	2.74994	2.82794	2.94392	Q9UBS4	DNAJB11	Q9UBS4	DJB11_HUMAN	>sp|Q9UBS4|DJB11_HUMAN DnaJ homolog subfamily B member 11 OS=Homo sapiens OX=9606 GN=DNAJB11 PE=1 SV=1	13	1.62653	0.0232232	3.01734	0.00261905	0.161895	0.845409	+	+
-2.52083	-2.47704	-2.00102	-1.51425	-1.91658	-0.617288	-1.82646	-2.00847	-2.29756	Q9NXW2	DNAJB12	Q9NXW2	DJB12_HUMAN	>sp|Q9NXW2|DJB12_HUMAN DnaJ homolog subfamily B member 12 OS=Homo sapiens OX=9606 GN=DNAJB12 PE=1 SV=5	5	1.40608	0.0377556	0.90031	0.157905	0.786162	0.359776	+	-
-0.438384	-0.600326	-0.286127	0.424986	0.249015	-0.0882788	0.179526	0.218337	-0.54103	Q9UDY4	DNAJB4	Q9UDY4	DNJB4_HUMAN	>sp|Q9UDY4|DNJB4_HUMAN DnaJ homolog subfamily B member 4 OS=Homo sapiens OX=9606 GN=DNAJB4 PE=1 SV=1	6	1.95261	0.0107815	0.981643	0.121043	0.348594	0.698922	+	-
-1.60291	-0.673512	-1.12062	0.290675	0.434289	0.768334	0.842409	-0.311205	-0.0610609	O75190	DNAJB6	O75190	DNJB6_HUMAN	>sp|O75190|DNJB6_HUMAN DnaJ homolog subfamily B member 6 OS=Homo sapiens OX=9606 GN=DNAJB6 PE=1 SV=2	3	2.538	0.00485225	1.66547	0.0208487	0.379048	0.645373	+	+
-0.710886	-1.16149	-1.3446	0.117252	0.12569	0.0154943	0.238152	-0.0827298	-0.354918	Q8IXB1	DNAJC10	Q8IXB1	DJC10_HUMAN	>sp|Q8IXB1|DJC10_HUMAN DnaJ homolog subfamily C member 10 OS=Homo sapiens OX=9606 GN=DNAJC10 PE=1 SV=2	4	2.72422	0.00314599	2.07537	0.00867086	0.364176	0.743541	+	+
-0.299048	-1.5937	-0.976954	-0.779493	-1.02836	0.0821247	-1.19638	-0.747042	-0.775867	Q9NVH1	DNAJC11	Q9NVH1	DJC11_HUMAN	>sp|Q9NVH1|DJC11_HUMAN DnaJ homolog subfamily C member 11 OS=Homo sapiens OX=9606 GN=DNAJC11 PE=1 SV=2	5	0.610326	0.452764	0.343638	0.834428	0.379639	0.648044	-	-
-2.33203	-2.73566	-2.14658	0.270534	-0.000618935	0.0854454	-1.91069	-0.940201	-2.62803	O75165	DNAJC13	O75165	DJC13_HUMAN	>sp|O75165|DJC13_HUMAN DnaJ homolog subfamily C member 13 OS=Homo sapiens OX=9606 GN=DNAJC13 PE=1 SV=5	29	4.01926	0	0.785767	0.235149	1.76488	0.12374	+	-
-1.07725	-1.24794	-1.04747	-0.355762	-1.00476	-1.05746	-0.936743	-0.057632	0.044261	Q5F1R6	DNAJC21	Q5F1R6	DJC21_HUMAN	>sp|Q5F1R6|DJC21_HUMAN DnaJ homolog subfamily C member 21 OS=Homo sapiens OX=9606 GN=DNAJC21 PE=1 SV=2	2	0.910726	0.160049	1.49611	0.029018	0.565137	0.48429	-	+
-0.425461	-1.33014	-1.0063	-0.774418	-1.12309	-0.720913	-1.01465	-0.797825	-1.56621	Q99615	DNAJC7	Q99615	DNJC7_HUMAN	>sp|Q99615|DNJC7_HUMAN DnaJ homolog subfamily C member 7 OS=Homo sapiens OX=9606 GN=DNAJC7 PE=1 SV=2	5	0.357377	0.807954	0.151277	1	0.412466	0.654025	-	-
2.51321	1.91003	2.19218	0.648141	0.560544	-0.829294	1.44595	1.22162	1.25161	O75937	DNAJC8	O75937	DNJC8_HUMAN	>sp|O75937|DNJC8_HUMAN DnaJ homolog subfamily C member 8 OS=Homo sapiens OX=9606 GN=DNAJC8 PE=1 SV=2	14	0.00328675	1	0.0019053	1	1.14721	0.240014	-	-
0.315696	0.290116	0.309187	-1.06118	-4.3371	-1.95665	-6.77036	-1.75255	-3.44655	Q8WXX5	DNAJC9	Q8WXX5	DNJC9_HUMAN	>sp|Q8WXX5|DNJC9_HUMAN DnaJ homolog subfamily C member 9 OS=Homo sapiens OX=9606 GN=DNAJC9 PE=1 SV=1	2	0.00266599	1	0.0205302	1	0.363004	0.586119	-	-
1.32115	0.909068	1.25302	0.18675	-0.0597858	0.288362	-0.394121	-0.135077	-0.874807	O00429	DNM1L	O00429	DNM1L_HUMAN	>sp|O00429|DNM1L_HUMAN Dynamin-1-like protein OS=Homo sapiens OX=9606 GN=DNM1L PE=1 SV=2	10	0.000735	1	0.000635724	1	1.18738	0.282966	-	-
0.379539	-0.280024	0.125483	-1.03559	-0.767311	0.124148	-1.07229	-0.704163	-1.24276	P50570	DNM2	P50570	DYN2_HUMAN	>sp|P50570|DYN2_HUMAN Dynamin-2 OS=Homo sapiens OX=9606 GN=DNM2 PE=1 SV=2	6	0.0427659	1	0.00267344	1	0.508325	0.524537	-	-
-0.336985	-0.599401	-0.280879	-3.30132	-3.40966	-3.1455	-3.2095	-2.82048	-3.18808	P26358	DNMT1	P26358	DNMT1_HUMAN	>sp|P26358|DNMT1_HUMAN DNA (cytosine-5)-methyltransferase 1 OS=Homo sapiens OX=9606 GN=DNMT1 PE=1 SV=2	11	4.50407e-06	1	1.65e-05	1	0.651499	0.566523	-	-
-1.53616	-1.61719	-1.22876	2.64067	2.32998	3.06449	2.69193	2.26594	1.53046	Q96N67	DOCK7	Q96N67	DOCK7_HUMAN	>sp|Q96N67|DOCK7_HUMAN Dedicator of cytokinesis protein 7 OS=Homo sapiens OX=9606 GN=DOCK7 PE=1 SV=4	48	4.45418	0	3.56564	0.00115385	0.57286	0.477129	+	+
1.48246	1.17599	1.54029	2.48067	2.23068	3.3303	2.37761	1.96282	2.5668	O60762	DPM1	O60762	DPM1_HUMAN	>sp|O60762|DPM1_HUMAN Dolichol-phosphate mannosyltransferase subunit 1 OS=Homo sapiens OX=9606 GN=DPM1 PE=1 SV=1	10	1.96109	0.0106557	2.19066	0.00711765	0.427988	0.603298	+	+
-2.05569	-0.734069	-1.22744	-2.75775	-3.22177	-3.38032	-1.98872	-2.12783	-3.65294	Q16555	DPYSL2	Q16555	DPYL2_HUMAN	>sp|Q16555|DPYL2_HUMAN Dihydropyrimidinase-related protein 2 OS=Homo sapiens OX=9606 GN=DPYSL2 PE=1 SV=1	2	0.0114335	1	0.0292041	1	0.39673	0.599545	-	-
1.05777	0.659096	0.848034	2.62779	2.4429	1.89084	2.91257	3.4021	2.45115	Q9Y295	DRG1	Q9Y295	DRG1_HUMAN	>sp|Q9Y295|DRG1_HUMAN Developmentally-regulated GTP-binding protein 1 OS=Homo sapiens OX=9606 GN=DRG1 PE=1 SV=1	5	2.67806	0.00347887	2.94678	0.002837	0.786926	0.372495	+	+
-4.19771	-2.23613	-2.04052	1.07017	2.84688	0.251219	2.13731	3.07641	3.61675	Q08554	DSC1	Q08554	DSC1_HUMAN	>sp|Q08554|DSC1_HUMAN Desmocollin-1 OS=Homo sapiens OX=9606 GN=DSC1 PE=1 SV=2	24	2.12587	0.00792299	2.98181	0.00285321	0.818107	0.32619	+	+
-3.20727	-2.76829	-2.44981	1.2107	1.15596	-0.59028	2.14788	0.207528	0.511141	Q02487	DSC2	Q02487	DSC2_HUMAN	>sp|Q02487|DSC2_HUMAN Desmocollin-2 OS=Homo sapiens OX=9606 GN=DSC2 PE=1 SV=1	16	2.54297	0.0048674	2.67679	0.00264715	0.161727	0.827182	+	+
-3.40349	-4.0812	-3.55197	0.0609903	1.76504	-1.09309	0.387511	2.32687	2.34212	Q14574	DSC3	Q14574	DSC3_HUMAN	>sp|Q14574|DSC3_HUMAN Desmocollin-3 OS=Homo sapiens OX=9606 GN=DSC3 PE=1 SV=3	14	2.2955	0.00651985	3.15409	0.00220809	0.614012	0.396636	+	+
0.128689	0.653837	0.429615	2.37361	3.87882	1.2578	3.33708	4.53651	4.95072	Q02413	DSG1	Q02413	DSG1_HUMAN	>sp|Q02413|DSG1_HUMAN Desmoglein-1 OS=Homo sapiens OX=9606 GN=DSG1 PE=1 SV=2	53	1.57266	0.0263993	3.10146	0.00252243	0.918814	0.286331	+	+
-1.29868	-0.857011	-0.895457	4.16861	3.86709	3.12496	4.89323	2.95323	3.29166	Q14126	DSG2	Q14126	DSG2_HUMAN	>sp|Q14126|DSG2_HUMAN Desmoglein-2 OS=Homo sapiens OX=9606 GN=DSG2 PE=1 SV=2	56	4.11008	0	3.11486	0.00257682	0.0036467	0.995962	+	+
2.53276	3.1179	3.08821	4.18277	4.13335	3.4391	4.81186	4.26235	4.09061	P15924	DSP	P15924	DESP_HUMAN	>sp|P15924|DESP_HUMAN Desmoplakin OS=Homo sapiens OX=9606 GN=DSP PE=1 SV=3	283	1.81757	0.0151667	2.45847	0.00467391	0.656466	0.441305	+	+
-1.31567	-0.426828	-0.522617	1.44198	1.02425	1.64074	0.577231	0.388901	-0.812611	Q03001	DST	Q03001	DYST_HUMAN	>sp|Q03001|DYST_HUMAN Dystonin OS=Homo sapiens OX=9606 GN=DST PE=1 SV=4	44	2.79927	0.00301177	1.01114	0.110185	1.30874	0.220735	+	-
1.15873	0.660783	0.693834	2.09169	1.78642	2.70171	2.13142	1.8638	1.99757	P60981	DSTN	P60981	DEST_HUMAN	>sp|P60981|DEST_HUMAN Destrin OS=Homo sapiens OX=9606 GN=DSTN PE=1 SV=3	6	2.20759	0.00741748	2.84083	0.00276099	0.281456	0.762197	+	+
-0.563821	-0.634495	-0.336301	0.0463724	-0.239161	-0.423241	0.136827	-0.212381	-0.365112	Q9NZJ0	DTL	Q9NZJ0	DTL_HUMAN	>sp|Q9NZJ0|DTL_HUMAN Denticleless protein homolog OS=Homo sapiens OX=9606 GN=DTL PE=1 SV=3	7	1.17219	0.0694677	1.28529	0.0481004	0.104307	0.913363	-	+
0.551137	-0.298965	-0.0076561	-0.416729	-0.46789	-0.243536	-1.21977	-1.63386	-1.35674	P33316	DUT	P33316	DUT_HUMAN	>sp|P33316|DUT_HUMAN Deoxyuridine 5'-triphosphate nucleotidohydrolase, mitochondrial OS=Homo sapiens OX=9606 GN=DUT PE=1 SV=4	5	0.0341923	1	0.00128006	1	2.7428	0.0555	-	-
4.2202	4.07769	4.374	1.33694	1.08752	1.91932	1.45489	1.56547	0.810755	Q14204	DYNC1H1	Q14204	DYHC1_HUMAN	>sp|Q14204|DYHC1_HUMAN Cytoplasmic dynein 1 heavy chain 1 OS=Homo sapiens OX=9606 GN=DYNC1H1 PE=1 SV=5	95	9.59076e-05	1	6.48e-05	1	0.192217	0.826615	-	-
0.534959	1.03075	0.822606	0.946945	0.495921	1.2567	1.06609	1.54887	1.02503	Q13409	DYNC1I2	Q13409	DC1I2_HUMAN	>sp|Q13409|DC1I2_HUMAN Cytoplasmic dynein 1 intermediate chain 2 OS=Homo sapiens OX=9606 GN=DYNC1I2 PE=1 SV=3	6	0.447399	0.693255	1.1792	0.0659148	0.492189	0.583294	-	-
0.444383	0.218877	0.58064	-1.02723	-0.945211	-0.133707	-2.0718	-1.5207	-3.46111	Q9Y6G9	DYNC1LI1	Q9Y6G9	DC1L1_HUMAN	>sp|Q9Y6G9|DC1L1_HUMAN Cytoplasmic dynein 1 light intermediate chain 1 OS=Homo sapiens OX=9606 GN=DYNC1LI1 PE=1 SV=3	2	0.00465849	1	0.000635068	1	1.20373	0.226226	-	-
0.0595026	0.693334	0.416125	3.82267	3.55744	4.35727	3.0065	4.13407	3.60153	O43237	DYNC1LI2	O43237	DC1L2_HUMAN	>sp|O43237|DC1L2_HUMAN Cytoplasmic dynein 1 light intermediate chain 2 OS=Homo sapiens OX=9606 GN=DYNC1LI2 PE=1 SV=1	4	3.83233	0	3.28685	0.00181944	0.341694	0.6741	+	+
-1.51759	-0.522155	-0.376764	2.93734	1.379	3.19007	3.23641	2.94706	2.46199	P63167	DYNLL1	P63167	DYL1_HUMAN	>sp|P63167|DYL1_HUMAN Dynein light chain 1, cytoplasmic OS=Homo sapiens OX=9606 GN=DYNLL1 PE=1 SV=1	5	2.40647	0.00559097	3.31855	0.00190545	0.246268	0.75208	+	+
1.04134	1.02536	1.04871	1.72159	1.46628	1.88845	2.7162	1.95583	2.05031	Q99848	EBNA1BP2	Q99848	EBP2_HUMAN	>sp|Q99848|EBP2_HUMAN Probable rRNA-processing protein EBP2 OS=Homo sapiens OX=9606 GN=EBNA1BP2 PE=1 SV=2	16	2.52138	0.00491603	2.43353	0.00482667	0.955031	0.338388	+	+
1.82522	1.79009	1.94291	2.1298	1.84667	3.16442	2.13464	1.88362	1.4701	Q15125	EBP	Q15125	EBP_HUMAN	>sp|Q15125|EBP_HUMAN 3-beta-hydroxysteroid-Delta(8),Delta(7)-isomerase OS=Homo sapiens OX=9606 GN=EBP PE=1 SV=3	4	0.884736	0.173883	0.264632	0.932435	0.547658	0.486007	-	-
-2.94686	-3.20372	-3.65408	1.12277	0.698478	1.49049	0.0770226	0.509215	-1.9091	O95905	ECD	O95905	ECD_HUMAN	>sp|O95905|ECD_HUMAN Protein ecdysoneless homolog OS=Homo sapiens OX=9606 GN=ECD PE=1 SV=1	7	4.14371	0	1.96647	0.0104809	0.926778	0.288421	+	+
-1.60491	-1.11998	-0.556643	0.132349	-0.0475302	0.62232	0.0201187	-0.285415	-0.220624	O95672	ECEL1	O95672	ECEL1_HUMAN	>sp|O95672|ECEL1_HUMAN Endothelin-converting enzyme-like 1 OS=Homo sapiens OX=9606 GN=ECEL1 PE=1 SV=3	2	1.96781	0.0105631	1.6743	0.020471	0.835977	0.400537	+	+
0.731103	0.523664	0.843196	1.02395	0.737402	0.367424	0.814828	1.42005	1.62953	Q13011	ECH1	Q13011	ECH1_HUMAN	>sp|Q13011|ECH1_HUMAN Delta(3,5)-Delta(2,4)-dienoyl-CoA isomerase, mitochondrial OS=Homo sapiens OX=9606 GN=ECH1 PE=1 SV=2	8	0.317107	0.858271	1.35879	0.0396112	0.869935	0.347865	-	+
-2.24551	-4.06571	-1.85883	-0.193141	-0.708777	0.283701	-0.318571	-0.0548902	0.207477	Q9NTX5	ECHDC1	Q9NTX5	ECHD1_HUMAN	>sp|Q9NTX5|ECHD1_HUMAN Ethylmalonyl-CoA decarboxylase OS=Homo sapiens OX=9606 GN=ECHDC1 PE=1 SV=2	4	1.86907	0.013371	2.03002	0.00937959	0.176361	0.844583	+	+
0.465463	0.351446	0.698997	-0.291132	-0.498396	-0.964721	-0.905631	-0.0765567	0.291985	P30084	ECHS1	P30084	ECHM_HUMAN	>sp|P30084|ECHM_HUMAN Enoyl-CoA hydratase, mitochondrial OS=Homo sapiens OX=9606 GN=ECHS1 PE=1 SV=4	10	0.00179091	1	0.0261309	1	0.364545	0.654336	-	-
3.38954	2.70681	3.48508	0.942964	0.677892	0.487957	0.519733	0.541469	0.842882	O75521	ECI2	O75521	ECI2_HUMAN	>sp|O75521|ECI2_HUMAN Enoyl-CoA delta isomerase 2 OS=Homo sapiens OX=9606 GN=ECI2 PE=1 SV=4	6	0.00018727	1	0.000142407	1	0.151394	0.883169	-	-
-3.97261	-2.66038	-2.36193	0.504269	2.19164	-0.406426	0.886937	2.17446	2.92678	Q16610	ECM1	Q16610	ECM1_HUMAN	>sp|Q16610|ECM1_HUMAN Extracellular matrix protein 1 OS=Homo sapiens OX=9606 GN=ECM1 PE=1 SV=2	7	2.14471	0.00788966	2.82787	0.00272453	0.56688	0.427718	+	+
0.423494	0.219964	0.263498	-0.895877	-1.15627	-0.222225	-1.29608	-0.809035	-1.88278	Q5VYK3	ECPAS	Q5VYK3	ECM29_HUMAN	>sp|Q5VYK3|ECM29_HUMAN Proteasome adapter and scaffold protein ECM29 OS=Homo sapiens OX=9606 GN=ECPAS PE=1 SV=2	8	0.00447012	1	0.00146203	1	0.615236	0.442038	-	-
-3.78287	-3.04122	-2.14135	-2.53386	-2.87488	-2.37817	-2.26834	-3.08199	-3.30901	Q9H8V3	ECT2	Q9H8V3	ECT2_HUMAN	>sp|Q9H8V3|ECT2_HUMAN Protein ECT2 OS=Homo sapiens OX=9606 GN=ECT2 PE=1 SV=4	4	0.625899	0.430819	0.363178	0.810584	0.346078	0.683621	-	-
-0.166409	-0.615282	-0.309192	-0.187696	-0.652925	-0.265194	-0.938341	-1.10517	-1.23337	Q6P2E9	EDC4	Q6P2E9	EDC4_HUMAN	>sp|Q6P2E9|EDC4_HUMAN Enhancer of mRNA-decapping protein 4 OS=Homo sapiens OX=9606 GN=EDC4 PE=1 SV=1	4	0.292819	0.889423	0.0021436	1	1.90645	0.176303	-	-
5.75103	5.68525	5.81444	5.22854	5.02618	5.88064	5.55762	5.56159	5.07964	P68104	EEF1A1	P68104	EF1A1_HUMAN	>sp|P68104|EF1A1_HUMAN Elongation factor 1-alpha 1 OS=Homo sapiens OX=9606 GN=EEF1A1 PE=1 SV=1	42	0.0522389	1	0.0222128	1	0.0233111	0.980494	-	-
3.25009	2.72876	3.06749	1.75344	1.6755	2.09451	1.10252	2.17415	1.03895	P24534	EEF1B2	P24534	EF1B_HUMAN	>sp|P24534|EF1B_HUMAN Elongation factor 1-beta OS=Homo sapiens OX=9606 GN=EEF1B2 PE=1 SV=3	5	0.000908523	1	0.00365093	1	0.44328	0.58666	-	-
4.29282	3.70747	4.01599	2.2344	2.00362	2.5068	1.80883	2.55775	1.8229	P29692	EEF1D	P29692	EF1D_HUMAN	>sp|P29692|EF1D_HUMAN Elongation factor 1-delta OS=Homo sapiens OX=9606 GN=EEF1D PE=1 SV=5	16	0.000304633	1	0.00063409	1	0.256535	0.781495	-	-
1.23193	0.931812	1.41793	1.01823	0.769751	1.37799	1.15666	1.17648	1.33667	O43324	EEF1E1	O43324	MCA3_HUMAN	>sp|O43324|MCA3_HUMAN Eukaryotic translation elongation factor 1 epsilon-1 OS=Homo sapiens OX=9606 GN=EEF1E1 PE=1 SV=1	5	0.146754	1	0.368168	0.803165	0.380339	0.721659	-	-
4.37328	4.23554	4.40369	2.67755	2.39275	3.15537	2.04789	2.69314	1.66025	P26641	EEF1G	P26641	EF1G_HUMAN	>sp|P26641|EF1G_HUMAN Elongation factor 1-gamma OS=Homo sapiens OX=9606 GN=EEF1G PE=1 SV=3	21	0.000480016	1	0.000426234	1	0.745383	0.387715	-	-
4.45931	4.01331	4.25684	3.38379	3.26902	3.46092	3.38926	3.79778	3.11334	P13639	EEF2	P13639	EF2_HUMAN	>sp|P13639|EF2_HUMAN Elongation factor 2 OS=Homo sapiens OX=9606 GN=EEF2 PE=1 SV=4	46	0.000744831	1	0.00587076	1	0.108917	0.909589	-	-
3.09785	2.75573	2.98582	2.24483	2.18471	3.03024	2.81956	2.55647	2.3838	Q15029	EFTUD2	Q15029	U5S1_HUMAN	>sp|Q15029|U5S1_HUMAN 116 kDa U5 small nuclear ribonucleoprotein component OS=Homo sapiens OX=9606 GN=EFTUD2 PE=1 SV=1	18	0.0429806	1	0.0200554	1	0.121545	0.88301	-	-
-2.97691	-3.86204	-3.11582	-1.03179	-1.26407	-0.635104	0.0579758	-0.801551	-0.263631	Q9UHF1	EGFL7	Q9UHF1	EGFL7_HUMAN	>sp|Q9UHF1|EGFL7_HUMAN Epidermal growth factor-like protein 7 OS=Homo sapiens OX=9606 GN=EGFL7 PE=1 SV=3	2	2.97944	0.00261939	3.1827	0.00210976	0.966424	0.327447	+	+
-0.136336	-0.155718	-0.126956	-0.596083	-1.19079	-0.084939	-0.713524	-1.41388	-1.02805	P00533	EGFR	P00533	EGFR_HUMAN	>sp|P00533|EGFR_HUMAN Epidermal growth factor receptor OS=Homo sapiens OX=9606 GN=EGFR PE=1 SV=2	6	0.0468072	1	0.00235655	1	0.493149	0.543964	-	-
0.27146	0.137372	0.287846	-0.332932	-0.598894	0.636785	-0.22727	-0.00187063	-0.966062	Q9NZN4	EHD2	Q9NZN4	EHD2_HUMAN	>sp|Q9NZN4|EHD2_HUMAN EH domain-containing protein 2 OS=Homo sapiens OX=9606 GN=EHD2 PE=1 SV=2	6	0.10562	1	0.0221387	1	0.250242	0.759405	-	-
-0.787996	-0.728441	-0.940996	-1.34931	-1.81199	-0.678818	-2.04297	-1.65095	-3.78687	Q9H223	EHD4	Q9H223	EHD4_HUMAN	>sp|Q9H223|EHD4_HUMAN EH domain-containing protein 4 OS=Homo sapiens OX=9606 GN=EHD4 PE=1 SV=1	2	0.0557328	1	0.00189109	1	0.760134	0.342451	-	-
0.320247	-0.602197	-0.404955	-0.218595	-0.7615	-0.603176	-1.95405	-0.981028	-0.386176	O60739;P41567	EIF1B;EIF1	O60739;P41567	EIF1B_HUMAN;EIF1_HUMAN	>sp|O60739|EIF1B_HUMAN Eukaryotic translation initiation factor 1b OS=Homo sapiens OX=9606 GN=EIF1B PE=1 SV=2;>sp|P41567|EIF1_HUMAN Eukaryotic translation initiation factor 1 OS=Homo sapiens OX=9606 GN=EIF1 PE=1 SV=1	2	0.0990668	1	0.0401988	1	0.525925	0.490082	-	-
0.766839	0.912847	1.05692	0.566978	0.347363	0.0304813	-0.468399	0.575985	-0.335217	Q9BY44	EIF2A	Q9BY44	EIF2A_HUMAN	>sp|Q9BY44|EIF2A_HUMAN Eukaryotic translation initiation factor 2A OS=Homo sapiens OX=9606 GN=EIF2A PE=1 SV=3	8	0.00608697	1	0.00951992	1	0.465271	0.575397	-	-
0.334709	0.196819	0.237994	0.195426	0	0.701825	0.0922289	0.19466	-0.432868	P19525	EIF2AK2	P19525	E2AK2_HUMAN	>sp|P19525|E2AK2_HUMAN Interferon-induced, double-stranded RNA-activated protein kinase OS=Homo sapiens OX=9606 GN=EIF2AK2 PE=1 SV=2	9	0.37091	0.791482	0.0455722	1	0.537375	0.538597	-	-
3.30456	2.83514	3.28055	3.1951	3.15366	2.4027	2.88043	3.6032	3.20413	P05198	EIF2S1	P05198	IF2A_HUMAN	>sp|P05198|IF2A_HUMAN Eukaryotic translation initiation factor 2 subunit 1 OS=Homo sapiens OX=9606 GN=EIF2S1 PE=1 SV=3	19	0.124305	1	0.427244	0.723185	0.397961	0.636855	-	-
3.44291	3.11615	3.3489	1.81288	1.7664	0.776774	1.59246	2.30233	1.89333	P20042	EIF2S2	P20042	IF2B_HUMAN	>sp|P20042|IF2B_HUMAN Eukaryotic translation initiation factor 2 subunit 2 OS=Homo sapiens OX=9606 GN=EIF2S2 PE=1 SV=2	20	0.00135663	1	0.000825212	1	0.531616	0.501971	-	-
3.82444	3.32172	3.70101	3.11396	2.81099	3.07935	2.50472	3.26026	2.73149	P41091	EIF2S3	P41091	IF2G_HUMAN	>sp|P41091|IF2G_HUMAN Eukaryotic translation initiation factor 2 subunit 3 OS=Homo sapiens OX=9606 GN=EIF2S3 PE=1 SV=3	23	0.00579266	1	0.00968302	1	0.279725	0.774914	-	-
2.11856	1.97597	2.02786	1.11814	0.856907	1.13272	0.618066	1.36429	0.566468	Q14152	EIF3A	Q14152	EIF3A_HUMAN	>sp|Q14152|EIF3A_HUMAN Eukaryotic translation initiation factor 3 subunit A OS=Homo sapiens OX=9606 GN=EIF3A PE=1 SV=1	41	0.000114399	1	0.00224765	1	0.273864	0.772418	-	-
2.54796	2.30571	2.518	1.64729	1.55462	1.37988	1.23329	1.85444	0.857419	P55884	EIF3B	P55884	EIF3B_HUMAN	>sp|P55884|EIF3B_HUMAN Eukaryotic translation initiation factor 3 subunit B OS=Homo sapiens OX=9606 GN=EIF3B PE=1 SV=3	24	0.000227838	1	0.00416662	1	0.284171	0.755661	-	-
2.19164	1.87366	2.03647	1.58525	1.3657	1.57691	1.07741	1.71852	0.857778	B5ME19;Q99613	EIF3CL;EIF3C	B5ME19;Q99613	EIFCL_HUMAN;EIF3C_HUMAN	>sp|B5ME19|EIFCL_HUMAN Eukaryotic translation initiation factor 3 subunit C-like protein OS=Homo sapiens OX=9606 GN=EIF3CL PE=1 SV=1;>sp|Q99613|EIF3C_HUMAN Eukaryotic translation initiation factor 3 subunit C OS=Homo sapiens OX=9606 GN=EIF3C PE=1 SV=1	14	0.00235506	1	0.00895849	1	0.470976	0.602852	-	-
1.37557	1.20457	1.58421	0.00495624	-0.206005	-0.00677967	-0.278125	0.193676	-0.821426	O15371	EIF3D	O15371	EIF3D_HUMAN	>sp|O15371|EIF3D_HUMAN Eukaryotic translation initiation factor 3 subunit D OS=Homo sapiens OX=9606 GN=EIF3D PE=1 SV=1	9	7.68083e-05	1	0.00124023	1	0.316177	0.729047	-	-
2.2307	1.8138	2.18246	1.69497	1.4859	1.80581	1.28711	1.97656	0.898542	P60228	EIF3E	P60228	EIF3E_HUMAN	>sp|P60228|EIF3E_HUMAN Eukaryotic translation initiation factor 3 subunit E OS=Homo sapiens OX=9606 GN=EIF3E PE=1 SV=1	14	0.013857	1	0.0255294	1	0.34644	0.690311	-	-
2.35953	2.23192	2.38123	1.77095	1.61962	2.25161	1.32802	1.6532	0.835661	O00303	EIF3F	O00303	EIF3F_HUMAN	>sp|O00303|EIF3F_HUMAN Eukaryotic translation initiation factor 3 subunit F OS=Homo sapiens OX=9606 GN=EIF3F PE=1 SV=1	8	0.0192146	1	0.00266073	1	0.933919	0.338437	-	-
2.34778	1.95882	2.21479	1.93174	1.8072	1.66074	1.45487	2.16507	1.37922	O75821	EIF3G	O75821	EIF3G_HUMAN	>sp|O75821|EIF3G_HUMAN Eukaryotic translation initiation factor 3 subunit G OS=Homo sapiens OX=9606 GN=EIF3G PE=1 SV=2	6	0.0118933	1	0.0312525	1	0.195515	0.837469	-	-
2.08016	2.53925	2.52215	1.58593	1.77258	0.640759	2.25042	1.94224	1.27354	O15372	EIF3H	O15372	EIF3H_HUMAN	>sp|O15372|EIF3H_HUMAN Eukaryotic translation initiation factor 3 subunit H OS=Homo sapiens OX=9606 GN=EIF3H PE=1 SV=1	4	0.0113281	1	0.036448	1	0.466193	0.55179	-	-
0.514416	0.358411	0.653577	0.617983	0.196357	0.703488	0.402995	0.634116	-0.0609064	Q13347	EIF3I	Q13347	EIF3I_HUMAN	>sp|Q13347|EIF3I_HUMAN Eukaryotic translation initiation factor 3 subunit I OS=Homo sapiens OX=9606 GN=EIF3I PE=1 SV=1	5	0.295843	0.886068	0.11184	1	0.282383	0.770479	-	-
3.29483	2.2838	2.96077	3.22441	2.9907	0.949885	2.07999	3.7398	2.76009	O75822	EIF3J	O75822	EIF3J_HUMAN	>sp|O75822|EIF3J_HUMAN Eukaryotic translation initiation factor 3 subunit J OS=Homo sapiens OX=9606 GN=EIF3J PE=1 SV=2	17	0.151525	1	0.308863	0.875432	0.210519	0.778246	-	-
1.19186	1.25176	1.52778	0.904599	0.529189	0.939843	0.686491	1.37102	0.40331	Q9UBQ5	EIF3K	Q9UBQ5	EIF3K_HUMAN	>sp|Q9UBQ5|EIF3K_HUMAN Eukaryotic translation initiation factor 3 subunit K OS=Homo sapiens OX=9606 GN=EIF3K PE=1 SV=1	4	0.0073112	1	0.0396355	1	0.0309966	0.975686	-	-
1.85398	1.28276	1.62662	0.890175	0.455765	0.353832	0.123899	0.983195	0.00327492	Q9Y262	EIF3L	Q9Y262	EIF3L_HUMAN	>sp|Q9Y262|EIF3L_HUMAN Eukaryotic translation initiation factor 3 subunit L OS=Homo sapiens OX=9606 GN=EIF3L PE=1 SV=1	18	0.0026069	1	0.00556287	1	0.218872	0.803383	-	-
1.58558	1.26074	1.30745	0.503536	0.463373	0.412298	0.0713234	0.576717	0.109385	Q7L2H7	EIF3M	Q7L2H7	EIF3M_HUMAN	>sp|Q7L2H7|EIF3M_HUMAN Eukaryotic translation initiation factor 3 subunit M OS=Homo sapiens OX=9606 GN=EIF3M PE=1 SV=1	7	0.000197476	1	0.000891529	1	0.558313	0.606337	-	-
3.92238	3.41535	3.64999	3.88461	3.63279	4.1918	3.38052	3.91342	2.52007	P60842	EIF4A1	P60842	IF4A1_HUMAN	>sp|P60842|IF4A1_HUMAN Eukaryotic initiation factor 4A-I OS=Homo sapiens OX=9606 GN=EIF4A1 PE=1 SV=1	29	0.779703	0.250907	0.101244	1	0.654171	0.418192	-	-
1.18178	0.912056	1.18959	2.38225	1.94782	3.02147	2.24503	2.05988	2.17248	P38919	EIF4A3	P38919	IF4A3_HUMAN	>sp|P38919|IF4A3_HUMAN Eukaryotic initiation factor 4A-III OS=Homo sapiens OX=9606 GN=EIF4A3 PE=1 SV=4	17	2.15531	0.0079814	3.55944	0.00139048	0.388028	0.654973	+	+
3.54277	2.86687	3.08342	1.51138	1.28508	-0.519852	0.769217	1.65935	0.710715	P23588	EIF4B	P23588	IF4B_HUMAN	>sp|P23588|IF4B_HUMAN Eukaryotic translation initiation factor 4B OS=Homo sapiens OX=9606 GN=EIF4B PE=1 SV=2	9	0.00508319	1	0.00096279	1	0.15055	0.843894	-	-
-1.1872	-1.03314	-1.20254	1.2317	1.2119	1.37334	1.20418	1.30262	-3.96755	O60573	EIF4E2	O60573	IF4E2_HUMAN	>sp|O60573|IF4E2_HUMAN Eukaryotic translation initiation factor 4E type 2 OS=Homo sapiens OX=9606 GN=EIF4E2 PE=1 SV=1	2	5.57371	0	4.40587	0.00283871	0.432384	0.505723	+	+
-3.20761	-3.26062	-2.50084	-1.35754	-1.76412	0.177774	-1.31389	-1.99773	-2.81933	Q9NRA8	EIF4ENIF1	Q9NRA8	4ET_HUMAN	>sp|Q9NRA8|4ET_HUMAN Eukaryotic translation initiation factor 4E transporter OS=Homo sapiens OX=9606 GN=EIF4ENIF1 PE=1 SV=2	3	1.75804	0.0169973	1.18352	0.0652435	0.654724	0.389185	+	-
2.98453	2.65527	2.90414	0.958567	0.8562	1.17673	0.53863	1.19615	0.328014	Q04637	EIF4G1	Q04637	IF4G1_HUMAN	>sp|Q04637|IF4G1_HUMAN Eukaryotic translation initiation factor 4 gamma 1 OS=Homo sapiens OX=9606 GN=EIF4G1 PE=1 SV=4	30	3.76802e-05	1	0.000328167	1	0.484281	0.588523	-	-
2.31994	1.42222	2.00753	1.03764	0.895053	1.30837	0.576393	1.09931	0.239816	P78344	EIF4G2	P78344	IF4G2_HUMAN	>sp|P78344|IF4G2_HUMAN Eukaryotic translation initiation factor 4 gamma 2 OS=Homo sapiens OX=9606 GN=EIF4G2 PE=1 SV=1	19	0.00982026	1	0.00533697	1	0.7281	0.421206	-	-
1.79736	1.01718	1.41635	0.0873652	0.228254	-1.49485	-0.365434	0.462176	0.316471	Q15056	EIF4H	Q15056	IF4H_HUMAN	>sp|Q15056|IF4H_HUMAN Eukaryotic translation initiation factor 4H OS=Homo sapiens OX=9606 GN=EIF4H PE=1 SV=5	2	0.00856268	1	0.00439275	1	0.364298	0.624843	-	-
1.78517	1.86759	1.3612	0.376322	-0.125746	-0.234352	0.570861	0.373082	-0.134057	P63241	EIF5A	P63241	IF5A1_HUMAN	>sp|P63241|IF5A1_HUMAN Eukaryotic translation initiation factor 5A-1 OS=Homo sapiens OX=9606 GN=EIF5A PE=1 SV=2	9	0.000530343	1	0.00128219	1	0.396773	0.660984	-	-
2.36411	2.06093	2.2376	1.1071	0.986595	1.53199	0.861316	1.59341	0.604062	O60841	EIF5B	O60841	IF2P_HUMAN	>sp|O60841|IF2P_HUMAN Eukaryotic translation initiation factor 5B OS=Homo sapiens OX=9606 GN=EIF5B PE=1 SV=4	27	0.00123445	1	0.00387155	1	0.216549	0.805417	-	-
2.03228	1.41155	1.6967	2.39468	2.23527	2.67789	2.35055	2.32283	2.36429	P56537	EIF6	P56537	IF6_HUMAN	>sp|P56537|IF6_HUMAN Eukaryotic translation initiation factor 6 OS=Homo sapiens OX=9606 GN=EIF6 PE=1 SV=1	7	1.81097	0.0153032	1.91164	0.0113975	0.278518	0.825959	+	+
0.963815	0.610647	0.8626	-1.67977	-2.55056	-1.34748	-2.68254	-2.18715	-3.06303	Q9BQ52	ELAC2	Q9BQ52	RNZ2_HUMAN	>sp|Q9BQ52|RNZ2_HUMAN Zinc phosphodiesterase ELAC protein 2 OS=Homo sapiens OX=9606 GN=ELAC2 PE=1 SV=2	4	0.000440307	1	4.97e-05	1	0.828334	0.343416	-	-
1.26427	1.2181	1.10116	1.37542	1.19551	1.22547	1.75332	1.42421	1.25163	Q15717	ELAVL1	Q15717	ELAV1_HUMAN	>sp|Q15717|ELAV1_HUMAN ELAV-like protein 1 OS=Homo sapiens OX=9606 GN=ELAVL1 PE=1 SV=2	11	0.708826	0.319716	1.14562	0.0726031	0.600144	0.587703	-	-
1.39272	1.07011	1.25405	3.0554	2.41064	3.90491	2.36909	1.72191	1.64199	Q15370	ELOB	Q15370	ELOB_HUMAN	>sp|Q15370|ELOB_HUMAN Elongin-B OS=Homo sapiens OX=9606 GN=ELOB PE=1 SV=1	4	2.18442	0.00756398	1.57011	0.0249061	1.16341	0.238507	+	+
0.245509	-0.162148	0.156393	0.832849	0.229527	1.76609	0.472004	-0.596401	-0.85437	Q15369	ELOC	Q15369	ELOC_HUMAN	>sp|Q15369|ELOC_HUMAN Elongin-C OS=Homo sapiens OX=9606 GN=ELOC PE=1 SV=1	8	1.16652	0.0703895	0.0949578	1	0.985235	0.284976	-	-
-0.66735	-0.488858	-0.609848	-1.85138	-2.01935	-1.17731	-2.21338	-2.48525	-3.19902	O95163	ELP1	O95163	ELP1_HUMAN	>sp|O95163|ELP1_HUMAN Elongator complex protein 1 OS=Homo sapiens OX=9606 GN=ELP1 PE=1 SV=3	5	0.00306814	1	0.000517851	1	1.14357	0.257653	-	-
0.946301	0.925532	1.13247	4.81361	4.41602	5.18699	4.99183	4.13073	3.84297	P50402	EMD	P50402	EMD_HUMAN	>sp|P50402|EMD_HUMAN Emerin OS=Homo sapiens OX=9606 GN=EMD PE=1 SV=1	19	4.39176	0	3.45641	0.00147899	0.516863	0.509663	+	+
2.17065	1.16682	1.64954	1.22502	0.916964	1.26743	1.01489	1.49745	1.45149	Q92979	EMG1	Q92979	NEP1_HUMAN	>sp|Q92979|NEP1_HUMAN Ribosomal RNA small subunit methyltransferase NEP1 OS=Homo sapiens OX=9606 GN=EMG1 PE=1 SV=4	6	0.0374531	1	0.0854692	1	0.415381	0.689345	-	-
-0.0443382	0.599651	0.471114	-1.04422	-1.07414	-0.678642	-0.790893	-0.92941	-1.03452	Q9HC35	EML4	Q9HC35	EMAL4_HUMAN	>sp|Q9HC35|EMAL4_HUMAN Echinoderm microtubule-associated protein-like 4 OS=Homo sapiens OX=9606 GN=EML4 PE=1 SV=3	3	0.00120519	1	0.000828758	1	0.0326283	0.979849	-	-
-0.409595	-0.774611	-0.419133	-0.464146	-0.763521	-0.419335	-0.984341	-0.801284	-1.07078	Q8N8S7	ENAH	Q8N8S7	ENAH_HUMAN	>sp|Q8N8S7|ENAH_HUMAN Protein enabled homolog OS=Homo sapiens OX=9606 GN=ENAH PE=1 SV=2	3	0.27268	0.914212	0.00968328	1	1.4012	0.290133	-	-
4.3427	4.4958	4.61246	2.36733	2.37887	-0.307736	1.84466	3.41596	3.17559	P06733	ENO1	P06733	ENOA_HUMAN	>sp|P06733|ENOA_HUMAN Alpha-enolase OS=Homo sapiens OX=9606 GN=ENO1 PE=1 SV=2	17	0.00625407	1	0.00608776	1	0.583591	0.415746	-	-
-2.98425	-3.86013	-2.96651	-0.771372	-1.41558	-2.36109	-0.494818	-0.651691	-3.11856	Q9NPA8	ENY2	Q9NPA8	ENY2_HUMAN	>sp|Q9NPA8|ENY2_HUMAN Transcription and mRNA export factor ENY2 OS=Homo sapiens OX=9606 GN=ENY2 PE=1 SV=1	2	1.78474	0.0158633	2.524	0.00417045	0.0329279	0.967033	+	+
3.19169	2.49572	3.03306	-0.839427	-0.912483	-3.3083	-1.86638	-0.651258	-0.648856	P07099	EPHX1	P07099	HYEP_HUMAN	>sp|P07099|HYEP_HUMAN Epoxide hydrolase 1 OS=Homo sapiens OX=9606 GN=EPHX1 PE=1 SV=1	2	0.000177162	1	0.000211274	1	0.280119	0.698486	-	-
1.55647	1.56463	1.73686	4.19246	3.89684	4.21202	4.39035	4.07201	2.82139	P58107	EPPK1	P58107	EPIPL_HUMAN	>sp|P58107|EPIPL_HUMAN Epiplakin OS=Homo sapiens OX=9606 GN=EPPK1 PE=1 SV=3	145	4.82475	0	2.2466	0.00669321	0.278572	0.732851	+	+
3.25373	2.87725	3.08205	2.15232	1.85508	2.59176	2.10694	2.17684	1.71165	P07814	EPRS1	P07814	SYEP_HUMAN	>sp|P07814|SYEP_HUMAN Bifunctional glutamate/proline--tRNA ligase OS=Homo sapiens OX=9606 GN=EPRS1 PE=1 SV=5	57	0.00484104	1	0.000886144	1	0.319153	0.742004	-	-
-2.01235	-3.62796	-4.33736	-0.521418	-0.580688	-1.05911	-0.460588	-0.687698	-0.8952	P42566	EPS15	P42566	EPS15_HUMAN	>sp|P42566|EPS15_HUMAN Epidermal growth factor receptor substrate 15 OS=Homo sapiens OX=9606 GN=EPS15 PE=1 SV=2	2	1.97324	0.0105557	2.01314	0.00963397	0.064586	0.945625	+	+
-1.65	-2.08259	-1.55047	0.0731993	-0.231877	-1.25967	-0.693537	-0.767586	-1.03933	Q9UBC2	EPS15L1	Q9UBC2	EP15R_HUMAN	>sp|Q9UBC2|EP15R_HUMAN Epidermal growth factor receptor substrate 15-like 1 OS=Homo sapiens OX=9606 GN=EPS15L1 PE=1 SV=1	5	1.68302	0.0201048	2.35627	0.00569835	0.361024	0.656606	+	+
-0.759222	-0.523172	-0.761147	0.40064	0.388487	1.18538	0.136002	0.815022	-3.14505	Q9H6S3	EPS8L2	Q9H6S3	ES8L2_HUMAN	>sp|Q9H6S3|ES8L2_HUMAN Epidermal growth factor receptor kinase substrate 8-like protein 2 OS=Homo sapiens OX=9606 GN=EPS8L2 PE=1 SV=2	2	2.3851	0.00545254	1.9203	0.0113327	0.482969	0.477246	+	+
-0.611377	0.404673	0.444384	1.77778	1.2917	1.97283	1.61633	1.01589	0.755342	O75616	ERAL1	O75616	ERAL1_HUMAN	>sp|O75616|ERAL1_HUMAN GTPase Era, mitochondrial OS=Homo sapiens OX=9606 GN=ERAL1 PE=1 SV=2	8	2.09308	0.00807973	1.45104	0.0324778	0.781265	0.386878	+	+
-1.78201	-2.3083	-1.71823	-3.62214	-2.07118	-0.928958	-2.20969	-1.46624	-2.20383	Q9NZ08	ERAP1	Q9NZ08	ERAP1_HUMAN	>sp|Q9NZ08|ERAP1_HUMAN Endoplasmic reticulum aminopeptidase 1 OS=Homo sapiens OX=9606 GN=ERAP1 PE=1 SV=3	2	0.65908	0.382869	0.276778	0.918035	0.109335	0.875106	-	-
-1.51711	-3.60662	-1.55105	-0.599359	-0.686682	-0.702419	-1.10279	-0.77269	-0.950744	Q03468	ERCC6	Q03468	ERCC6_HUMAN	>sp|Q03468|ERCC6_HUMAN DNA excision repair protein ERCC-6 OS=Homo sapiens OX=9606 GN=ERCC6 PE=1 SV=1	7	1.36239	0.0415619	1.1558	0.0703521	1.3004	0.354768	+	-
0.321912	-0.242577	0.261805	1.48583	1.14666	2.19436	1.43	1.24575	1.54723	Q969X5	ERGIC1	Q969X5	ERGI1_HUMAN	>sp|Q969X5|ERGI1_HUMAN Endoplasmic reticulum-Golgi intermediate compartment protein 1 OS=Homo sapiens OX=9606 GN=ERGIC1 PE=1 SV=1	8	2.16123	0.00793939	2.83796	0.00275573	0.248353	0.781045	+	+
0.269603	-1.91944	0.30743	2.1502	1.9291	2.40064	2.39125	1.67257	1.42279	P84090	ERH	P84090	ERH_HUMAN	>sp|P84090|ERH_HUMAN Enhancer of rudimentary homolog OS=Homo sapiens OX=9606 GN=ERH PE=1 SV=1	4	1.89831	0.0126634	1.64635	0.0213478	0.443534	0.604668	+	+
0.204615	-0.230057	0.224481	0.393209	0.281444	0.90274	1.2238	0.706357	0.739838	O94905	ERLIN2	O94905	ERLN2_HUMAN	>sp|O94905|ERLN2_HUMAN Erlin-2 OS=Homo sapiens OX=9606 GN=ERLIN2 PE=1 SV=1	5	1.18561	0.0676056	1.9767	0.0103399	0.648009	0.477688	-	+
-1.51136	-2.05728	-1.40352	-2.22986	-2.14497	-3.38176	-2.01751	-2.1114	-1.27105	Q7Z2K6	ERMP1	Q7Z2K6	ERMP1_HUMAN	>sp|Q7Z2K6|ERMP1_HUMAN Endoplasmic reticulum metallopeptidase 1 OS=Homo sapiens OX=9606 GN=ERMP1 PE=1 SV=2	2	0.0309156	1	0.18425	1	0.753009	0.365997	-	-
0.883531	0.272085	1.11288	0.294802	0.112802	-2.8227	-0.471047	0.121296	0.858117	P30040	ERP29	P30040	ERP29_HUMAN	>sp|P30040|ERP29_HUMAN Endoplasmic reticulum resident protein 29 OS=Homo sapiens OX=9606 GN=ERP29 PE=1 SV=4	3	0.0442475	1	0.0630808	1	0.378548	0.586236	-	-
-0.42179	-1.46173	-0.495521	1.01706	0.970666	-0.776288	1.15241	1.1711	1.28778	Q9BS26	ERP44	Q9BS26	ERP44_HUMAN	>sp|Q9BS26|ERP44_HUMAN Endoplasmic reticulum resident protein 44 OS=Homo sapiens OX=9606 GN=ERP44 PE=1 SV=1	8	1.1175	0.0819658	2.68865	0.00267763	0.605913	0.427944	-	+
-2.1765	-3.88095	-2.97838	-1.68462	-1.6507	-0.918297	-0.983912	-1.32172	-2.68817	Q14674	ESPL1	Q14674	ESPL1_HUMAN	>sp|Q14674|ESPL1_HUMAN Separin OS=Homo sapiens OX=9606 GN=ESPL1 PE=1 SV=3	4	1.65076	0.0216276	1.17609	0.0664307	0.160283	0.840135	+	-
0.941527	0.542253	0.990916	0.00995064	-0.38682	-0.470516	-0.485939	-0.0498261	-0.249864	Q9BSJ8	ESYT1	Q9BSJ8	ESYT1_HUMAN	>sp|Q9BSJ8|ESYT1_HUMAN Extended synaptotagmin-1 OS=Homo sapiens OX=9606 GN=ESYT1 PE=1 SV=1	13	0.00124221	1	0.00100304	1	0.0358243	0.976127	-	-
-0.405531	-0.941758	-0.450794	0.786139	0.437277	1.53422	0.702118	0.219923	0.0408621	A0FGR8	ESYT2	A0FGR8	ESYT2_HUMAN	>sp|A0FGR8|ESYT2_HUMAN Extended synaptotagmin-2 OS=Homo sapiens OX=9606 GN=ESYT2 PE=1 SV=1	13	2.14537	0.00789873	1.91163	0.0113867	0.722027	0.396435	+	+
1.25497	1.00462	1.09165	0.791843	0.404146	1.19345	-0.288016	0.561212	-1.33529	P62495	ETF1	P62495	ERF1_HUMAN	>sp|P62495|ERF1_HUMAN Eukaryotic peptide chain release factor subunit 1 OS=Homo sapiens OX=9606 GN=ETF1 PE=1 SV=3	9	0.0583702	1	0.0124402	1	0.90384	0.308513	-	-
1.11243	1.45801	1.5413	-0.777328	-1.44016	-1.03026	-1.23413	-0.25942	-0.364637	P13804	ETFA	P13804	ETFA_HUMAN	>sp|P13804|ETFA_HUMAN Electron transfer flavoprotein subunit alpha, mitochondrial OS=Homo sapiens OX=9606 GN=ETFA PE=1 SV=1	7	0.000100836	1	0.000881315	1	0.564737	0.487096	-	-
0.790867	0.456688	0.828314	0.16888	0.402949	-0.397277	0.412038	0.466621	0.884508	P38117	ETFB	P38117	ETFB_HUMAN	>sp|P38117|ETFB_HUMAN Electron transfer flavoprotein subunit beta OS=Homo sapiens OX=9606 GN=ETFB PE=1 SV=3	7	0.0166568	1	0.158968	1	0.879071	0.354568	-	-
3.6605	2.73927	3.57534	4.41007	4.4475	4.4076	4.3485	5.17493	4.46613	Q01844	EWSR1	Q01844	EWS_HUMAN	>sp|Q01844|EWS_HUMAN RNA-binding protein EWS OS=Homo sapiens OX=9606 GN=EWSR1 PE=1 SV=1	11	1.99274	0.0100759	1.87359	0.0122241	0.39466	0.668634	+	+
-1.94512	-2.99415	-2.26674	-0.985231	-1.4268	-0.201899	-1.25163	-1.10314	-2.84961	Q96A65	EXOC4	Q96A65	EXOC4_HUMAN	>sp|Q96A65|EXOC4_HUMAN Exocyst complex component 4 OS=Homo sapiens OX=9606 GN=EXOC4 PE=1 SV=1	2	1.79628	0.0157437	1.54987	0.0260048	0.579575	0.435207	+	+
-2.10485	-0.289755	-2.42953	-1.92403	-1.99946	-1.05803	-1.03985	-1.68566	-1.78636	Q9Y3B2	EXOSC1	Q9Y3B2	EXOS1_HUMAN	>sp|Q9Y3B2|EXOS1_HUMAN Exosome complex component CSL4 OS=Homo sapiens OX=9606 GN=EXOSC1 PE=1 SV=1	2	0.278287	0.907311	0.351704	0.82474	0.153091	0.854296	-	-
-0.783232	-0.78121	-0.829327	1.49639	1.28166	1.56266	2.17254	0.718306	1.02296	Q01780	EXOSC10	Q01780	EXOSX_HUMAN	>sp|Q01780|EXOSX_HUMAN Exosome component 10 OS=Homo sapiens OX=9606 GN=EXOSC10 PE=1 SV=2	8	5.18881	0	2.34671	0.0060404	0.114602	0.881344	+	+
-0.512017	-0.356833	-0.414211	-0.475275	-0.756345	-0.849008	0.115327	-0.475705	-0.2387	Q13868	EXOSC2	Q13868	EXOS2_HUMAN	>sp|Q13868|EXOS2_HUMAN Exosome complex component RRP4 OS=Homo sapiens OX=9606 GN=EXOSC2 PE=1 SV=2	4	0.0207328	1	0.872002	0.172981	1.13171	0.319488	-	-
-1.05735	-1.85146	-1.22688	-1.23296	-0.904788	-1.42629	0.316948	-0.500628	0.0867863	Q9NQT5	EXOSC3	Q9NQT5	EXOS3_HUMAN	>sp|Q9NQT5|EXOS3_HUMAN Exosome complex component RRP40 OS=Homo sapiens OX=9606 GN=EXOSC3 PE=1 SV=3	4	0.567886	0.516195	2.06672	0.00869729	1.80163	0.150667	-	+
-0.426898	-1.36053	-0.243429	-1.02441	-1.29762	-1.65588	-0.615256	-0.623039	-0.751935	Q9NPD3	EXOSC4	Q9NPD3	EXOS4_HUMAN	>sp|Q9NPD3|EXOS4_HUMAN Exosome complex component RRP41 OS=Homo sapiens OX=9606 GN=EXOSC4 PE=1 SV=3	4	0.0391648	1	0.313865	0.868661	1.6124	0.22286	-	-
-1.22381	-1.46527	-1.12895	-0.722381	-0.855913	-0.566568	0.566681	-0.299356	0.0692244	Q5RKV6	EXOSC6	Q5RKV6	EXOS6_HUMAN	>sp|Q5RKV6|EXOS6_HUMAN Exosome complex component MTR3 OS=Homo sapiens OX=9606 GN=EXOSC6 PE=1 SV=1	4	2.19075	0.00760906	2.46488	0.00471233	1.45252	0.222268	+	+
-0.828877	-2.50042	-1.59124	-4.14157	-1.08775	-0.910588	0.363013	-0.95463	-0.611877	Q15024	EXOSC7	Q15024	EXOS7_HUMAN	>sp|Q15024|EXOS7_HUMAN Exosome complex component RRP42 OS=Homo sapiens OX=9606 GN=EXOSC7 PE=1 SV=3	2	0.718947	0.308062	1.22919	0.0560366	0.665757	0.369373	-	-
0.473407	0.0900888	0.213617	-0.555455	-0.681205	-0.242209	0.0341415	-0.556354	-0.632693	Q06265	EXOSC9	Q06265	EXOS9_HUMAN	>sp|Q06265|EXOS9_HUMAN Exosome complex component RRP45 OS=Homo sapiens OX=9606 GN=EXOSC9 PE=1 SV=3	4	0.00263453	1	0.0119875	1	0.163961	0.855945	-	-
1.4596	0.966741	1.35755	1.3364	0.999882	0.444751	0.602892	1.32773	1.31708	P15311	EZR	P15311	EZRI_HUMAN	>sp|P15311|EZRI_HUMAN Ezrin OS=Homo sapiens OX=9606 GN=EZR PE=1 SV=4	8	0.0777721	1	0.143262	1	0.165699	0.84831	-	-
0.755758	1.69041	0.516341	2.14546	3.52931	0.985586	2.34174	5.11231	4.79592	Q01469	FABP5	Q01469	FABP5_HUMAN	>sp|Q01469|FABP5_HUMAN Fatty acid-binding protein 5 OS=Homo sapiens OX=9606 GN=FABP5 PE=1 SV=3	8	0.986618	0.124876	1.81367	0.0145761	0.748326	0.341597	-	+
-1.25566	-0.600729	3.95265	0.0734682	-1.17949	0.32939	-1.27059	-1.39945	-1.00724	O60427	FADS1	O60427	FADS1_HUMAN	>sp|O60427|FADS1_HUMAN Acyl-CoA (8-3)-desaturase OS=Homo sapiens OX=9606 GN=FADS1 PE=1 SV=3	2	0.156115	1	0.0721698	1	0.941641	0.308957	-	-
0.166842	-0.163375	-0.0125771	0.621651	0.415106	1.08099	0.344507	0.062633	0.553672	Q96CS3	FAF2	Q96CS3	FAF2_HUMAN	>sp|Q96CS3|FAF2_HUMAN FAS-associated factor 2 OS=Homo sapiens OX=9606 GN=FAF2 PE=1 SV=2	6	1.80094	0.0155191	1.17986	0.0658859	0.727115	0.43498	+	-
0.0944948	-0.121575	0.202463	0.885259	0.526443	1.18333	0.629398	0.392158	-0.153037	Q9NZB2	FAM120A	Q9NZB2	F120A_HUMAN	>sp|Q9NZB2|F120A_HUMAN Constitutive coactivator of PPAR-gamma-like protein 1 OS=Homo sapiens OX=9606 GN=FAM120A PE=1 SV=2	17	2.01856	0.00949573	0.689872	0.334807	0.895978	0.341173	+	-
1.24235	0.529125	1.11625	2.71054	2.63887	0.966216	2.84535	3.36444	3.42007	Q96EK7	FAM120B	Q96EK7	F120B_HUMAN	>sp|Q96EK7|F120B_HUMAN Constitutive coactivator of peroxisome proliferator-activated receptor gamma OS=Homo sapiens OX=9606 GN=FAM120B PE=1 SV=1	35	1.17164	0.0694639	3.14971	0.0021954	0.858012	0.324056	-	+
-1.77191	-2.01745	-1.95848	-0.980711	-4.73541	-1.12278	-0.145358	-0.402475	-0.992288	Q9H4H8	FAM83D	Q9H4H8	FA83D_HUMAN	>sp|Q9H4H8|FA83D_HUMAN Protein FAM83D OS=Homo sapiens OX=9606 GN=FAM83D PE=1 SV=3	3	0.215498	0.99948	2.53584	0.00402302	0.635027	0.383561	-	+
-2.91683	-3.60746	-3.06949	2.33929	2.06565	2.75774	1.97906	1.73986	0.877777	Q6ZRV2	FAM83H	Q6ZRV2	FA83H_HUMAN	>sp|Q6ZRV2|FA83H_HUMAN Protein FAM83H OS=Homo sapiens OX=9606 GN=FAM83H PE=1 SV=3	11	4.66654	0	3.8576	0.00177778	1.02898	0.2862	+	+
-4.37023	-3.22679	-4.10237	-0.343766	-0.160495	-0.176876	-0.364464	-0.674822	-1.8462	Q658Y4	FAM91A1	Q658Y4	F91A1_HUMAN	>sp|Q658Y4|F91A1_HUMAN Protein FAM91A1 OS=Homo sapiens OX=9606 GN=FAM91A1 PE=1 SV=3	6	3.63143	0	2.47847	0.00462136	0.740889	0.374795	+	+
-0.355445	-0.836411	-0.113976	-0.874461	-1.01599	-1.5431	-1.29745	-0.739959	-1.4326	Q8NCA5	FAM98A	Q8NCA5	FA98A_HUMAN	>sp|Q8NCA5|FA98A_HUMAN Protein FAM98A OS=Homo sapiens OX=9606 GN=FAM98A PE=1 SV=2	7	0.0162398	1	0.0163747	1	0.0136826	0.987878	-	-
0.328044	-0.400668	0.296897	1.39754	1.31241	1.10119	1.02418	1.32497	0.7994	Q52LJ0	FAM98B	Q52LJ0	FA98B_HUMAN	>sp|Q52LJ0|FA98B_HUMAN Protein FAM98B OS=Homo sapiens OX=9606 GN=FAM98B PE=1 SV=2	4	2.33643	0.00627888	1.88567	0.0118649	0.556596	0.598741	+	+
-2.96594	-2.3123	-3.07542	0.324111	1.30146	1.62729	0.663445	-4.25165	-2.86365	Q9BXW9	FANCD2	Q9BXW9	FACD2_HUMAN	>sp|Q9BXW9|FACD2_HUMAN Fanconi anemia group D2 protein OS=Homo sapiens OX=9606 GN=FANCD2 PE=1 SV=2	2	3.26806	0.000955975	0	0.99509	1.00203	0.24309	+	-
-1.82944	-1.08231	-1.5327	-1.53174	-1.73751	-0.864047	-1.57698	-2.0352	-3.05115	Q9NVI1	FANCI	Q9NVI1	FANCI_HUMAN	>sp|Q9NVI1|FANCI_HUMAN Fanconi anemia group I protein OS=Homo sapiens OX=9606 GN=FANCI PE=1 SV=4	6	0.410867	0.740932	0.046542	1	0.761973	0.356247	-	-
-1.57887	-2.30406	-1.9962	0.122332	-0.243704	0.660144	-0.0180216	-0.541395	-0.0859356	Q8WVX9	FAR1	Q8WVX9	FACR1_HUMAN	>sp|Q8WVX9|FACR1_HUMAN Fatty acyl-CoA reductase 1 OS=Homo sapiens OX=9606 GN=FAR1 PE=1 SV=1	5	2.80572	0.002917	2.85006	0.00279845	0.566294	0.502293	+	+
0.061883	-0.414059	0.113879	0.539104	0.439587	-0.493111	0.806112	0.104387	0.304432	O95363	FARS2	O95363	SYFM_HUMAN	>sp|O95363|SYFM_HUMAN Phenylalanine--tRNA ligase, mitochondrial OS=Homo sapiens OX=9606 GN=FARS2 PE=1 SV=1	3	0.561427	0.525464	1.14003	0.0739068	0.24699	0.773276	-	-
0.713682	0.200459	0.815285	1.31702	1.1588	1.5133	1.24526	1.21714	1.44752	Q9Y285	FARSA	Q9Y285	SYFA_HUMAN	>sp|Q9Y285|SYFA_HUMAN Phenylalanine--tRNA ligase alpha subunit OS=Homo sapiens OX=9606 GN=FARSA PE=1 SV=3	6	1.89891	0.0126886	1.9319	0.0111283	0.0737527	0.950935	+	+
-0.0331593	-0.0794201	-0.230568	-0.494032	-0.876565	-4.31749	-0.981798	-0.503261	-1.13093	Q9NSD9	FARSB	Q9NSD9	SYFB_HUMAN	>sp|Q9NSD9|SYFB_HUMAN Phenylalanine--tRNA ligase beta subunit OS=Homo sapiens OX=9606 GN=FARSB PE=1 SV=3	3	0.00850901	1	0.00410788	1	0.344804	0.611939	-	-
3.36508	3.02725	3.38498	2.38748	2.13823	2.77883	1.83067	2.37865	1.3538	P49327	FASN	P49327	FAS_HUMAN	>sp|P49327|FAS_HUMAN Fatty acid synthase OS=Homo sapiens OX=9606 GN=FASN PE=1 SV=3	91	0.00434114	1	0.0025125	1	0.763331	0.38839	-	-
1.31792	1.06663	1.04418	0.996058	0.868608	0.702822	1.13183	1.35707	1.58501	Q53R41	FASTKD1	Q53R41	FAKD1_HUMAN	>sp|Q53R41|FAKD1_HUMAN FAST kinase domain-containing protein 1, mitochondrial OS=Homo sapiens OX=9606 GN=FASTKD1 PE=1 SV=1	15	0.0173655	1	0.913788	0.151001	1.491	0.252519	-	-
0.831333	0.844543	0.926908	0.391847	0.578637	0.925309	2.02295	1.09798	0.986833	P22087	FBL	P22087	FBRL_HUMAN	>sp|P22087|FBRL_HUMAN rRNA 2'-O-methyltransferase fibrillarin OS=Homo sapiens OX=9606 GN=FBL PE=1 SV=2	6	0.0488357	1	0.993851	0.116137	0.948596	0.324462	-	-
-3.53829	-4.04887	-3.49518	-0.498576	-1.11824	-1.68612	-1.25035	0.045958	-0.665228	Q9HAH7	FBRS	Q9HAH7	FBRS_HUMAN	>sp|Q9HAH7|FBRS_HUMAN Probable fibrosin-1 OS=Homo sapiens OX=9606 GN=FBRS PE=1 SV=3	3	2.89222	0.00242451	3.05148	0.00257576	0.397699	0.605497	+	+
-0.191987	-0.404238	0.156492	1.82684	1.45749	3.43761	1.29006	0.183974	-0.228846	O94952	FBXO21	O94952	FBX21_HUMAN	>sp|O94952|FBX21_HUMAN F-box only protein 21 OS=Homo sapiens OX=9606 GN=FBXO21 PE=2 SV=2	11	2.01702	0.00947548	0.811528	0.215265	1.13206	0.231091	+	-
-5.73673	-3.93507	-3.4046	0.0249825	-0.465945	1.61432	0.224871	-2.41493	-4.08693	Q5XUX0	FBXO31	Q5XUX0	FBX31_HUMAN	>sp|Q5XUX0|FBX31_HUMAN F-box only protein 31 OS=Homo sapiens OX=9606 GN=FBXO31 PE=1 SV=2	2	2.43526	0.00551524	1.33256	0.0422757	0.819571	0.308497	+	+
-4.00808	-3.07706	-2.76932	1.66232	1.4761	1.24244	1.10768	0.747492	0.615292	Q0JRZ9	FCHO2	Q0JRZ9	FCHO2_HUMAN	>sp|Q0JRZ9|FCHO2_HUMAN F-BAR domain only protein 2 OS=Homo sapiens OX=9606 GN=FCHO2 PE=1 SV=2	10	3.87555	0	3.59459	0.0012	1.53911	0.225189	+	+
-0.355191	-0.402925	-0.438068	-0.469555	-0.718876	-0.553723	-0.619484	-0.660108	-0.373469	P37268	FDFT1	P37268	FDFT_HUMAN	>sp|P37268|FDFT_HUMAN Squalene synthase OS=Homo sapiens OX=9606 GN=FDFT1 PE=1 SV=1	2	0.0171716	1	0.0399576	1	0.0914878	0.942797	-	-
0.705831	0.359407	0.375359	-0.682133	-0.659877	-1.31482	-0.781949	-0.142848	-0.159467	P14324	FDPS	P14324	FPPS_HUMAN	>sp|P14324|FPPS_HUMAN Farnesyl pyrophosphate synthase OS=Homo sapiens OX=9606 GN=FDPS PE=1 SV=4	4	0.00106433	1	0.00531441	1	0.806627	0.382905	-	-
2.19457	2.44699	2.42688	1.88389	1.65838	2.07107	1.31889	1.78894	1.17723	P39748	FEN1	P39748	FEN1_HUMAN	>sp|P39748|FEN1_HUMAN Flap endonuclease 1 OS=Homo sapiens OX=9606 GN=FEN1 PE=1 SV=1	9	0.00616943	1	0.00218912	1	0.941193	0.355389	-	-
-0.865328	1.01864	-0.253596	-1.1424	-0.912265	-0.149189	-1.18817	-0.907612	-3.74696	Q96AC1	FERMT2	Q96AC1	FERM2_HUMAN	>sp|Q96AC1|FERM2_HUMAN Fermitin family homolog 2 OS=Homo sapiens OX=9606 GN=FERMT2 PE=1 SV=1	2	0.0779667	1	0.0593983	1	0.566122	0.427983	-	-
-3.49368	-1.42127	-2.91715	-3.4715	0.730012	-2.59595	-2.60445	1.33933	-1.42231	P02671	FGA	P02671	FIBA_HUMAN	>sp|P02671|FIBA_HUMAN Fibrinogen alpha chain OS=Homo sapiens OX=9606 GN=FGA PE=1 SV=2	4	0.575733	0.504734	0.87906	0.168982	0.195803	0.780788	-	-
-3.02428	-4.00286	-3.55817	1.31242	3.71651	0.163314	2.61273	3.57184	4.32983	Q6ZV73	FGD6	Q6ZV73	FGD6_HUMAN	>sp|Q6ZV73|FGD6_HUMAN FYVE, RhoGEF and PH domain-containing protein 6 OS=Homo sapiens OX=9606 GN=FGD6 PE=1 SV=2	2	2.37988	0.00578327	3.90169	0.00138583	0.697848	0.34697	+	+
-3.8077	-3.81885	-1.74109	-3.78648	-1.14904	-3.81771	-5.07956	1.0737	-1.22239	P02679	FGG	P02679	FIBG_HUMAN	>sp|P02679|FIBG_HUMAN Fibrinogen gamma chain OS=Homo sapiens OX=9606 GN=FGG PE=1 SV=3	2	0	0.968204	1.34509	0.0406613	0.230136	0.743867	-	+
1.1103	1.25158	1.19652	0.771151	0.931569	0.732029	-0.29555	1.06428	0.959728	P07954	FH	P07954	FUMH_HUMAN	>sp|P07954|FUMH_HUMAN Fumarate hydratase, mitochondrial OS=Homo sapiens OX=9606 GN=FH PE=1 SV=3	7	0.00153063	1	0.0547466	1	0.206325	0.803335	-	-
-1.00527	-3.37808	-1.3207	0.711791	0.826179	0.561848	1.04975	0.528156	0.791356	Q14192	FHL2	Q14192	FHL2_HUMAN	>sp|Q14192|FHL2_HUMAN Four and a half LIM domains protein 2 OS=Homo sapiens OX=9606 GN=FHL2 PE=1 SV=3	8	1.89631	0.0126383	1.92268	0.0113436	0.205463	0.850841	+	+
0.231821	0.103139	0.355809	-0.488578	-0.59667	-0.131958	-0.384106	-0.822698	-0.955773	Q6UN15	FIP1L1	Q6UN15	FIP1_HUMAN	>sp|Q6UN15|FIP1_HUMAN Pre-mRNA 3'-end-processing factor FIP1 OS=Homo sapiens OX=9606 GN=FIP1L1 PE=1 SV=1	4	0.00345947	1	0.00154757	1	0.638722	0.4962	-	-
0.0122814	-0.734847	0.187936	-0.970716	-1.25961	-0.878245	-1.4594	-1.36429	-1.13484	Q9Y3D6	FIS1	Q9Y3D6	FIS1_HUMAN	>sp|Q9Y3D6|FIS1_HUMAN Mitochondrial fission 1 protein OS=Homo sapiens OX=9606 GN=FIS1 PE=1 SV=2	2	0.0106202	1	0.00410062	1	0.880237	0.433884	-	-
1.60761	0.79269	1.4544	0.222507	1.03932	-0.829567	-0.441956	-0.151923	-0.161743	Q96AY3	FKBP10	Q96AY3	FKB10_HUMAN	>sp|Q96AY3|FKB10_HUMAN Peptidyl-prolyl cis-trans isomerase FKBP10 OS=Homo sapiens OX=9606 GN=FKBP10 PE=1 SV=1	3	0.0287472	1	0.000989335	1	0.291728	0.708938	-	-
1.48036	1.33374	1.4246	-1.38878	-1.21587	-1.80244	-1.6602	-1.09205	-1.70021	Q02790	FKBP4	Q02790	FKBP4_HUMAN	>sp|Q02790|FKBP4_HUMAN Peptidyl-prolyl cis-trans isomerase FKBP4 OS=Homo sapiens OX=9606 GN=FKBP4 PE=1 SV=3	8	1.89791e-05	1	2.92e-05	1	0.0191788	0.983814	-	-
-1.69234	-0.212416	-1.1872	-1.61464	-1.58745	-4.84366	-1.12218	-1.39461	-1.24713	Q13451	FKBP5	Q13451	FKBP5_HUMAN	>sp|Q13451|FKBP5_HUMAN Peptidyl-prolyl cis-trans isomerase FKBP5 OS=Homo sapiens OX=9606 GN=FKBP5 PE=1 SV=2	2	0.0925873	1	0.167027	1	0.587991	0.409522	-	-
0.0214672	-0.386889	0.377458	0.117644	0.340021	-0.350653	0.287887	0.804179	0.771962	Q14318	FKBP8	Q14318	FKBP8_HUMAN	>sp|Q14318|FKBP8_HUMAN Peptidyl-prolyl cis-trans isomerase FKBP8 OS=Homo sapiens OX=9606 GN=FKBP8 PE=1 SV=2	2	0.336714	0.835098	1.34859	0.0404894	1.04499	0.320807	-	+
-3.29815	-1.51878	-3.5595	-0.48138	1.8676	-1.23053	0.666354	2.26474	1.55224	P20930	FLG	P20930	FILA_HUMAN	>sp|P20930|FILA_HUMAN Filaggrin OS=Homo sapiens OX=9606 GN=FLG PE=1 SV=3	70	1.48195	0.0319777	2.5524	0.00384795	0.622939	0.392744	+	+
0.440179	-0.337832	0.432535	2.9006	4.9507	1.95109	4.20798	4.9757	5.26984	Q5D862	FLG2	Q5D862	FILA2_HUMAN	>sp|Q5D862|FILA2_HUMAN Filaggrin-2 OS=Homo sapiens OX=9606 GN=FLG2 PE=1 SV=1	50	1.84536	0.014104	3.76653	0.00156863	0.758371	0.337941	+	+
-0.680499	-1.0335	-0.364309	1.06242	0.733253	1.18429	1.36763	-0.0198569	-0.311597	Q13045	FLII	Q13045	FLII_HUMAN	>sp|Q13045|FLII_HUMAN Protein flightless-1 homolog OS=Homo sapiens OX=9606 GN=FLII PE=1 SV=2	31	2.99629	0.00267633	1.1751	0.0665507	0.533568	0.482246	+	-
4.11671	3.86346	4.09853	4.16354	3.83517	3.33628	4.37011	3.5721	3.46665	P21333	FLNA	P21333	FLNA_HUMAN	>sp|P21333|FLNA_HUMAN Filamin-A OS=Homo sapiens OX=9606 GN=FLNA PE=1 SV=4	155	0.0926543	1	0.123062	1	0.0220267	0.980523	-	-
2.43172	2.24793	2.47116	2.63905	2.32975	1.81818	2.82782	2.05467	1.83999	O75369	FLNB	O75369	FLNB_HUMAN	>sp|O75369|FLNB_HUMAN Filamin-B OS=Homo sapiens OX=9606 GN=FLNB PE=1 SV=2	106	0.171257	1	0.176139	1	0.0186303	0.983096	-	-
-0.455724	-0.331247	-0.118279	4.72916	3.92709	3.58202	5.04472	3.20072	3.56369	O75955	FLOT1	O75955	FLOT1_HUMAN	>sp|O75955|FLOT1_HUMAN Flotillin-1 OS=Homo sapiens OX=9606 GN=FLOT1 PE=1 SV=3	35	3.91289	0	3.05145	0.00256927	0.0764206	0.915744	+	+
-0.501287	-0.0677214	0.132772	4.84301	4.51283	3.75262	5.60313	3.73324	3.79409	Q14254	FLOT2	Q14254	FLOT2_HUMAN	>sp|Q14254|FLOT2_HUMAN Flotillin-2 OS=Homo sapiens OX=9606 GN=FLOT2 PE=1 SV=2	29	3.87353	0	2.97211	0.00280813	0.00345881	0.995547	+	+
-2.22649	-3.42733	-2.48454	0.4795	-0.0348682	-0.915858	0.00501156	0.319052	-0.182235	Q96CP2	FLYWCH2	Q96CP2	FWCH2_HUMAN	>sp|Q96CP2|FWCH2_HUMAN FLYWCH family member 2 OS=Homo sapiens OX=9606 GN=FLYWCH2 PE=1 SV=1	2	2.32327	0.00621288	2.96483	0.0027706	0.179494	0.827976	+	+
-1.92169	-3.54194	-3.84769	0.834511	0.638543	1.01557	0.783096	-0.0853	-0.669815	Q06787	FMR1	Q06787	FMR1_HUMAN	>sp|Q06787|FMR1_HUMAN Synaptic functional regulator FMR1 OS=Homo sapiens OX=9606 GN=FMR1 PE=1 SV=1	10	2.834	0.00280328	2.18359	0.00710168	0.876076	0.334019	+	+
-3.95053	-4.00645	-2.75195	-2.50649	-2.20589	-1.64743	-1.6186	-0.759241	-4.94142	P02751	FN1	P02751	FINC_HUMAN	>sp|P02751|FINC_HUMAN Fibronectin OS=Homo sapiens OX=9606 GN=FN1 PE=1 SV=5	2	1.70724	0.0185278	1.81166	0.01461	0.0873783	0.894268	+	+
-4.10515	-3.78096	-3.1365	-0.813934	-1.08241	-0.949186	-1.16215	-0.483246	-0.685987	Q53EP0	FNDC3B	Q53EP0	FND3B_HUMAN	>sp|Q53EP0|FND3B_HUMAN Fibronectin type III domain-containing protein 3B OS=Homo sapiens OX=9606 GN=FNDC3B PE=1 SV=2	2	3.41847	0.000231884	3.24219	0.00229139	0.326786	0.748411	+	+
-3.32693	-2.79026	-3.61544	2.43137	1.71661	2.07291	4.65844	2.39153	3.51366	P15328	FOLR1	P15328	FOLR1_HUMAN	>sp|P15328|FOLR1_HUMAN Folate receptor alpha OS=Homo sapiens OX=9606 GN=FOLR1 PE=1 SV=3	2	4.42722	0	3.4997	0.00154386	0.98915	0.268885	+	+
-1.33707	-1.19697	-0.928488	-0.746712	-0.75954	-2.24206	-0.11039	-0.501215	-0.536419	P85037	FOXK1	P85037	FOXK1_HUMAN	>sp|P85037|FOXK1_HUMAN Forkhead box protein K1 OS=Homo sapiens OX=9606 GN=FOXK1 PE=1 SV=1	5	0.244537	0.952042	2.18062	0.00713489	0.775979	0.347138	-	+
-3.86285	-3.38689	-3.66822	0.613189	0.433085	1.33961	0.509032	0.803165	1.00492	Q96CU9	FOXRED1	Q96CU9	FXRD1_HUMAN	>sp|Q96CU9|FXRD1_HUMAN FAD-dependent oxidoreductase domain-containing protein 1 OS=Homo sapiens OX=9606 GN=FOXRED1 PE=1 SV=2	3	4.16102	0	4.90708	0.00228571	0.0245634	0.97932	+	+
-0.203004	-0.625884	0.0791283	-0.315298	-0.4387	-1.62382	-0.419586	0.351999	-0.0130367	Q14331	FRG1	Q14331	FRG1_HUMAN	>sp|Q14331|FRG1_HUMAN Protein FRG1 OS=Homo sapiens OX=9606 GN=FRG1 PE=1 SV=1	2	0.0725687	1	0.600239	0.460471	0.742969	0.373733	-	-
1.59445	1.61664	1.65031	5.57393	6.60215	6.09391	5.50827	6.26043	4.81194	Q16658	FSCN1	Q16658	FSCN1_HUMAN	>sp|Q16658|FSCN1_HUMAN Fascin OS=Homo sapiens OX=9606 GN=FSCN1 PE=1 SV=3	9	4.24401	0	3.43548	0.00144262	0.476422	0.526842	+	+
-1.66707	-2.22204	-1.92636	-0.286201	-0.293097	-0.325041	0.770559	0.131955	0.224354	Q8IY81	FTSJ3	Q8IY81	SPB1_HUMAN	>sp|Q8IY81|SPB1_HUMAN pre-rRNA 2'-O-ribose RNA methyltransferase FTSJ3 OS=Homo sapiens OX=9606 GN=FTSJ3 PE=1 SV=2	9	3.58176	0	3.38372	0.00135385	1.56091	0.222101	+	+
3.9185	3.43755	3.81482	2.06882	1.74727	0.780869	0.794675	2.00428	1.58428	Q96AE4	FUBP1	Q96AE4	FUBP1_HUMAN	>sp|Q96AE4|FUBP1_HUMAN Far upstream element-binding protein 1 OS=Homo sapiens OX=9606 GN=FUBP1 PE=1 SV=3	21	0.00132657	1	0.00089773	1	0.0464359	0.952232	-	-
4.41701	4.23032	4.57887	5.89544	5.54034	5.31649	5.94401	6.33978	6.50734	Q96I24	FUBP3	Q96I24	FUBP3_HUMAN	>sp|Q96I24|FUBP3_HUMAN Far upstream element-binding protein 3 OS=Homo sapiens OX=9606 GN=FUBP3 PE=1 SV=2	56	2.70825	0.00333574	3.46725	0.00148523	1.33975	0.239278	+	+
3.53737	2.18896	3.19014	1.45759	1.27506	0.830056	1.10888	2.04371	1.02448	P35637	FUS	P35637	FUS_HUMAN	>sp|P35637|FUS_HUMAN RNA-binding protein FUS OS=Homo sapiens OX=9606 GN=FUS PE=1 SV=1	11	0.00348967	1	0.00841998	1	0.21116	0.805738	-	-
1.08906	1.48206	1.65035	3.04027	2.5462	2.82092	2.87766	2.38098	1.65281	P51114	FXR1	P51114	FXR1_HUMAN	>sp|P51114|FXR1_HUMAN Fragile X mental retardation syndrome-related protein 1 OS=Homo sapiens OX=9606 GN=FXR1 PE=1 SV=3	25	2.80588	0.00292277	1.37446	0.0383141	0.579735	0.476138	+	+
-1.25599	-1.48555	-0.83009	3.47233	3.11993	3.36162	3.3473	2.66647	2.13752	P51116	FXR2	P51116	FXR2_HUMAN	>sp|P51116|FXR2_HUMAN Fragile X mental retardation syndrome-related protein 2 OS=Homo sapiens OX=9606 GN=FXR2 PE=1 SV=2	20	4.78876	0	3.51479	0.00129778	0.756147	0.38895	+	+
-2.14898	-2.41194	-2.62388	2.9326	2.6266	2.45168	3.03404	1.84283	1.62528	P06241	FYN	P06241	FYN_HUMAN	>sp|P06241|FYN_HUMAN Tyrosine-protein kinase Fyn OS=Homo sapiens OX=9606 GN=FYN PE=1 SV=3	5	5.17205	0	3.54151	0.00133945	0.474228	0.54185	+	+
3.48781	3.23051	3.53593	3.20711	2.96212	2.32303	2.48951	3.13582	2.69102	Q13283	G3BP1	Q13283	G3BP1_HUMAN	>sp|Q13283|G3BP1_HUMAN Ras GTPase-activating protein-binding protein 1 OS=Homo sapiens OX=9606 GN=G3BP1 PE=1 SV=1	25	0.02319	1	0.00850176	1	0.0626028	0.943137	-	-
1.72052	1.58825	1.89879	2.20389	1.90561	1.82116	1.48067	2.27806	1.79338	Q9UN86	G3BP2	Q9UN86	G3BP2_HUMAN	>sp|Q9UN86|G3BP2_HUMAN Ras GTPase-activating protein-binding protein 2 OS=Homo sapiens OX=9606 GN=G3BP2 PE=1 SV=2	21	1.0552	0.0989826	0.476025	0.652335	0.18569	0.845449	-	-
1.69691	1.08379	1.48441	1.42005	1.18	1.62037	1.59646	1.56464	1.30242	P11413	G6PD	P11413	G6PD_HUMAN	>sp|P11413|G6PD_HUMAN Glucose-6-phosphate 1-dehydrogenase OS=Homo sapiens OX=9606 GN=G6PD PE=1 SV=4	17	0.279558	0.905864	0.42004	0.733107	0.197535	0.85581	-	-
-3.17638	-2.56908	-3.40448	-1.36825	-0.814281	-1.43231	-1.44078	-0.777199	-0.565989	P10253	GAA	P10253	LYAG_HUMAN	>sp|P10253|LYAG_HUMAN Lysosomal alpha-glucosidase OS=Homo sapiens OX=9606 GN=GAA PE=1 SV=4	3	2.66237	0.00374913	2.6715	0.00280519	0.349968	0.685184	+	+
0.738913	0.859804	0.467215	0.958953	0.636769	0.870162	0.0421801	0.932785	0.966408	Q10471	GALNT2	Q10471	GALT2_HUMAN	>sp|Q10471|GALT2_HUMAN Polypeptide N-acetylgalactosaminyltransferase 2 OS=Homo sapiens OX=9606 GN=GALNT2 PE=1 SV=1	6	0.671336	0.366604	0.26132	0.936728	0.213829	0.809899	-	-
3.17122	2.77781	3.17184	1.7147	1.49175	0.631279	1.10562	1.44873	1.49395	Q14697	GANAB	Q14697	GANAB_HUMAN	>sp|Q14697|GANAB_HUMAN Neutral alpha-glucosidase AB OS=Homo sapiens OX=9606 GN=GANAB PE=1 SV=3	28	0.00168298	1	0.000154089	1	0.0696542	0.934507	-	-
5.88799	5.6361	5.83719	2.90562	3.26811	2.04622	3.08473	3.57531	3.99842	P04406	GAPDH	P04406	G3P_HUMAN	>sp|P04406|G3P_HUMAN Glyceraldehyde-3-phosphate dehydrogenase OS=Homo sapiens OX=9606 GN=GAPDH PE=1 SV=3	11	0.000258539	1	0.000271029	1	0.841584	0.340137	-	-
-0.335918	-0.474155	-0.278738	0.247722	0.0600891	0.353663	-0.118732	0.412199	-0.100902	Q14C86	GAPVD1	Q14C86	GAPD1_HUMAN	>sp|Q14C86|GAPD1_HUMAN GTPase-activating protein and VPS9 domain-containing protein 1 OS=Homo sapiens OX=9606 GN=GAPVD1 PE=1 SV=2	7	2.61163	0.00448667	1.39551	0.0367433	0.331811	0.755016	+	+
-0.254673	-0.812482	-0.221287	-1.54856	-1.73168	-1.08337	-1.05122	-0.857343	-1.97157	Q9NY12	GAR1	Q9NY12	GAR1_HUMAN	>sp|Q9NY12|GAR1_HUMAN H/ACA ribonucleoprotein complex subunit 1 OS=Homo sapiens OX=9606 GN=GAR1 PE=1 SV=1	3	0.00428487	1	0.0207153	1	0.152692	0.855015	-	-
0.542862	0.321176	0.275932	0.507202	0.298341	1.17211	1.40536	0.666447	1.02947	P41250	GARS1	P41250	GARS_HUMAN	>sp|P41250|GARS_HUMAN Glycine--tRNA ligase OS=Homo sapiens OX=9606 GN=GARS1 PE=1 SV=3	10	0.734023	0.293129	1.6383	0.02165	0.479939	0.568426	-	+
0.81261	0.48486	0.679382	0.692342	0.36789	1.66667	0.715364	0.683621	-0.0795832	P22102	GART	P22102	PUR2_HUMAN	>sp|P22102|PUR2_HUMAN Trifunctional purine biosynthetic protein adenosine-3 OS=Homo sapiens OX=9606 GN=GART PE=1 SV=1	12	0.547143	0.546707	0.117111	1	0.427576	0.58603	-	-
-2.94643	-3.90321	-2.46843	0.8699	0.610417	0.661465	0.511006	-0.588957	-0.674008	P54826	GAS1	P54826	GAS1_HUMAN	>sp|P54826|GAS1_HUMAN Growth arrest-specific protein 1 OS=Homo sapiens OX=9606 GN=GAS1 PE=2 SV=2	4	3.35615	0.000435374	2.43261	0.00482024	1.16365	0.252845	+	+
-0.980344	-0.760693	-0.592268	-1.48725	-1.62063	-1.1657	-1.05374	-1.33637	-1.62671	Q86YP4	GATAD2A	Q86YP4	P66A_HUMAN	>sp|Q86YP4|P66A_HUMAN Transcriptional repressor p66-alpha OS=Homo sapiens OX=9606 GN=GATAD2A PE=1 SV=1	3	0.00462045	1	0.0106595	1	0.149343	0.873701	-	-
-1.02777	0.927003	-0.671743	0.279487	0.0756464	0.432509	0.474444	0.228044	0.195645	Q8WXI9	GATAD2B	Q8WXI9	P66B_HUMAN	>sp|Q8WXI9|P66B_HUMAN Transcriptional repressor p66-beta OS=Homo sapiens OX=9606 GN=GATAD2B PE=1 SV=1	8	0.655704	0.387904	0.686987	0.33825	0.0971223	0.934501	-	-
-3.18616	-2.35127	-2.63206	-0.0575933	-1.31262	1.50177	-0.368888	-0.992464	-2.00787	A0A0B4J2D5;P0DPI2	GATD3B;GATD3	A0A0B4J2D5;P0DPI2	GAL3B_HUMAN;GAL3A_HUMAN	>sp|A0A0B4J2D5|GAL3B_HUMAN Putative glutamine amidotransferase-like class 1 domain-containing protein 3B, mitochondrial OS=Homo sapiens OX=9606 GN=GATD3B PE=5 SV=1;>sp|P0DPI2|GAL3A_HUMAN Glutamine amidotransferase-like class 1 domain-containing protein 3, mitochondrial OS=Homo sapiens OX=9606 GN=GATD3 PE=1 SV=1	2	1.80634	0.0154687	1.69108	0.0198177	0.546769	0.437009	+	+
-0.511664	-1.256	-0.833862	0.379983	1.04157	0.071722	0.345205	1.24625	1.67801	P04062	GBA	P04062	GLCM_HUMAN	>sp|P04062|GLCM_HUMAN Lysosomal acid glucosylceramidase OS=Homo sapiens OX=9606 GN=GBA PE=1 SV=3	3	2.0239	0.00932762	2.22283	0.00704167	0.53775	0.485652	+	+
-1.33697	-1.23835	-1.04602	-1.42048	-1.58342	-0.92768	-2.36419	-2.35594	-2.45859	Q92538	GBF1	Q92538	GBF1_HUMAN	>sp|Q92538|GBF1_HUMAN Golgi-specific brefeldin A-resistance guanine nucleotide exchange factor 1 OS=Homo sapiens OX=9606 GN=GBF1 PE=1 SV=2	2	0.17244	1	4.45e-05	1	2.24934	0.1098	-	-
-0.0674181	-1.42514	-0.914745	0.527981	0.14312	1.67155	0.974344	0.0897613	0.938373	Q92947	GCDH	Q92947	GCDH_HUMAN	>sp|Q92947|GCDH_HUMAN Glutaryl-CoA dehydrogenase, mitochondrial OS=Homo sapiens OX=9606 GN=GCDH PE=1 SV=1	2	1.52802	0.0280522	1.69894	0.0195993	0.0733357	0.921274	+	+
0.0848446	-0.0203171	-0.0551977	-0.141021	-0.137097	0.519267	-0.796246	-0.727993	-1.44784	P48507	GCLM	P48507	GSH0_HUMAN	>sp|P48507|GSH0_HUMAN Glutamate--cysteine ligase regulatory subunit OS=Homo sapiens OX=9606 GN=GCLM PE=1 SV=1	5	0.42777	0.717101	0.00284235	1	1.55366	0.203909	-	-
1.22805	1.12803	1.30904	1.21517	0.833824	1.91283	1.25488	1.12994	0.153461	Q92616	GCN1	Q92616	GCN1_HUMAN	>sp|Q92616|GCN1_HUMAN eIF-2-alpha kinase activator GCN1 OS=Homo sapiens OX=9606 GN=GCN1 PE=1 SV=6	41	0.412935	0.738461	0.0825432	1	0.431878	0.583818	-	-
2.49783	2.00836	2.46013	0.498597	0.447943	0.499487	0.491097	0.954122	0.597175	P50395	GDI2	P50395	GDIB_HUMAN	>sp|P50395|GDIB_HUMAN Rab GDP dissociation inhibitor beta OS=Homo sapiens OX=9606 GN=GDI2 PE=1 SV=2	11	6.77604e-05	1	0.000317478	1	0.63523	0.58573	-	-
-0.708107	-0.698339	-0.239596	0.682446	0.304344	1.59105	-0.0822105	-0.132164	-1.34305	P57678	GEMIN4	P57678	GEMI4_HUMAN	>sp|P57678|GEMI4_HUMAN Gem-associated protein 4 OS=Homo sapiens OX=9606 GN=GEMIN4 PE=1 SV=2	20	1.87245	0.0133385	0.323435	0.856486	1.15368	0.233035	+	-
1.60369	1.39843	1.27343	-0.595388	-0.945608	-0.521402	-1.23068	-0.609112	-1.57946	Q8TEQ6	GEMIN5	Q8TEQ6	GEMI5_HUMAN	>sp|Q8TEQ6|GEMI5_HUMAN Gem-associated protein 5 OS=Homo sapiens OX=9606 GN=GEMIN5 PE=1 SV=3	8	4.37889e-05	1	0.000222199	1	0.654925	0.448028	-	-
-2.22455	-2.07614	-2.21508	-0.980536	-1.25128	-0.160729	-2.97181	-4.67271	-3.74992	Q9NWZ8	GEMIN8	Q9NWZ8	GEMI8_HUMAN	>sp|Q9NWZ8|GEMI8_HUMAN Gem-associated protein 8 OS=Homo sapiens OX=9606 GN=GEMIN8 PE=1 SV=1	2	2.14622	0.00791695	0.0179529	1	2.14936	0.0505532	+	-
-0.488106	-0.543284	-0.605141	0.0629873	0.152178	0.940357	-0.323549	0.268181	-0.369605	O43681	GET3	O43681	GET3_HUMAN	>sp|O43681|GET3_HUMAN ATPase GET3 OS=Homo sapiens OX=9606 GN=GET3 PE=1 SV=2	2	1.83061	0.0147939	1.20656	0.0598501	0.692986	0.41776	+	-
0.645319	0.228527	0.656578	0.756256	0.37389	-0.0330286	0.100155	0.364046	-0.0664272	Q96RP9	GFM1	Q96RP9	EFGM_HUMAN	>sp|Q96RP9|EFGM_HUMAN Elongation factor G, mitochondrial OS=Homo sapiens OX=9606 GN=GFM1 PE=1 SV=2	10	0.160645	1	0.0258957	1	0.375994	0.684828	-	-
0.200833	0.373007	0.48244	0.585304	0.391466	1.40705	1.01616	0.481579	0.285085	Q06210	GFPT1	Q06210	GFPT1_HUMAN	>sp|Q06210|GFPT1_HUMAN Glutamine--fructose-6-phosphate aminotransferase [isomerizing] 1 OS=Homo sapiens OX=9606 GN=GFPT1 PE=1 SV=3	16	0.918633	0.155659	0.747293	0.270157	0.203285	0.810629	-	-
-0.740129	-1.9631	-0.512355	1.1643	3.7697	0.885065	1.96383	3.49885	4.09472	O75223	GGCT	O75223	GGCT_HUMAN	>sp|O75223|GGCT_HUMAN Gamma-glutamylcyclotransferase OS=Homo sapiens OX=9606 GN=GGCT PE=1 SV=1	7	1.67537	0.0207026	2.56597	0.00371556	0.485567	0.478312	+	+
-1.61734	-2.93384	-1.17208	-1.59127	1.01208	-1.01281	-0.279594	0.888729	1.77246	Q92820	GGH	Q92820	GGH_HUMAN	>sp|Q92820|GGH_HUMAN Gamma-glutamyl hydrolase OS=Homo sapiens OX=9606 GN=GGH PE=1 SV=2	8	0.957024	0.137388	1.8636	0.0127553	0.600151	0.404604	-	+
0.450188	0.574712	0.657802	0.473775	0.882239	0.637713	0.0817232	0.253389	0.974909	Q9H3K2	GHITM	Q9H3K2	GHITM_HUMAN	>sp|Q9H3K2|GHITM_HUMAN Growth hormone-inducible transmembrane protein OS=Homo sapiens OX=9606 GN=GHITM PE=1 SV=2	2	0.62013	0.439097	0.180604	1	0.312113	0.734427	-	-
-2.72101	-2.56036	-2.40663	-0.872843	-1.47223	-0.394745	-1.37959	-1.01589	-1.82492	Q6Y7W6	GIGYF2	Q6Y7W6	GGYF2_HUMAN	>sp|Q6Y7W6|GGYF2_HUMAN GRB10-interacting GYF protein 2 OS=Homo sapiens OX=9606 GN=GIGYF2 PE=1 SV=1	6	2.45113	0.00553619	2.30174	0.0065348	0.562067	0.485043	+	+
-1.48984	-2.9371	-1.93566	-2.35814	-2.64698	-0.968657	-2.25698	-3.023	-3.328	Q92896	GLG1	Q92896	GSLG1_HUMAN	>sp|Q92896|GSLG1_HUMAN Golgi apparatus protein 1 OS=Homo sapiens OX=9606 GN=GLG1 PE=1 SV=2	9	0.368331	0.795258	0.0538643	1	0.653078	0.400184	-	-
-4.27938	-3.7545	-2.89984	-3.06973	1.01578	-1.73122	-0.416266	1.35083	1.54275	P35754	GLRX	P35754	GLRX1_HUMAN	>sp|P35754|GLRX1_HUMAN Glutaredoxin-1 OS=Homo sapiens OX=9606 GN=GLRX PE=1 SV=2	2	1.49225	0.0312654	2.71878	0.00280206	0.703019	0.342627	+	+
0.387961	0.0183411	0.261971	-0.928933	-0.7178	-0.0230455	-1.00737	-0.856496	-1.02895	O76003	GLRX3	O76003	GLRX3_HUMAN	>sp|O76003|GLRX3_HUMAN Glutaredoxin-3 OS=Homo sapiens OX=9606 GN=GLRX3 PE=1 SV=2	4	0.0125859	1	0.000132689	1	0.662104	0.457606	-	-
0.788579	0.823301	0.662938	0.79213	0.446469	0.440604	-0.0451937	0.808643	0.856068	O94925	GLS	O94925	GLSK_HUMAN	>sp|O94925|GLSK_HUMAN Glutaminase kidney isoform, mitochondrial OS=Homo sapiens OX=9606 GN=GLS PE=1 SV=1	8	0.0434077	1	0.12571	1	0.0210542	0.982046	-	-
1.4422	0.901218	1.6371	0.419224	0.160149	0.521736	0.0451393	0.115172	0.322632	P00367	GLUD1	P00367	DHE3_HUMAN	>sp|P00367|DHE3_HUMAN Glutamate dehydrogenase 1, mitochondrial OS=Homo sapiens OX=9606 GN=GLUD1 PE=1 SV=2	15	0.00376985	1	0.00168443	1	0.689232	0.559386	-	-
-1.25181	-1.20952	-1.58316	-0.26734	-0.777321	0.635719	0.138562	-0.127337	-0.38663	O60547	GMDS	O60547	GMDS_HUMAN	>sp|O60547|GMDS_HUMAN GDP-mannose 4,6 dehydratase OS=Homo sapiens OX=9606 GN=GMDS PE=1 SV=1	2	1.62146	0.0236224	2.80591	0.00279259	0.00835262	0.991219	+	+
-1.81752	-1.25726	-1.44971	-1.43242	-2.43283	-0.864278	-1.21983	-1.08961	-1.57324	Q96IJ6	GMPPA	Q96IJ6	GMPPA_HUMAN	>sp|Q96IJ6|GMPPA_HUMAN Mannose-1-phosphate guanyltransferase alpha OS=Homo sapiens OX=9606 GN=GMPPA PE=1 SV=1	2	0.801149	0.232017	0.717136	0.302052	0.230172	0.778177	-	-
1.74192	1.70863	1.76516	1.57456	1.28131	1.90754	1.34098	1.51584	1.05699	P49915	GMPS	P49915	GUAA_HUMAN	>sp|P49915|GUAA_HUMAN GMP synthase [glutamine-hydrolyzing] OS=Homo sapiens OX=9606 GN=GMPS PE=1 SV=1	13	0.111593	1	0.00705586	1	0.558289	0.560486	-	-
-0.856224	-1.62527	-0.921486	0.449344	0.317842	0.364291	0.706779	0.165272	0.177237	P29992	GNA11	P29992	GNA11_HUMAN	>sp|P29992|GNA11_HUMAN Guanine nucleotide-binding protein subunit alpha-11 OS=Homo sapiens OX=9606 GN=GNA11 PE=1 SV=2	4	2.72926	0.00317495	2.38929	0.0050491	0.0515741	0.961448	+	+
-2.16167	-2.80251	-2.74081	4.14683	4.23942	4.31012	4.67727	3.67509	3.72161	Q14344	GNA13	Q14344	GNA13_HUMAN	>sp|Q14344|GNA13_HUMAN Guanine nucleotide-binding protein subunit alpha-13 OS=Homo sapiens OX=9606 GN=GNA13 PE=1 SV=2	3	5.57092	0	4.46665	0.0032	0.248988	0.780405	+	+
-3.58746	-3.76238	-3.88561	1.60402	1.18608	1.01343	1.95028	0.734426	0.541389	P63096	GNAI1	P63096	GNAI1_HUMAN	>sp|P63096|GNAI1_HUMAN Guanine nucleotide-binding protein G(i) subunit alpha-1 OS=Homo sapiens OX=9606 GN=GNAI1 PE=1 SV=2	6	5.16309	0	3.66949	0.00134078	0.151316	0.850574	+	+
-3.13439	-3.97174	-3.47494	5.07181	4.81591	4.70177	5.40079	4.35132	4.11786	P04899	GNAI2	P04899	GNAI2_HUMAN	>sp|P04899|GNAI2_HUMAN Guanine nucleotide-binding protein G(i) subunit alpha-2 OS=Homo sapiens OX=9606 GN=GNAI2 PE=1 SV=3	18	5.51743	0	4.51297	0.00352	0.22954	0.784741	+	+
2.57523	2.48715	2.66404	4.29088	3.95849	3.68779	4.50643	3.65787	3.443	P08754	GNAI3	P08754	GNAI3_HUMAN	>sp|P08754|GNAI3_HUMAN Guanine nucleotide-binding protein G(i) subunit alpha-3 OS=Homo sapiens OX=9606 GN=GNAI3 PE=1 SV=3	9	3.12125	0.00175419	2.07027	0.00866178	0.107751	0.892663	+	+
-3.29084	-4.27987	-3.87527	1.49466	0.998552	1.04262	1.18932	-0.0282702	-0.98444	P09471	GNAO1	P09471	GNAO_HUMAN	>sp|P09471|GNAO_HUMAN Guanine nucleotide-binding protein G(o) subunit alpha OS=Homo sapiens OX=9606 GN=GNAO1 PE=1 SV=4	3	4.26583	0	2.60362	0.00356641	0.797519	0.340765	+	+
0.324435	-0.112552	0.201682	0.941598	0.857582	0.443826	1.33988	0.233766	0.429028	Q5JWF2	GNAS	Q5JWF2	GNAS1_HUMAN	>sp|Q5JWF2|GNAS1_HUMAN Guanine nucleotide-binding protein G(s) subunit alpha isoforms XLas OS=Homo sapiens OX=9606 GN=GNAS PE=1 SV=2	9	1.71091	0.0183702	0.958251	0.130392	0.0752811	0.927206	+	-
1.04965	1.19182	1.54202	4.10588	3.17005	3.7789	4.29111	3.265	3.01891	P62879	GNB2	P62879	GBB2_HUMAN	>sp|P62879|GBB2_HUMAN Guanine nucleotide-binding protein G(I)/G(S)/G(T) subunit beta-2 OS=Homo sapiens OX=9606 GN=GNB2 PE=1 SV=3	15	3.13713	0.00178409	2.55728	0.00387629	0.122651	0.8713	+	+
-0.113571	-1.53716	-1.05746	3.05035	2.62121	2.81385	3.3491	1.79709	1.80981	Q9HAV0	GNB4	Q9HAV0	GBB4_HUMAN	>sp|Q9HAV0|GBB4_HUMAN Guanine nucleotide-binding protein subunit beta-4 OS=Homo sapiens OX=9606 GN=GNB4 PE=1 SV=3	6	3.2901	0.000977492	2.38134	0.00529744	0.408331	0.593832	+	+
3.14915	2.8454	3.44863	4.30912	4.0584	3.8648	4.74809	3.79759	3.41027	Q9UBI6	GNG12	Q9UBI6	GBG12_HUMAN	>sp|Q9UBI6|GBG12_HUMAN Guanine nucleotide-binding protein G(I)/G(S)/G(O) subunit gamma-12 OS=Homo sapiens OX=9606 GN=GNG12 PE=1 SV=3	5	2.19722	0.0074958	1.20145	0.0604205	0.0776575	0.920735	+	-
-2.7386	-2.15015	-2.19523	-1.50291	-1.81156	-1.30045	-1.28873	-1.853	-3.11108	Q13823	GNL2	Q13823	NOG2_HUMAN	>sp|Q13823|NOG2_HUMAN Nucleolar GTP-binding protein 2 OS=Homo sapiens OX=9606 GN=GNL2 PE=1 SV=1	4	1.87412	0.0133229	0.486239	0.636644	0.415855	0.583862	+	-
-0.0693073	-0.570271	0.099041	1.20713	1.27257	1.91697	1.99312	1.12475	1.08486	Q9BVP2	GNL3	Q9BVP2	GNL3_HUMAN	>sp|Q9BVP2|GNL3_HUMAN Guanine nucleotide-binding protein-like 3 OS=Homo sapiens OX=9606 GN=GNL3 PE=1 SV=2	13	2.55572	0.00485308	2.23844	0.00671013	0.060077	0.942387	+	+
-0.996117	-0.647261	-1.10621	-0.407052	-0.402001	-1.6504	-0.0522728	-0.0124717	-0.171713	Q08379	GOLGA2	Q08379	GOGA2_HUMAN	>sp|Q08379|GOGA2_HUMAN Golgin subfamily A member 2 OS=Homo sapiens OX=9606 GN=GOLGA2 PE=1 SV=3	8	0.378845	0.781282	2.63698	0.00335423	0.821051	0.343149	-	+
-2.24302	-2.91663	-3.65884	-1.44189	-0.894225	-0.192687	-0.532436	-0.10679	-0.0231409	Q08378	GOLGA3	Q08378	GOGA3_HUMAN	>sp|Q08378|GOGA3_HUMAN Golgin subfamily A member 3 OS=Homo sapiens OX=9606 GN=GOLGA3 PE=1 SV=2	2	2.03533	0.00886545	2.76527	0.00293863	0.721606	0.392936	+	+
1.96181	1.77055	1.99648	0.19916	-0.169046	-4.4416	-0.428941	0.989357	0.920271	P00505	GOT2	P00505	AATM_HUMAN	>sp|P00505|AATM_HUMAN Aspartate aminotransferase, mitochondrial OS=Homo sapiens OX=9606 GN=GOT2 PE=1 SV=3	4	0.000305185	1	0.00848487	1	0.558622	0.416219	-	-
-5.47854	-5.66628	-3.76835	-0.500685	-0.852713	-2.25221	0.86724	0.111939	0.32604	Q8N954	GPATCH11	Q8N954	GPT11_HUMAN	>sp|Q8N954|GPT11_HUMAN G patch domain-containing protein 11 OS=Homo sapiens OX=9606 GN=GPATCH11 PE=1 SV=4	5	2.32332	0.00622105	3.25821	0.00232997	1.32089	0.214475	+	+
-0.369508	0.266943	0.826906	-0.314793	-0.445581	0.393775	-0.217346	-0.394463	-0.882676	Q5T3I0	GPATCH4	Q5T3I0	GPTC4_HUMAN	>sp|Q5T3I0|GPTC4_HUMAN G patch domain-containing protein 4 OS=Homo sapiens OX=9606 GN=GPATCH4 PE=1 SV=2	14	0.110195	1	0.0308735	1	0.500914	0.554901	-	-
-3.57316	-4.58875	-3.73042	-0.623562	-0.7287	-0.0906277	-0.888465	-1.4938	-1.53428	Q9UKJ3	GPATCH8	Q9UKJ3	GPTC8_HUMAN	>sp|Q9UKJ3|GPTC8_HUMAN G patch domain-containing protein 8 OS=Homo sapiens OX=9606 GN=GPATCH8 PE=1 SV=2	12	3.43951	0.000237037	2.96595	0.00277679	1.34161	0.232954	+	+
-3.8699	-3.36713	-2.74729	1.09778	0.858657	0.981347	0.203958	0.239641	-1.38337	P35052	GPC1	P35052	GPC1_HUMAN	>sp|P35052|GPC1_HUMAN Glypican-1 OS=Homo sapiens OX=9606 GN=GPC1 PE=1 SV=2	6	3.99262	0	2.36935	0.00525032	1.1265	0.239607	+	+
0.399937	0.24115	0.355003	-2.28792	-2.89814	-2.40894	-3.34952	-2.1137	-3.53015	P43304	GPD2	P43304	GPDM_HUMAN	>sp|P43304|GPDM_HUMAN Glycerol-3-phosphate dehydrogenase, mitochondrial OS=Homo sapiens OX=9606 GN=GPD2 PE=1 SV=3	3	2.57821e-05	1	0.000378816	1	0.410241	0.598295	-	-
1.93072	1.31602	1.48424	-0.017169	0.447204	1.04714	0.160059	-0.081305	-1.38509	P06744	GPI	P06744	G6PI_HUMAN	>sp|P06744|G6PI_HUMAN Glucose-6-phosphate isomerase OS=Homo sapiens OX=9606 GN=GPI PE=1 SV=4	7	0.00854523	1	0.00377087	1	0.746982	0.355724	-	-
-0.0190058	-0.551962	0.0355988	1.52003	1.06271	0.84302	1.70635	1.27773	0.946549	Q92917	GPKOW	Q92917	GPKOW_HUMAN	>sp|Q92917|GPKOW_HUMAN G-patch domain and KOW motifs-containing protein OS=Homo sapiens OX=9606 GN=GPKOW PE=1 SV=2	18	2.37199	0.00574387	2.47264	0.00467218	0.221057	0.808247	+	+
-0.00221825	0.0521908	0.307974	2.79659	2.72072	2.16858	2.52884	2.40742	1.7528	Q8NFJ5	GPRC5A	Q8NFJ5	RAI3_HUMAN	>sp|Q8NFJ5|RAI3_HUMAN Retinoic acid-induced protein 3 OS=Homo sapiens OX=9606 GN=GPRC5A PE=1 SV=2	6	3.7293	0	3.20769	0.0021761	0.460053	0.595227	+	+
0.25086	-0.155462	0.33267	-0.637133	-1.23966	-2.71995	-1.49795	-0.770753	-1.06433	Q13098	GPS1	Q13098	CSN1_HUMAN	>sp|Q13098|CSN1_HUMAN COP9 signalosome complex subunit 1 OS=Homo sapiens OX=9606 GN=GPS1 PE=1 SV=4	2	0.0128272	1	0.00184218	1	0.256093	0.743768	-	-
0.631894	0.405081	0.817947	0.359396	0.0603237	1.3705	0.51596	0.188149	0.0960493	Q8TED1	GPX8	Q8TED1	GPX8_HUMAN	>sp|Q8TED1|GPX8_HUMAN Probable glutathione peroxidase 8 OS=Homo sapiens OX=9606 GN=GPX8 PE=1 SV=2	3	0.284394	0.900122	0.0255646	1	0.325722	0.690123	-	-
1.90187	1.13303	1.66225	0.0790138	-0.186144	-0.487872	-0.161942	0.332024	1.07503	Q9HAV7	GRPEL1	Q9HAV7	GRPE1_HUMAN	>sp|Q9HAV7|GRPE1_HUMAN GrpE protein homolog 1, mitochondrial OS=Homo sapiens OX=9606 GN=GRPEL1 PE=1 SV=2	9	0.000705136	1	0.011833	1	0.708976	0.399484	-	-
2.52878	2.2823	2.34326	2.34094	2.30029	0.747199	2.08644	2.47685	2.54231	Q12849	GRSF1	Q12849	GRSF1_HUMAN	>sp|Q12849|GRSF1_HUMAN G-rich sequence factor 1 OS=Homo sapiens OX=9606 GN=GRSF1 PE=1 SV=3	10	0.0780117	1	0.269311	0.927929	0.45379	0.547221	-	-
-0.550506	-0.40954	-0.0457678	0.0867138	0.275793	0.181329	0.606941	0.535597	0.242764	Q9BQ67	GRWD1	Q9BQ67	GRWD1_HUMAN	>sp|Q9BQ67|GRWD1_HUMAN Glutamate-rich WD repeat-containing protein 1 OS=Homo sapiens OX=9606 GN=GRWD1 PE=1 SV=1	3	1.79587	0.0157291	2.18492	0.00712556	1.0624	0.395862	+	+
-0.885653	-2.39362	-1.73136	-0.982394	0.948036	-1.26011	1.04646	1.37316	3.43237	Q96QA5	GSDMA	Q96QA5	GSDMA_HUMAN	>sp|Q96QA5|GSDMA_HUMAN Gasdermin-A OS=Homo sapiens OX=9606 GN=GSDMA PE=1 SV=4	11	0.98829	0.12435	2.15958	0.0073473	1.09837	0.231021	-	+
-1.52259	-1.51894	-0.847184	-0.710274	-0.873067	0.936078	-1.32345	-1.76335	-1.93614	Q14687	GSE1	Q14687	GSE1_HUMAN	>sp|Q14687|GSE1_HUMAN Genetic suppressor element 1 OS=Homo sapiens OX=9606 GN=GSE1 PE=1 SV=3	9	1.10707	0.0847645	0.0608028	1	1.13204	0.236302	-	-
-1.81173	-1.26169	-0.898789	4.34634	4.00636	4.6632	4.96095	3.86213	3.44374	P06396	GSN	P06396	GELS_HUMAN	>sp|P06396|GELS_HUMAN Gelsolin OS=Homo sapiens OX=9606 GN=GSN PE=1 SV=1	29	4.49067	0	3.60431	0.00122449	0.195485	0.808687	+	+
0.454134	0.507065	0.588901	0.753036	0.192141	1.01414	0.0443573	0.331494	-0.681394	P15170	GSPT1	P15170	ERF3A_HUMAN	>sp|P15170|ERF3A_HUMAN Eukaryotic peptide chain release factor GTP-binding subunit ERF3A OS=Homo sapiens OX=9606 GN=GSPT1 PE=1 SV=1	2	0.516928	0.594444	0.0249265	1	0.911047	0.3299	-	-
-0.347663	-1.46722	-0.390524	-2.53625	-2.49769	-2.34239	-2.21086	-2.71176	-1.609	Q9Y2Q3	GSTK1	Q9Y2Q3	GSTK1_HUMAN	>sp|Q9Y2Q3|GSTK1_HUMAN Glutathione S-transferase kappa 1 OS=Homo sapiens OX=9606 GN=GSTK1 PE=1 SV=3	2	0.00210972	1	0.00902807	1	0.362331	0.672382	-	-
-0.27883	-0.399071	-0.233532	-0.797145	-0.238769	-3.11061	0.669199	-0.406096	-0.517247	P21266	GSTM3	P21266	GSTM3_HUMAN	>sp|P21266|GSTM3_HUMAN Glutathione S-transferase Mu 3 OS=Homo sapiens OX=9606 GN=GSTM3 PE=1 SV=3	4	0.0962871	1	0.525387	0.576885	0.607838	0.402564	-	-
-2.994	-1.69868	-1.05693	-3.74515	-0.478929	1.13537	-3.58234	0.883185	-0.0600481	P09211	GSTP1	P09211	GSTP1_HUMAN	>sp|P09211|GSTP1_HUMAN Glutathione S-transferase P OS=Homo sapiens OX=9606 GN=GSTP1 PE=1 SV=2	2	1.3046	0.049003	1.48953	0.0294786	0.0184747	0.980293	+	+
2.67004	2.48321	2.68843	3.0237	2.84425	2.43847	3.10668	2.75266	3.06606	P78347	GTF2I	P78347	GTF2I_HUMAN	>sp|P78347|GTF2I_HUMAN General transcription factor II-I OS=Homo sapiens OX=9606 GN=GTF2I PE=1 SV=2	42	0.648086	0.397993	1.60645	0.0227738	0.427815	0.668789	-	+
-2.73903	-3.83113	-3.58092	-1.04145	-3.38827	-0.42432	-3.23065	-4.04799	-3.17488	Q9UHL9	GTF2IRD1	Q9UHL9	GT2D1_HUMAN	>sp|Q9UHL9|GT2D1_HUMAN General transcription factor II-I repeat domain-containing protein 1 OS=Homo sapiens OX=9606 GN=GTF2IRD1 PE=1 SV=1	2	2.22168	0.00732195	NaN	1	0.921765	0.283461	+	-
-0.509701	-0.708252	-0.881845	-1.06541	-1.28726	-1.04415	-0.957956	-1.4196	-1.26756	Q12789	GTF3C1	Q12789	TF3C1_HUMAN	>sp|Q12789|TF3C1_HUMAN General transcription factor 3C polypeptide 1 OS=Homo sapiens OX=9606 GN=GTF3C1 PE=1 SV=4	16	0.00681012	1	0.0089951	1	0.204203	0.854092	-	-
-0.903151	-1.33245	-0.998394	0.573339	0.214405	0.781398	0.683962	0.320547	0.304382	Q8WUA4	GTF3C2	Q8WUA4	TF3C2_HUMAN	>sp|Q8WUA4|TF3C2_HUMAN General transcription factor 3C polypeptide 2 OS=Homo sapiens OX=9606 GN=GTF3C2 PE=1 SV=2	3	3.09493	0.00168817	3.26507	0.00234576	0.157111	0.869127	+	+
-2.00333	-2.55416	-1.41365	-0.84618	-0.695008	-0.816121	-0.503642	-0.407568	-0.188054	Q9Y5Q9	GTF3C3	Q9Y5Q9	TF3C3_HUMAN	>sp|Q9Y5Q9|TF3C3_HUMAN General transcription factor 3C polypeptide 3 OS=Homo sapiens OX=9606 GN=GTF3C3 PE=1 SV=1	6	1.95262	0.0107926	2.34641	0.00603279	1.80118	0.238543	+	+
0.0824099	-0.443794	0.0321102	0.0317116	-0.0237608	0.0175562	0.184328	-0.0697875	-0.386768	Q9UKN8	GTF3C4	Q9UKN8	TF3C4_HUMAN	>sp|Q9UKN8|TF3C4_HUMAN General transcription factor 3C polypeptide 4 OS=Homo sapiens OX=9606 GN=GTF3C4 PE=1 SV=2	9	0.583859	0.492365	0.328139	0.850616	0.234927	0.833954	-	-
-0.58385	-1.18253	-0.696867	0.101611	-0.0715666	-0.058919	0.34218	0.295833	0.285464	Q9Y5Q8	GTF3C5	Q9Y5Q8	TF3C5_HUMAN	>sp|Q9Y5Q8|TF3C5_HUMAN General transcription factor 3C polypeptide 5 OS=Homo sapiens OX=9606 GN=GTF3C5 PE=1 SV=2	6	2.17426	0.00758118	2.74341	0.0028662	2.25501	0.243488	+	+
0.683178	0.744152	0.920123	0.990108	0.703227	1.39584	1.66921	0.711119	0.930844	Q9BZE4	GTPBP4	Q9BZE4	GTPB4_HUMAN	>sp|Q9BZE4|GTPB4_HUMAN GTP-binding protein 4 OS=Homo sapiens OX=9606 GN=GTPBP4 PE=1 SV=3	26	0.80896	0.226224	0.766735	0.251566	0.0736424	0.92974	-	-
-2.78578	-2.20792	-2.0835	-0.882664	-1.74741	0.0384703	-0.576227	-2.347	-2.18594	O43824	GTPBP6	O43824	GTPB6_HUMAN	>sp|O43824|GTPB6_HUMAN Putative GTP-binding protein 6 OS=Homo sapiens OX=9606 GN=GTPBP6 PE=1 SV=4	2	1.55612	0.0270586	0.770276	0.248329	0.475805	0.49888	+	-
-3.17875	-3.42546	-3.47638	-0.519826	-0.618298	-0.460354	-0.344683	-0.522306	-0.993918	Q9NYZ3	GTSE1	Q9NYZ3	GTSE1_HUMAN	>sp|Q9NYZ3|GTSE1_HUMAN G2 and S phase-expressed protein 1 OS=Homo sapiens OX=9606 GN=GTSE1 PE=1 SV=3	2	5.28428	0	3.96634	0.00151724	0.165504	0.864492	+	+
1.75495	1.40735	1.61814	1.85628	1.59009	1.69991	2.16445	1.74687	2.4955	Q92522	H1-10	Q92522	H1X_HUMAN	>sp|Q92522|H1X_HUMAN Histone H1.10 OS=Homo sapiens OX=9606 GN=H1-10 PE=1 SV=1	9	0.707671	0.321397	1.367	0.038842	0.848719	0.388695	-	+
2.58559	4.09515	3.05161	3.28274	3.04665	2.94437	4.00068	3.67705	3.57086	P16403	H1-2	P16403	H12_HUMAN	>sp|P16403|H12_HUMAN Histone H1.2 OS=Homo sapiens OX=9606 GN=H1-2 PE=1 SV=2	2	0.205863	1	0.772316	0.246619	1.80139	0.203616	-	-
5.77502	5.69519	5.6787	3.83237	3.72913	4.1798	5.02952	4.34155	4.5062	P10412	H1-4	P10412	H14_HUMAN	>sp|P10412|H14_HUMAN Histone H1.4 OS=Homo sapiens OX=9606 GN=H1-4 PE=1 SV=2	9	4.49584e-05	1	0.00141254	1	1.34174	0.236375	-	-
3.70337	3.50704	3.54041	1.3978	1.46181	1.67258	2.67899	2.29862	2.21883	P16401	H1-5	P16401	H15_HUMAN	>sp|P16401|H15_HUMAN Histone H1.5 OS=Homo sapiens OX=9606 GN=H1-5 PE=1 SV=3	6	7.75557e-06	1	0.000336719	1	2.24477	0.120333	-	-
4.34173	4.5385	4.55173	4.76506	4.80237	5.11619	7.36699	6.21741	5.61985	P04908;P0C0S8;P20671;Q16777;Q6FI13;Q7L7L0;Q93077;Q96KK5;Q99878;Q9BTM1	H2AC8;H2AC17;H2AC7;H2AC20;H2AC19;H2AW;H2AC6;H2AC12;H2AC14;H2AJ	P04908;P0C0S8;P20671;Q16777;Q6FI13;Q7L7L0;Q93077;Q96KK5;Q99878;Q9BTM1	H2A1B_HUMAN;H2A1_HUMAN;H2A1D_HUMAN;H2A2C_HUMAN;H2A2A_HUMAN;H2A3_HUMAN;H2A1C_HUMAN;H2A1H_HUMAN;H2A1J_HUMAN;H2AJ_HUMAN	>sp|P04908|H2A1B_HUMAN Histone H2A type 1-B/E OS=Homo sapiens OX=9606 GN=H2AC8 PE=1 SV=2;>sp|P0C0S8|H2A1_HUMAN Histone H2A type 1 OS=Homo sapiens OX=9606 GN=H2AC17 PE=1 SV=2;>sp|P20671|H2A1D_HUMAN Histone H2A type 1-D OS=Homo sapiens OX=9606 GN=H2AC7 PE=1 SV=2;>sp|Q16777|H2A2C_HUMAN Histone H2A type 2-C OS=Homo sapiens OX=9606 GN=H2AC20 PE=1 SV=4;>sp|Q6FI13|H2A2A_HUMAN Histone H2A type 2-A OS=Hom…	5	1.78344	0.0158783	1.99001	0.00997815	1.34327	0.21238	+	+
-3.63276	-2.17063	-3.87496	0.208885	0.0643539	0.66942	2.06232	1.55584	1.00256	P0C0S5;Q71UI9	H2AZ1;H2AZ2	P0C0S5;Q71UI9	H2AZ_HUMAN;H2AV_HUMAN	>sp|P0C0S5|H2AZ_HUMAN Histone H2A.Z OS=Homo sapiens OX=9606 GN=H2AZ1 PE=1 SV=2;>sp|Q71UI9|H2AV_HUMAN Histone H2A.V OS=Homo sapiens OX=9606 GN=H2AZ2 PE=1 SV=3	2	2.78764	0.00307752	3.12941	0.00267787	1.58062	0.176918	+	+
-3.53402	-3.90404	-2.07676	4.13444	4.39881	4.61026	6.62328	5.66497	4.80649	O60814;P57053;P58876;P62807;Q5QNW6;Q93079;Q99877;Q99879	H2BC12;H2BS1;H2BC5;H2BC10;H2BC18;H2BC9;H2BC15;H2BC14	O60814;P57053;P58876;P62807;Q5QNW6;Q93079;Q99877;Q99879	H2B1K_HUMAN;H2BFS_HUMAN;H2B1D_HUMAN;H2B1C_HUMAN;H2B2F_HUMAN;H2B1H_HUMAN;H2B1N_HUMAN;H2B1M_HUMAN	>sp|O60814|H2B1K_HUMAN Histone H2B type 1-K OS=Homo sapiens OX=9606 GN=H2BC12 PE=1 SV=3;>sp|P57053|H2BFS_HUMAN Histone H2B type F-S OS=Homo sapiens OX=9606 GN=H2BS1 PE=1 SV=2;>sp|P58876|H2B1D_HUMAN Histone H2B type 1-D OS=Homo sapiens OX=9606 GN=H2BC5 PE=1 SV=2;>sp|P62807|H2B1C_HUMAN Histone H2B type 1-C/E/F/G/I OS=Homo sapiens OX=9606 GN=H2BC10 PE=1 SV=4;>sp|Q5QNW6|H2B2F_HUMAN Histone H2B type 2…	12	4.01477	0	3.7994	0.00171429	1.14179	0.236908	+	+
-3.5113	-2.66916	-2.54805	2.71045	0.228088	1.17892	2.91159	2.12149	0.827141	Q8N257	H2BU1	Q8N257	H2B3B_HUMAN	>sp|Q8N257|H2B3B_HUMAN Histone H2B type 3-B OS=Homo sapiens OX=9606 GN=H2BU1 PE=1 SV=3	2	2.56354	0.0047746	2.99767	0.0026729	0.242777	0.743887	+	+
1.44327	2.76132	1.31765	1.56789	2.07111	1.81952	4.9522	3.85282	2.66369	P68431;P84243;Q16695;Q71DI3	H3C12;H3-3B;H3-4;H3C13	P68431;P84243;Q16695;Q71DI3	H31_HUMAN;H33_HUMAN;H31T_HUMAN;H32_HUMAN	>sp|P68431|H31_HUMAN Histone H3.1 OS=Homo sapiens OX=9606 GN=H3C12 PE=1 SV=2;>sp|P84243|H33_HUMAN Histone H3.3 OS=Homo sapiens OX=9606 GN=H3-3B PE=1 SV=2;>sp|Q16695|H31T_HUMAN Histone H3.1t OS=Homo sapiens OX=9606 GN=H3-4 PE=1 SV=3;>sp|Q71DI3|H32_HUMAN Histone H3.2 OS=Homo sapiens OX=9606 GN=H3C13 PE=1 SV=3	5	0.286969	0.896618	1.45732	0.0320707	1.38183	0.201488	-	+
2.3717	3.60819	3.37198	4.00941	4.48351	4.30332	7.09883	6.02092	4.88704	P62805	H4-16	P62805	H4_HUMAN	>sp|P62805|H4_HUMAN Histone H4 OS=Homo sapiens OX=9606 GN=H4-16 PE=1 SV=2	15	1.6329	0.0229402	2.05153	0.00886777	1.24809	0.221935	+	+
-2.13369	-3.72929	-3.60007	-3.26517	-3.99247	-2.18005	-4.11874	-4.42425	-3.63115	Q6Y1H2	HACD2	Q6Y1H2	HACD2_HUMAN	>sp|Q6Y1H2|HACD2_HUMAN Very-long-chain (3R)-3-hydroxyacyl-CoA dehydratase 2 OS=Homo sapiens OX=9606 GN=HACD2 PE=1 SV=1	3	0.304795	0.875118	0.0416131	1	0.726187	0.368306	-	-
0.648705	0.670653	0.646469	1.70412	1.29072	2.47343	1.3185	1.02192	0.911369	Q9P035	HACD3	Q9P035	HACD3_HUMAN	>sp|Q9P035|HACD3_HUMAN Very-long-chain (3R)-3-hydroxyacyl-CoA dehydratase 3 OS=Homo sapiens OX=9606 GN=HACD3 PE=1 SV=2	5	1.85246	0.0137967	1.91254	0.0114084	0.940985	0.323412	+	+
1.30157	1.15859	1.3083	1.87338	1.66021	1.92826	1.57691	1.35252	1.00269	P40939	HADHA	P40939	ECHA_HUMAN	>sp|P40939|ECHA_HUMAN Trifunctional enzyme subunit alpha, mitochondrial OS=Homo sapiens OX=9606 GN=HADHA PE=1 SV=2	21	2.69271	0.00340214	0.414752	0.739276	1.28538	0.282557	+	-
1.57077	1.36838	1.5394	2.55213	2.24939	2.63239	2.48418	2.40261	2.1517	P55084	HADHB	P55084	ECHB_HUMAN	>sp|P55084|ECHB_HUMAN Trifunctional enzyme subunit beta, mitochondrial OS=Homo sapiens OX=9606 GN=HADHB PE=1 SV=3	15	3.0587	0.00162274	3.01086	0.00260047	0.357219	0.760589	+	+
-3.21683	-3.18669	-3.5612	-1.07698	1.28652	-0.139335	0.630369	1.60029	1.92253	P42357	HAL	P42357	HUTH_HUMAN	>sp|P42357|HUTH_HUMAN Histidine ammonia-lyase OS=Homo sapiens OX=9606 GN=HAL PE=1 SV=1	14	2.36264	0.00576152	3.79863	0.00170213	0.796626	0.333398	+	+
-0.475499	-0.873919	-0.476917	-0.279735	0.0214415	0.0976582	-0.899332	0.684984	0.876405	P12081	HARS1	P12081	HARS1_HUMAN	>sp|P12081|HARS1_HUMAN Histidine--tRNA ligase, cytoplasmic OS=Homo sapiens OX=9606 GN=HARS1 PE=1 SV=2	6	1.7677	0.0168438	0.949459	0.135058	0.181787	0.8177	+	-
-0.329479	-4.55962	-0.0694904	1.03945	0.366866	0.175325	0.419792	0.656137	0.649217	P49590	HARS2	P49590	SYHM_HUMAN	>sp|P49590|SYHM_HUMAN Histidine--tRNA ligase, mitochondrial OS=Homo sapiens OX=9606 GN=HARS2 PE=1 SV=1	2	0.969779	0.13135	0.997692	0.114692	0.0607044	0.945623	-	-
0.956035	-0.137987	0.627543	0.470296	0.417967	-0.499352	-0.19962	0.189082	-0.361604	O14929	HAT1	O14929	HAT1_HUMAN	>sp|O14929|HAT1_HUMAN Histone acetyltransferase type B catalytic subunit OS=Homo sapiens OX=9606 GN=HAT1 PE=1 SV=1	4	0.118967	1	0.038668	1	0.289002	0.744368	-	-
-2.49894	-2.69032	-1.91266	-0.000189781	-0.766756	0.637466	-0.199594	-1.09677	-0.686286	O00165	HAX1	O00165	HAX1_HUMAN	>sp|O00165|HAX1_HUMAN HCLS1-associated protein X-1 OS=Homo sapiens OX=9606 GN=HAX1 PE=1 SV=2	4	2.41439	0.00561473	2.39124	0.00506218	0.570297	0.461064	+	+
-2.67482	-3.55302	-3.03287	0.00456333	0.487114	-3.69571	-3.96543	1.03544	0.447927	P69905	HBA2	P69905	HBA_HUMAN	>sp|P69905|HBA_HUMAN Hemoglobin subunit alpha OS=Homo sapiens OX=9606 GN=HBA2 PE=1 SV=2	2	2.8231	0.00278049	2.93227	0.0028	0.0397408	0.954257	+	+
-4.52648	-2.78753	-3.02259	0.246883	1.46676	0.0493183	1.5228	2.92001	2.11933	P68871	HBB	P68871	HBB_HUMAN	>sp|P68871|HBB_HUMAN Hemoglobin subunit beta OS=Homo sapiens OX=9606 GN=HBB PE=1 SV=2	7	2.64252	0.00403442	3.24015	0.00225407	1.25111	0.221937	+	+
0.331612	0.274427	0.557079	-0.260258	-0.324723	-0.340676	-0.294971	-0.436636	-0.56017	P53701	HCCS	P53701	CCHL_HUMAN	>sp|P53701|CCHL_HUMAN Holocytochrome c-type synthase OS=Homo sapiens OX=9606 GN=HCCS PE=1 SV=1	7	0.000322719	1	0.000453569	1	0.690513	0.668616	-	-
0.701138	0.526057	0.831845	1.44671	1.23619	1.40012	1.2691	1.34257	1.29084	P51610	HCFC1	P51610	HCFC1_HUMAN	>sp|P51610|HCFC1_HUMAN Host cell factor 1 OS=Homo sapiens OX=9606 GN=HCFC1 PE=1 SV=2	16	2.75875	0.00301328	2.89778	0.00266116	0.373854	0.842095	+	+
1.54165	1.39471	1.69484	3.21252	2.90116	4.04253	3.26488	2.66302	2.46559	Q13547	HDAC1	Q13547	HDAC1_HUMAN	>sp|Q13547|HDAC1_HUMAN Histone deacetylase 1 OS=Homo sapiens OX=9606 GN=HDAC1 PE=1 SV=1	11	2.49883	0.00495008	2.39807	0.00495561	0.6354	0.43378	+	+
-0.610091	-0.35071	-0.412601	1.20426	1.14352	1.93696	1.41624	1.17504	0.905029	Q92769	HDAC2	Q92769	HDAC2_HUMAN	>sp|Q92769|HDAC2_HUMAN Histone deacetylase 2 OS=Homo sapiens OX=9606 GN=HDAC2 PE=1 SV=2	10	2.97685	0.00260706	3.50271	0.00128634	0.373863	0.671295	+	+
3.27901	2.73733	2.83583	0.733869	0.262828	-1.99949	-0.480949	0.877244	0.452515	P51858	HDGF	P51858	HDGF_HUMAN	>sp|P51858|HDGF_HUMAN Hepatoma-derived growth factor OS=Homo sapiens OX=9606 GN=HDGF PE=1 SV=1	5	0.00409674	1	0.000774401	1	0.263672	0.716996	-	-
-2.64195	-3.19189	-2.91638	-1.28306	-1.52186	-3.47054	-2.04098	-2.17274	-1.51131	Q7Z4V5	HDGFL2	Q7Z4V5	HDGR2_HUMAN	>sp|Q7Z4V5|HDGR2_HUMAN Hepatoma-derived growth factor-related protein 2 OS=Homo sapiens OX=9606 GN=HDGFL2 PE=1 SV=1	2	0.809191	0.226315	2.06555	0.00868822	0.0905239	0.897171	-	+
-0.137931	-0.683152	-0.450726	-1.30926	-1.67082	-0.856977	-1.86431	-1.67455	-1.22847	Q9BXW7	HDHD5	Q9BXW7	HDHD5_HUMAN	>sp|Q9BXW7|HDHD5_HUMAN Haloacid dehalogenase-like hydrolase domain-containing 5 OS=Homo sapiens OX=9606 GN=HDHD5 PE=1 SV=1	2	0.00862182	1	0.00196917	1	0.441378	0.61106	-	-
0.479539	0.461194	0.56609	0.00750256	-0.223849	-0.240871	-0.467983	0.115407	-0.513044	Q00341	HDLBP	Q00341	VIGLN_HUMAN	>sp|Q00341|VIGLN_HUMAN Vigilin OS=Homo sapiens OX=9606 GN=HDLBP PE=1 SV=2	15	0.000353172	1	0.00396409	1	0.247487	0.80575	-	-
-0.359994	-0.605533	-0.230345	-0.824698	-1.16771	0.0399771	-0.582148	-1.3191	-1.89593	Q9H583	HEATR1	Q9H583	HEAT1_HUMAN	>sp|Q9H583|HEAT1_HUMAN HEAT repeat-containing protein 1 OS=Homo sapiens OX=9606 GN=HEATR1 PE=1 SV=3	7	0.136353	1	0.0208178	1	0.515713	0.492028	-	-
-3.24669	-2.63501	-2.81881	1.27259	1.00055	3.02626	0.439124	-3.58148	-3.62065	P42694	HELZ	P42694	HELZ_HUMAN	>sp|P42694|HELZ_HUMAN Probable helicase with zinc finger domain OS=Homo sapiens OX=9606 GN=HELZ PE=1 SV=2	6	2.9762	0.00260094	0	1	1.2671	0.202705	+	-
-3.44476	-3.95821	-3.37933	-3.80559	-3.96362	-3.16435	-4.12861	-4.17478	-4.97489	O95714	HERC2	O95714	HERC2_HUMAN	>sp|O95714|HERC2_HUMAN E3 ubiquitin-protein ligase HERC2 OS=Homo sapiens OX=9606 GN=HERC2 PE=1 SV=2	2	0.250592	0.943602	0.014424	1	0.996967	0.307362	-	-
-2.0623	-1.54409	-1.65609	-0.115285	0.0527201	0.181113	-0.940867	-0.272409	-1.32361	Q5GLZ8	HERC4	Q5GLZ8	HERC4_HUMAN	>sp|Q5GLZ8|HERC4_HUMAN Probable E3 ubiquitin-protein ligase HERC4 OS=Homo sapiens OX=9606 GN=HERC4 PE=1 SV=1	2	3.55196	0	1.53721	0.0266963	1.30054	0.230316	+	+
-0.363529	-0.669188	-0.301216	-1.20411	-0.159987	-1.60797	-0.983885	0.400244	1.04828	P07686	HEXB	P07686	HEXB_HUMAN	>sp|P07686|HEXB_HUMAN Beta-hexosaminidase subunit beta OS=Homo sapiens OX=9606 GN=HEXB PE=1 SV=3	2	0.0675607	1	0.719707	0.299375	0.708258	0.360201	-	-
-0.479141	-0.715621	-0.515885	-0.375082	-0.538211	-0.956457	-0.641789	-0.0625625	-0.78361	O94992	HEXIM1	O94992	HEXI1_HUMAN	>sp|O94992|HEXI1_HUMAN Protein HEXIM1 OS=Homo sapiens OX=9606 GN=HEXIM1 PE=1 SV=1	2	0.218943	0.994225	0.417102	0.736244	0.171697	0.850713	-	-
2.73813	3.07184	3.0743	1.07475	0.792508	0.788528	1.16882	0.122252	-0.158962	O00291	HIP1	O00291	HIP1_HUMAN	>sp|O00291|HIP1_HUMAN Huntingtin-interacting protein 1 OS=Homo sapiens OX=9606 GN=HIP1 PE=1 SV=5	13	3.12037e-05	1	0.000763543	1	0.540454	0.491788	-	-
-0.43593	-0.208757	-0.132719	2.26104	2.20359	2.61998	2.24703	2.62896	2.62898	O75146	HIP1R	O75146	HIP1R_HUMAN	>sp|O75146|HIP1R_HUMAN Huntingtin-interacting protein 1-related protein OS=Homo sapiens OX=9606 GN=HIP1R PE=1 SV=2	5	4.40192	0	4.51776	0.00359184	0.314544	0.772503	+	+
-1.90743	-2.2218	-2.00153	-1.19257	-1.23673	-1.71937	-0.0133629	-0.667004	-0.467153	P54198	HIRA	P54198	HIRA_HUMAN	>sp|P54198|HIRA_HUMAN Protein HIRA OS=Homo sapiens OX=9606 GN=HIRA PE=1 SV=2	4	1.87645	0.0132027	3.12441	0.00262637	1.75523	0.166143	+	+
0.14914	0.0472775	0	-0.345329	-0.617278	-0.5607	-0.413159	-0.655468	-1.40236	P52789	HK2	P52789	HXK2_HUMAN	>sp|P52789|HXK2_HUMAN Hexokinase-2 OS=Homo sapiens OX=9606 GN=HK2 PE=1 SV=2	2	0.000789004	1	0.00916672	1	0.438391	0.611425	-	-
3.48333	3.02137	3.22821	3.09501	3.00492	2.73704	3.53649	3.10694	2.49485	P04439	HLA-A	P04439	HLAA_HUMAN	>sp|P04439|HLAA_HUMAN HLA class I histocompatibility antigen, A alpha chain OS=Homo sapiens OX=9606 GN=HLA-A PE=1 SV=2	3	0.0353975	1	0.149028	1	0.113592	0.891531	-	-
2.85065	2.56405	2.6531	2.37805	2.1087	2.06469	2.27036	1.71472	1.65526	P01889	HLA-B	P01889	HLAB_HUMAN	>sp|P01889|HLAB_HUMAN HLA class I histocompatibility antigen, B alpha chain OS=Homo sapiens OX=9606 GN=HLA-B PE=1 SV=3	6	0.00381389	1	0.00419823	1	0.623789	0.5074	-	-
1.84823	1.19843	1.42345	1.06408	0.418943	1.10718	1.16746	0.539546	0.597713	P10321	HLA-C	P10321	HLAC_HUMAN	>sp|P10321|HLAC_HUMAN HLA class I histocompatibility antigen, C alpha chain OS=Homo sapiens OX=9606 GN=HLA-C PE=1 SV=3	5	0.022097	1	0.0130845	1	0.115463	0.891809	-	-
-4.50287	-1.28513	-2.63104	0.407006	0.00786018	1.20948	0.961806	-0.0172477	0.296384	Q14527	HLTF	Q14527	HLTF_HUMAN	>sp|Q14527|HLTF_HUMAN Helicase-like transcription factor OS=Homo sapiens OX=9606 GN=HLTF PE=1 SV=2	14	1.8474	0.0140039	1.82366	0.0143458	0.100574	0.893267	+	+
0.788098	0.887985	0.619626	0.650312	0.483052	1.00588	0.349934	0.581747	1.06302	Q8TCT9	HM13	Q8TCT9	HM13_HUMAN	>sp|Q8TCT9|HM13_HUMAN Minor histocompatibility antigen H13 OS=Homo sapiens OX=9606 GN=HM13 PE=1 SV=1	3	0.213943	1	0.179655	1	0.0643591	0.943036	-	-
-3.01182	-2.78559	-3.37994	-1.52251	-1.63089	-0.310172	-1.43461	-1.73566	-2.03602	Q9P0W2	HMG20B	Q9P0W2	HM20B_HUMAN	>sp|Q9P0W2|HM20B_HUMAN SWI/SNF-related matrix-associated actin-dependent regulator of chromatin subfamily E member 1-related OS=Homo sapiens OX=9606 GN=HMG20B PE=1 SV=1	3	2.15184	0.00794444	2.5451	0.00390671	0.563733	0.470508	+	+
1.43966	0.1908	1.36089	-0.29879	0.0799093	-3.19613	-0.878898	-0.716187	-0.955429	P09429	HMGB1	P09429	HMGB1_HUMAN	>sp|P09429|HMGB1_HUMAN High mobility group protein B1 OS=Homo sapiens OX=9606 GN=HMGB1 PE=1 SV=3	4	0.0298629	1	0.0023447	1	0.0996923	0.882	-	-
2.05684	1.66469	1.493	-0.846275	-0.820393	-0.768804	-0.257253	-0.488511	-0.694001	P05114	HMGN1	P05114	HMGN1_HUMAN	>sp|P05114|HMGN1_HUMAN Non-histone chromosomal protein HMG-14 OS=Homo sapiens OX=9606 GN=HMGN1 PE=1 SV=3	2	2.40814e-05	1	9.72e-05	1	1.21653	0.341892	-	-
-1.14677	-1.4168	-0.832866	-1.46371	-2.03831	-1.18861	-0.230784	-0.635726	-1.25705	O75330	HMMR	O75330	HMMR_HUMAN	>sp|O75330|HMMR_HUMAN Hyaluronan mediated motility receptor OS=Homo sapiens OX=9606 GN=HMMR PE=1 SV=2	8	0.0521224	1	0.848405	0.189719	1.03159	0.285641	-	-
1.3912	1.13441	1.33223	2.49711	2.77021	1.86699	2.88329	2.7588	3.06098	Q13151	HNRNPA0	Q13151	ROA0_HUMAN	>sp|Q13151|ROA0_HUMAN Heterogeneous nuclear ribonucleoprotein A0 OS=Homo sapiens OX=9606 GN=HNRNPA0 PE=1 SV=1	5	2.06494	0.00853888	4.09611	0.00177778	0.864166	0.357922	+	+
4.35831	3.79147	3.89372	4.14545	3.76663	3.66796	4.16494	4.39019	4.63689	P09651	HNRNPA1	P09651	ROA1_HUMAN	>sp|P09651|ROA1_HUMAN Heterogeneous nuclear ribonucleoprotein A1 OS=Homo sapiens OX=9606 GN=HNRNPA1 PE=1 SV=5	27	0.134828	1	1.10028	0.083058	1.26459	0.2833	-	-
4.78681	3.85173	4.42967	4.23483	4.27744	3.95353	4.63967	4.65931	5.02885	P22626	HNRNPA2B1	P22626	ROA2_HUMAN	>sp|P22626|ROA2_HUMAN Heterogeneous nuclear ribonucleoproteins A2/B1 OS=Homo sapiens OX=9606 GN=HNRNPA2B1 PE=1 SV=2	26	0.133062	1	0.930451	0.143511	1.72773	0.223224	-	-
1.74015	0.658556	1.34393	1.55575	1.08732	1.21794	1.25401	1.54707	2.05941	P51991	HNRNPA3	P51991	ROA3_HUMAN	>sp|P51991|ROA3_HUMAN Heterogeneous nuclear ribonucleoprotein A3 OS=Homo sapiens OX=9606 GN=HNRNPA3 PE=1 SV=2	14	0.339822	0.830752	0.701378	0.319822	0.537164	0.54552	-	-
1.81787	0.884195	1.04638	0.717869	0.189452	-0.596206	0.57086	0.616807	1.06939	Q99729	HNRNPAB	Q99729	ROAA_HUMAN	>sp|Q99729|ROAA_HUMAN Heterogeneous nuclear ribonucleoprotein A/B OS=Homo sapiens OX=9606 GN=HNRNPAB PE=1 SV=2	7	0.0165285	1	0.0470486	1	0.717009	0.39204	-	-
0.979319	1.74927	1.54035	1.73607	1.39372	3.01238	3.25562	2.05508	2.10979	P07910	HNRNPC	P07910	HNRPC_HUMAN	>sp|P07910|HNRPC_HUMAN Heterogeneous nuclear ribonucleoproteins C1/C2 OS=Homo sapiens OX=9606 GN=HNRNPC PE=1 SV=4	17	0.803197	0.229949	1.38916	0.0373472	0.271371	0.724981	-	+
4.66822	4.11685	4.57647	3.41505	3.17807	2.15859	3.15448	3.84248	3.67282	Q14103	HNRNPD	Q14103	HNRPD_HUMAN	>sp|Q14103|HNRPD_HUMAN Heterogeneous nuclear ribonucleoprotein D0 OS=Homo sapiens OX=9606 GN=HNRNPD PE=1 SV=1	9	0.00477209	1	0.00627278	1	0.662149	0.415076	-	-
4.16421	3.33853	3.65458	1.73185	1.60644	1.49291	1.76755	2.00396	1.99496	O14979	HNRNPDL	O14979	HNRDL_HUMAN	>sp|O14979|HNRDL_HUMAN Heterogeneous nuclear ribonucleoprotein D-like OS=Homo sapiens OX=9606 GN=HNRNPDL PE=1 SV=3	9	0.000235836	1	0.00044869	1	1.40183	0.33441	-	-
1.38166	0.853294	1.35723	2.60116	2.34536	2.082	2.65971	2.49386	2.37384	P52597	HNRNPF	P52597	HNRPF_HUMAN	>sp|P52597|HNRPF_HUMAN Heterogeneous nuclear ribonucleoprotein F OS=Homo sapiens OX=9606 GN=HNRNPF PE=1 SV=3	16	2.43193	0.00564502	2.92831	0.00278788	0.412824	0.706709	+	+
2.68108	2.35406	2.5122	4.16883	3.83494	4.05896	4.23474	3.89078	3.83033	P31943	HNRNPH1	P31943	HNRH1_HUMAN	>sp|P31943|HNRH1_HUMAN Heterogeneous nuclear ribonucleoprotein H OS=Homo sapiens OX=9606 GN=HNRNPH1 PE=1 SV=4	19	3.71906	0	3.436	0.00145455	0.0786234	0.94228	+	+
-1.64843	-2.44399	-1.62717	-0.296374	-0.50715	-0.186663	0.148764	-0.611175	-0.387363	P55795	HNRNPH2	P55795	HNRH2_HUMAN	>sp|P55795|HNRH2_HUMAN Heterogeneous nuclear ribonucleoprotein H2 OS=Homo sapiens OX=9606 GN=HNRNPH2 PE=1 SV=1	5	2.58464	0.00457143	2.30844	0.00641076	0.066819	0.942305	+	+
-2.53749	-3.02739	-2.93337	-0.308137	-0.171114	-0.666696	0.844974	0.132085	0.672226	P31942	HNRNPH3	P31942	HNRH3_HUMAN	>sp|P31942|HNRH3_HUMAN Heterogeneous nuclear ribonucleoprotein H3 OS=Homo sapiens OX=9606 GN=HNRNPH3 PE=1 SV=2	8	3.80717	0	3.98396	0.00158559	1.63314	0.201594	+	+
4.7555	4.45742	4.73829	4.08715	3.86253	3.58272	3.78858	3.91572	3.74174	P61978	HNRNPK	P61978	HNRPK_HUMAN	>sp|P61978|HNRPK_HUMAN Heterogeneous nuclear ribonucleoprotein K OS=Homo sapiens OX=9606 GN=HNRNPK PE=1 SV=1	29	0.00217169	1	0.000347428	1	0.0646927	0.953356	-	-
2.03682	2.01641	2.14068	0.718458	0.544431	0.308695	0.744639	0.655963	0.342545	P14866	HNRNPL	P14866	HNRPL_HUMAN	>sp|P14866|HNRPL_HUMAN Heterogeneous nuclear ribonucleoprotein L OS=Homo sapiens OX=9606 GN=HNRNPL PE=1 SV=2	24	5.3735e-05	1	6.85e-05	1	0.122756	0.904016	-	-
-1.51054	-1.87263	-1.16536	-0.702604	-0.871265	-1.02177	-0.698404	-0.794396	-1.42369	Q8WVV9	HNRNPLL	Q8WVV9	HNRLL_HUMAN	>sp|Q8WVV9|HNRLL_HUMAN Heterogeneous nuclear ribonucleoprotein L-like OS=Homo sapiens OX=9606 GN=HNRNPLL PE=1 SV=1	7	1.65886	0.0213068	1.12574	0.0775499	0.163999	0.855912	+	-
3.87396	3.82518	3.97872	3.83608	3.26623	4.59168	4.04908	2.84619	2.98721	P52272	HNRNPM	P52272	HNRPM_HUMAN	>sp|P52272|HNRPM_HUMAN Heterogeneous nuclear ribonucleoprotein M OS=Homo sapiens OX=9606 GN=HNRNPM PE=1 SV=3	96	0.305584	0.874148	0.0439698	1	0.486761	0.510806	-	-
3.64481	3.17942	3.64771	0.345905	0.384568	-0.280768	1.02055	0.475694	1.31117	O43390	HNRNPR	O43390	HNRPR_HUMAN	>sp|O43390|HNRPR_HUMAN Heterogeneous nuclear ribonucleoprotein R OS=Homo sapiens OX=9606 GN=HNRNPR PE=1 SV=1	15	5.01643e-05	1	0.000199307	1	1.13277	0.268516	-	-
4.57459	4.25563	4.49549	3.49081	3.4854	3.51125	3.9189	3.54302	3.58802	Q00839	HNRNPU	Q00839	HNRPU_HUMAN	>sp|Q00839|HNRPU_HUMAN Heterogeneous nuclear ribonucleoprotein U OS=Homo sapiens OX=9606 GN=HNRNPU PE=1 SV=6	37	0.000130291	1	0.00165741	1	0.722267	0.566461	-	-
1.28288	1.16172	1.25723	2.05989	1.91737	1.76122	2.56159	1.74268	1.35589	Q9BUJ2	HNRNPUL1	Q9BUJ2	HNRL1_HUMAN	>sp|Q9BUJ2|HNRL1_HUMAN Heterogeneous nuclear ribonucleoprotein U-like protein 1 OS=Homo sapiens OX=9606 GN=HNRNPUL1 PE=1 SV=2	30	3.01463	0.00242963	1.14949	0.0719268	0.0238695	0.979656	+	-
-1.46166	-1.50886	-1.83783	-1.12035	-1.17701	-1.41848	-0.0368948	-0.84985	-0.515248	Q1KMD3	HNRNPUL2	Q1KMD3	HNRL2_HUMAN	>sp|Q1KMD3|HNRL2_HUMAN Heterogeneous nuclear ribonucleoprotein U-like protein 2 OS=Homo sapiens OX=9606 GN=HNRNPUL2 PE=1 SV=1	5	1.44652	0.0347106	2.19995	0.00703292	1.41933	0.226439	+	+
-2.84903	-2.44921	-3.18594	-2.77242	-0.308426	-1.42803	-3.03807	2.34367	-1.07193	P00738	HP	P00738	HPT_HUMAN	>sp|P00738|HPT_HUMAN Haptoglobin OS=Homo sapiens OX=9606 GN=HP PE=1 SV=1	8	1.12708	0.0800302	1.41826	0.0349578	0.204539	0.772718	-	+
0.959054	0.524389	0.947223	-0.320264	0.0918388	0.627172	0.841359	0.690582	-0.136685	Q5SSJ5	HP1BP3	Q5SSJ5	HP1B3_HUMAN	>sp|Q5SSJ5|HP1B3_HUMAN Heterochromatin protein 1-binding protein 3 OS=Homo sapiens OX=9606 GN=HP1BP3 PE=1 SV=1	6	0.0208402	1	0.0868015	1	0.334671	0.680696	-	-
-0.866732	-0.719603	-0.749722	-0.332559	-0.51423	-0.60836	-0.88642	-0.636858	-1.32368	Q96IR7	HPDL	Q96IR7	HPDL_HUMAN	>sp|Q96IR7|HPDL_HUMAN 4-hydroxyphenylpyruvate dioxygenase-like protein OS=Homo sapiens OX=9606 GN=HPDL PE=1 SV=1	4	1.77251	0.0164771	0.111879	1	1.00574	0.344034	+	-
0.477009	0.296707	0.481254	-2.18816	-2.07145	-1.97088	-1.6739	-1.21155	-1.64899	P00492	HPRT1	P00492	HPRT_HUMAN	>sp|P00492|HPRT_HUMAN Hypoxanthine-guanine phosphoribosyltransferase OS=Homo sapiens OX=9606 GN=HPRT1 PE=1 SV=2	4	1.94641e-06	1	6.18e-05	1	1.59361	0.229828	-	-
-1.18414	-0.213938	-0.391635	0.500939	0.23665	-1.84371	0.293117	1.76947	2.07798	Q86YZ3	HRNR	Q86YZ3	HORN_HUMAN	>sp|Q86YZ3|HORN_HUMAN Hornerin OS=Homo sapiens OX=9606 GN=HRNR PE=1 SV=2	57	0.403567	0.74928	1.76556	0.0166478	0.882003	0.29263	-	+
-2.39009	-2.38392	-2.13965	-1.15981	-0.607209	0.342685	-0.390782	-1.37144	-1.87841	Q7LGA3	HS2ST1	Q7LGA3	HS2ST_HUMAN	>sp|Q7LGA3|HS2ST_HUMAN Heparan sulfate 2-O-sulfotransferase 1 OS=Homo sapiens OX=9606 GN=HS2ST1 PE=1 SV=1	2	2.12871	0.00779115	1.45564	0.032089	0.52487	0.477369	+	+
1.53789	1.61934	1.7101	0.443522	0.270864	-0.384965	0.400771	0.399326	0.379747	Q99714	HSD17B10	Q99714	HCD2_HUMAN	>sp|Q99714|HCD2_HUMAN 3-hydroxyacyl-CoA dehydrogenase type-2 OS=Homo sapiens OX=9606 GN=HSD17B10 PE=1 SV=3	13	0.000908201	1	3.58e-06	1	0.489027	0.597164	-	-
0.201861	0.147188	0.229864	-0.105906	-0.118223	-0.718424	-0.25416	0.30315	0.235025	P51659	HSD17B4	P51659	DHB4_HUMAN	>sp|P51659|DHB4_HUMAN Peroxisomal multifunctional enzyme type 2 OS=Homo sapiens OX=9606 GN=HSD17B4 PE=1 SV=3	10	0.0148924	1	0.157582	1	0.695887	0.4388	-	-
0.0913343	-1.92386	-0.402666	1.14338	1.00001	1.21945	1.17261	0.649688	0.856675	Q6YN16	HSDL2	Q6YN16	HSDL2_HUMAN	>sp|Q6YN16|HSDL2_HUMAN Hydroxysteroid dehydrogenase-like protein 2 OS=Homo sapiens OX=9606 GN=HSDL2 PE=1 SV=1	8	1.72517	0.0177687	1.53173	0.0268757	0.620728	0.566719	+	+
3.7288	3.36634	3.45134	2.91913	2.65357	3.04996	2.28419	3.03399	2.04739	P07900	HSP90AA1	P07900	HS90A_HUMAN	>sp|P07900|HS90A_HUMAN Heat shock protein HSP 90-alpha OS=Homo sapiens OX=9606 GN=HSP90AA1 PE=1 SV=5	22	0.00348788	1	0.00627036	1	0.585392	0.486956	-	-
6.67015	6.18287	6.4428	5.07781	4.64401	5.57332	4.61416	4.93033	3.95867	P08238	HSP90AB1	P08238	HS90B_HUMAN	>sp|P08238|HS90B_HUMAN Heat shock protein HSP 90-beta OS=Homo sapiens OX=9606 GN=HSP90AB1 PE=1 SV=4	53	0.00254765	1	0.000816096	1	0.693419	0.406382	-	-
4.30041	3.84054	4.08358	2.64168	2.52408	1.69613	2.2217	2.75204	3.0444	P14625	HSP90B1	P14625	ENPL_HUMAN	>sp|P14625|ENPL_HUMAN Endoplasmin OS=Homo sapiens OX=9606 GN=HSP90B1 PE=1 SV=1	33	0.00116915	1	0.0015201	1	0.430717	0.599116	-	-
5.77647	5.67444	5.89992	6.27657	6.05202	6.22509	6.6266	6.37494	6.50117	P0DMV8;P0DMV9	HSPA1A;HSPA1B	P0DMV8;P0DMV9	HS71A_HUMAN;HS71B_HUMAN	>sp|P0DMV8|HS71A_HUMAN Heat shock 70 kDa protein 1A OS=Homo sapiens OX=9606 GN=HSPA1A PE=1 SV=1;>sp|P0DMV9|HS71B_HUMAN Heat shock 70 kDa protein 1B OS=Homo sapiens OX=9606 GN=HSPA1B PE=1 SV=1	57	2.18497	0.00758195	3.03952	0.00252475	1.47487	0.325726	+	+
2.91589	2.25581	2.79138	0.233583	0.172699	-1.65847	0.201888	0.951656	0.919309	P34932	HSPA4	P34932	HSP74_HUMAN	>sp|P34932|HSP74_HUMAN Heat shock 70 kDa protein 4 OS=Homo sapiens OX=9606 GN=HSPA4 PE=1 SV=4	26	0.00201965	1	0.000756286	1	0.764345	0.340632	-	-
0.659641	0.460504	0.481534	-0.954766	-1.08382	-1.1392	-1.52697	-1.01582	-1.3025	O95757	HSPA4L	O95757	HS74L_HUMAN	>sp|O95757|HS74L_HUMAN Heat shock 70 kDa protein 4L OS=Homo sapiens OX=9606 GN=HSPA4L PE=1 SV=3	7	9.66311e-06	1	7.62e-05	1	0.636242	0.565777	-	-
4.93683	4.61615	4.97423	5.13594	4.93891	5.1384	4.84147	5.18429	5.18655	P11021	HSPA5	P11021	BIP_HUMAN	>sp|P11021|BIP_HUMAN Endoplasmic reticulum chaperone BiP OS=Homo sapiens OX=9606 GN=HSPA5 PE=1 SV=2	55	1.10534	0.0851596	0.939165	0.139395	0.000772567	0.999602	-	-
5.49027	5.37489	5.59204	5.52209	5.11317	5.42985	5.50375	5.37762	5.48055	P11142	HSPA8	P11142	HSP7C_HUMAN	>sp|P11142|HSP7C_HUMAN Heat shock cognate 71 kDa protein OS=Homo sapiens OX=9606 GN=HSPA8 PE=1 SV=1	56	0.0968411	1	0.183379	1	0.311342	0.805435	-	-
5.11811	4.8721	5.27735	6.13782	5.84358	6.76925	5.86927	5.38229	5.6365	P38646	HSPA9	P38646	GRP75_HUMAN	>sp|P38646|GRP75_HUMAN Stress-70 protein, mitochondrial OS=Homo sapiens OX=9606 GN=HSPA9 PE=1 SV=2	73	2.05831	0.00865066	1.6754	0.0204885	0.945698	0.333879	+	+
3.65655	3.82179	4.17313	2.0863	2.45038	2.33751	3.86569	3.27076	3.24127	P04792	HSPB1	P04792	HSPB1_HUMAN	>sp|P04792|HSPB1_HUMAN Heat shock protein beta-1 OS=Homo sapiens OX=9606 GN=HSPB1 PE=1 SV=2	16	0.000224223	1	0.0385952	1	2.14845	0.110875	-	-
3.89867	4.03299	4.21446	4.28706	4.1099	4.21202	4.28623	4.36377	4.66554	P10809	HSPD1	P10809	CH60_HUMAN	>sp|P10809|CH60_HUMAN 60 kDa heat shock protein, mitochondrial OS=Homo sapiens OX=9606 GN=HSPD1 PE=1 SV=2	50	0.967849	0.132524	1.54195	0.026328	0.865524	0.471022	-	+
4.24393	3.67171	3.58795	2.80052	2.56098	0.503072	1.45864	2.74108	2.34728	P61604	HSPE1	P61604	CH10_HUMAN	>sp|P61604|CH10_HUMAN 10 kDa heat shock protein, mitochondrial OS=Homo sapiens OX=9606 GN=HSPE1 PE=1 SV=2	6	0.0150606	1	0.00407078	1	0.0992626	0.883819	-	-
1.22223	0.847858	1.22192	0.468247	0.350273	-1.2667	0.27285	0.870741	0.657826	Q92598	HSPH1	Q92598	HS105_HUMAN	>sp|Q92598|HS105_HUMAN Heat shock protein 105 kDa OS=Homo sapiens OX=9606 GN=HSPH1 PE=1 SV=1	11	0.0212175	1	0.0181413	1	0.568423	0.448734	-	-
0.524677	0.508011	0.447032	0.902061	0.703302	-0.442697	1.16349	0.989838	1.42307	O43719	HTATSF1	O43719	HTSF1_HUMAN	>sp|O43719|HTSF1_HUMAN HIV Tat-specific factor 1 OS=Homo sapiens OX=9606 GN=HTATSF1 PE=1 SV=1	11	0.226803	0.98039	2.56217	0.00379321	0.854484	0.342123	-	+
-4.05628	-4.038	-3.55862	-1.08635	-1.39798	-0.268153	-1.8337	-1.59369	-4.27478	Q92743	HTRA1	Q92743	HTRA1_HUMAN	>sp|Q92743|HTRA1_HUMAN Serine protease HTRA1 OS=Homo sapiens OX=9606 GN=HTRA1 PE=1 SV=1	3	3.1642	0.00181503	0.988333	0.118756	0.831209	0.319682	+	-
-0.389942	-0.52461	-0.444013	-1.51767	-1.51434	-0.701777	-1.66891	-1.92479	-2.89275	Q7Z6Z7	HUWE1	Q7Z6Z7	HUWE1_HUMAN	>sp|Q7Z6Z7|HUWE1_HUMAN E3 ubiquitin-protein ligase HUWE1 OS=Homo sapiens OX=9606 GN=HUWE1 PE=1 SV=3	12	0.00981325	1	0.0022487	1	0.930219	0.311675	-	-
1.35687	1.20477	1.30187	0.437386	0.186585	0.0288115	-0.147991	0.527066	0.43398	Q9Y4L1	HYOU1	Q9Y4L1	HYOU1_HUMAN	>sp|Q9Y4L1|HYOU1_HUMAN Hypoxia up-regulated protein 1 OS=Homo sapiens OX=9606 GN=HYOU1 PE=1 SV=1	13	0.000235822	1	0.00200991	1	0.0776039	0.934287	-	-
2.77449	2.49218	2.71162	1.98824	1.80415	2.64358	2.09648	1.91714	1.67985	P41252	IARS1	P41252	SYIC_HUMAN	>sp|P41252|SYIC_HUMAN Isoleucine--tRNA ligase, cytoplasmic OS=Homo sapiens OX=9606 GN=IARS1 PE=1 SV=2	34	0.0287886	1	0.00146829	1	0.367064	0.683958	-	-
0.835592	0.566652	0.84614	1.11024	0.950719	1.79892	1.3916	1.14664	1.48046	Q9NSE4	IARS2	Q9NSE4	SYIM_HUMAN	>sp|Q9NSE4|SYIM_HUMAN Isoleucine--tRNA ligase, mitochondrial OS=Homo sapiens OX=9606 GN=IARS2 PE=1 SV=2	22	1.20992	0.0633088	2.21924	0.00698508	0.0662023	0.941962	-	+
0.927418	0.675406	0.960913	-0.756151	-0.963911	-0.573318	-0.611756	-0.299926	0.161573	P05362	ICAM1	P05362	ICAM1_HUMAN	>sp|P05362|ICAM1_HUMAN Intercellular adhesion molecule 1 OS=Homo sapiens OX=9606 GN=ICAM1 PE=1 SV=2	4	7.82428e-05	1	0.00224407	1	0.958073	0.343687	-	-
1.79661	1.28004	1.69163	3.44893	3.36056	2.49334	5.51144	4.31357	6.55489	Q9UMF0	ICAM5	Q9UMF0	ICAM5_HUMAN	>sp|Q9UMF0|ICAM5_HUMAN Intercellular adhesion molecule 5 OS=Homo sapiens OX=9606 GN=ICAM5 PE=1 SV=3	33	2.23454	0.00691534	2.66024	0.0029359	1.52225	0.15701	+	+
0.328815	0.139205	0.425572	0.281008	0.631317	0.931044	0.77017	1.41569	0.802701	P14735	IDE	P14735	IDE_HUMAN	>sp|P14735|IDE_HUMAN Insulin-degrading enzyme OS=Homo sapiens OX=9606 GN=IDE PE=1 SV=4	10	1.00261	0.118458	1.73679	0.0181474	0.607496	0.487166	-	+
1.31999	0.948349	1.37232	-0.871868	-0.826522	-1.98489	-0.811341	-0.139281	-0.160807	O75874	IDH1	O75874	IDHC_HUMAN	>sp|O75874|IDHC_HUMAN Isocitrate dehydrogenase [NADP] cytoplasmic OS=Homo sapiens OX=9606 GN=IDH1 PE=1 SV=2	8	0.000804451	1	0.000772826	1	0.913187	0.323959	-	-
-1.71718	-1.78486	-2.01447	-1.4675	-1.57475	-0.747481	-1.12393	-1.13631	-0.99553	P48735	IDH2	P48735	IDHP_HUMAN	>sp|P48735|IDHP_HUMAN Isocitrate dehydrogenase [NADP], mitochondrial OS=Homo sapiens OX=9606 GN=IDH2 PE=1 SV=2	4	1.28253	0.0520323	3.07107	0.00263566	0.27038	0.777324	-	+
0.641487	0.627761	0.931313	-0.0904446	-0.75722	0.854332	-0.389203	-0.170327	-0.461342	P50213	IDH3A	P50213	IDH3A_HUMAN	>sp|P50213|IDH3A_HUMAN Isocitrate dehydrogenase [NAD] subunit alpha, mitochondrial OS=Homo sapiens OX=9606 GN=IDH3A PE=1 SV=1	4	0.0459234	1	0.000270652	1	0.291336	0.716229	-	-
-1.25504	-1.06351	-1.54499	0.192225	-0.0966463	0.351387	-0.00413799	-0.519724	-0.633232	O43837	IDH3B	O43837	IDH3B_HUMAN	>sp|O43837|IDH3B_HUMAN Isocitrate dehydrogenase [NAD] subunit beta, mitochondrial OS=Homo sapiens OX=9606 GN=IDH3B PE=1 SV=2	6	3.07111	0.00163969	2.01121	0.00964113	1.07496	0.322639	+	+
0.285586	0.158963	0.317602	0.938133	0.660744	0.68786	0.925728	1.24372	0.986622	Q16666	IFI16	Q16666	IF16_HUMAN	>sp|Q16666|IF16_HUMAN Gamma-interferon-inducible protein 16 OS=Homo sapiens OX=9606 GN=IFI16 PE=1 SV=3	19	2.44074	0.00548755	3.03602	0.00250614	1.03493	0.395377	+	+
-1.45945	-0.842801	-0.739904	-0.382711	-0.445421	-1.94782	-0.090867	0.400606	0.566216	P80217	IFI35	P80217	IN35_HUMAN	>sp|P80217|IN35_HUMAN Interferon-induced 35 kDa protein OS=Homo sapiens OX=9606 GN=IFI35 PE=1 SV=5	3	0.355801	0.81029	2.22229	0.0070173	1.04288	0.267316	-	+
-1.84392	-2.03088	-2.94821	0.485496	0.109925	0.868926	0.332866	0.362901	0.515155	Q01628	IFITM3	Q01628	IFM3_HUMAN	>sp|Q01628|IFM3_HUMAN Interferon-induced transmembrane protein 3 OS=Homo sapiens OX=9606 GN=IFITM3 PE=1 SV=2	2	2.91596	0.00251247	3.1253	0.00263361	0.137972	0.881197	+	+
1.81147	1.08574	1.63634	2.87807	2.60001	3.32066	3.11619	2.47294	2.55747	Q9NZI8	IGF2BP1	Q9NZI8	IF2B1_HUMAN	>sp|Q9NZI8|IF2B1_HUMAN Insulin-like growth factor 2 mRNA-binding protein 1 OS=Homo sapiens OX=9606 GN=IGF2BP1 PE=1 SV=2	16	2.3294	0.00623747	2.11052	0.00796154	0.303851	0.743641	+	+
1.13607	1.36174	1.41422	1.26235	1.05468	1.5886	1.92288	1.11445	1.17546	O00425	IGF2BP3	O00425	IF2B3_HUMAN	>sp|O00425|IF2B3_HUMAN Insulin-like growth factor 2 mRNA-binding protein 3 OS=Homo sapiens OX=9606 GN=IGF2BP3 PE=1 SV=2	14	0.297123	0.885816	0.436181	0.709734	0.123624	0.882462	-	-
-0.749313	-2.08115	-0.741501	-0.809275	-0.802419	-1.18691	-1.02433	-1.13013	-1.25022	P11717	IGF2R	P11717	MPRI_HUMAN	>sp|P11717|MPRI_HUMAN Cation-independent mannose-6-phosphate receptor OS=Homo sapiens OX=9606 GN=IGF2R PE=1 SV=3	4	0.517572	0.593933	0.343251	0.834402	0.638088	0.583695	-	-
0.11749	0.415239	0.183988	0.91605	2.67033	-3.42771	1.09742	6.85767	3.68499	P01876	IGHA1	P01876	IGHA1_HUMAN	>sp|P01876|IGHA1_HUMAN Immunoglobulin heavy constant alpha 1 OS=Homo sapiens OX=9606 GN=IGHA1 PE=1 SV=2	4	1.29596	0.0501034	1.32581	0.0431994	0.709993	0.34194	-	+
0.11749	0.415239	0.183988	1.5805	3.0782	-1.73652	1.93681	7.37944	4.10792	P01877	IGHA2	P01877	IGHA2_HUMAN	>sp|P01877|IGHA2_HUMAN Immunoglobulin heavy constant alpha 2 OS=Homo sapiens OX=9606 GN=IGHA2 PE=1 SV=4	4	0.499466	0.622074	1.55592	0.0257271	0.756436	0.325535	-	+
-1.32431	-0.365431	-1.16358	0.627909	2.43218	-1.12235	0.826259	4.46427	3.00168	P01857	IGHG1	P01857	IGHG1_HUMAN	>sp|P01857|IGHG1_HUMAN Immunoglobulin heavy constant gamma 1 OS=Homo sapiens OX=9606 GN=IGHG1 PE=1 SV=1	5	0.98049	0.126885	1.85902	0.0128296	0.650054	0.369328	-	+
-4.57776	-3.1276	-3.49722	0.21868	1.09778	-2.83683	-1.54512	4.24329	2.11001	P01859	IGHG2	P01859	IGHG2_HUMAN	>sp|P01859|IGHG2_HUMAN Immunoglobulin heavy constant gamma 2 OS=Homo sapiens OX=9606 GN=IGHG2 PE=1 SV=2	3	2.4797	0.00527928	1.72434	0.0184243	0.437179	0.497962	+	+
-4.19019	-3.67942	-3.45652	0.416417	2.69656	-1.52484	0.453701	5.01406	3.52489	P01860	IGHG3	P01860	IGHG3_HUMAN	>sp|P01860|IGHG3_HUMAN Immunoglobulin heavy constant gamma 3 OS=Homo sapiens OX=9606 GN=IGHG3 PE=1 SV=2	6	1.89469	0.0126845	2.42033	0.00482322	0.610364	0.388182	+	+
-4.33804	-2.60169	-3.52132	-3.36678	-0.983681	-2.8651	-0.285868	1.75981	-0.902484	P01871	IGHM	P01871	IGHM_HUMAN	>sp|P01871|IGHM_HUMAN Immunoglobulin heavy constant mu OS=Homo sapiens OX=9606 GN=IGHM PE=1 SV=4	2	0	0.971182	2.04915	0.00899794	1.12684	0.228274	-	+
-3.54277	-3.44436	-2.19619	0.0723534	1.38902	-1.31288	0.246015	4.46133	2.27857	P01834	IGKC	P01834	IGKC_HUMAN	>sp|P01834|IGKC_HUMAN Immunoglobulin kappa constant OS=Homo sapiens OX=9606 GN=IGKC PE=1 SV=2	5	1.89931	0.0127012	2.15454	0.00738529	0.721191	0.342064	+	+
-3.5782	-3.90233	-2.03693	-0.416865	1.40347	-2.69372	0.356387	4.36251	2.20939	P0DOY2;P0DOY3	IGLC2;IGLC3	P0DOY2;P0DOY3	IGLC2_HUMAN;IGLC3_HUMAN	>sp|P0DOY2|IGLC2_HUMAN Immunoglobulin lambda constant 2 OS=Homo sapiens OX=9606 GN=IGLC2 PE=1 SV=1;>sp|P0DOY3|IGLC3_HUMAN Immunoglobulin lambda constant 3 OS=Homo sapiens OX=9606 GN=IGLC3 PE=1 SV=1	5	1.74901	0.0172889	2.17861	0.00717241	0.803269	0.310681	+	+
-2.14373	-2.04927	-1.77732	-1.89168	-2.15787	-2.01885	-0.504544	-1.49549	-1.06876	Q13123	IK	Q13123	RED_HUMAN	>sp|Q13123|RED_HUMAN Protein Red OS=Homo sapiens OX=9606 GN=IK PE=1 SV=3	4	0.228911	0.977882	1.76202	0.0167067	1.55035	0.202423	-	+
2.84889	2.7634	2.60824	2.8573	2.81587	2.71785	3.29703	3.02473	3.40596	Q12905	ILF2	Q12905	ILF2_HUMAN	>sp|Q12905|ILF2_HUMAN Interleukin enhancer-binding factor 2 OS=Homo sapiens OX=9606 GN=ILF2 PE=1 SV=2	17	0.581015	0.496127	2.00649	0.00963126	1.67826	0.238314	-	+
3.9055	3.60641	3.91703	4.07709	3.86959	3.59707	4.13309	4.05756	4.33316	Q12906	ILF3	Q12906	ILF3_HUMAN	>sp|Q12906|ILF3_HUMAN Interleukin enhancer-binding factor 3 OS=Homo sapiens OX=9606 GN=ILF3 PE=1 SV=3	36	0.379336	0.780703	1.60854	0.0227872	0.946443	0.397121	-	+
0.0342398	-0.594623	0.25591	-2.21605	-2.4571	-0.895485	-2.85191	-3.09998	-3.94754	Q13418	ILK	Q13418	ILK_HUMAN	>sp|Q13418|ILK_HUMAN Integrin-linked protein kinase OS=Homo sapiens OX=9606 GN=ILK PE=1 SV=2	2	0.00719611	1	0.000765378	1	1.15475	0.233349	-	-
-1.79317	-0.889315	-1.44622	-1.24004	-1.49372	0.141657	-1.19151	-1.45641	-0.435857	A1L0T0	ILVBL	A1L0T0	HACL2_HUMAN	>sp|A1L0T0|HACL2_HUMAN 2-hydroxyacyl-CoA lyase 2 OS=Homo sapiens OX=9606 GN=ILVBL PE=1 SV=2	5	0.676358	0.360802	0.66088	0.372368	0.0991039	0.891939	-	-
2.12986	1.71421	2.10677	1.81728	1.52115	2.46935	3.36004	2.31731	1.98293	Q16891	IMMT	Q16891	MIC60_HUMAN	>sp|Q16891|MIC60_HUMAN MICOS complex subunit MIC60 OS=Homo sapiens OX=9606 GN=IMMT PE=1 SV=1	36	0.253955	0.939292	0.883755	0.166701	0.545523	0.477019	-	-
0.14038	0.516381	0.110187	0.134135	1.30815	0.683213	0.476294	1.6125	2.06863	O14732	IMPA2	O14732	IMPA2_HUMAN	>sp|O14732|IMPA2_HUMAN Inositol monophosphatase 2 OS=Homo sapiens OX=9606 GN=IMPA2 PE=1 SV=1	2	0.852699	0.194689	1.38281	0.037659	0.50937	0.489222	-	+
-2.10321	-1.04838	-1.08372	-0.135851	0.204415	-0.763648	1.20168	1.29749	1.38622	P20839	IMPDH1	P20839	IMDH1_HUMAN	>sp|P20839|IMDH1_HUMAN Inosine-5'-monophosphate dehydrogenase 1 OS=Homo sapiens OX=9606 GN=IMPDH1 PE=1 SV=2	3	1.54013	0.0276023	3.12365	0.00261918	2.21332	0.0801481	+	+
1.50591	1.62883	1.55502	0.60755	0.619292	-0.570043	1.85915	1.45406	1.73351	P12268	IMPDH2	P12268	IMDH2_HUMAN	>sp|P12268|IMDH2_HUMAN Inosine-5'-monophosphate dehydrogenase 2 OS=Homo sapiens OX=9606 GN=IMPDH2 PE=1 SV=2	14	0.00599863	1	0.704606	0.316559	1.62322	0.161308	-	-
-1.16757	-1.04746	-1.06995	-0.888851	-1.21401	-0.809352	-1.58649	-1.66223	-1.30124	Q27J81	INF2	Q27J81	INF2_HUMAN	>sp|Q27J81|INF2_HUMAN Inverted formin-2 OS=Homo sapiens OX=9606 GN=INF2 PE=1 SV=2	6	0.709412	0.31911	0.00480669	1	1.52301	0.239401	-	-
-0.960266	-1.39753	-1.00431	-1.62434	-4.75593	-1.37514	-1.64782	-1.50234	-2.86091	Q68E01	INTS3	Q68E01	INT3_HUMAN	>sp|Q68E01|INT3_HUMAN Integrator complex subunit 3 OS=Homo sapiens OX=9606 GN=INTS3 PE=1 SV=1	2	0.0355805	1	0.0275164	1	0.190259	0.794603	-	-
-2.97589	-2.27786	-3.14337	-2.99341	-3.04424	-1.78022	-3.00288	-0.715398	-3.75323	Q9UL03	INTS6	Q9UL03	INT6_HUMAN	>sp|Q9UL03|INT6_HUMAN Integrator complex subunit 6 OS=Homo sapiens OX=9606 GN=INTS6 PE=1 SV=1	2	0.447262	0.692964	0.419114	0.733713	0.039113	0.956636	-	-
0.161332	-0.435867	0.313406	-0.200604	-0.671171	1.00806	-0.433154	-0.300449	-3.29101	Q8TEX9	IPO4	Q8TEX9	IPO4_HUMAN	>sp|Q8TEX9|IPO4_HUMAN Importin-4 OS=Homo sapiens OX=9606 GN=IPO4 PE=1 SV=2	5	0.320688	0.855896	0.06906	1	0.561498	0.426043	-	-
1.66948	1.2073	1.45733	0.606075	0.364921	0.870433	0.131174	-0.0557122	-0.636392	O00410	IPO5	O00410	IPO5_HUMAN	>sp|O00410|IPO5_HUMAN Importin-5 OS=Homo sapiens OX=9606 GN=IPO5 PE=1 SV=4	22	0.00298591	1	0.000787948	1	1.36826	0.227254	-	-
1.37013	0.985787	1.41141	1.86329	1.24371	2.48627	1.44225	1.22704	0.688353	O95373	IPO7	O95373	IPO7_HUMAN	>sp|O95373|IPO7_HUMAN Importin-7 OS=Homo sapiens OX=9606 GN=IPO7 PE=1 SV=1	17	1.02773	0.108913	0.164219	1	0.815558	0.343969	-	-
-0.625246	-0.773991	-0.634415	-1.641	-1.3025	-0.958079	-1.94548	-1.55319	-3.59772	O15397	IPO8	O15397	IPO8_HUMAN	>sp|O15397|IPO8_HUMAN Importin-8 OS=Homo sapiens OX=9606 GN=IPO8 PE=1 SV=2	2	0.00818885	1	0.00144769	1	0.744202	0.347166	-	-
0.451733	0.0379591	0.346336	0.759773	0.631124	1.57547	0.19261	0.0907435	-0.0740337	Q96P70	IPO9	Q96P70	IPO9_HUMAN	>sp|Q96P70|IPO9_HUMAN Importin-9 OS=Homo sapiens OX=9606 GN=IPO9 PE=1 SV=3	9	1.34111	0.0442007	0.0522935	1	1.40118	0.221469	+	-
5.56298	5.31329	5.6377	2.60049	2.38315	2.77097	2.2864	2.43345	1.78847	P46940	IQGAP1	P46940	IQGA1_HUMAN	>sp|P46940|IQGA1_HUMAN Ras GTPase-activating-like protein IQGAP1 OS=Homo sapiens OX=9606 GN=IQGAP1 PE=1 SV=1	77	8.69539e-06	1	2.33e-05	1	0.857786	0.388309	-	-
3.33265	3.1763	3.50128	2.39059	2.2315	1.03814	2.60983	3.19387	4.44019	Q7Z5L9	IRF2BP2	Q7Z5L9	I2BP2_HUMAN	>sp|Q7Z5L9|I2BP2_HUMAN Interferon regulatory factor 2-binding protein 2 OS=Homo sapiens OX=9606 GN=IRF2BP2 PE=1 SV=2	34	0.00643726	1	0.349777	0.825939	1.043	0.258165	-	-
-2.95011	-2.83717	-7.12957	-1.23243	-1.54856	-0.559031	-1.44249	-1.36481	-2.5333	Q9Y4H2	IRS2	Q9Y4H2	IRS2_HUMAN	>sp|Q9Y4H2|IRS2_HUMAN Insulin receptor substrate 2 OS=Homo sapiens OX=9606 GN=IRS2 PE=1 SV=2	3	1.3407	0.0442605	1.09925	0.0834644	0.629734	0.427528	+	-
-2.31371	-1.43444	-1.66126	1.66403	1.2945	2.31691	0.355247	0.842419	1.39206	Q9H1K1	ISCU	Q9H1K1	ISCU_HUMAN	>sp|Q9H1K1|ISCU_HUMAN Iron-sulfur cluster assembly enzyme ISCU, mitochondrial OS=Homo sapiens OX=9606 GN=ISCU PE=1 SV=2	2	3.36318	0.000442907	2.88515	0.00273211	0.992161	0.2928	+	+
1.59953	1.16246	1.23847	-0.0426865	0.445281	-4.28117	0.052906	0.640309	0.879601	P05556	ITGB1	P05556	ITB1_HUMAN	>sp|P05556|ITB1_HUMAN Integrin beta-1 OS=Homo sapiens OX=9606 GN=ITGB1 PE=1 SV=2	6	0.0353386	1	0.00980293	1	0.525593	0.43673	-	-
-2.46961	-2.23751	-2.21693	0.259868	0.0289097	-0.238049	0.18963	-0.82999	-0.457316	Q14643	ITPR1	Q14643	ITPR1_HUMAN	>sp|Q14643|ITPR1_HUMAN Inositol 1,4,5-trisphosphate receptor type 1 OS=Homo sapiens OX=9606 GN=ITPR1 PE=1 SV=3	29	4.13195	0	2.78773	0.00276697	0.50644	0.547557	+	+
-2.3179	-2.60033	-2.35694	-0.907449	-1.17363	-1.29292	-0.840995	-2.14861	-1.9779	Q14571	ITPR2	Q14571	ITPR2_HUMAN	>sp|Q14571|ITPR2_HUMAN Inositol 1,4,5-trisphosphate receptor type 2 OS=Homo sapiens OX=9606 GN=ITPR2 PE=1 SV=2	11	3.37829	0.000449123	1.1523	0.0714057	0.552245	0.484642	+	-
-1.17337	-1.21961	-0.800826	0.513253	0.179646	0.120853	0.946301	-0.398279	-0.303452	Q14573	ITPR3	Q14573	ITPR3_HUMAN	>sp|Q14573|ITPR3_HUMAN Inositol 1,4,5-trisphosphate receptor type 3 OS=Homo sapiens OX=9606 GN=ITPR3 PE=1 SV=2	51	3.05307	0.00161856	1.49019	0.0295246	0.157969	0.847592	+	+
-3.97561	-2.54703	-3.80288	2.13804	1.73269	1.57277	2.29302	0.886344	1.10729	P28290	ITPRID2	P28290	ITPI2_HUMAN	>sp|P28290|ITPI2_HUMAN Protein ITPRID2 OS=Homo sapiens OX=9606 GN=ITPRID2 PE=1 SV=3	31	3.70237	0	3.13012	0.00269296	0.340772	0.669192	+	+
-3.02456	-3.03637	-3.64292	-3.11861	-1.17705	-1.64749	-2.50977	-0.354759	-0.656262	P07476	IVL	P07476	INVO_HUMAN	>sp|P07476|INVO_HUMAN Involucrin OS=Homo sapiens OX=9606 GN=IVL PE=1 SV=2	4	1.24796	0.0573937	2.91103	0.00271158	0.38028	0.590544	-	+
-0.86242	-0.731011	-0.421693	0.599042	0.659623	0.55828	-0.385492	-0.00248766	0.0760508	Q96ST2	IWS1	Q96ST2	IWS1_HUMAN	>sp|Q96ST2|IWS1_HUMAN Protein IWS1 homolog OS=Homo sapiens OX=9606 GN=IWS1 PE=1 SV=2	3	3.472	0.000246154	1.67203	0.0204448	2.08654	0.156692	+	+
-0.218649	-0.457041	-0.249322	-0.430777	-1.18814	0.700214	-0.835387	-1.31352	-1.6763	P23458	JAK1	P23458	JAK1_HUMAN	>sp|P23458|JAK1_HUMAN Tyrosine-protein kinase JAK1 OS=Homo sapiens OX=9606 GN=JAK1 PE=1 SV=2	9	0.302269	0.878808	0.00418761	1	0.740331	0.354868	-	-
-4.59008	-3.00374	-3.90906	0.180414	1.60939	-4.21815	0.529837	5.73794	2.86764	P01591	JCHAIN	P01591	IGJ_HUMAN	>sp|P01591|IGJ_HUMAN Immunoglobulin J chain OS=Homo sapiens OX=9606 GN=JCHAIN PE=1 SV=4	3	2.32003	0.00618848	2.22267	0.00703353	0.767682	0.323045	+	+
-0.0876265	-0.42056	-0.439149	-1.01222	-1.10054	-1.27147	-3.30242	-0.962329	-1.94643	Q9H910	JPT2	Q9H910	JUPI2_HUMAN	>sp|Q9H910|JUPI2_HUMAN Jupiter microtubule associated homolog 2 OS=Homo sapiens OX=9606 GN=JPT2 PE=1 SV=1	2	0.000886934	1	0.0139592	1	0.620559	0.410797	-	-
-4.21354	-3.49624	-3.47382	0.0756483	-0.212056	-0.654818	0.400187	-0.0552907	0.947767	P17275	JUNB	P17275	JUNB_HUMAN	>sp|P17275|JUNB_HUMAN Transcription factor jun-B OS=Homo sapiens OX=9606 GN=JUNB PE=1 SV=1	4	3.67069	0	3.71109	0.00145455	0.901475	0.337874	+	+
0.767815	1.23782	0.980222	3.46233	3.83784	2.56618	4.08826	4.25915	4.43643	P14923	JUP	P14923	PLAK_HUMAN	>sp|P14923|PLAK_HUMAN Junction plakoglobin OS=Homo sapiens OX=9606 GN=JUP PE=1 SV=3	60	2.63622	0.00409524	4.67488	0.0031	1.17134	0.249919	+	+
-3.7314	-3.35966	-2.25189	-0.279664	-0.552016	0.245632	-0.100415	-0.617712	-1.11398	Q63ZY3	KANK2	Q63ZY3	KANK2_HUMAN	>sp|Q63ZY3|KANK2_HUMAN KN motif and ankyrin repeat domain-containing protein 2 OS=Homo sapiens OX=9606 GN=KANK2 PE=1 SV=1	6	2.66131	0.00374261	2.33394	0.006165	0.481701	0.556993	+	+
2.67469	2.4092	2.57988	0.248768	0.357379	0.52468	0.476898	0.604543	0.491735	Q15046	KARS1	Q15046	SYK_HUMAN	>sp|Q15046|SYK_HUMAN Lysine--tRNA ligase OS=Homo sapiens OX=9606 GN=KARS1 PE=1 SV=3	19	8.85856e-06	1	4.44e-06	1	0.754638	0.610419	-	-
-2.90331	-1.17124	-1.86034	-0.161979	-0.487081	-0.0751915	0.158836	0.197702	-0.408067	Q9P0J7	KCMF1	Q9P0J7	KCMF1_HUMAN	>sp|Q9P0J7|KCMF1_HUMAN E3 ubiquitin-protein ligase KCMF1 OS=Homo sapiens OX=9606 GN=KCMF1 PE=1 SV=2	5	1.84416	0.0140905	1.95562	0.01075	0.409649	0.668301	+	+
-4.80612	-3.90022	-3.04537	3.91654	3.284	3.72409	3.20319	2.69024	2.25485	Q9H3F6	KCTD10	Q9H3F6	BACD3_HUMAN	>sp|Q9H3F6|BACD3_HUMAN BTB/POZ domain-containing adapter for CUL3-mediated RhoA degradation protein 3 OS=Homo sapiens OX=9606 GN=KCTD10 PE=1 SV=1	12	4.11628	0	3.78515	0.00162162	1.3063	0.227865	+	+
-3.86791	-4.49133	-3.67722	-0.13097	-0.61194	0.393634	-0.0728712	-0.68947	-0.0357466	P33947	KDELR2	P33947	ERD22_HUMAN	>sp|P33947|ERD22_HUMAN ER lumen protein-retaining receptor 2 OS=Homo sapiens OX=9606 GN=KDELR2 PE=1 SV=1	2	3.59111	0	3.79318	0.00167832	0.15572	0.854874	+	+
-0.704906	-1.35155	-0.78165	2.78612	2.19719	3.86287	2.48646	1.78274	1.20865	O60341	KDM1A	O60341	KDM1A_HUMAN	>sp|O60341|KDM1A_HUMAN Lysine-specific histone demethylase 1A OS=Homo sapiens OX=9606 GN=KDM1A PE=1 SV=2	15	3.04383	0.00195918	2.85685	0.00283694	0.852639	0.324055	+	+
-2.62186	-3.11394	-2.36881	-1.38886	-2.30715	-1.68144	-1.68101	-2.24954	-3.18857	Q7LBC6	KDM3B	Q7LBC6	KDM3B_HUMAN	>sp|Q7LBC6|KDM3B_HUMAN Lysine-specific demethylase 3B OS=Homo sapiens OX=9606 GN=KDM3B PE=1 SV=2	2	1.5276	0.0280783	0.568565	0.509429	0.48982	0.511751	+	-
-2.4723	-2.95223	-2.41757	1.01276	0.271745	0.958612	0.309505	0.371502	-0.649474	Q14145	KEAP1	Q14145	KEAP1_HUMAN	>sp|Q14145|KEAP1_HUMAN Kelch-like ECH-associated protein 1 OS=Homo sapiens OX=9606 GN=KEAP1 PE=1 SV=2	3	3.78458	0	2.97487	0.00282086	0.839413	0.341299	+	+
1.90253	1.34328	1.78453	2.72955	2.71083	3.60915	2.81792	2.94978	2.79194	Q07666	KHDRBS1	Q07666	KHDR1_HUMAN	>sp|Q07666|KHDR1_HUMAN KH domain-containing, RNA-binding, signal transduction-associated protein 1 OS=Homo sapiens OX=9606 GN=KHDRBS1 PE=1 SV=1	13	2.06432	0.00852954	2.87548	0.00270445	0.210726	0.817031	+	+
2.83709	2.3855	2.69024	1.07817	0.820782	0.056551	0.81626	1.19581	1.04468	Q92945	KHSRP	Q92945	FUBP2_HUMAN	>sp|Q92945|FUBP2_HUMAN Far upstream element-binding protein 2 OS=Homo sapiens OX=9606 GN=KHSRP PE=1 SV=4	20	0.000876122	1	0.000157091	1	0.490588	0.566086	-	-
-3.58659	-2.6774	-2.58005	-0.59461	-1.09263	-0.60216	-0.818705	-2.61658	-2.46734	Q9BY89	KIAA1671	Q9BY89	K1671_HUMAN	>sp|Q9BY89|K1671_HUMAN Uncharacterized protein KIAA1671 OS=Homo sapiens OX=9606 GN=KIAA1671 PE=1 SV=2	9	2.72844	0.00316912	0.976478	0.123248	0.94019	0.291981	+	-
-3.18892	-3.281	-3.42869	0.00503445	-0.285232	-0.273521	0.516583	-0.650591	-0.942553	Q15058	KIF14	Q15058	KIF14_HUMAN	>sp|Q15058|KIF14_HUMAN Kinesin-like protein KIF14 OS=Homo sapiens OX=9606 GN=KIF14 PE=1 SV=1	18	5.21629	0	2.84447	0.00277159	0.141699	0.85594	+	+
-0.804211	-0.731987	-0.995335	-2.52507	-3.59125	-2.30887	-2.98631	-1.77127	-3.02871	Q14807	KIF22	Q14807	KIF22_HUMAN	>sp|Q14807|KIF22_HUMAN Kinesin-like protein KIF22 OS=Homo sapiens OX=9606 GN=KIF22 PE=1 SV=5	3	0.00179927	1	0.00304864	1	0.137573	0.856391	-	-
-1.60302	-1.21884	-1.14292	2.09121	1.74063	0.912998	2.63114	1.73163	0.79251	Q02241	KIF23	Q02241	KIF23_HUMAN	>sp|Q02241|KIF23_HUMAN Kinesin-like protein KIF23 OS=Homo sapiens OX=9606 GN=KIF23 PE=1 SV=3	24	3.11543	0.00173961	2.58342	0.00361388	0.0756898	0.916139	+	+
-0.798584	-0.66784	-0.559565	-0.593948	-0.916986	-1.83697	-0.0776529	-1.04326	-0.206531	O00139	KIF2A	O00139	KIF2A_HUMAN	>sp|O00139|KIF2A_HUMAN Kinesin-like protein KIF2A OS=Homo sapiens OX=9606 GN=KIF2A PE=1 SV=3	3	0.0729653	1	0.606448	0.451638	0.63238	0.425393	-	-
-0.878449	-3.99193	-1.33895	-0.802021	-1.03902	-0.956285	0.175184	-0.966439	-1.2798	Q99661	KIF2C	Q99661	KIF2C_HUMAN	>sp|Q99661|KIF2C_HUMAN Kinesin-like protein KIF2C OS=Homo sapiens OX=9606 GN=KIF2C PE=1 SV=2	8	0.813569	0.223275	0.877133	0.169661	0.209524	0.801236	-	-
-1.88535	-2.57737	-2.10582	-0.498889	-0.613358	-0.899733	-0.0580301	-0.517881	-0.934955	O95239	KIF4A	O95239	KIF4A_HUMAN	>sp|O95239|KIF4A_HUMAN Chromosome-associated kinesin KIF4A OS=Homo sapiens OX=9606 GN=KIF4A PE=1 SV=3	6	2.82164	0.00277485	2.48203	0.00464067	0.234486	0.802197	+	+
-0.29425	-0.239439	-0.146794	-0.41845	-0.66142	0.00845337	-0.49053	-0.442102	-1.47278	P33176	KIF5B	P33176	KINH_HUMAN	>sp|P33176|KINH_HUMAN Kinesin-1 heavy chain OS=Homo sapiens OX=9606 GN=KIF5B PE=1 SV=1	16	0.139994	1	0.0373109	1	0.499721	0.534329	-	-
-0.685978	-0.925474	-0.590855	1.5501	1.31852	0.972324	2.4262	1.52461	2.21266	Q9BW19	KIFC1	Q9BW19	KIFC1_HUMAN	>sp|Q9BW19|KIFC1_HUMAN Kinesin-like protein KIFC1 OS=Homo sapiens OX=9606 GN=KIFC1 PE=1 SV=2	19	3.60448	0	3.48748	0.00151724	1.139	0.269256	+	+
-3.02733	-3.64429	-3.24942	-1.01638	-1.14973	-0.599493	-1.06636	-1.79326	-2.18757	Q9BVG8	KIFC3	Q9BVG8	KIFC3_HUMAN	>sp|Q9BVG8|KIFC3_HUMAN Kinesin-like protein KIFC3 OS=Homo sapiens OX=9606 GN=KIFC3 PE=1 SV=4	3	3.50639	0	2.21145	0.00703433	0.968515	0.315198	+	+
-3.68075	-3.03278	-2.40566	-1.94928	-0.0252972	-3.33548	-1.73773	0.231343	1.40971	P49862	KLK7	P49862	KLK7_HUMAN	>sp|P49862|KLK7_HUMAN Kallikrein-7 OS=Homo sapiens OX=9606 GN=KLK7 PE=1 SV=1	3	1.31385	0.0478454	1.71689	0.0187917	0.583607	0.404645	+	+
-0.605002	-0.516244	-0.377797	0.0418205	-0.131219	-0.0451899	0.366803	0.650388	0.71338	O14686	KMT2D	O14686	KMT2D_HUMAN	>sp|O14686|KMT2D_HUMAN Histone-lysine N-methyltransferase 2D OS=Homo sapiens OX=9606 GN=KMT2D PE=1 SV=2	29	2.57133	0.00458599	3.29576	0.00184507	2.21018	0.160963	+	+
-3.31038	-3.53333	-3.19074	1.96989	1.69964	3.12081	0.908617	1.95429	3.05682	Q8NG31	KNL1	Q8NG31	KNL1_HUMAN	>sp|Q8NG31|KNL1_HUMAN Kinetochore scaffold 1 OS=Homo sapiens OX=9606 GN=KNL1 PE=1 SV=3	5	3.93461	0	3.27265	0.00236986	0.141891	0.849419	+	+
3.27147	2.89544	3.07562	2.52221	2.28432	1.63881	2.95046	3.56341	3.67433	Q9Y448	KNSTRN	Q9Y448	SKAP_HUMAN	>sp|Q9Y448|SKAP_HUMAN Small kinetochore-associated protein OS=Homo sapiens OX=9606 GN=KNSTRN PE=1 SV=2	12	0.00675525	1	0.860543	0.180667	1.64165	0.168807	-	-
-1.2484	-0.358591	-1.20484	-1.99238	-2.98971	-1.40226	-2.13223	-2.02826	-3.72673	P52294	KPNA1	P52294	IMA5_HUMAN	>sp|P52294|IMA5_HUMAN Importin subunit alpha-5 OS=Homo sapiens OX=9606 GN=KPNA1 PE=1 SV=3	2	0.0210842	1	0.0116236	1	0.280469	0.707746	-	-
2.11951	1.72117	2.08129	0.31125	0.00422764	0.645993	0.30479	0.43625	-0.309552	P52292	KPNA2	P52292	IMA1_HUMAN	>sp|P52292|IMA1_HUMAN Importin subunit alpha-1 OS=Homo sapiens OX=9606 GN=KPNA2 PE=1 SV=1	14	0.000393999	1	0.000483788	1	0.235194	0.799672	-	-
1.93295	1.29888	1.73753	0.660904	0.17681	-0.803195	1.21042	1.23456	1.1511	O00505	KPNA3	O00505	IMA4_HUMAN	>sp|O00505|IMA4_HUMAN Importin subunit alpha-4 OS=Homo sapiens OX=9606 GN=KPNA3 PE=1 SV=2	5	0.00542924	1	0.0160836	1	1.29021	0.228079	-	-
-1.19844	-1.158	-1.26269	0.844898	0.642825	0.623414	1.37951	1.54625	1.74127	O00629	KPNA4	O00629	IMA3_HUMAN	>sp|O00629|IMA3_HUMAN Importin subunit alpha-3 OS=Homo sapiens OX=9606 GN=KPNA4 PE=1 SV=1	4	5.10367	0	5.14433	0	2.59947	0.0977241	+	+
0.0255756	-0.380167	0.183444	0.160105	0.0868778	0.567814	0.174149	0.301932	0.00438881	O60684	KPNA6	O60684	IMA7_HUMAN	>sp|O60684|IMA7_HUMAN Importin subunit alpha-7 OS=Homo sapiens OX=9606 GN=KPNA6 PE=1 SV=1	8	0.963248	0.134745	0.804357	0.221197	0.25666	0.816306	-	-
2.61135	2.19118	2.57336	2.00612	1.65658	2.07039	1.9117	1.87819	0.915282	Q14974	KPNB1	Q14974	IMB1_HUMAN	>sp|Q14974|IMB1_HUMAN Importin subunit beta-1 OS=Homo sapiens OX=9606 GN=KPNB1 PE=1 SV=2	26	0.00924068	1	0.0144188	1	0.415267	0.61734	-	-
0.694498	1.43159	1.5692	3.33651	3.95848	2.5423	4.75182	3.26895	3.81835	Q5T749	KPRP	Q5T749	KPRP_HUMAN	>sp|Q5T749|KPRP_HUMAN Keratinocyte proline-rich protein OS=Homo sapiens OX=9606 GN=KPRP PE=1 SV=1	32	2.15198	0.00795365	2.52036	0.00415864	0.487291	0.50352	+	+
0.482815	0.921666	0.907336	-0.278403	-0.339481	-1.42384	0.272701	0.622288	0.00577641	Q13601	KRR1	Q13601	KRR1_HUMAN	>sp|Q13601|KRR1_HUMAN KRR1 small subunit processome component homolog OS=Homo sapiens OX=9606 GN=KRR1 PE=1 SV=4	3	0.00480579	1	0.024466	1	1.11777	0.261593	-	-
7.39558	7.57626	7.55194	9.19156	10.7452	7.89092	9.35686	11.5954	10.8113	P04264	KRT1	P04264	K2C1_HUMAN	>sp|P04264|K2C1_HUMAN Keratin, type II cytoskeletal 1 OS=Homo sapiens OX=9606 GN=KRT1 PE=1 SV=6	94	1.30396	0.0490526	2.3254	0.00617596	0.551056	0.43424	+	+
5.45097	5.30137	5.6924	6.71423	6.3502	6.91066	7.05116	6.5446	5.78985	P05783	KRT18	P05783	K1C18_HUMAN	>sp|P05783|K1C18_HUMAN Keratin, type I cytoskeletal 18 OS=Homo sapiens OX=9606 GN=KRT18 PE=1 SV=2	62	2.68221	0.00337809	1.50167	0.0284545	0.186939	0.827114	+	+
-2.86241	-2.1447	-3.16208	3.01009	5.38738	2.18544	3.40603	6.18646	5.67973	P04259	KRT6B	P04259	K2C6B_HUMAN	>sp|P04259|K2C6B_HUMAN Keratin, type II cytoskeletal 6B OS=Homo sapiens OX=9606 GN=KRT6B PE=1 SV=5	7	2.76739	0.00303633	3.30252	0.00187814	0.536365	0.435556	+	+
-3.48894	-3.66278	-3.75169	1.5705	4.13661	0.731625	2.48551	4.45264	4.69202	Q8N1N4	KRT78	Q8N1N4	K2C78_HUMAN	>sp|Q8N1N4|K2C78_HUMAN Keratin, type II cytoskeletal 78 OS=Homo sapiens OX=9606 GN=KRT78 PE=1 SV=2	30	2.61061	0.0044792	3.66218	0.00132597	0.628294	0.388443	+	+
5.37268	6.26464	5.95068	7.51446	8.98565	6.21726	7.33632	9.76323	9.62727	P35527	KRT9	P35527	K1C9_HUMAN	>sp|P35527|K1C9_HUMAN Keratin, type I cytoskeletal 9 OS=Homo sapiens OX=9606 GN=KRT9 PE=1 SV=3	102	1.25216	0.0569597	1.97173	0.0104071	0.523584	0.449518	-	+
0.838134	0.365768	0.728271	1.64307	1.46761	3.49721	1.78286	1.51553	1.55311	Q86UP2	KTN1	Q86UP2	KTN1_HUMAN	>sp|Q86UP2|KTN1_HUMAN Kinectin OS=Homo sapiens OX=9606 GN=KTN1 PE=1 SV=1	36	1.40348	0.0380751	2.68099	0.00266013	0.375011	0.610505	+	+
1.52644	1.55485	1.63179	-0.786939	-0.859634	-1.68673	-1.86498	-0.538973	-0.329213	P32004	L1CAM	P32004	L1CAM_HUMAN	>sp|P32004|L1CAM_HUMAN Neural cell adhesion molecule L1 OS=Homo sapiens OX=9606 GN=L1CAM PE=1 SV=2	6	0.000165663	1	0.0014655	1	0.131179	0.85878	-	-
-2.74615	3.3749	-1.84673	-0.56669	1.12818	-0.75681	0.159465	6.49169	2.89035	Q9GZZ8	LACRT	Q9GZZ8	LACRT_HUMAN	>sp|Q9GZZ8|LACRT_HUMAN Extracellular glycoprotein lacritin OS=Homo sapiens OX=9606 GN=LACRT PE=1 SV=1	5	0.360046	0.805014	0.908638	0.154134	0.775274	0.322871	-	-
-0.576527	-3.19102	-0.48043	0.179755	0.203082	0.26024	0.316907	0.195718	0.110949	P83111	LACTB	P83111	LACTB_HUMAN	>sp|P83111|LACTB_HUMAN Serine beta-lactamase-like protein LACTB, mitochondrial OS=Homo sapiens OX=9606 GN=LACTB PE=1 SV=2	7	1.15384	0.0731873	1.14841	0.0722112	0.0341339	0.984251	-	-
0.2533	0.038641	0.646418	-1.19804	-1.51635	-0.326138	-1.18921	-2.00198	-2.02971	O15230	LAMA5	O15230	LAMA5_HUMAN	>sp|O15230|LAMA5_HUMAN Laminin subunit alpha-5 OS=Homo sapiens OX=9606 GN=LAMA5 PE=1 SV=8	5	0.00634142	1	0.000723036	1	0.740799	0.37534	-	-
-0.361367	-0.565289	-0.18241	-1.65207	-1.08839	-0.900863	-1.42123	-0.72503	0.051302	P07942	LAMB1	P07942	LAMB1_HUMAN	>sp|P07942|LAMB1_HUMAN Laminin subunit beta-1 OS=Homo sapiens OX=9606 GN=LAMB1 PE=1 SV=2	3	0.00620251	1	0.123819	1	0.462597	0.549485	-	-
-0.32015	-0.0665588	-0.0231266	-1.76781	-1.50328	-1.4291	-2.20763	-1.16863	-1.94699	P11047	LAMC1	P11047	LAMC1_HUMAN	>sp|P11047|LAMC1_HUMAN Laminin subunit gamma-1 OS=Homo sapiens OX=9606 GN=LAMC1 PE=1 SV=3	5	0.000107394	1	0.00159442	1	0.25051	0.779261	-	-
1.45279	1.05834	1.1422	0.912498	1.7591	-0.611289	0.885823	2.1777	2.5634	P11279	LAMP1	P11279	LAMP1_HUMAN	>sp|P11279|LAMP1_HUMAN Lysosome-associated membrane glycoprotein 1 OS=Homo sapiens OX=9606 GN=LAMP1 PE=1 SV=3	5	0.122787	1	0.860894	0.180601	0.622192	0.399966	-	-
-0.470057	-0.307343	0.231891	-2.38727	-2.23203	-2.83233	-1.68995	-2.46215	-3.93785	Q6IAA8	LAMTOR1	Q6IAA8	LTOR1_HUMAN	>sp|Q6IAA8|LTOR1_HUMAN Ragulator complex protein LAMTOR1 OS=Homo sapiens OX=9606 GN=LAMTOR1 PE=1 SV=2	2	0.000252643	1	0.00483689	1	0.112874	0.874303	-	-
-3.78522	-3.28722	-3.69201	1.11446	0.994032	-0.106765	1.37169	1.33869	1.41523	Q0VGL1	LAMTOR4	Q0VGL1	LTOR4_HUMAN	>sp|Q0VGL1|LTOR4_HUMAN Ragulator complex protein LAMTOR4 OS=Homo sapiens OX=9606 GN=LAMTOR4 PE=1 SV=1	2	3.58319	0	5.55362	0	0.844554	0.340538	+	+
1.63467	1.09631	1.60278	0.962255	0.469383	1.159	1.78567	0.879525	1.26094	O43813	LANCL1	O43813	LANC1_HUMAN	>sp|O43813|LANC1_HUMAN Glutathione S-transferase LANCL1 OS=Homo sapiens OX=9606 GN=LANCL1 PE=1 SV=1	4	0.0216084	1	0.183333	1	0.597645	0.476928	-	-
2.79106	2.61876	2.98286	2.10147	1.9752	2.18579	2.10264	2.04778	1.52232	Q6PKG0	LARP1	Q6PKG0	LARP1_HUMAN	>sp|Q6PKG0|LARP1_HUMAN La-related protein 1 OS=Homo sapiens OX=9606 GN=LARP1 PE=1 SV=2	23	0.000933867	1	0.00284155	1	0.431696	0.67145	-	-
1.36106	1.17084	1.50166	1.02676	0.531199	1.34965	0.39856	0.702709	-0.100495	Q71RC2	LARP4	Q71RC2	LARP4_HUMAN	>sp|Q71RC2|LARP4_HUMAN La-related protein 4 OS=Homo sapiens OX=9606 GN=LARP4 PE=1 SV=3	13	0.049968	1	0.00352888	1	0.88716	0.343579	-	-
0.67411	0.749955	0.718377	1.30689	0.964931	1.5653	1.10475	0.843466	0.309606	Q92615	LARP4B	Q92615	LAR4B_HUMAN	>sp|Q92615|LAR4B_HUMAN La-related protein 4B OS=Homo sapiens OX=9606 GN=LARP4B PE=1 SV=3	8	1.79343	0.0157	0.357562	0.817796	0.837885	0.369838	+	-
-1.24567	-1.50611	-1.13653	-1.52489	-1.68449	-1.48581	-1.05985	-1.08623	-1.42279	Q4G0J3	LARP7	Q4G0J3	LARP7_HUMAN	>sp|Q4G0J3|LARP7_HUMAN La-related protein 7 OS=Homo sapiens OX=9606 GN=LARP7 PE=1 SV=1	4	0.0219219	1	0.566515	0.513141	1.33393	0.317962	-	-
1.75418	1.57168	1.62808	0.0850964	0.0441113	0.174843	0.34569	0.00280142	-0.198093	Q9P2J5	LARS1	Q9P2J5	SYLC_HUMAN	>sp|Q9P2J5|SYLC_HUMAN Leucine--tRNA ligase, cytoplasmic OS=Homo sapiens OX=9606 GN=LARS1 PE=1 SV=2	11	4.31942e-06	1	0.000145853	1	0.11375	0.913245	-	-
1.31069	0.538012	1.01288	0.523109	0.125892	-0.474566	0.160391	0.0863919	-0.340287	Q14847	LASP1	Q14847	LASP1_HUMAN	>sp|Q14847|LASP1_HUMAN LIM and SH3 domain protein 1 OS=Homo sapiens OX=9606 GN=LASP1 PE=1 SV=2	4	0.015738	1	0.00498099	1	0.0971043	0.906893	-	-
1.08427	0.545258	0.791768	3.24307	2.57993	3.97072	2.71525	2.52878	2.88081	Q14739	LBR	Q14739	LBR_HUMAN	>sp|Q14739|LBR_HUMAN Delta(14)-sterol reductase LBR OS=Homo sapiens OX=9606 GN=LBR PE=1 SV=2	11	2.63191	0.00426441	3.58783	0.00117647	0.601204	0.455366	+	+
1.59487	1.69014	1.3869	0.477197	2.63566	-4.41786	0.934422	6.43676	2.80413	P31025	LCN1	P31025	LCN1_HUMAN	>sp|P31025|LCN1_HUMAN Lipocalin-1 OS=Homo sapiens OX=9606 GN=LCN1 PE=1 SV=1	4	0.0953236	1	0.795637	0.228224	0.656365	0.352665	-	-
-4.16424	-3.59304	-3.041	-3.78476	-2.46074	-3.9939	-1.66538	1.61343	0.104291	P13796	LCP1	P13796	PLSL_HUMAN	>sp|P13796|PLSL_HUMAN Plastin-2 OS=Homo sapiens OX=9606 GN=LCP1 PE=1 SV=6	2	0	0.952068	1.94838	0.0109377	1.49511	0.153137	-	+
4.97033	4.53819	4.70976	2.68936	2.5449	1.64418	2.35148	3.36801	2.80102	P00338	LDHA	P00338	LDHA_HUMAN	>sp|P00338|LDHA_HUMAN L-lactate dehydrogenase A chain OS=Homo sapiens OX=9606 GN=LDHA PE=1 SV=2	15	0.000480237	1	0.000876243	1	0.550949	0.485045	-	-
4.67029	4.39128	4.72764	1.7895	1.59782	0.625469	1.54441	2.30913	1.99785	P07195	LDHB	P07195	LDHB_HUMAN	>sp|P07195|LDHB_HUMAN L-lactate dehydrogenase B chain OS=Homo sapiens OX=9606 GN=LDHB PE=1 SV=2	12	0.000209687	1	9.07e-05	1	0.655249	0.419671	-	-
-1.96162	-2.58197	-2.28752	0.402098	0.100163	0.746615	1.20565	0.387638	0.32535	Q8NC56	LEMD2	Q8NC56	LEMD2_HUMAN	>sp|Q8NC56|LEMD2_HUMAN LEM domain-containing protein 2 OS=Homo sapiens OX=9606 GN=LEMD2 PE=1 SV=1	6	3.6185	0	3.31713	0.0018917	0.262165	0.768925	+	+
-2.08239	-8.68489	-0.663486	-0.442131	-1.23259	-1.13476	-0.528003	-1.07721	-1.49981	Q9Y2U8	LEMD3	Q9Y2U8	MAN1_HUMAN	>sp|Q9Y2U8|MAN1_HUMAN Inner nuclear membrane protein Man1 OS=Homo sapiens OX=9606 GN=LEMD3 PE=1 SV=2	4	0.807305	0.227546	0.786411	0.234493	0.0936469	0.907149	-	-
0.780774	0.509882	0.695679	-0.262681	-0.839268	0.113905	-1.19721	-0.396245	-0.280992	O95202	LETM1	O95202	LETM1_HUMAN	>sp|O95202|LETM1_HUMAN Mitochondrial proton/calcium exchanger protein OS=Homo sapiens OX=9606 GN=LETM1 PE=1 SV=1	4	0.00576411	1	0.00274633	1	0.300248	0.719556	-	-
2.7867	1.99329	2.23193	2.03122	1.6202	1.92403	2.38551	1.62949	2.16984	P09382	LGALS1	P09382	LEG1_HUMAN	>sp|P09382|LEG1_HUMAN Galectin-1 OS=Homo sapiens OX=9606 GN=LGALS1 PE=1 SV=2	13	0.0327862	1	0.109131	1	0.325629	0.735508	-	-
0.596428	0.822134	0.640422	0.218312	0.460413	-1.32253	-0.443785	1.61944	0.864126	P17931	LGALS3	P17931	LEG3_HUMAN	>sp|P17931|LEG3_HUMAN Galectin-3 OS=Homo sapiens OX=9606 GN=LGALS3 PE=1 SV=5	5	0.0420479	1	0.297607	0.892072	0.471793	0.49851	-	-
0.0149107	-0.280128	0.249672	1.37467	1.31299	1.06299	1.59293	2.18367	1.27435	Q08380	LGALS3BP	Q08380	LG3BP_HUMAN	>sp|Q08380|LG3BP_HUMAN Galectin-3-binding protein OS=Homo sapiens OX=9606 GN=LGALS3BP PE=1 SV=1	11	2.9499	0.00256481	2.57305	0.00366567	0.698352	0.433668	+	+
-3.38803	-3.75964	-3.2462	0.0747643	1.71879	-0.232301	0.860856	3.8344	2.88126	P47929	LGALS7B	P47929	LEG7_HUMAN	>sp|P47929|LEG7_HUMAN Galectin-7 OS=Homo sapiens OX=9606 GN=LGALS7B PE=1 SV=2	7	2.80979	0.00295792	2.89662	0.00275464	0.876124	0.288527	+	+
-1.16269	-1.30568	-1.11905	-0.229167	-0.390779	-0.565944	-0.00573158	-0.251605	-0.445839	P49916	LIG3	P49916	DNLI3_HUMAN	>sp|P49916|DNLI3_HUMAN DNA ligase 3 OS=Homo sapiens OX=9606 GN=LIG3 PE=1 SV=2	12	2.98834	0.00265707	2.93771	0.0028061	0.429362	0.701336	+	+
3.00523	3.82827	3.96033	4.92552	4.50902	4.26212	4.52987	3.37327	3.14459	Q9UHB6	LIMA1	Q9UHB6	LIMA1_HUMAN	>sp|Q9UHB6|LIMA1_HUMAN LIM domain and actin-binding protein 1 OS=Homo sapiens OX=9606 GN=LIMA1 PE=1 SV=1	70	1.57587	0.02629	0.35694	0.818297	0.873693	0.329847	+	-
1.96563	1.83302	2.14438	5.06336	4.69325	4.10811	4.95576	4.31401	4.20803	Q9UPQ0	LIMCH1	Q9UPQ0	LIMC1_HUMAN	>sp|Q9UPQ0|LIMC1_HUMAN LIM and calponin homology domains-containing protein 1 OS=Homo sapiens OX=9606 GN=LIMCH1 PE=1 SV=4	80	3.38079	0.000452297	3.55634	0.00137736	0.130519	0.870949	+	+
-1.23622	-1.85699	-1.16618	-1.45853	-1.55639	-0.762375	-0.013588	-0.164932	-0.0564623	Q9UGP4	LIMD1	Q9UGP4	LIMD1_HUMAN	>sp|Q9UGP4|LIMD1_HUMAN LIM domain-containing protein 1 OS=Homo sapiens OX=9606 GN=LIMD1 PE=1 SV=1	6	0.485243	0.643285	2.70819	0.00275	2.01461	0.118378	-	+
0.891346	-1.92341	-0.12351	1.01725	1.25816	-4.74112	1.43136	1.51927	1.54071	Q9NUP9	LIN7C	Q9NUP9	LIN7C_HUMAN	>sp|Q9NUP9|LIN7C_HUMAN Protein lin-7 homolog C OS=Homo sapiens OX=9606 GN=LIN7C PE=1 SV=1	2	0.905632	0.162775	1.37519	0.0381082	0.519278	0.435054	-	+
3.35871	2.84878	3.181	4.60907	4.33137	5.05115	4.9125	4.41449	4.02599	P02545	LMNA	P02545	LMNA_HUMAN	>sp|P02545|LMNA_HUMAN Prelamin-A/C OS=Homo sapiens OX=9606 GN=LMNA PE=1 SV=1	55	2.70153	0.00331183	2.25027	0.0067168	0.25532	0.775146	+	+
2.08825	1.78494	2.10762	1.74714	1.46282	2.31967	1.77257	1.392	0.948821	P20700	LMNB1	P20700	LMNB1_HUMAN	>sp|P20700|LMNB1_HUMAN Lamin-B1 OS=Homo sapiens OX=9606 GN=LMNB1 PE=1 SV=2	21	0.158248	1	0.0165522	1	0.611064	0.463859	-	-
-0.71932	-2.94313	-0.931345	1.60394	1.02097	2.29606	1.30484	0.929265	0.640182	Q03252	LMNB2	Q03252	LMNB2_HUMAN	>sp|Q03252|LMNB2_HUMAN Lamin-B2 OS=Homo sapiens OX=9606 GN=LMNB2 PE=1 SV=4	5	2.08289	0.00837486	1.86138	0.012797	0.754134	0.375144	+	+
2.87546	2.85014	3.14681	4.33661	4.08663	3.46018	4.66215	3.65986	4.02689	Q8WWI1	LMO7	Q8WWI1	LMO7_HUMAN	>sp|Q8WWI1|LMO7_HUMAN LIM domain only protein 7 OS=Homo sapiens OX=9606 GN=LMO7 PE=1 SV=3	85	1.95077	0.0108086	2.00684	0.00964092	0.147253	0.855641	+	+
0.289804	0.0843906	0.279679	-0.733757	-1.33549	-0.916739	-0.553411	-0.734756	-0.934154	P36776	LONP1	P36776	LONM_HUMAN	>sp|P36776|LONM_HUMAN Lon protease homolog, mitochondrial OS=Homo sapiens OX=9606 GN=LONP1 PE=1 SV=2	9	0.000673675	1	0.000376608	1	0.536459	0.585923	-	-
-0.275267	-0.523238	-0.334254	-1.25151	-1.52581	-0.612408	-1.58752	-1.25318	-0.617018	Q86WA8	LONP2	Q86WA8	LONP2_HUMAN	>sp|Q86WA8|LONP2_HUMAN Lon protease homolog 2, peroxisomal OS=Homo sapiens OX=9606 GN=LONP2 PE=1 SV=1	2	0.0121644	1	0.0127774	1	0.0191989	0.982826	-	-
-3.89929	-3.82707	-3.10719	0.383104	2.71701	0.272282	3.23779	1.37914	2.57592	P23490	LORICRIN	P23490	LORI_HUMAN	>sp|P23490|LORI_HUMAN Loricrin OS=Homo sapiens OX=9606 GN=LORICRIN PE=1 SV=2	4	2.62028	0.00436789	3.5543	0.00136449	0.589402	0.413759	+	+
-0.244045	-1.08873	-0.429781	0.213647	0.194098	1.01657	0.301916	-0.083714	0.360806	Q8NF37	LPCAT1	Q8NF37	PCAT1_HUMAN	>sp|Q8NF37|PCAT1_HUMAN Lysophosphatidylcholine acyltransferase 1 OS=Homo sapiens OX=9606 GN=LPCAT1 PE=1 SV=2	8	1.6338	0.0228092	1.55681	0.0255839	0.389919	0.657871	+	+
4.76074	4.61723	4.7207	2.23038	2.07346	0.213516	3.13092	2.97281	3.02518	Q93052	LPP	Q93052	LPP_HUMAN	>sp|Q93052|LPP_HUMAN Lipoma-preferred partner OS=Homo sapiens OX=9606 GN=LPP PE=1 SV=1	35	0.00172519	1	2.73e-06	1	1.11316	0.237845	-	-
-2.68377	-2.13463	-1.76103	-0.423257	-0.629042	-0.605724	0.133213	0.234204	-0.641302	Q9Y2L9	LRCH1	Q9Y2L9	LRCH1_HUMAN	>sp|Q9Y2L9|LRCH1_HUMAN Leucine-rich repeat and calponin homology domain-containing protein 1 OS=Homo sapiens OX=9606 GN=LRCH1 PE=1 SV=3	2	2.69831	0.0033	2.5625	0.00379882	0.745473	0.412041	+	+
-2.39926	-3.21359	-1.5621	2.82024	2.48046	3.32953	2.76936	2.18878	1.36791	Q96II8	LRCH3	Q96II8	LRCH3_HUMAN	>sp|Q96II8|LRCH3_HUMAN DISP complex protein LRCH3 OS=Homo sapiens OX=9606 GN=LRCH3 PE=1 SV=2	13	3.51976	0	3.00215	0.00268545	0.740903	0.3746	+	+
3.81958	3.28413	3.54964	1.76921	1.69403	1.4936	1.46193	1.75867	1.94811	P42704	LRPPRC	P42704	LPPRC_HUMAN	>sp|P42704|LPPRC_HUMAN Leucine-rich PPR motif-containing protein, mitochondrial OS=Homo sapiens OX=9606 GN=LRPPRC PE=1 SV=3	46	8.91015e-05	1	0.000206499	1	0.162214	0.876628	-	-
-0.209543	-0.467679	-0.276759	0.838172	0.671453	1.5823	0.23339	0.677736	-0.322654	Q9H9A6	LRRC40	Q9H9A6	LRC40_HUMAN	>sp|Q9H9A6|LRC40_HUMAN Leucine-rich repeat-containing protein 40 OS=Homo sapiens OX=9606 GN=LRRC40 PE=1 SV=1	7	2.31367	0.00636883	1.09363	0.0852749	0.970854	0.307973	+	-
-0.663013	-1.03711	-0.530246	-1.43143	-1.59914	-1.39473	-1.88299	-0.875743	1.80303	Q8N1G4	LRRC47	Q8N1G4	LRC47_HUMAN	>sp|Q8N1G4|LRC47_HUMAN Leucine-rich repeat-containing protein 47 OS=Homo sapiens OX=9606 GN=LRRC47 PE=1 SV=1	2	0.00244191	1	0.442833	0.701359	0.452137	0.501646	-	-
4.34439	3.91823	4.26126	3.22036	3.09942	4.17007	3.4084	3.55219	3.15311	Q96AG4	LRRC59	Q96AG4	LRC59_HUMAN	>sp|Q96AG4|LRC59_HUMAN Leucine-rich repeat-containing protein 59 OS=Homo sapiens OX=9606 GN=LRRC59 PE=1 SV=1	14	0.0303527	1	0.00219933	1	0.128495	0.873926	-	-
-0.523381	-0.313109	-0.600073	-0.323168	-0.809179	-0.793879	-1.07548	-1.34325	-1.54951	Q32MZ4	LRRFIP1	Q32MZ4	LRRF1_HUMAN	>sp|Q32MZ4|LRRF1_HUMAN Leucine-rich repeat flightless-interacting protein 1 OS=Homo sapiens OX=9606 GN=LRRFIP1 PE=1 SV=2	11	0.101945	1	0.00140301	1	1.49719	0.226208	-	-
-2.11498	-3.65612	-2.45972	2.47859	2.06338	2.08171	3.09192	1.11378	1.28347	Q9Y608	LRRFIP2	Q9Y608	LRRF2_HUMAN	>sp|Q9Y608|LRRF2_HUMAN Leucine-rich repeat flightless-interacting protein 2 OS=Homo sapiens OX=9606 GN=LRRFIP2 PE=1 SV=1	16	3.58187	0	2.66191	0.00295008	0.228822	0.770425	+	+
-0.992809	-1.48744	-0.974598	0.166488	0.0720968	0.857373	0.28642	0.382832	0.684928	Q9H089	LSG1	Q9H089	LSG1_HUMAN	>sp|Q9H089|LSG1_HUMAN Large subunit GTPase 1 homolog OS=Homo sapiens OX=9606 GN=LSG1 PE=1 SV=2	5	2.44814	0.00550367	3.12974	0.00268539	0.113506	0.893288	+	+
0.794171	-0.234377	0.714121	1.544	1.15596	1.24963	1.32839	1.51044	1.04598	Q3MHD2	LSM12	Q3MHD2	LSM12_HUMAN	>sp|Q3MHD2|LSM12_HUMAN Protein LSM12 homolog OS=Homo sapiens OX=9606 GN=LSM12 PE=1 SV=2	2	1.49747	0.0307804	1.44785	0.0325409	0.0411287	0.97248	+	+
0.346764	-1.38542	-0.105572	-0.559872	-1.17068	-0.296453	-0.0904169	-0.30642	-0.935358	Q8ND56	LSM14A	Q8ND56	LS14A_HUMAN	>sp|Q8ND56|LS14A_HUMAN Protein LSM14 homolog A OS=Homo sapiens OX=9606 GN=LSM14A PE=1 SV=3	2	0.167001	1	0.267125	0.929721	0.2538	0.772914	-	-
-3.10638	-3.19869	-3.46851	-1.85339	-1.7355	-2.43775	-0.964418	-1.10497	-0.684036	P62310	LSM3	P62310	LSM3_HUMAN	>sp|P62310|LSM3_HUMAN U6 snRNA-associated Sm-like protein LSm3 OS=Homo sapiens OX=9606 GN=LSM3 PE=1 SV=2	2	2.4704	0.00524776	4.14765	0.00202299	1.92065	0.144193	+	+
-1.92786	-2.0274	-1.71025	-0.228329	1.09114	-0.00175571	-0.0356417	4.67226	2.59218	P02788	LTF	P02788	TRFL_HUMAN	>sp|P02788|TRFL_HUMAN Lactotransferrin OS=Homo sapiens OX=9606 GN=LTF PE=1 SV=6	21	2.48852	0.00518675	1.76221	0.0167215	0.678327	0.353776	+	+
0.323478	-0.628191	0.0917053	1.2269	1.16	0.924874	1.28565	0.957664	1.16063	Q9NQ29	LUC7L	Q9NQ29	LUC7L_HUMAN	>sp|Q9NQ29|LUC7L_HUMAN Putative RNA-binding protein Luc7-like 1 OS=Homo sapiens OX=9606 GN=LUC7L PE=1 SV=1	11	2.05918	0.00866011	2.09042	0.00830834	0.0820456	0.943502	+	+
1.60197	1.14591	1.19019	0.88946	0.699739	-0.226132	1.17397	1.05739	1.4843	Q9Y383	LUC7L2	Q9Y383	LC7L2_HUMAN	>sp|Q9Y383|LC7L2_HUMAN Putative RNA-binding protein Luc7-like 2 OS=Homo sapiens OX=9606 GN=LUC7L2 PE=1 SV=2	12	0.0184931	1	0.194045	1	1.00122	0.304524	-	-
0.42228	0.511893	0.63271	1.46407	1.08902	0.654533	1.22205	1.38989	1.66189	O95232	LUC7L3	O95232	LC7L3_HUMAN	>sp|O95232|LC7L3_HUMAN Luc7-like protein 3 OS=Homo sapiens OX=9606 GN=LUC7L3 PE=1 SV=2	11	1.36436	0.0414444	2.80461	0.00278743	0.595976	0.498538	+	+
-1.48275	-1.65585	-0.992155	3.0167	2.60852	2.41605	3.25773	1.74274	1.685	Q86V48	LUZP1	Q86V48	LUZP1_HUMAN	>sp|Q86V48|LUZP1_HUMAN Leucine zipper protein 1 OS=Homo sapiens OX=9606 GN=LUZP1 PE=1 SV=2	42	4.26734	0	2.84815	0.00279304	0.343715	0.653876	+	+
0.25434	-0.0644627	0.268825	-0.557461	-1.03397	-0.0642424	0.0821199	-0.437889	-0.659569	Q9NX58	LYAR	Q9NX58	LYAR_HUMAN	>sp|Q9NX58|LYAR_HUMAN Cell growth-regulating nucleolar protein OS=Homo sapiens OX=9606 GN=LYAR PE=1 SV=2	8	0.0174576	1	0.0258685	1	0.2358	0.787099	-	-
-1.26904	-1.50441	-0.840914	3.28457	3.03185	2.66987	3.39561	2.74846	2.46697	P07948	LYN	P07948	LYN_HUMAN	>sp|P07948|LYN_HUMAN Tyrosine-protein kinase Lyn OS=Homo sapiens OX=9606 GN=LYN PE=1 SV=3	11	4.34286	0	3.87452	0.00183206	0.1414	0.864053	+	+
-2.22386	-3.76158	-3.1271	1.20053	0.968264	0.800693	0.892252	0.51546	-0.577811	O95274	LYPD3	O95274	LYPD3_HUMAN	>sp|O95274|LYPD3_HUMAN Ly6/PLAUR domain-containing protein 3 OS=Homo sapiens OX=9606 GN=LYPD3 PE=1 SV=2	6	3.32527	0.00100997	2.51187	0.00414689	0.715049	0.388548	+	+
0.544689	0.979237	0.463313	1.54179	3.18027	-0.457386	2.11545	7.55113	4.33849	P61626	LYZ	P61626	LYSC_HUMAN	>sp|P61626|LYSC_HUMAN Lysozyme C OS=Homo sapiens OX=9606 GN=LYZ PE=1 SV=1	8	0.58927	0.484315	1.4885	0.0296174	0.790436	0.315171	-	+
-3.3935	-3.01563	-3.46286	-0.99965	-1.29655	-1.37619	-0.872239	-1.9404	-1.46573	Q9BRK4	LZTS2	Q9BRK4	LZTS2_HUMAN	>sp|Q9BRK4|LZTS2_HUMAN Leucine zipper putative tumor suppressor 2 OS=Homo sapiens OX=9606 GN=LZTS2 PE=1 SV=2	4	3.78342	0	2.57542	0.00367665	0.24181	0.784974	+	+
-1.51965	-1.52196	-1.37584	-0.880536	-1.34782	-1.0394	-1.39667	-1.39582	-1.55847	Q9UPN3	MACF1	Q9UPN3	MACF1_HUMAN	>sp|Q9UPN3|MACF1_HUMAN Microtubule-actin cross-linking factor 1, isoforms 1/2/3/5 OS=Homo sapiens OX=9606 GN=MACF1 PE=1 SV=4	12	1.53849	0.0276	0.411669	0.74407	1.15156	0.343743	+	-
-3.18245	-3.43334	-2.90747	-3.79115	0.0783834	-0.313923	2.17476	1.0884	1.30601	O75367	MACROH2A1	O75367	H2AY_HUMAN	>sp|O75367|H2AY_HUMAN Core histone macro-H2A.1 OS=Homo sapiens OX=9606 GN=MACROH2A1 PE=1 SV=4	4	3.25805	0.000952978	3.9787	0.00157143	1.05709	0.235451	+	+
0.180555	0.0189238	0.211028	0.286706	0.0886087	-0.0827532	0.524527	0.320153	0.00509358	Q9UNF1	MAGED2	Q9UNF1	MAGD2_HUMAN	>sp|Q9UNF1|MAGD2_HUMAN Melanoma-associated antigen D2 OS=Homo sapiens OX=9606 GN=MAGED2 PE=1 SV=2	9	0.208971	1	0.679568	0.348844	0.429272	0.680654	-	-
0.350354	-0.341271	0.214906	0.102441	-0.527562	1.34419	-0.344119	-1.60285	-0.812182	Q8WWC4	MAIP1	Q8WWC4	MAIP1_HUMAN	>sp|Q8WWC4|MAIP1_HUMAN m-AAA protease-interacting protein 1, mitochondrial OS=Homo sapiens OX=9606 GN=MAIP1 PE=1 SV=1	6	0.447213	0.692588	0.0174766	1	0.862231	0.320141	-	-
4.57146	4.30136	4.52464	0.53485	0.305135	0.0678167	0.212903	0.751242	0.261243	P27816	MAP4	P27816	MAP4_HUMAN	>sp|P27816|MAP4_HUMAN Microtubule-associated protein 4 OS=Homo sapiens OX=9606 GN=MAP4 PE=1 SV=3	22	2.71106e-06	1	6.32e-06	1	0.18483	0.851502	-	-
-1.63969	2.8784	-0.50938	-0.0616503	-0.462197	-0.00866318	0.105205	-0.375913	-0.675373	O95819	MAP4K4	O95819	M4K4_HUMAN	>sp|O95819|M4K4_HUMAN Mitogen-activated protein kinase kinase kinase kinase 4 OS=Homo sapiens OX=9606 GN=MAP4K4 PE=1 SV=2	5	0.212309	1	0.18899	1	0.197278	0.832989	-	-
-0.235339	-1.06352	-0.234449	1.83721	1.3199	2.00473	2.38653	1.99264	1.33287	Q14244	MAP7	Q14244	MAP7_HUMAN	>sp|Q14244|MAP7_HUMAN Ensconsin OS=Homo sapiens OX=9606 GN=MAP7 PE=1 SV=1	15	2.83408	0.00280904	2.67015	0.00280065	0.189642	0.826922	+	+
-2.16626	-1.18392	-1.71612	-0.216868	-0.385466	0.214436	0.0625563	-0.533328	-0.863174	Q3KQU3	MAP7D1	Q3KQU3	MA7D1_HUMAN	>sp|Q3KQU3|MA7D1_HUMAN MAP7 domain-containing protein 1 OS=Homo sapiens OX=9606 GN=MAP7D1 PE=1 SV=1	5	2.31573	0.00630208	1.77157	0.0162662	0.413239	0.62637	+	+
-0.893627	-1.43186	-1.1448	0.291681	-0.112483	0.577548	0.0639067	0.439876	-0.176883	P28482	MAPK1	P28482	MK01_HUMAN	>sp|P28482|MK01_HUMAN Mitogen-activated protein kinase 1 OS=Homo sapiens OX=9606 GN=MAPK1 PE=1 SV=3	4	2.5912	0.00462397	2.52553	0.0041883	0.206007	0.827291	+	+
1.77635	1.24668	1.82962	0.509431	0.0620613	-0.475751	-0.172767	0.8032	-0.439031	P29966	MARCKS	P29966	MARCS_HUMAN	>sp|P29966|MARCS_HUMAN Myristoylated alanine-rich C-kinase substrate OS=Homo sapiens OX=9606 GN=MARCKS PE=1 SV=4	6	0.00208584	1	0.00458449	1	0.0225129	0.979717	-	-
1.22843	0.709347	1.04007	0.154511	0.108945	-2.54307	0.1363	0.305976	0.273522	P49006	MARCKSL1	P49006	MRP_HUMAN	>sp|P49006|MRP_HUMAN MARCKS-related protein OS=Homo sapiens OX=9606 GN=MARCKSL1 PE=1 SV=2	2	0.0279675	1	0.00202376	1	0.486467	0.485423	-	-
-1.60064	-3.26437	-1.69967	-1.24656	-0.890393	-1.64446	-1.00022	-1.03645	-0.0850945	Q9P0L2	MARK1	Q9P0L2	MARK1_HUMAN	>sp|Q9P0L2|MARK1_HUMAN Serine/threonine-protein kinase MARK1 OS=Homo sapiens OX=9606 GN=MARK1 PE=1 SV=2	7	1.03233	0.106822	1.42025	0.0348395	0.659486	0.427897	-	+
-2.8887	-3.87421	-3.79431	0.191715	-0.243498	-0.768748	0.610625	-0.885921	-1.32215	P27448	MARK3	P27448	MARK3_HUMAN	>sp|P27448|MARK3_HUMAN MAP/microtubule affinity-regulating kinase 3 OS=Homo sapiens OX=9606 GN=MARK3 PE=1 SV=5	5	3.11936	0.00174444	2.26344	0.00682915	0.148895	0.846837	+	+
1.8839	1.4715	1.79506	1.7529	1.4153	2.36267	1.87012	1.23607	0.646996	P56192	MARS1	P56192	SYMC_HUMAN	>sp|P56192|SYMC_HUMAN Methionine--tRNA ligase, cytoplasmic OS=Homo sapiens OX=9606 GN=MARS1 PE=1 SV=2	18	0.457042	0.68085	0.0659541	1	0.589452	0.457185	-	-
2.09323	1.38119	1.68941	1.38696	1.14438	1.72882	0.672023	1.39622	0.945399	P31153	MAT2A	P31153	METK2_HUMAN	>sp|P31153|METK2_HUMAN S-adenosylmethionine synthase isoform type-2 OS=Homo sapiens OX=9606 GN=MAT2A PE=1 SV=1	8	0.0762851	1	0.0159398	1	0.699642	0.436621	-	-
1.35369	1.19434	1.54223	1.06333	0.75689	1.26275	1.63564	0.908373	0.421094	P43243	MATR3	P43243	MATR3_HUMAN	>sp|P43243|MATR3_HUMAN Matrin-3 OS=Homo sapiens OX=9606 GN=MATR3 PE=1 SV=2	26	0.0297979	1	0.0873804	1	0.0347507	0.970807	-	-
-0.671623	-0.608066	-1.17988	0.403679	0.6742	-0.707851	1.39046	1.06773	0.879437	Q9Y6X3	MAU2	Q9Y6X3	SCC4_HUMAN	>sp|Q9Y6X3|SCC4_HUMAN MAU2 chromatid cohesion factor homolog OS=Homo sapiens OX=9606 GN=MAU2 PE=1 SV=2	10	1.26117	0.0555072	3.22795	0.00222508	1.03602	0.284915	-	+
-3.76131	-2.36616	-3.29507	-1.47917	-1.01504	-2.18373	-1.3087	-0.911573	-1.44114	P56270	MAZ	P56270	MAZ_HUMAN	>sp|P56270|MAZ_HUMAN Myc-associated zinc finger protein OS=Homo sapiens OX=9606 GN=MAZ PE=1 SV=1	4	1.68669	0.019769	2.22165	0.00700922	0.379357	0.645432	+	+
-0.681909	-0.265676	-0.564627	0.739957	0.242194	0.980077	-0.131231	-0.0749459	0.284122	Q96N66	MBOAT7	Q96N66	MBOA7_HUMAN	>sp|Q96N66|MBOA7_HUMAN Lysophospholipid acyltransferase 7 OS=Homo sapiens OX=9606 GN=MBOAT7 PE=1 SV=2	3	2.30947	0.00636057	1.67824	0.0203593	1.16617	0.283355	+	+
1.00969	0.513625	0.652286	-0.319298	-0.453049	-1.05006	-1.47106	-0.410829	-0.637149	P43121	MCAM	P43121	MUC18_HUMAN	>sp|P43121|MUC18_HUMAN Cell surface glycoprotein MUC18 OS=Homo sapiens OX=9606 GN=MCAM PE=1 SV=2	4	0.00168101	1	0.0025211	1	0.23187	0.785085	-	-
5.60196	5.11386	5.38825	5.07551	5.06137	4.62159	5.1173	5.37541	5.8655	Q96RQ3	MCCC1	Q96RQ3	MCCA_HUMAN	>sp|Q96RQ3|MCCA_HUMAN Methylcrotonoyl-CoA carboxylase subunit alpha, mitochondrial OS=Homo sapiens OX=9606 GN=MCCC1 PE=1 SV=3	57	0.0209687	1	0.419221	0.733804	0.940297	0.344311	-	-
5.19231	4.77362	5.04496	5.64723	5.48064	4.68747	5.89214	6.07854	6.43708	Q9HCC0	MCCC2	Q9HCC0	MCCB_HUMAN	>sp|Q9HCC0|MCCB_HUMAN Methylcrotonoyl-CoA carboxylase beta chain, mitochondrial OS=Homo sapiens OX=9606 GN=MCCC2 PE=1 SV=1	55	0.647992	0.39791	2.60809	0.00357734	1.20682	0.24932	-	+
2.65767	2.41157	2.616	1.53047	1.26855	0.183169	1.57169	1.81455	1.17388	P49736	MCM2	P49736	MCM2_HUMAN	>sp|P49736|MCM2_HUMAN DNA replication licensing factor MCM2 OS=Homo sapiens OX=9606 GN=MCM2 PE=1 SV=4	20	0.00439896	1	0.00145038	1	0.508735	0.507449	-	-
3.16994	2.74695	3.1584	2.40928	2.17528	1.66613	2.26351	2.31659	2.0542	P25205	MCM3	P25205	MCM3_HUMAN	>sp|P25205|MCM3_HUMAN DNA replication licensing factor MCM3 OS=Homo sapiens OX=9606 GN=MCM3 PE=1 SV=3	36	0.00486237	1	0.00155238	1	0.212444	0.827596	-	-
3.96531	3.76832	4.00449	3.20519	2.97241	2.81689	3.30834	3.32299	2.64921	P33991	MCM4	P33991	MCM4_HUMAN	>sp|P33991|MCM4_HUMAN DNA replication licensing factor MCM4 OS=Homo sapiens OX=9606 GN=MCM4 PE=1 SV=5	54	0.000529879	1	0.00542856	1	0.141784	0.874139	-	-
3.26182	2.75501	3.15525	2.61474	2.28013	1.99695	2.41328	2.30748	1.92092	P33992	MCM5	P33992	MCM5_HUMAN	>sp|P33992|MCM5_HUMAN DNA replication licensing factor MCM5 OS=Homo sapiens OX=9606 GN=MCM5 PE=1 SV=5	28	0.00705849	1	0.00374706	1	0.131655	0.883484	-	-
3.255	2.88499	3.15738	2.45245	2.21309	1.05759	2.60556	2.83544	1.85458	Q14566	MCM6	Q14566	MCM6_HUMAN	>sp|Q14566|MCM6_HUMAN DNA replication licensing factor MCM6 OS=Homo sapiens OX=9606 GN=MCM6 PE=1 SV=1	44	0.0121681	1	0.0228372	1	0.428673	0.576177	-	-
3.36872	3.06236	3.38138	2.62239	2.31004	2.56267	2.50868	2.59936	1.99559	P33993	MCM7	P33993	MCM7_HUMAN	>sp|P33993|MCM7_HUMAN DNA replication licensing factor MCM7 OS=Homo sapiens OX=9606 GN=MCM7 PE=1 SV=4	45	0.00119232	1	0.00298352	1	0.244375	0.80976	-	-
1.10146	0.698562	1.10152	0.880938	0.604606	-0.515073	0.83344	1.02579	-0.187579	Q9BTE3	MCMBP	Q9BTE3	MCMBP_HUMAN	>sp|Q9BTE3|MCMBP_HUMAN Mini-chromosome maintenance complex-binding protein OS=Homo sapiens OX=9606 GN=MCMBP PE=1 SV=2	14	0.0515021	1	0.0870014	1	0.153437	0.846125	-	-
-4.20302	-3.24189	-2.45216	0.66699	0.875485	-0.199779	0.370833	1.08867	1.84522	Q9BUT9	MCRIP2	Q9BUT9	MCRI2_HUMAN	>sp|Q9BUT9|MCRI2_HUMAN MAPK regulated corepressor interacting protein 2 OS=Homo sapiens OX=9606 GN=MCRIP2 PE=1 SV=2	2	2.76535	0.00303053	2.87776	0.00272098	0.536016	0.47793	+	+
-4.08764	-3.79528	-3.71065	-1.39544	-3.08556	-1.03326	-1.55024	-2.23425	-2.21458	Q6DN12	MCTP2	Q6DN12	MCTP2_HUMAN	>sp|Q6DN12|MCTP2_HUMAN Multiple C2 and transmembrane domain-containing protein 2 OS=Homo sapiens OX=9606 GN=MCTP2 PE=1 SV=3	2	1.76436	0.0168525	3.05002	0.00256281	0.0853539	0.905918	+	+
1.79903	1.06025	1.48871	-0.327895	-0.246187	-0.466096	-0.6926	0.174522	-0.0777044	P40925	MDH1	P40925	MDHC_HUMAN	>sp|P40925|MDHC_HUMAN Malate dehydrogenase, cytoplasmic OS=Homo sapiens OX=9606 GN=MDH1 PE=1 SV=4	3	0.000283099	1	0.00172515	1	0.217175	0.817556	-	-
3.32413	3.40215	3.38427	0.944351	0.775664	-0.114235	0.398407	1.05314	1.31434	P40926	MDH2	P40926	MDHM_HUMAN	>sp|P40926|MDHM_HUMAN Malate dehydrogenase, mitochondrial OS=Homo sapiens OX=9606 GN=MDH2 PE=1 SV=3	14	0.000217144	1	0.000186967	1	0.380887	0.631151	-	-
-0.155449	-0.469639	-0.25049	1.35605	1.06005	1.02997	1.89359	1.87975	1.65272	Q15648	MED1	Q15648	MED1_HUMAN	>sp|Q15648|MED1_HUMAN Mediator of RNA polymerase II transcription subunit 1 OS=Homo sapiens OX=9606 GN=MED1 PE=1 SV=4	28	3.60457	0	4.48415	0.00332075	2.14797	0.160906	+	+
-0.739992	-0.632913	-0.4584	0.166401	0.459997	0.196278	0.425606	0.84615	-0.678597	Q9BTT4	MED10	Q9BTT4	MED10_HUMAN	>sp|Q9BTT4|MED10_HUMAN Mediator of RNA polymerase II transcription subunit 10 OS=Homo sapiens OX=9606 GN=MED10 PE=1 SV=1	3	2.98795	0.00265072	1.11025	0.0811153	0.0569663	0.942199	+	-
-4.1123	-4.25389	-3.46042	-0.493304	-1.36251	-1.97384	0.0752974	-0.264778	-0.713951	Q9P086	MED11	Q9P086	MED11_HUMAN	>sp|Q9P086|MED11_HUMAN Mediator of RNA polymerase II transcription subunit 11 OS=Homo sapiens OX=9606 GN=MED11 PE=1 SV=2	2	2.54405	0.004875	3.69388	0.00137931	0.937411	0.307964	+	+
1.3902	1.07208	1.33318	2.27287	2.09831	1.63657	2.64839	2.68921	2.36956	Q93074	MED12	Q93074	MED12_HUMAN	>sp|Q93074|MED12_HUMAN Mediator of RNA polymerase II transcription subunit 12 OS=Homo sapiens OX=9606 GN=MED12 PE=1 SV=4	56	1.88616	0.013	3.42866	0.00143089	1.2387	0.284401	+	+
-0.768858	-0.913121	-0.757282	-0.47754	-0.539795	-0.822455	-0.119186	-0.0866799	-0.29367	Q9UHV7	MED13	Q9UHV7	MED13_HUMAN	>sp|Q9UHV7|MED13_HUMAN Mediator of RNA polymerase II transcription subunit 13 OS=Homo sapiens OX=9606 GN=MED13 PE=1 SV=3	14	1.08651	0.0900502	3.16526	0.00227381	1.64316	0.246799	-	+
-1.12862	-1.12943	-0.988232	-0.675672	-0.659321	-1.23676	-0.101352	-0.00141382	-0.235591	Q71F56	MED13L	Q71F56	MD13L_HUMAN	>sp|Q71F56|MD13L_HUMAN Mediator of RNA polymerase II transcription subunit 13-like OS=Homo sapiens OX=9606 GN=MED13L PE=1 SV=1	10	0.803754	0.229865	3.82372	0.00173913	1.67864	0.202331	-	+
1.05706	0.896948	1.04697	1.57951	1.39689	1.41163	2.04106	2.01694	1.7698	O60244	MED14	O60244	MED14_HUMAN	>sp|O60244|MED14_HUMAN Mediator of RNA polymerase II transcription subunit 14 OS=Homo sapiens OX=9606 GN=MED14 PE=1 SV=2	23	2.68909	0.00339609	3.43548	0.00144856	1.9946	0.225209	+	+
-0.0581827	-0.644071	-0.169699	0.264188	-0.236163	-0.561925	0.638943	0.162197	0.833733	Q96RN5	MED15	Q96RN5	MED15_HUMAN	>sp|Q96RN5|MED15_HUMAN Mediator of RNA polymerase II transcription subunit 15 OS=Homo sapiens OX=9606 GN=MED15 PE=1 SV=2	3	0.439945	0.702368	1.74755	0.017545	1.08846	0.288638	-	+
-1.23983	-0.96338	-0.734456	-0.483104	-0.529386	-1.39286	0.384347	0.22372	0.648572	Q9Y2X0	MED16	Q9Y2X0	MED16_HUMAN	>sp|Q9Y2X0|MED16_HUMAN Mediator of RNA polymerase II transcription subunit 16 OS=Homo sapiens OX=9606 GN=MED16 PE=1 SV=2	2	0.509155	0.606519	3.02851	0.00246973	1.72112	0.15856	-	+
0.37911	0.125188	0.112003	1.19272	1.235	0.808234	1.79936	1.95186	1.73843	Q9NVC6	MED17	Q9NVC6	MED17_HUMAN	>sp|Q9NVC6|MED17_HUMAN Mediator of RNA polymerase II transcription subunit 17 OS=Homo sapiens OX=9606 GN=MED17 PE=1 SV=2	13	2.55065	0.00482261	4.25056	0.00234667	2.12941	0.151868	+	+
-1.17573	-0.558213	-1.31089	-0.0941429	-0.276175	-0.768078	0.494147	0.297814	-1.99374	Q9BUE0	MED18	Q9BUE0	MED18_HUMAN	>sp|Q9BUE0|MED18_HUMAN Mediator of RNA polymerase II transcription subunit 18 OS=Homo sapiens OX=9606 GN=MED18 PE=1 SV=1	3	1.27102	0.054089	0.601182	0.459719	0.00843574	0.990482	-	-
-0.104672	-0.674767	0.363967	0.0636253	0.476548	-0.253492	1.2897	1.23329	1.30836	Q9H944	MED20	Q9H944	MED20_HUMAN	>sp|Q9H944|MED20_HUMAN Mediator of RNA polymerase II transcription subunit 20 OS=Homo sapiens OX=9606 GN=MED20 PE=1 SV=1	2	0.553953	0.53792	2.33223	0.00614963	2.29016	0.0977544	-	+
-0.0521832	0.224007	0.00481987	1.5847	2.16792	-0.199659	1.854	1.88759	2.08309	Q13503	MED21	Q13503	MED21_HUMAN	>sp|Q13503|MED21_HUMAN Mediator of RNA polymerase II transcription subunit 21 OS=Homo sapiens OX=9606 GN=MED21 PE=1 SV=1	2	1.01852	0.113407	4.45993	0.00314286	0.456269	0.519727	-	+
-0.260054	-1.25714	-0.703769	-1.58118	-1.54795	-1.71242	-0.801582	-0.878531	-0.566052	Q15528	MED22	Q15528	MED22_HUMAN	>sp|Q15528|MED22_HUMAN Mediator of RNA polymerase II transcription subunit 22 OS=Homo sapiens OX=9606 GN=MED22 PE=1 SV=2	4	0.00890325	1	0.292102	0.898643	2.90237	0.06736	-	-
-1.58038	-1.86086	-1.85526	-0.393846	-0.937919	-1.10325	0.217494	0.081326	0.127952	O75448	MED24	O75448	MED24_HUMAN	>sp|O75448|MED24_HUMAN Mediator of RNA polymerase II transcription subunit 24 OS=Homo sapiens OX=9606 GN=MED24 PE=1 SV=1	6	2.12425	0.00790508	4.63871	0.00288372	1.92403	0.150217	+	+
-0.700143	-0.837415	-0.833779	-0.60447	-0.411821	-0.687727	-0.210813	0.0476165	-0.514912	Q6P2C8	MED27	Q6P2C8	MED27_HUMAN	>sp|Q6P2C8|MED27_HUMAN Mediator of RNA polymerase II transcription subunit 27 OS=Homo sapiens OX=9606 GN=MED27 PE=1 SV=1	7	1.42152	0.0368217	1.84319	0.0133088	0.874995	0.406084	+	+
-1.00447	-0.932728	-0.77228	-0.0132103	-0.750206	-3.94737	0.35889	0.177948	0.0400581	Q9H204	MED28	Q9H204	MED28_HUMAN	>sp|Q9H204|MED28_HUMAN Mediator of RNA polymerase II transcription subunit 28 OS=Homo sapiens OX=9606 GN=MED28 PE=1 SV=1	2	1.07436	0.0933801	3.46916	0.00149787	0.659092	0.369667	-	+
0.0632563	-0.561111	0.0420055	1.47724	1.17122	1.21321	1.98985	1.78339	1.44853	Q96HR3	MED30	Q96HR3	MED30_HUMAN	>sp|Q96HR3|MED30_HUMAN Mediator of RNA polymerase II transcription subunit 30 OS=Homo sapiens OX=9606 GN=MED30 PE=1 SV=1	3	2.8073	0.00293439	3.03406	0.00248781	1.15539	0.324163	+	+
-1.57744	-2.73128	-0.922936	-0.139722	-0.473266	-1.33603	0.364384	0.22855	0.121728	Q9Y3C7	MED31	Q9Y3C7	MED31_HUMAN	>sp|Q9Y3C7|MED31_HUMAN Mediator of RNA polymerase II transcription subunit 31 OS=Homo sapiens OX=9606 GN=MED31 PE=1 SV=1	3	1.09352	0.0884762	1.98867	0.0100952	1.14938	0.260208	-	+
-1.53089	-1.18873	-1.28609	0.900047	0.674368	0.13103	1.2346	1.33857	1.17519	Q9NPJ6	MED4	Q9NPJ6	MED4_HUMAN	>sp|Q9NPJ6|MED4_HUMAN Mediator of RNA polymerase II transcription subunit 4 OS=Homo sapiens OX=9606 GN=MED4 PE=1 SV=1	7	3.0986	0.0017019	4.97449	0	1.36433	0.234681	+	+
-0.569167	-0.617005	-0.0733967	0.162569	-0.185611	-0.173103	0.398106	0.574771	0.0410633	O75586	MED6	O75586	MED6_HUMAN	>sp|O75586|MED6_HUMAN Mediator of RNA polymerase II transcription subunit 6 OS=Homo sapiens OX=9606 GN=MED6 PE=1 SV=2	3	1.088	0.08975	1.79874	0.0151706	0.974088	0.357991	-	+
-1.09604	-0.917014	-0.791862	-0.180763	-0.532585	-3.5417	0.16198	0.0558124	0.22141	O43513	MED7	O43513	MED7_HUMAN	>sp|O43513|MED7_HUMAN Mediator of RNA polymerase II transcription subunit 7 OS=Homo sapiens OX=9606 GN=MED7 PE=1 SV=1	3	1.65022	0.021609	3.67166	0.00134832	0.664301	0.3721	+	+
-2.56121	-1.64803	-1.77448	-0.278651	-0.536796	-0.781165	0.136467	0.140928	-0.215714	Q96G25	MED8	Q96G25	MED8_HUMAN	>sp|Q96G25|MED8_HUMAN Mediator of RNA polymerase II transcription subunit 8 OS=Homo sapiens OX=9606 GN=MED8 PE=1 SV=2	7	2.28798	0.00657653	2.84478	0.00277692	1.37895	0.259975	+	+
-0.874695	-1.91403	-0.934288	-1.18905	-1.77023	-2.60884	-1.20676	-0.914005	-1.22868	Q14814	MEF2D	Q14814	MEF2D_HUMAN	>sp|Q14814|MEF2D_HUMAN Myocyte-specific enhancer factor 2D OS=Homo sapiens OX=9606 GN=MEF2D PE=1 SV=1	2	0.0737205	1	0.431036	0.717595	0.805877	0.348433	-	-
-2.03565	-3.07524	-4.53669	-1.28897	-1.02978	-2.64965	-0.705721	-0.830765	-0.914207	P08582	MELTF	P08582	TRFM_HUMAN	>sp|P08582|TRFM_HUMAN Melanotransferrin OS=Homo sapiens OX=9606 GN=MELTF PE=1 SV=2	2	1.1196	0.0816016	1.82308	0.0143327	0.763103	0.356407	-	+
0.215353	0.285428	0.154799	1.37349	0.920123	1.8489	0.985213	1.1553	0.257387	Q7L2J0	MEPCE	Q7L2J0	MEPCE_HUMAN	>sp|Q7L2J0|MEPCE_HUMAN 7SK snRNA methylphosphate capping enzyme OS=Homo sapiens OX=9606 GN=MEPCE PE=1 SV=1	8	2.19648	0.00754067	1.28031	0.0485186	0.688625	0.412023	+	+
0.871099	0.656043	1.10286	-0.0455523	0.105489	-0.178544	-0.920857	0.193381	-1.10003	P50579	METAP2	P50579	MAP2_HUMAN	>sp|P50579|MAP2_HUMAN Methionine aminopeptidase 2 OS=Homo sapiens OX=9606 GN=METAP2 PE=1 SV=1	6	0.000847836	1	0.00544588	1	0.62024	0.439743	-	-
2.34818	1.76541	2.34603	1.99876	1.68658	-0.683726	2.91759	2.43119	3.652	P55081	MFAP1	P55081	MFAP1_HUMAN	>sp|P55081|MFAP1_HUMAN Microfibrillar-associated protein 1 OS=Homo sapiens OX=9606 GN=MFAP1 PE=1 SV=2	27	0.0593073	1	1.28291	0.0483125	1.02234	0.253451	-	+
-1.62872	-1.89268	-1.29141	-0.345382	-0.544322	0.21293	-1.45724	-1.13152	-1.1646	O95140	MFN2	O95140	MFN2_HUMAN	>sp|O95140|MFN2_HUMAN Mitofusin-2 OS=Homo sapiens OX=9606 GN=MFN2 PE=1 SV=3	3	2.37198	0.00573605	1.10778	0.0816814	1.83378	0.155794	+	-
-3.58981	-3.39378	-3.10925	-1.50333	-3.95891	-1.69305	-1.2571	-3.57707	-2.2513	Q9BQP7	MGME1	Q9BQP7	MGME1_HUMAN	>sp|Q9BQP7|MGME1_HUMAN Mitochondrial genome maintenance exonuclease 1 OS=Homo sapiens OX=9606 GN=MGME1 PE=1 SV=1	2	2.8571	0.00247379	0.962751	0.128689	0.00737716	0.990949	+	-
-2.99189	-3.08975	-3.36136	0.612906	0.43236	1.01306	0.0424051	0.210892	0.625474	P10620	MGST1	P10620	MGST1_HUMAN	>sp|P10620|MGST1_HUMAN Microsomal glutathione S-transferase 1 OS=Homo sapiens OX=9606 GN=MGST1 PE=1 SV=1	3	4.62622	0	4.42848	0.00293333	0.739589	0.431735	+	+
1.16475	0.319496	0.699498	0.806684	0.308494	0.934995	1.45227	1.52754	0.704923	O14880	MGST3	O14880	MGST3_HUMAN	>sp|O14880|MGST3_HUMAN Microsomal glutathione S-transferase 3 OS=Homo sapiens OX=9606 GN=MGST3 PE=1 SV=1	2	0.256814	0.936024	0.928945	0.143997	0.772953	0.388506	-	-
-3.20491	-3.73874	-3.25498	-1.30493	-1.58725	-1.56931	-0.65577	-2.37678	-4.58255	Q7RTP6	MICAL3	Q7RTP6	MICA3_HUMAN	>sp|Q7RTP6|MICA3_HUMAN [F-actin]-monooxygenase MICAL3 OS=Homo sapiens OX=9606 GN=MICAL3 PE=1 SV=2	4	3.53469	0	0.606188	0.45175	0.388603	0.572795	+	-
-3.01283	-4.28383	-3.14767	-2.33332	-2.09675	-1.43581	-1.23786	-3.2243	-3.68465	Q6PJG2	MIDEAS	Q6PJG2	MDEAS_HUMAN	>sp|Q6PJG2|MDEAS_HUMAN Mitotic deacetylase-associated SANT domain protein OS=Homo sapiens OX=9606 GN=MIDEAS PE=1 SV=2	3	1.7634	0.0168371	0.678212	0.350413	0.404177	0.572667	+	-
3.63284	3.35879	3.2767	0.785809	0.687404	0.996468	0.884726	1.38744	1.34969	P14174	MIF	P14174	MIF_HUMAN	>sp|P14174|MIF_HUMAN Macrophage migration inhibitory factor OS=Homo sapiens OX=9606 GN=MIF PE=1 SV=4	2	1.10838e-05	1	7.32e-05	1	0.969438	0.370356	-	-
-0.0484552	0.954219	1.12334	5.35123	4.98175	4.31578	5.09611	4.07553	3.65484	Q8IVT2	MISP	Q8IVT2	MISP_HUMAN	>sp|Q8IVT2|MISP_HUMAN Mitotic interactor and substrate of PLK1 OS=Homo sapiens OX=9606 GN=MISP PE=1 SV=1	39	3.34827	0.000432432	2.81371	0.00280819	0.507105	0.498096	+	+
-0.614724	-0.0324574	-0.37851	1.23739	0.930276	1.08408	1.29733	0.276921	0.0576382	P46013	MKI67	P46013	KI67_HUMAN	>sp|P46013|KI67_HUMAN Proliferation marker protein Ki-67 OS=Homo sapiens OX=9606 GN=MKI67 PE=1 SV=2	37	3.06599	0.00163117	1.2956	0.0470324	0.618796	0.448109	+	+
-3.94701	-2.86803	-2.5202	0.421701	0.107184	0.607689	0.593515	-0.251753	0.336928	Q15773	MLF2	Q15773	MLF2_HUMAN	>sp|Q15773|MLF2_HUMAN Myeloid leukemia factor 2 OS=Homo sapiens OX=9606 GN=MLF2 PE=1 SV=1	3	3.11485	0.00173481	2.89269	0.00274897	0.203296	0.826859	+	+
-3.6655	-1.21383	-2.47908	-0.578113	-1.10443	-0.065033	-0.210561	-0.954713	-0.752095	P40692	MLH1	P40692	MLH1_HUMAN	>sp|P40692|MLH1_HUMAN DNA mismatch repair protein Mlh1 OS=Homo sapiens OX=9606 GN=MLH1 PE=1 SV=1	2	1.44505	0.0347471	1.45069	0.0324529	0.0521573	0.950566	+	+
-0.832539	-1.52043	-0.776479	-0.365209	-0.148061	-4.31528	-0.77102	-0.226482	-0.170278	O95822	MLYCD	O95822	DCMC_HUMAN	>sp|O95822|DCMC_HUMAN Malonyl-CoA decarboxylase, mitochondrial OS=Homo sapiens OX=9606 GN=MLYCD PE=1 SV=3	3	1.34411	0.0437237	1.30197	0.0460519	0.373921	0.583517	+	+
-1.66006	-2.21741	-1.8144	-2.22707	-2.37407	-1.48993	-1.73212	-2.59831	-4.08654	Q96T76	MMS19	Q96T76	MMS19_HUMAN	>sp|Q96T76|MMS19_HUMAN MMS19 nucleotide excision repair protein homolog OS=Homo sapiens OX=9606 GN=MMS19 PE=1 SV=2	2	0.186722	1	0.0625802	1	0.451159	0.522919	-	-
-0.802667	-0.376679	-0.704508	-0.0968189	-0.321188	0.572697	0.122431	-0.535133	-0.200103	Q9BU76	MMTAG2	Q9BU76	MMTA2_HUMAN	>sp|Q9BU76|MMTA2_HUMAN Multiple myeloma tumor-associated protein 2 OS=Homo sapiens OX=9606 GN=MMTAG2 PE=1 SV=1	4	1.3736	0.0402699	1.15963	0.0696049	0.318747	0.716826	+	-
-0.497864	-0.553164	-0.525666	-0.114751	-0.249792	-1.33666	-0.853363	-0.199107	-0.708876	Q10571	MN1	Q10571	MN1_HUMAN	>sp|Q10571|MN1_HUMAN Transcriptional activator MN1 OS=Homo sapiens OX=9606 GN=MN1 PE=1 SV=3	9	0.267519	0.921746	0.212052	1	0.0152818	0.984502	-	-
-2.10705	-2.73047	-2.78623	-0.237228	1.73188	-1.00206	1.75707	1.1488	2.18977	Q9Y3A3	MOB4	Q9Y3A3	PHOCN_HUMAN	>sp|Q9Y3A3|PHOCN_HUMAN MOB-like protein phocein OS=Homo sapiens OX=9606 GN=MOB4 PE=1 SV=1	4	1.78777	0.0158041	3.77103	0.00157895	0.818058	0.325213	+	+
1.64167	1.25355	1.28632	1.45417	1.28553	0.565951	1.69316	1.56653	1.48267	Q15014	MORF4L2	Q15014	MO4L2_HUMAN	>sp|Q15014|MO4L2_HUMAN Mortality factor 4-like protein 2 OS=Homo sapiens OX=9606 GN=MORF4L2 PE=1 SV=1	4	0.0927628	1	0.905768	0.15549	0.792174	0.392529	-	-
-1.0217	-0.82666	-0.627763	0.878997	0.671577	1.28436	1.03978	0.259155	-0.118175	Q9HCE1	MOV10	Q9HCE1	MOV10_HUMAN	>sp|Q9HCE1|MOV10_HUMAN Helicase MOV-10 OS=Homo sapiens OX=9606 GN=MOV10 PE=1 SV=2	18	3.24342	0.000935385	1.86178	0.0127762	0.646101	0.433567	+	+
-0.319069	-0.966686	-0.470772	0.217268	0.0795774	-0.329208	0	0.0809836	0.0727291	P29372	MPG	P29372	3MG_HUMAN	>sp|P29372|3MG_HUMAN DNA-3-methyladenine glycosylase OS=Homo sapiens OX=9606 GN=MPG PE=1 SV=3	3	1.35893	0.0416682	1.7955	0.0152545	0.137996	0.893717	+	+
-1.68127	-1.89252	-1.94645	0.0349531	-0.525584	-1.36469	-0.12606	0.47045	0.12113	Q8TAP9	MPLKIP	Q8TAP9	MPLKI_HUMAN	>sp|Q8TAP9|MPLKI_HUMAN M-phase-specific PLK1-interacting protein OS=Homo sapiens OX=9606 GN=MPLKIP PE=1 SV=1	4	1.67638	0.0206754	3.62463	0.00126316	0.809791	0.344262	+	+
-1.34282	-1.77114	-1.09594	-1.32122	-1.08228	-4.11067	-1.48079	-1.86498	-1.59332	Q5T2T1	MPP7	Q5T2T1	MPP7_HUMAN	>sp|Q5T2T1|MPP7_HUMAN MAGUK p55 subfamily member 7 OS=Homo sapiens OX=9606 GN=MPP7 PE=1 SV=1	2	0.594127	0.476879	0.0825343	1	0.207532	0.777722	-	-
-1.29215	-0.143727	0.196561	3.78363	3.31558	3.95531	3.69042	2.63856	2.1827	Q6WCQ1	MPRIP	Q6WCQ1	MPRIP_HUMAN	>sp|Q6WCQ1|MPRIP_HUMAN Myosin phosphatase Rho-interacting protein OS=Homo sapiens OX=9606 GN=MPRIP PE=1 SV=3	63	3.25517	0.000944099	2.46474	0.00470588	0.807263	0.340738	+	+
-0.556923	-0.792549	-0.0554914	0.326951	0.0267191	0.0938435	0.535698	-0.00534582	0.44313	P49959	MRE11	P49959	MRE11_HUMAN	>sp|P49959|MRE11_HUMAN Double-strand break repair protein MRE11 OS=Homo sapiens OX=9606 GN=MRE11 PE=1 SV=3	6	1.53205	0.0279607	1.65299	0.0212349	0.388396	0.71134	+	+
-3.57674	-3.09167	-3.73344	-0.727381	-1.00945	-1.46762	-0.610533	-1.09322	-0.287041	Q6IN84	MRM1	Q6IN84	MRM1_HUMAN	>sp|Q6IN84|MRM1_HUMAN rRNA methyltransferase 1, mitochondrial OS=Homo sapiens OX=9606 GN=MRM1 PE=1 SV=1	3	3.23721	0.00122424	3.41771	0.00140239	0.564204	0.500256	+	+
-1.35221	-1.41914	-1.04294	-1.47387	-1.48679	-2.88461	-2.12294	-1.55226	-0.737434	Q9HC36	MRM3	Q9HC36	MRM3_HUMAN	>sp|Q9HC36|MRM3_HUMAN rRNA methyltransferase 3, mitochondrial OS=Homo sapiens OX=9606 GN=MRM3 PE=1 SV=2	3	0.0538018	1	0.173422	1	0.316794	0.671738	-	-
-0.0348854	-0.414931	-0.0392485	-0.79306	-0.899663	-0.300795	-1.05556	-0.758717	-0.621505	Q9Y3B7	MRPL11	Q9Y3B7	RM11_HUMAN	>sp|Q9Y3B7|RM11_HUMAN 39S ribosomal protein L11, mitochondrial OS=Homo sapiens OX=9606 GN=MRPL11 PE=1 SV=1	5	0.0195655	1	0.00491699	1	0.261732	0.796331	-	-
2.75027	2.46954	2.94571	1.26905	1.06937	0.41557	0.903038	1.29688	1.39981	P52815	MRPL12	P52815	RM12_HUMAN	>sp|P52815|RM12_HUMAN 39S ribosomal protein L12, mitochondrial OS=Homo sapiens OX=9606 GN=MRPL12 PE=1 SV=2	6	0.00076242	1	0.000381515	1	0.399013	0.65013	-	-
-0.554449	-0.351607	-0.285669	-0.590619	-0.45436	-0.833253	-0.49135	-1.37311	-1.26198	Q9BYD1	MRPL13	Q9BYD1	RM13_HUMAN	>sp|Q9BYD1|RM13_HUMAN 39S ribosomal protein L13, mitochondrial OS=Homo sapiens OX=9606 GN=MRPL13 PE=1 SV=1	3	0.0387248	1	0.0198419	1	0.627253	0.468814	-	-
-0.80415	-1.31444	-0.662612	-0.873607	-1.2939	-0.163084	-1.26733	-1.45314	-0.922953	Q6P1L8	MRPL14	Q6P1L8	RM14_HUMAN	>sp|Q6P1L8|RM14_HUMAN 39S ribosomal protein L14, mitochondrial OS=Homo sapiens OX=9606 GN=MRPL14 PE=1 SV=1	4	0.445998	0.694192	0.0749635	1	0.528105	0.511822	-	-
-0.504861	-0.558082	-0.797635	-0.31257	-0.18373	0.340328	-0.441575	-0.178233	-0.629683	Q9P015	MRPL15	Q9P015	RM15_HUMAN	>sp|Q9P015|RM15_HUMAN 39S ribosomal protein L15, mitochondrial OS=Homo sapiens OX=9606 GN=MRPL15 PE=1 SV=1	3	1.51993	0.0287279	0.871071	0.173322	0.695639	0.457502	+	-
0.421501	0.499614	0.818875	0.119036	0.0171528	-0.0656061	-0.106982	0.276474	-0.0124512	Q9NRX2	MRPL17	Q9NRX2	RM17_HUMAN	>sp|Q9NRX2|RM17_HUMAN 39S ribosomal protein L17, mitochondrial OS=Homo sapiens OX=9606 GN=MRPL17 PE=1 SV=1	4	0.00300475	1	0.00756757	1	0.0800146	0.944976	-	-
0.578074	0.610574	0.925269	0.37846	0.22788	0.0576553	0.0671244	-0.195223	-0.507233	P49406	MRPL19	P49406	RM19_HUMAN	>sp|P49406|RM19_HUMAN 39S ribosomal protein L19, mitochondrial OS=Homo sapiens OX=9606 GN=MRPL19 PE=1 SV=2	4	0.0062627	1	0.00219586	1	1.07075	0.340502	-	-
-0.701115	0.311036	-0.869068	0.150747	0.0584927	-0.4549	0.244396	0.34373	0.264815	Q9NWU5	MRPL22	Q9NWU5	RM22_HUMAN	>sp|Q9NWU5|RM22_HUMAN 39S ribosomal protein L22, mitochondrial OS=Homo sapiens OX=9606 GN=MRPL22 PE=1 SV=1	3	0.63805	0.412224	1.18814	0.064113	0.894827	0.392729	-	-
-0.137482	-0.1289	0.11291	0.499452	0.123024	0.133307	0.0393782	0.0575538	0.182114	Q16540	MRPL23	Q16540	RM23_HUMAN	>sp|Q16540|RM23_HUMAN 39S ribosomal protein L23, mitochondrial OS=Homo sapiens OX=9606 GN=MRPL23 PE=1 SV=1	3	1.2562	0.0562339	1.00423	0.112619	0.531692	0.665667	-	-
0.731457	1.15057	1.00167	1.08977	0.717739	0.634098	0.804878	0.803442	0.824972	Q96A35	MRPL24	Q96A35	RM24_HUMAN	>sp|Q96A35|RM24_HUMAN 39S ribosomal protein L24, mitochondrial OS=Homo sapiens OX=9606 GN=MRPL24 PE=1 SV=1	8	0.117169	1	0.0677301	1	0.00648648	0.995331	-	-
-1.70588	-1.70201	-1.11501	-1.02742	-1.22381	-0.950014	-0.894031	-0.91022	-1.0067	Q13084	MRPL28	Q13084	RM28_HUMAN	>sp|Q13084|RM28_HUMAN 39S ribosomal protein L28, mitochondrial OS=Homo sapiens OX=9606 GN=MRPL28 PE=1 SV=4	4	1.27202	0.0538934	1.63949	0.0216861	0.664373	0.663566	-	+
-1.33627	-2.22487	-0.709292	-0.397698	-0.753181	-0.725163	-0.979483	-1.05407	-0.986299	P09001	MRPL3	P09001	RM03_HUMAN	>sp|P09001|RM03_HUMAN 39S ribosomal protein L3, mitochondrial OS=Homo sapiens OX=9606 GN=MRPL3 PE=1 SV=1	3	1.11423	0.0828934	0.701814	0.319656	1.51192	0.289711	-	-
-3.45971	-2.33533	-3.45792	-1.83861	-1.74209	-1.70642	-1.77418	-1.99657	-2.24954	Q8TCC3	MRPL30	Q8TCC3	RM30_HUMAN	>sp|Q8TCC3|RM30_HUMAN 39S ribosomal protein L30, mitochondrial OS=Homo sapiens OX=9606 GN=MRPL30 PE=1 SV=1	2	1.90902	0.012464	1.56854	0.0249015	0.789494	0.484956	+	+
0.512239	0.328094	0.621015	-0.072382	-0.0759926	0.422012	0.125097	0.0949979	-0.0352087	Q9BZE1	MRPL37	Q9BZE1	RM37_HUMAN	>sp|Q9BZE1|RM37_HUMAN 39S ribosomal protein L37, mitochondrial OS=Homo sapiens OX=9606 GN=MRPL37 PE=1 SV=2	6	0.0224181	1	0.00272435	1	0.0593823	0.955508	-	-
-1.01181	-0.907735	-0.59486	-2.39061	-2.83402	-2.72007	-2.51863	-2.5889	-3.96832	Q96DV4	MRPL38	Q96DV4	RM38_HUMAN	>sp|Q96DV4|RM38_HUMAN 39S ribosomal protein L38, mitochondrial OS=Homo sapiens OX=9606 GN=MRPL38 PE=1 SV=2	3	0.000126478	1	0.00239469	1	0.314441	0.688898	-	-
-0.539329	-0.820643	-0.605762	-1.33616	-1.20075	-1.36889	-1.75126	-1.54034	-3.14116	Q9NYK5	MRPL39	Q9NYK5	RM39_HUMAN	>sp|Q9NYK5|RM39_HUMAN 39S ribosomal protein L39, mitochondrial OS=Homo sapiens OX=9606 GN=MRPL39 PE=1 SV=3	4	0.000623025	1	0.0094575	1	0.768249	0.354778	-	-
-1.12004	-1.14715	-0.825749	0.0179615	-0.268696	0.266573	-0.214611	-0.122502	-0.469259	Q9BYD3	MRPL4	Q9BYD3	RM04_HUMAN	>sp|Q9BYD3|RM04_HUMAN 39S ribosomal protein L4, mitochondrial OS=Homo sapiens OX=9606 GN=MRPL4 PE=1 SV=1	2	2.59668	0.00463921	2.49208	0.00451613	0.667524	0.50412	+	+
1.03215	0.247267	0.645255	1.81146	1.59578	0.168007	1.47152	2.00333	1.89764	Q9NQ50	MRPL40	Q9NQ50	RM40_HUMAN	>sp|Q9NQ50|RM40_HUMAN 39S ribosomal protein L40, mitochondrial OS=Homo sapiens OX=9606 GN=MRPL40 PE=1 SV=1	6	0.71675	0.310932	2.1368	0.00753145	0.48152	0.515702	-	+
-0.402932	-0.358427	-0.00631619	-0.250266	-0.558033	0.337481	0.0673561	-0.39774	-0.806379	Q8IXM3	MRPL41	Q8IXM3	RM41_HUMAN	>sp|Q8IXM3|RM41_HUMAN 39S ribosomal protein L41, mitochondrial OS=Homo sapiens OX=9606 GN=MRPL41 PE=1 SV=1	2	0.42538	0.720286	0.182106	1	0.240173	0.780904	-	-
-1.30667	-0.517945	-0.640461	-1.77509	-2.04129	-2.60704	-1.43196	-1.48305	-1.86398	Q9H9J2	MRPL44	Q9H9J2	RM44_HUMAN	>sp|Q9H9J2|RM44_HUMAN 39S ribosomal protein L44, mitochondrial OS=Homo sapiens OX=9606 GN=MRPL44 PE=1 SV=1	2	0.00414892	1	0.0112936	1	0.911915	0.340987	-	-
-0.184035	-0.0639181	-0.0177555	-0.150557	0.0570202	-0.619935	-0.109471	0.256402	0.381619	Q9BRJ2	MRPL45	Q9BRJ2	RM45_HUMAN	>sp|Q9BRJ2|RM45_HUMAN 39S ribosomal protein L45, mitochondrial OS=Homo sapiens OX=9606 GN=MRPL45 PE=1 SV=2	2	0.127663	1	1.08689	0.0869437	0.766585	0.415555	-	-
1.22832	0.903194	1.35704	2.09845	1.41667	0.119918	1.47449	1.98492	1.39305	Q9H2W6	MRPL46	Q9H2W6	RM46_HUMAN	>sp|Q9H2W6|RM46_HUMAN 39S ribosomal protein L46, mitochondrial OS=Homo sapiens OX=9606 GN=MRPL46 PE=1 SV=1	9	0.32854	0.846328	1.2279	0.0564276	0.266219	0.734817	-	-
-0.12483	-0.344794	0.0964727	0.355881	0.174627	0.313459	0.214519	-0.367681	-0.469981	Q9HD33	MRPL47	Q9HD33	RM47_HUMAN	>sp|Q9HD33|RM47_HUMAN 39S ribosomal protein L47, mitochondrial OS=Homo sapiens OX=9606 GN=MRPL47 PE=1 SV=2	4	1.66781	0.0209436	0.205534	1	1.04379	0.33393	+	-
-1.40458	-0.633143	-0.98612	1.15451	1.06905	-0.637772	1.11912	1.44897	0.96653	Q96GC5	MRPL48	Q96GC5	RM48_HUMAN	>sp|Q96GC5|RM48_HUMAN 39S ribosomal protein L48, mitochondrial OS=Homo sapiens OX=9606 GN=MRPL48 PE=1 SV=2	6	1.45743	0.0341436	3.23289	0.00223948	0.467966	0.519784	+	+
0.565476	-0.266557	0.53788	-0.64882	-1.07699	-0.213469	-1.01663	-0.540395	-0.0813951	Q13405	MRPL49	Q13405	RM49_HUMAN	>sp|Q13405|RM49_HUMAN 39S ribosomal protein L49, mitochondrial OS=Homo sapiens OX=9606 GN=MRPL49 PE=1 SV=1	2	0.0146854	1	0.0218304	1	0.0977584	0.902691	-	-
-1.14618	-1.56223	-0.750483	-0.587173	-0.533835	-1.52502	-0.941051	-1.08525	-0.920076	Q96EL3	MRPL53	Q96EL3	RM53_HUMAN	>sp|Q96EL3|RM53_HUMAN 39S ribosomal protein L53, mitochondrial OS=Homo sapiens OX=9606 GN=MRPL53 PE=1 SV=1	2	0.573883	0.508079	0.588426	0.477499	0.1112	0.892852	-	-
1.0682	0.919568	1.30285	1.22802	0.611525	-0.976603	1.00473	1.23821	0.190114	Q7Z7F7	MRPL55	Q7Z7F7	RM55_HUMAN	>sp|Q7Z7F7|RM55_HUMAN 39S ribosomal protein L55, mitochondrial OS=Homo sapiens OX=9606 GN=MRPL55 PE=1 SV=1	2	0.0683459	1	0.108941	1	0.290075	0.696777	-	-
-1.47686	0.595057	-1.26451	0.718793	0.528438	0.543565	0.614986	0.656218	0.619295	P82664	MRPS10	P82664	RT10_HUMAN	>sp|P82664|RT10_HUMAN 28S ribosomal protein S10, mitochondrial OS=Homo sapiens OX=9606 GN=MRPS10 PE=1 SV=2	2	1.229	0.0603057	1.25803	0.0515167	0.205576	0.90832	-	-
-0.143641	-0.0480003	0.278646	-0.737953	-0.618768	-1.00004	-0.584205	-0.562572	-0.216217	Q9NVS2	MRPS18A	Q9NVS2	RT18A_HUMAN	>sp|Q9NVS2|RT18A_HUMAN 39S ribosomal protein S18a, mitochondrial OS=Homo sapiens OX=9606 GN=MRPS18A PE=1 SV=1	2	0.00190775	1	0.0111268	1	0.944961	0.395034	-	-
-0.113328	-1.31053	-0.867244	1.14568	0.867057	0.678875	0.70885	0.62033	0.790514	Q9Y676	MRPS18B	Q9Y676	RT18B_HUMAN	>sp|Q9Y676|RT18B_HUMAN 28S ribosomal protein S18b, mitochondrial OS=Homo sapiens OX=9606 GN=MRPS18B PE=1 SV=1	5	2.2436	0.00683457	2.15263	0.00742983	0.590479	0.609005	+	+
1.34225	0.985192	0.974313	1.79938	1.72241	1.24107	1.52518	1.67077	1.30082	Q9Y399	MRPS2	Q9Y399	RT02_HUMAN	>sp|Q9Y399|RT02_HUMAN 28S ribosomal protein S2, mitochondrial OS=Homo sapiens OX=9606 GN=MRPS2 PE=1 SV=1	6	1.37875	0.0399757	1.45856	0.0318985	0.162535	0.863775	+	+
0.896146	1.00291	1.34941	1.93144	1.60762	1.57212	1.43058	1.18408	1.26097	P82650	MRPS22	P82650	RT22_HUMAN	>sp|P82650|RT22_HUMAN 28S ribosomal protein S22, mitochondrial OS=Homo sapiens OX=9606 GN=MRPS22 PE=1 SV=1	9	1.89808	0.0126508	0.90539	0.155482	1.41508	0.286815	+	-
0.743834	0.697363	1.00464	1.45613	1.3596	0.969685	1.0404	1.04572	0.904695	Q9Y3D9	MRPS23	Q9Y3D9	RT23_HUMAN	>sp|Q9Y3D9|RT23_HUMAN 28S ribosomal protein S23, mitochondrial OS=Homo sapiens OX=9606 GN=MRPS23 PE=1 SV=2	6	1.4884	0.0316259	1.09079	0.0861141	0.784842	0.473164	+	-
-3.66288	-3.3983	-3.67536	-0.520874	-0.940764	-1.04321	-1.28909	-0.87457	-1.60768	P82663	MRPS25	P82663	RT25_HUMAN	>sp|P82663|RT25_HUMAN 28S ribosomal protein S25, mitochondrial OS=Homo sapiens OX=9606 GN=MRPS25 PE=1 SV=1	2	4.234	0	3.56225	0.00139713	0.727598	0.427922	+	+
-0.906134	-0.983409	-0.426111	0.371518	0.427822	0.395451	-0.159255	0.620528	0.139584	Q9BYN8	MRPS26	Q9BYN8	RT26_HUMAN	>sp|Q9BYN8|RT26_HUMAN 28S ribosomal protein S26, mitochondrial OS=Homo sapiens OX=9606 GN=MRPS26 PE=1 SV=1	3	2.88507	0.00238793	1.86338	0.0127881	0.36281	0.71179	+	+
1.52044	1.34783	1.68201	0.352923	0.237433	-0.176846	-0.322613	0.0780778	-0.236642	Q92552	MRPS27	Q92552	RT27_HUMAN	>sp|Q92552|RT27_HUMAN 28S ribosomal protein S27, mitochondrial OS=Homo sapiens OX=9606 GN=MRPS27 PE=1 SV=3	11	0.000396033	1	9.07e-05	1	0.670777	0.49172	-	-
-1.0312	0.496749	-0.481277	-0.00179768	0.124142	0.311469	-0.246176	0.26547	0.0141077	Q9Y2Q9	MRPS28	Q9Y2Q9	RT28_HUMAN	>sp|Q9Y2Q9|RT28_HUMAN 28S ribosomal protein S28, mitochondrial OS=Homo sapiens OX=9606 GN=MRPS28 PE=1 SV=1	3	0.758134	0.270244	0.603206	0.456499	0.314599	0.778008	-	-
-0.355883	-1.12116	-0.429989	1.9302	2.07526	1.39756	2.17189	2.38584	2.42909	Q9NP92	MRPS30	Q9NP92	RT30_HUMAN	>sp|Q9NP92|RT30_HUMAN 39S ribosomal protein S30, mitochondrial OS=Homo sapiens OX=9606 GN=MRPS30 PE=1 SV=2	3	3.10245	0.00171585	3.79692	0.00169014	1.12426	0.308026	+	+
-2.50227	-2.2751	-2.00351	-0.864839	-1.12926	-1.48318	-1.26632	-1.17065	-1.149	Q92665	MRPS31	Q92665	RT31_HUMAN	>sp|Q92665|RT31_HUMAN 28S ribosomal protein S31, mitochondrial OS=Homo sapiens OX=9606 GN=MRPS31 PE=1 SV=3	5	2.36067	0.00591069	2.99843	0.00267916	0.0693043	0.945185	+	+
1.73921	1.21752	1.66798	1.65407	1.6167	1.3201	1.32541	1.40774	1.28405	P82930	MRPS34	P82930	RT34_HUMAN	>sp|P82930|RT34_HUMAN 28S ribosomal protein S34, mitochondrial OS=Homo sapiens OX=9606 GN=MRPS34 PE=1 SV=2	6	0.28255	0.901758	0.0687436	1	0.79008	0.539273	-	-
0.335434	0.410427	0.521079	-1.02086	-1.21274	-0.85589	-1.13027	-1.58218	-1.77293	P82673	MRPS35	P82673	RT35_HUMAN	>sp|P82673|RT35_HUMAN 28S ribosomal protein S35, mitochondrial OS=Homo sapiens OX=9606 GN=MRPS35 PE=1 SV=1	6	5.14905e-05	1	0.000138297	1	1.00766	0.342877	-	-
0.307278	-0.0427456	0.539198	1.33431	1.42715	0.942196	1.17103	1.03811	0.653316	P82675	MRPS5	P82675	RT05_HUMAN	>sp|P82675|RT05_HUMAN 28S ribosomal protein S5, mitochondrial OS=Homo sapiens OX=9606 GN=MRPS5 PE=1 SV=2	5	2.19676	0.00747784	1.69493	0.0198136	0.581739	0.546466	+	+
-0.666533	-0.329241	-0.291441	0.298058	-0.027689	-0.00524807	-0.228504	-0.36052	-0.662973	P82932	MRPS6	P82932	RT06_HUMAN	>sp|P82932|RT06_HUMAN 28S ribosomal protein S6, mitochondrial OS=Homo sapiens OX=9606 GN=MRPS6 PE=1 SV=3	3	1.80705	0.0154977	0.323379	0.856093	1.41802	0.257168	+	-
3.07751	2.74085	3.27935	2.12808	1.92616	1.10419	2.34921	2.98818	2.12046	Q9Y2R9	MRPS7	Q9Y2R9	RT07_HUMAN	>sp|Q9Y2R9|RT07_HUMAN 28S ribosomal protein S7, mitochondrial OS=Homo sapiens OX=9606 GN=MRPS7 PE=1 SV=2	13	0.00435911	1	0.0329252	1	0.877377	0.337964	-	-
0.0242348	-0.354427	-0.109324	0.688179	0.471971	0.364709	0.447607	0.543951	0.549077	P82933	MRPS9	P82933	RT09_HUMAN	>sp|P82933|RT09_HUMAN 28S ribosomal protein S9, mitochondrial OS=Homo sapiens OX=9606 GN=MRPS9 PE=1 SV=2	10	2.2607	0.00678	2.63214	0.00333853	0.0173436	0.990646	+	+
0.453921	0.235962	0.289932	-0.284108	-0.116906	-0.0764561	0.36117	-0.465672	-0.034008	Q9UKD2	MRTO4	Q9UKD2	MRT4_HUMAN	>sp|Q9UKD2|MRT4_HUMAN mRNA turnover protein 4 homolog OS=Homo sapiens OX=9606 GN=MRTO4 PE=1 SV=2	4	0.00130532	1	0.0473614	1	0.173148	0.85443	-	-
0.33252	0.300963	0.433689	1.02281	0.981065	1.5677	1.39176	0.95165	1.0939	P43246	MSH2	P43246	MSH2_HUMAN	>sp|P43246|MSH2_HUMAN DNA mismatch repair protein Msh2 OS=Homo sapiens OX=9606 GN=MSH2 PE=1 SV=1	19	2.20654	0.00740849	2.66401	0.00286914	0.0681959	0.942744	+	+
-1.98594	1.94488	-1.38376	1.0448	1.78689	1.63185	1.9274	1.24036	-0.0747986	P20585	MSH3	P20585	MSH3_HUMAN	>sp|P20585|MSH3_HUMAN DNA mismatch repair protein Msh3 OS=Homo sapiens OX=9606 GN=MSH3 PE=1 SV=4	2	1.02347	0.111053	0.783757	0.236531	0.294053	0.698709	-	-
0.730505	0.671144	0.909541	1.84561	1.57386	2.33839	1.90083	1.46226	1.21939	P52701	MSH6	P52701	MSH6_HUMAN	>sp|P52701|MSH6_HUMAN DNA mismatch repair protein Msh6 OS=Homo sapiens OX=9606 GN=MSH6 PE=1 SV=2	33	2.39244	0.00551321	1.93351	0.0111498	0.583011	0.495549	+	+
2.22507	1.81221	2.08276	1.34022	1.13641	0.644251	0.938331	1.78117	1.42745	P26038	MSN	P26038	MOES_HUMAN	>sp|P26038|MOES_HUMAN Moesin OS=Homo sapiens OX=9606 GN=MSN PE=1 SV=3	11	0.0030449	1	0.0162419	1	0.461777	0.590552	-	-
1.39549	1.21089	1.59844	1.09203	0.890536	1.19765	1.58863	1.20235	1.0427	O94776	MTA2	O94776	MTA2_HUMAN	>sp|O94776|MTA2_HUMAN Metastasis-associated protein MTA2 OS=Homo sapiens OX=9606 GN=MTA2 PE=1 SV=1	12	0.0168747	1	0.143874	1	0.515362	0.617866	-	-
-2.30441	-1.51883	-1.72	1.41886	1.08958	0.980855	1.80018	1.26556	0.982941	Q9BTC8	MTA3	Q9BTC8	MTA3_HUMAN	>sp|Q9BTC8|MTA3_HUMAN Metastasis-associated protein MTA3 OS=Homo sapiens OX=9606 GN=MTA3 PE=1 SV=2	3	3.73573	0	3.46774	0.00149153	0.27351	0.771435	+	+
-0.732978	0.144379	-0.719976	0.316051	-0.0074482	0.785863	0.0987339	0.308229	0.351675	Q5VT66	MTARC1	Q5VT66	MARC1_HUMAN	>sp|Q5VT66|MARC1_HUMAN Mitochondrial amidoxime-reducing component 1 OS=Homo sapiens OX=9606 GN=MTARC1 PE=1 SV=1	2	1.31553	0.0477024	1.3785	0.0379941	0.174448	0.855393	+	+
0.668828	0.144865	0.0640392	-0.0467548	-0.38169	0.367911	-0.392715	0.186227	-0.741577	Q9Y6C9	MTCH2	Q9Y6C9	MTCH2_HUMAN	>sp|Q9Y6C9|MTCH2_HUMAN Mitochondrial carrier homolog 2 OS=Homo sapiens OX=9606 GN=MTCH2 PE=1 SV=1	2	0.0805419	1	0.0313402	1	0.354988	0.673181	-	-
2.13191	2.20666	2.20196	1.08232	1.00375	1.37867	1.13082	1.21578	1.70313	P00403	MT-CO2	P00403	COX2_HUMAN	>sp|P00403|COX2_HUMAN Cytochrome c oxidase subunit 2 OS=Homo sapiens OX=9606 GN=MT-CO2 PE=1 SV=1	2	0.000200962	1	0.00216031	1	0.388119	0.69842	-	-
2.91601	2.66539	2.88233	2.74123	2.48892	2.61606	2.74179	3.01764	3.62531	Q86UE4	MTDH	Q86UE4	LYRIC_HUMAN	>sp|Q86UE4|LYRIC_HUMAN Protein LYRIC OS=Homo sapiens OX=9606 GN=MTDH PE=1 SV=2	20	0.0284944	1	0.791862	0.230713	0.881628	0.354536	-	-
-3.51849	-3.70128	-3.74901	0.051012	-0.577089	0.210915	-0.98844	-0.577814	-0.856784	Q9H4K7	MTG2	Q9H4K7	MTG2_HUMAN	>sp|Q9H4K7|MTG2_HUMAN Mitochondrial ribosome-associated GTPase 2 OS=Homo sapiens OX=9606 GN=MTG2 PE=1 SV=1	4	4.14316	0	4.76434	0.00344444	1.22592	0.258409	+	+
1.74333	1.52492	1.80863	0.664821	0.356709	1.47714	1.24562	1.00152	0.970613	P11586	MTHFD1	P11586	C1TC_HUMAN	>sp|P11586|C1TC_HUMAN C-1-tetrahydrofolate synthase, cytoplasmic OS=Homo sapiens OX=9606 GN=MTHFD1 PE=1 SV=4	12	0.0148916	1	0.00154805	1	0.279183	0.750427	-	-
1.22295	1.06375	1.25172	1.42958	1.11948	1.89702	1.13769	1.21024	1.06171	Q6UB35	MTHFD1L	Q6UB35	C1TM_HUMAN	>sp|Q6UB35|C1TM_HUMAN Monofunctional C1-tetrahydrofolate synthase, mitochondrial OS=Homo sapiens OX=9606 GN=MTHFD1L PE=1 SV=1	22	0.878371	0.17835	0.150455	1	0.682966	0.467173	-	-
1.50464	1.62772	1.45896	1.74038	1.5326	1.75912	1.42576	1.53508	1.33608	P13995	MTHFD2	P13995	MTDC_HUMAN	>sp|P13995|MTDC_HUMAN Bifunctional methylenetetrahydrofolate dehydrogenase/cyclohydrolase, mitochondrial OS=Homo sapiens OX=9606 GN=MTHFD2 PE=1 SV=2	7	1.06625	0.0957224	0.062681	1	1.24232	0.388709	-	-
-0.969172	-0.713214	-0.696694	-0.481547	-0.746745	-0.772164	-0.586599	-1.07202	-1.69622	Q9NVV4	MTPAP	Q9NVV4	PAPD1_HUMAN	>sp|Q9NVV4|PAPD1_HUMAN Poly(A) RNA polymerase, mitochondrial OS=Homo sapiens OX=9606 GN=MTPAP PE=1 SV=1	5	0.720839	0.306307	0.0926062	1	0.605114	0.470582	-	-
-0.00816154	0.0817862	-0.223045	0.318055	-0.00315475	0.21266	0.834907	0.810966	0.635695	P42285	MTREX	P42285	MTREX_HUMAN	>sp|P42285|MTREX_HUMAN Exosome RNA helicase MTR4 OS=Homo sapiens OX=9606 GN=MTREX PE=1 SV=3	16	1.09795	0.0873429	3.04213	0.00253731	2.17158	0.173424	-	+
-3.49405	-3.70301	-4.53361	1.09926	1.48635	0.349016	0.407509	5.09896	1.94894	Q9HC84	MUC5B	Q9HC84	MUC5B_HUMAN	>sp|Q9HC84|MUC5B_HUMAN Mucin-5B OS=Homo sapiens OX=9606 GN=MUC5B PE=1 SV=3	7	3.65116	0	2.27153	0.00685372	0.457758	0.490516	+	+
1.84406	1.52678	1.90945	4.25912	6.82903	3.13682	5.13906	6.4373	7.17195	Q96DR8	MUCL1	Q96DR8	MUCL1_HUMAN	>sp|Q96DR8|MUCL1_HUMAN Mucin-like protein 1 OS=Homo sapiens OX=9606 GN=MUCL1 PE=1 SV=1	4	1.5735	0.0264213	3.05285	0.00258228	0.53435	0.436631	+	+
0.559856	0.420626	0.648904	1.32974	1.12317	1.46185	1.77661	2.07966	1.81992	Q14764	MVP	Q14764	MVP_HUMAN	>sp|Q14764|MVP_HUMAN Major vault protein OS=Homo sapiens OX=9606 GN=MVP PE=1 SV=4	34	2.8176	0.00287903	3.81176	0.00172662	1.89716	0.205784	+	+
-3.02587	-3.39953	-3.37089	1.1438	0.754476	0.59328	1.64704	-0.299282	-0.0105362	Q96S97	MYADM	Q96S97	MYADM_HUMAN	>sp|Q96S97|MYADM_HUMAN Myeloid-associated differentiation marker OS=Homo sapiens OX=9606 GN=MYADM PE=1 SV=2	4	4.75131	0	2.71281	0.00277816	0.24168	0.755657	+	+
2.50617	2.08634	2.18511	2.911	2.65544	3.07565	4.05547	2.99631	3.30968	Q9BQG0	MYBBP1A	Q9BQG0	MBB1A_HUMAN	>sp|Q9BQG0|MBB1A_HUMAN Myb-binding protein 1A OS=Homo sapiens OX=9606 GN=MYBBP1A PE=1 SV=2	63	1.9165	0.0119279	1.91538	0.0113614	0.784343	0.380637	+	+
-2.96365	-3.13658	-3.31467	-1.9616	-1.82216	-1.93501	-2.37197	-2.86524	-3.53398	O75592	MYCBP2	O75592	MYCB2_HUMAN	>sp|O75592|MYCB2_HUMAN E3 ubiquitin-protein ligase MYCBP2 OS=Homo sapiens OX=9606 GN=MYCBP2 PE=1 SV=4	2	3.74286	0	0.541598	0.551598	1.39758	0.225101	+	-
-0.838274	0.315825	0.470911	8.19139	7.79306	8.44519	8.69125	7.25498	6.9827	P35580	MYH10	P35580	MYH10_HUMAN	>sp|P35580|MYH10_HUMAN Myosin-10 OS=Homo sapiens OX=9606 GN=MYH10 PE=1 SV=3	131	4.5485	0	3.77256	0.0016	0.372195	0.622197	+	+
4.59143	5.48822	5.68306	7.71055	7.30615	8.36043	7.65738	7.16651	6.20608	P35579	MYH9	P35579	MYH9_HUMAN	>sp|P35579|MYH9_HUMAN Myosin-9 OS=Homo sapiens OX=9606 GN=MYH9 PE=1 SV=4	285	2.59564	0.00463158	1.7981	0.015157	0.676493	0.395314	+	+
4.87447	5.24338	5.78329	8.63329	8.15372	9.27931	8.76922	7.96682	7.11985	O14950;P19105	MYL12B;MYL12A	O14950;P19105	ML12B_HUMAN;ML12A_HUMAN	>sp|O14950|ML12B_HUMAN Myosin regulatory light chain 12B OS=Homo sapiens OX=9606 GN=MYL12B PE=1 SV=2;>sp|P19105|ML12A_HUMAN Myosin regulatory light chain 12A OS=Homo sapiens OX=9606 GN=MYL12A PE=1 SV=2	24	3.19499	0.00167359	2.38631	0.00515979	0.567331	0.450778	+	+
4.17667	4.61129	4.7631	7.20634	6.74097	8.07441	7.34049	6.51574	5.82386	P60660	MYL6	P60660	MYL6_HUMAN	>sp|P60660|MYL6_HUMAN Myosin light polypeptide 6 OS=Homo sapiens OX=9606 GN=MYL6 PE=1 SV=2	17	2.86242	0.00249472	2.20795	0.00702629	0.594254	0.433793	+	+
5.1352	5.32677	5.95522	7.24603	6.89544	7.95851	7.66382	6.83319	6.28306	P14649	MYL6B	P14649	MYL6B_HUMAN	>sp|P14649|MYL6B_HUMAN Myosin light chain 6B OS=Homo sapiens OX=9606 GN=MYL6B PE=1 SV=1	9	2.34764	0.00616288	1.73524	0.0181315	0.360547	0.637232	+	+
-3.61211	-3.5084	-3.55862	-0.837641	-1.2831	-0.00299358	-1.00988	-0.497476	-0.958697	Q9HD67	MYO10	Q9HD67	MYO10_HUMAN	>sp|Q9HD67|MYO10_HUMAN Unconventional myosin-X OS=Homo sapiens OX=9606 GN=MYO10 PE=1 SV=3	4	3.08968	0.00166138	4.40596	0.00288525	0.100123	0.896991	+	+
-0.162633	0.148908	0.532646	3.2818	2.94119	2.25944	3.50434	2.37175	2.49525	Q92614	MYO18A	Q92614	MY18A_HUMAN	>sp|Q92614|MY18A_HUMAN Unconventional myosin-XVIIIa OS=Homo sapiens OX=9606 GN=MYO18A PE=1 SV=3	86	3.03775	0.0019443	2.80636	0.00279777	0.0265351	0.978493	+	+
-3.82804	-3.70137	-3.3677	0.723014	0.484528	0.955804	0.497732	-0.475324	-0.661976	Q96H55	MYO19	Q96H55	MYO19_HUMAN	>sp|Q96H55|MYO19_HUMAN Unconventional myosin-XIX OS=Homo sapiens OX=9606 GN=MYO19 PE=1 SV=2	13	4.93912	0	3.35324	0.00178277	1.14304	0.260536	+	+
1.04839	1.79124	2.29704	3.89935	3.49036	4.47349	3.88823	2.92417	2.49715	O43795	MYO1B	O43795	MYO1B_HUMAN	>sp|O43795|MYO1B_HUMAN Unconventional myosin-Ib OS=Homo sapiens OX=9606 GN=MYO1B PE=1 SV=3	53	2.38323	0.00544505	1.49328	0.0291825	0.784468	0.346246	+	+
4.02924	4.9062	5.01576	6.5072	6.04432	7.0784	6.65282	5.80844	5.29269	O00159	MYO1C	O00159	MYO1C_HUMAN	>sp|O00159|MYO1C_HUMAN Unconventional myosin-Ic OS=Homo sapiens OX=9606 GN=MYO1C PE=1 SV=4	89	2.22591	0.00716381	1.48206	0.0300403	0.558434	0.46676	+	+
2.00398	2.35954	2.70387	4.94103	4.58575	5.39177	4.38053	4.26469	3.12688	Q12965	MYO1E	Q12965	MYO1E_HUMAN	>sp|Q12965|MYO1E_HUMAN Unconventional myosin-Ie OS=Homo sapiens OX=9606 GN=MYO1E PE=1 SV=2	69	3.27592	0.000965079	1.90476	0.0114801	1.06459	0.268705	+	+
-3.57632	-3.88197	-2.69088	3.54105	3.28352	4.7773	2.84331	2.84843	1.60131	O00160	MYO1F	O00160	MYO1F_HUMAN	>sp|O00160|MYO1F_HUMAN Unconventional myosin-If OS=Homo sapiens OX=9606 GN=MYO1F PE=1 SV=3	2	3.91956	0	3.65276	0.00131148	1.08877	0.247644	+	+
-0.15552	1.44712	1.2913	3.32247	2.90751	3.98656	2.81824	2.50932	1.5049	Q9Y4I1	MYO5A	Q9Y4I1	MYO5A_HUMAN	>sp|Q9Y4I1|MYO5A_HUMAN Unconventional myosin-Va OS=Homo sapiens OX=9606 GN=MYO5A PE=1 SV=2	84	2.18055	0.00761702	1.33042	0.0425404	1.04753	0.267537	+	+
-3.77995	-3.93453	-1.94523	-0.0860434	-0.731614	1.24206	0.335126	0.0134511	-0.233444	Q9ULV0	MYO5B	Q9ULV0	MYO5B_HUMAN	>sp|Q9ULV0|MYO5B_HUMAN Unconventional myosin-Vb OS=Homo sapiens OX=9606 GN=MYO5B PE=1 SV=3	8	2.05418	0.00863181	2.40756	0.0047979	0.0591186	0.939426	+	+
-1.59441	-0.646237	-0.281577	1.4225	1.20527	2.35813	2.15644	0.912897	0.237089	Q9NQX4	MYO5C	Q9NQX4	MYO5C_HUMAN	>sp|Q9NQX4|MYO5C_HUMAN Unconventional myosin-Vc OS=Homo sapiens OX=9606 GN=MYO5C PE=1 SV=2	27	2.34663	0.00615467	1.6288	0.0220033	0.349985	0.632174	+	+
-1.2821	-0.345911	0.120303	2.82417	2.43779	3.25929	3.1436	2.19463	1.88032	Q9UM54	MYO6	Q9UM54	MYO6_HUMAN	>sp|Q9UM54|MYO6_HUMAN Unconventional myosin-VI OS=Homo sapiens OX=9606 GN=MYO6 PE=1 SV=4	79	2.9664	0.00258275	2.48381	0.00464714	0.412224	0.602913	+	+
2.27444	2.35005	2.40133	1.67265	1.46883	1.02109	1.33702	0.988207	0.892696	Q9NZM1	MYOF	Q9NZM1	MYOF_HUMAN	>sp|Q9NZM1|MYOF_HUMAN Myoferlin OS=Homo sapiens OX=9606 GN=MYOF PE=1 SV=1	43	0.00178691	1	0.000178031	1	0.599519	0.51245	-	-
-0.00492191	0.0449181	0.121033	1.01753	0.697883	0.674787	0.0887718	-0.197805	-0.64376	Q86TC9	MYPN	Q86TC9	MYPN_HUMAN	>sp|Q86TC9|MYPN_HUMAN Myopalladin OS=Homo sapiens OX=9606 GN=MYPN PE=1 SV=2	8	2.80962	0.00294611	0.0534824	1	1.91966	0.148744	+	-
-4.01135	-2.64481	-3.69263	2.88545	2.36674	2.09176	3.50717	2.13263	2.84781	O15049	N4BP3	O15049	N4BP3_HUMAN	>sp|O15049|N4BP3_HUMAN NEDD4-binding protein 3 OS=Homo sapiens OX=9606 GN=N4BP3 PE=1 SV=3	2	3.92149	0	3.70656	0.00143713	0.343026	0.668528	+	+
2.55542	1.96609	2.35949	0.183205	0.0426054	-0.30016	0.132528	0.495593	0.307964	E9PAV3	NACA	E9PAV3	NACAM_HUMAN	>sp|E9PAV3|NACAM_HUMAN Nascent polypeptide-associated complex subunit alpha, muscle-specific form OS=Homo sapiens OX=9606 GN=NACA PE=1 SV=1	5	0.000108695	1	0.000132767	1	0.882698	0.405868	-	-
-0.765923	-1.55203	-0.892484	0.910298	0.68053	0.229726	1.61551	1.09113	0.0461893	Q96RE7	NACC1	Q96RE7	NACC1_HUMAN	>sp|Q96RE7|NACC1_HUMAN Nucleus accumbens-associated protein 1 OS=Homo sapiens OX=9606 GN=NACC1 PE=1 SV=1	8	2.52266	0.0048589	2.02377	0.00936049	0.244184	0.762832	+	+
1.22987	0.872709	1.04247	1.40135	1.3422	0.0696325	1.35842	2.10368	1.33376	Q4G0N4	NADK2	Q4G0N4	NAKD2_HUMAN	>sp|Q4G0N4|NAKD2_HUMAN NAD kinase 2, mitochondrial OS=Homo sapiens OX=9606 GN=NADK2 PE=1 SV=2	11	0.227865	0.979288	1.24433	0.053574	0.587084	0.447988	-	-
0.986922	0.79254	1.28408	0.208266	-0.00949192	1.03403	0.125654	0.350334	0.253581	P43490	NAMPT	P43490	NAMPT_HUMAN	>sp|P43490|NAMPT_HUMAN Nicotinamide phosphoribosyltransferase OS=Homo sapiens OX=9606 GN=NAMPT PE=1 SV=1	9	0.0349893	1	0.00168364	1	0.199018	0.825292	-	-
1.9403	2.17867	2.26801	1.00027	0.266704	-1.04343	1.01015	1.11869	1.63259	Q9NR45	NANS	Q9NR45	SIAS_HUMAN	>sp|Q9NR45|SIAS_HUMAN Sialic acid synthase OS=Homo sapiens OX=9606 GN=NANS PE=1 SV=2	7	0.0060086	1	0.00333984	1	0.874442	0.317294	-	-
2.99956	2.76059	3.1781	1.99994	1.72347	2.79271	1.95859	1.68747	0.698124	P55209	NAP1L1	P55209	NP1L1_HUMAN	>sp|P55209|NP1L1_HUMAN Nucleosome assembly protein 1-like 1 OS=Homo sapiens OX=9606 GN=NAP1L1 PE=1 SV=1	4	0.0172518	1	0.00412432	1	0.656109	0.408803	-	-
1.66834	1.58152	1.81997	0.275179	-0.280439	0.654306	0.0150585	0.209028	-0.586248	Q99733	NAP1L4	Q99733	NP1L4_HUMAN	>sp|Q99733|NP1L4_HUMAN Nucleosome assembly protein 1-like 4 OS=Homo sapiens OX=9606 GN=NAP1L4 PE=1 SV=1	8	0.00136176	1	0.000414869	1	0.393178	0.633765	-	-
1.56818	0.961831	1.45998	-0.868518	-0.840155	-3.19142	-1.10709	-0.688566	-1.90406	O43776	NARS1	O43776	SYNC_HUMAN	>sp|O43776|SYNC_HUMAN Asparagine--tRNA ligase, cytoplasmic OS=Homo sapiens OX=9606 GN=NARS1 PE=1 SV=1	2	0.00455222	1	0.000677171	1	0.177315	0.810088	-	-
2.90278	2.24333	2.46804	1.50274	1.21264	-0.445479	0.22533	1.17574	1.32628	P49321	NASP	P49321	NASP_HUMAN	>sp|P49321|NASP_HUMAN Nuclear autoantigenic sperm protein OS=Homo sapiens OX=9606 GN=NASP PE=1 SV=2	9	0.010768	1	0.00318213	1	0.0768894	0.914908	-	-
1.49384	1.65837	1.64653	1.92214	1.76852	2.28564	2.41847	1.92496	1.93946	Q9H0A0	NAT10	Q9H0A0	NAT10_HUMAN	>sp|Q9H0A0|NAT10_HUMAN RNA cytidine acetyltransferase OS=Homo sapiens OX=9606 GN=NAT10 PE=1 SV=2	26	1.43897	0.0353286	1.65653	0.0211765	0.17343	0.855804	+	+
-0.394129	-1.13388	-0.565289	-2.76414	-2.64557	-1.29799	-2.23928	-2.52219	-3.55998	Q15021	NCAPD2	Q15021	CND1_HUMAN	>sp|Q15021|CND1_HUMAN Condensin complex subunit 1 OS=Homo sapiens OX=9606 GN=NCAPD2 PE=1 SV=3	3	0.00917145	1	0.00260716	1	0.363123	0.62491	-	-
-0.334949	-0.0948706	-0.527679	-1.31214	-1.68499	-1.19972	-1.49246	-2.01468	-2.01536	Q9BPX3	NCAPG	Q9BPX3	CND3_HUMAN	>sp|Q9BPX3|CND3_HUMAN Condensin complex subunit 3 OS=Homo sapiens OX=9606 GN=NCAPG PE=1 SV=1	3	0.00108544	1	0.000453079	1	0.905555	0.369895	-	-
-2.23179	-1.5772	-1.32381	-1.46003	-2.16787	-0.725994	-1.92545	-2.56681	-4.58882	Q86XI2	NCAPG2	Q86XI2	CNDG2_HUMAN	>sp|Q86XI2|CNDG2_HUMAN Condensin-2 complex subunit G2 OS=Homo sapiens OX=9606 GN=NCAPG2 PE=1 SV=1	2	0.502649	0.617067	0.0445889	1	0.806031	0.324297	-	-
-0.699227	0.522492	-0.452486	0.414411	0.479662	0.197187	1.09155	0.898702	0.840079	Q15003	NCAPH	Q15003	CND2_HUMAN	>sp|Q15003|CND2_HUMAN Condensin complex subunit 2 OS=Homo sapiens OX=9606 GN=NCAPH PE=1 SV=3	3	0.982362	0.126288	1.71225	0.0190537	2.14758	0.175633	-	+
-0.0459957	-0.217898	-0.168776	0.0571737	-0.319731	0.248944	0.226671	-0.162469	-0.514789	Q09161	NCBP1	Q09161	NCBP1_HUMAN	>sp|Q09161|NCBP1_HUMAN Nuclear cap-binding protein subunit 1 OS=Homo sapiens OX=9606 GN=NCBP1 PE=1 SV=1	8	0.630126	0.42456	0.292283	0.898726	0.207498	0.827179	-	-
-2.4135	-3.82235	-2.09526	-0.0270166	1.98194	-1.07461	0.652594	2.16434	2.95348	Q6ZVX7	NCCRP1	Q6ZVX7	FBX50_HUMAN	>sp|Q6ZVX7|FBX50_HUMAN F-box only protein 50 OS=Homo sapiens OX=9606 GN=NCCRP1 PE=1 SV=1	8	1.67664	0.0206376	2.56711	0.00373214	0.657405	0.374127	+	+
-1.42464	-1.56158	-1.40706	-3.22111	-3.12413	-1.84715	-3.2094	-2.76504	-3.5923	Q9Y2A7	NCKAP1	Q9Y2A7	NCKP1_HUMAN	>sp|Q9Y2A7|NCKP1_HUMAN Nck-associated protein 1 OS=Homo sapiens OX=9606 GN=NCKAP1 PE=1 SV=1	5	0.010264	1	0.000459182	1	0.382965	0.617782	-	-
5.92248	5.09929	5.43524	5.07206	4.89193	4.51023	5.48612	5.1415	5.79499	P19338	NCL	P19338	NUCL_HUMAN	>sp|P19338|NUCL_HUMAN Nucleolin OS=Homo sapiens OX=9606 GN=NCL PE=1 SV=3	46	0.018959	1	0.288942	0.901842	1.21527	0.270133	-	-
0.047924	-0.15176	-0.140313	-0.401917	-0.825835	0.423384	-1.10666	-0.927711	-0.575406	Q969V3	NCLN	Q969V3	NCLN_HUMAN	>sp|Q969V3|NCLN_HUMAN Nicalin OS=Homo sapiens OX=9606 GN=NCLN PE=1 SV=2	5	0.168268	1	0.00207612	1	0.686979	0.408442	-	-
-0.0746183	-0.0737047	0.0491705	1.23929	1.02161	0.829926	0.733971	1.18974	0.543856	Q9Y6Q9	NCOA3	Q9Y6Q9	NCOA3_HUMAN	>sp|Q9Y6Q9|NCOA3_HUMAN Nuclear receptor coactivator 3 OS=Homo sapiens OX=9606 GN=NCOA3 PE=1 SV=1	28	3.27829	0.000971246	2.22139	0.0069931	0.388876	0.690239	+	+
-2.20373	-2.47321	-2.49062	-0.646466	-0.943093	-0.479874	-0.105164	-0.267853	-0.0802221	Q14686	NCOA6	Q14686	NCOA6_HUMAN	>sp|Q14686|NCOA6_HUMAN Nuclear receptor coactivator 6 OS=Homo sapiens OX=9606 GN=NCOA6 PE=1 SV=3	3	3.6087	0	4.76488	0.00354286	1.66126	0.226943	+	+
-1.64632	-1.96121	-1.12343	-0.833351	-1.82565	-0.185206	-0.646963	-2.673	-2.70761	O75376	NCOR1	O75376	NCOR1_HUMAN	>sp|O75376|NCOR1_HUMAN Nuclear receptor corepressor 1 OS=Homo sapiens OX=9606 GN=NCOR1 PE=1 SV=2	3	0.815718	0.221298	0.149511	1	0.567008	0.433747	-	-
-2.80454	-2.75532	-2.62157	-1.18791	-1.1374	-0.103683	-0.913045	-1.01282	-1.95574	Q9Y618	NCOR2	Q9Y618	NCOR2_HUMAN	>sp|Q9Y618|NCOR2_HUMAN Nuclear receptor corepressor 2 OS=Homo sapiens OX=9606 GN=NCOR2 PE=1 SV=3	8	2.53521	0.00484472	2.18441	0.00710962	0.426493	0.583917	+	+
0.167036	0.181002	0.0771656	-0.93352	-0.856411	-0.739511	-0.776935	-0.0715785	0.44105	Q92542	NCSTN	Q92542	NICA_HUMAN	>sp|Q92542|NICA_HUMAN Nicastrin OS=Homo sapiens OX=9606 GN=NCSTN PE=1 SV=2	3	2.41761e-05	1	0.118469	1	0.924335	0.32864	-	-
-1.5463	-0.938744	-1.31612	0.526411	0.273992	0.711497	0.156505	0.223129	0.601903	O95299	NDUFA10	O95299	NDUAA_HUMAN	>sp|O95299|NDUAA_HUMAN NADH dehydrogenase [ubiquinone] 1 alpha subcomplex subunit 10, mitochondrial OS=Homo sapiens OX=9606 GN=NDUFA10 PE=1 SV=1	2	3.20606	0.00157612	2.98032	0.00284018	0.397832	0.706192	+	+
0.235026	-0.618973	0.274326	-0.732254	-1.70657	0.570591	-1.29872	-1.70541	-0.445905	Q9P0J0	NDUFA13	Q9P0J0	NDUAD_HUMAN	>sp|Q9P0J0|NDUAD_HUMAN NADH dehydrogenase [ubiquinone] 1 alpha subcomplex subunit 13 OS=Homo sapiens OX=9606 GN=NDUFA13 PE=1 SV=3	2	0.114046	1	0.0172062	1	0.28035	0.705029	-	-
0.871788	0.899327	1.19386	2.32662	1.64117	2.70695	2.97092	2.04378	2.31385	O00483	NDUFA4	O00483	NDUA4_HUMAN	>sp|O00483|NDUA4_HUMAN Cytochrome c oxidase subunit NDUFA4 OS=Homo sapiens OX=9606 GN=NDUFA4 PE=1 SV=1	3	2.00685	0.00966102	2.41045	0.0048042	0.202019	0.808768	+	+
0.874333	-0.402808	0.624834	-0.219385	-0.622889	0.388759	-0.559229	-0.784123	-0.607377	Q16718	NDUFA5	Q16718	NDUA5_HUMAN	>sp|Q16718|NDUA5_HUMAN NADH dehydrogenase [ubiquinone] 1 alpha subcomplex subunit 5 OS=Homo sapiens OX=9606 GN=NDUFA5 PE=1 SV=3	3	0.0836491	1	0.0138195	1	0.76041	0.400049	-	-
0.137766	-0.611864	-0.35885	-1.03229	-0.685724	-0.10121	-1.36631	-1.1545	-0.63381	P51970	NDUFA8	P51970	NDUA8_HUMAN	>sp|P51970|NDUA8_HUMAN NADH dehydrogenase [ubiquinone] 1 alpha subcomplex subunit 8 OS=Homo sapiens OX=9606 GN=NDUFA8 PE=1 SV=3	4	0.0970159	1	0.0147489	1	0.568401	0.489138	-	-
1.37612	1.11186	1.43409	2.38942	1.72933	3.19425	1.15413	1.23817	0.511531	Q16795	NDUFA9	Q16795	NDUA9_HUMAN	>sp|Q16795|NDUA9_HUMAN NADH dehydrogenase [ubiquinone] 1 alpha subcomplex subunit 9, mitochondrial OS=Homo sapiens OX=9606 GN=NDUFA9 PE=1 SV=2	14	1.52173	0.0284915	0.0570304	1	1.42024	0.201943	+	-
-2.36004	-2.82763	-3.85513	1.00676	0.699981	0.162586	0.897022	0.596538	0.773818	O14561	NDUFAB1	O14561	ACPM_HUMAN	>sp|O14561|ACPM_HUMAN Acyl carrier protein, mitochondrial OS=Homo sapiens OX=9606 GN=NDUFAB1 PE=1 SV=3	2	3.00408	0.0025561	3.25522	0.00232215	0.194652	0.837931	+	+
-0.548158	-0.839005	-0.321842	-0.306674	-0.652149	-0.973601	-1.30051	-0.380744	-0.78506	O96000	NDUFB10	O96000	NDUBA_HUMAN	>sp|O96000|NDUBA_HUMAN NADH dehydrogenase [ubiquinone] 1 beta subcomplex subunit 10 OS=Homo sapiens OX=9606 GN=NDUFB10 PE=1 SV=3	2	0.213011	1	0.112066	1	0.209873	0.811684	-	-
0.619346	0.220704	0.148391	0.915999	0.514753	0.615011	0.00127411	0.451416	0.478277	Q9NX14	NDUFB11	Q9NX14	NDUBB_HUMAN	>sp|Q9NX14|NDUBB_HUMAN NADH dehydrogenase [ubiquinone] 1 beta subcomplex subunit 11, mitochondrial OS=Homo sapiens OX=9606 GN=NDUFB11 PE=1 SV=1	2	1.16527	0.0706713	0.272729	0.923342	0.882499	0.395522	-	-
-0.473385	-0.447397	-0.360211	-0.541193	-0.824946	0.499558	-0.724129	-0.699881	-0.635674	O95168	NDUFB4	O95168	NDUB4_HUMAN	>sp|O95168|NDUB4_HUMAN NADH dehydrogenase [ubiquinone] 1 beta subcomplex subunit 4 OS=Homo sapiens OX=9606 GN=NDUFB4 PE=1 SV=3	2	0.426163	0.719763	0.000840822	1	0.420092	0.604127	-	-
-1.3039	-1.04763	-1.07022	-0.670689	-0.459274	-0.72753	-0.62079	-0.909976	-0.633583	Q9Y6M9	NDUFB9	Q9Y6M9	NDUB9_HUMAN	>sp|Q9Y6M9|NDUB9_HUMAN NADH dehydrogenase [ubiquinone] 1 beta subcomplex subunit 9 OS=Homo sapiens OX=9606 GN=NDUFB9 PE=1 SV=3	2	2.26978	0.00673207	1.84704	0.0130377	0.338881	0.796179	+	+
-0.672304	-0.420363	-0.412385	-0.123148	0.0865469	-0.666426	-0.0982447	-0.331212	0.194664	P28331	NDUFS1	P28331	NDUS1_HUMAN	>sp|P28331|NDUS1_HUMAN NADH-ubiquinone oxidoreductase 75 kDa subunit, mitochondrial OS=Homo sapiens OX=9606 GN=NDUFS1 PE=1 SV=3	4	0.78541	0.245201	1.44257	0.0330533	0.225035	0.809318	-	+
1.72001	1.57905	1.75194	3.84238	3.80517	4.61385	3.78521	3.60954	3.15673	O75306	NDUFS2	O75306	NDUS2_HUMAN	>sp|O75306|NDUS2_HUMAN NADH dehydrogenase [ubiquinone] iron-sulfur protein 2, mitochondrial OS=Homo sapiens OX=9606 GN=NDUFS2 PE=1 SV=2	7	3.36343	0.000444444	3.45134	0.0014728	0.816212	0.369848	+	+
0.915084	0.889853	1.13698	0.908986	0.634364	1.17884	0.604864	0.657077	0.831551	O75489	NDUFS3	O75489	NDUS3_HUMAN	>sp|O75489|NDUS3_HUMAN NADH dehydrogenase [ubiquinone] iron-sulfur protein 3, mitochondrial OS=Homo sapiens OX=9606 GN=NDUFS3 PE=1 SV=1	7	0.18648	1	0.0117386	1	0.539494	0.610358	-	-
0.673276	0.366016	0.827147	-0.206113	-0.62149	-1.32454	-0.655244	0.360527	-0.0103197	O43920	NDUFS5	O43920	NDUS5_HUMAN	>sp|O43920|NDUS5_HUMAN NADH dehydrogenase [ubiquinone] iron-sulfur protein 5 OS=Homo sapiens OX=9606 GN=NDUFS5 PE=1 SV=3	2	0.00420417	1	0.0201684	1	0.628387	0.434465	-	-
-0.657664	-1.27572	-0.452323	-0.753175	0.11511	-0.100172	-0.596713	-1.54347	-1.18812	O00217	NDUFS8	O00217	NDUS8_HUMAN	>sp|O00217|NDUS8_HUMAN NADH dehydrogenase [ubiquinone] iron-sulfur protein 8, mitochondrial OS=Homo sapiens OX=9606 GN=NDUFS8 PE=1 SV=1	2	0.996684	0.121249	0.109159	1	1.06786	0.285295	-	-
-3.76685	-3.2121	-3.72051	-4.00706	-3.82707	-1.47336	-4.54996	-4.51793	-4.15651	Q8TDX7	NEK7	Q8TDX7	NEK7_HUMAN	>sp|Q8TDX7|NEK7_HUMAN Serine/threonine-protein kinase Nek7 OS=Homo sapiens OX=9606 GN=NEK7 PE=1 SV=1	2	0.640519	0.408545	0.00534276	1	0.723375	0.34752	-	-
-1.01562	-1.67982	-1.07632	-2.4867	-2.48851	-1.45054	-2.1194	-2.31975	-1.99936	Q9H3P2	NELFA	Q9H3P2	NELFA_HUMAN	>sp|Q9H3P2|NELFA_HUMAN Negative elongation factor A OS=Homo sapiens OX=9606 GN=NELFA PE=1 SV=3	2	0.0210397	1	0.00403858	1	0.00388647	0.995941	-	-
1.03366	-3.31814	0.67049	-0.916229	-1.30763	-3.37729	-1.02937	-0.696682	-0.804472	P18615	NELFE	P18615	NELFE_HUMAN	>sp|P18615|NELFE_HUMAN Negative elongation factor E OS=Homo sapiens OX=9606 GN=NELFE PE=1 SV=3	2	0.211629	1	0.235692	0.979072	0.594488	0.418549	-	-
-3.48	-2.47864	-4.30244	-0.631411	-0.67211	-1.18973	-0.240833	-0.959784	-0.895463	P48681	NES	P48681	NEST_HUMAN	>sp|P48681|NEST_HUMAN Nestin OS=Homo sapiens OX=9606 GN=NES PE=1 SV=2	2	2.31524	0.00629389	2.34239	0.00611264	0.17173	0.849459	+	+
-0.280373	0.11559	0.53439	2.25114	1.81835	1.19572	2.17742	0.547997	1.49514	Q0ZGT2	NEXN	Q0ZGT2	NEXN_HUMAN	>sp|Q0ZGT2|NEXN_HUMAN Nexilin OS=Homo sapiens OX=9606 GN=NEXN PE=1 SV=1	16	2.17325	0.00757227	1.44486	0.0328682	0.244308	0.757567	+	+
-1.46854	-1.89873	-1.09222	-1.15315	-1.3673	-1.09462	-0.33919	-2.30385	-3.68502	P35240	NF2	P35240	MERL_HUMAN	>sp|P35240|MERL_HUMAN Merlin OS=Homo sapiens OX=9606 GN=NF2 PE=1 SV=1	2	0.797808	0.234597	0.372507	0.796691	0.391646	0.576623	-	-
-0.201155	-0.632083	0.00968075	1.20239	0.836817	1.15753	1.27549	0.699283	0.487091	Q12857	NFIA	Q12857	NFIA_HUMAN	>sp|Q12857|NFIA_HUMAN Nuclear factor 1 A-type OS=Homo sapiens OX=9606 GN=NFIA PE=1 SV=2	7	2.72751	0.0031633	1.95449	0.0107395	0.394693	0.668783	+	+
-1.3116	-1.94243	-2.7569	-1.00138	-0.742194	-0.827266	-0.0514975	0.00218725	-0.17016	O00712	NFIB	O00712	NFIB_HUMAN	>sp|O00712|NFIB_HUMAN Nuclear factor 1 B-type OS=Homo sapiens OX=9606 GN=NFIB PE=1 SV=2	2	1.56634	0.0266434	2.29339	0.00656136	2.98759	0.0741887	+	+
-0.973524	-1.09478	-1.23232	-0.833534	-1.71007	-3.3146	-0.509482	-0.336744	-1.10989	P08651	NFIC	P08651	NFIC_HUMAN	>sp|P08651|NFIC_HUMAN Nuclear factor 1 C-type OS=Homo sapiens OX=9606 GN=NFIC PE=1 SV=2	3	0.170405	1	1.14725	0.0722788	0.786304	0.338857	-	-
-0.754242	-0.839537	-0.559838	-1.32423	-1.91447	-0.640582	-1.19627	-2.06518	-2.20691	Q00653	NFKB2	Q00653	NFKB2_HUMAN	>sp|Q00653|NFKB2_HUMAN Nuclear factor NF-kappa-B p100 subunit OS=Homo sapiens OX=9606 GN=NFKB2 PE=1 SV=4	6	0.0462426	1	0.00605735	1	0.473418	0.537785	-	-
-1.11058	-0.925383	-0.691821	-1.02285	-1.28186	-1.28792	-1.63565	-1.14484	-1.14414	Q9Y697	NFS1	Q9Y697	NFS1_HUMAN	>sp|Q9Y697|NFS1_HUMAN Cysteine desulfurase, mitochondrial OS=Homo sapiens OX=9606 GN=NFS1 PE=1 SV=3	2	0.0282175	1	0.0272709	1	0.2343	0.82636	-	-
-2.13213	-3.0535	-2.30447	-0.560942	-0.728252	-0.417319	-1.1162	-1.14217	-0.942647	Q6ZNB6	NFXL1	Q6ZNB6	NFXL1_HUMAN	>sp|Q6ZNB6|NFXL1_HUMAN NF-X1-type zinc finger protein NFXL1 OS=Homo sapiens OX=9606 GN=NFXL1 PE=1 SV=2	3	2.83935	0.00257025	2.40668	0.00479161	1.98178	0.222958	+	+
-1.8414	-2.72512	-1.88937	-0.352664	-1.09167	-0.715445	-0.417523	-1.01133	-1.11473	Q9NX24	NHP2	Q9NX24	NHP2_HUMAN	>sp|Q9NX24|NHP2_HUMAN H/ACA ribonucleoprotein complex subunit 2 OS=Homo sapiens OX=9606 GN=NHP2 PE=1 SV=1	2	2.09529	0.00809767	1.95308	0.010729	0.157423	0.856126	+	+
-2.92114	-3.5006	-4.17342	-4.72808	-5.08788	-1.95393	-2.06933	-3.00158	-2.15197	Q6T4R5	NHS	Q6T4R5	NHS_HUMAN	>sp|Q6T4R5|NHS_HUMAN Nance-Horan syndrome protein OS=Homo sapiens OX=9606 GN=NHS PE=1 SV=2	2	0.357934	0.807483	1.4289	0.0340303	0.664401	0.374075	-	+
-0.0869331	-0.0687351	-0.0515108	1.33602	1.48314	2.58379	-0.0885	1.11498	0.0155859	Q96TA1	NIBAN2	Q96TA1	NIBA2_HUMAN	>sp|Q96TA1|NIBA2_HUMAN Protein Niban 2 OS=Homo sapiens OX=9606 GN=NIBAN2 PE=1 SV=3	4	2.34766	0.00617112	0.769018	0.249593	1.23965	0.226956	+	-
-0.221958	-0.296679	-0.154847	0.379226	0.0892239	0.112476	0.998516	0.188988	0.859296	Q9BYG3	NIFK	Q9BYG3	MK67I_HUMAN	>sp|Q9BYG3|MK67I_HUMAN MKI67 FHA domain-interacting nucleolar phosphoprotein OS=Homo sapiens OX=9606 GN=NIFK PE=1 SV=1	9	2.13396	0.00782668	1.93647	0.0111713	0.851324	0.372889	+	+
2.82895	2.60309	2.81881	2.68821	2.5197	1.43793	3.26321	3.11565	2.91336	Q6KC79	NIPBL	Q6KC79	NIPBL_HUMAN	>sp|Q6KC79|NIPBL_HUMAN Nipped-B-like protein OS=Homo sapiens OX=9606 GN=NIPBL PE=1 SV=2	60	0.0581467	1	1.59905	0.0230261	1.02351	0.286345	-	+
-0.0438757	-0.42915	0.0524521	-0.305555	-0.431644	-0.145612	-0.590175	-0.803767	-0.635641	Q9BPW8	NIPSNAP1	Q9BPW8	NIPS1_HUMAN	>sp|Q9BPW8|NIPS1_HUMAN Protein NipSnap homolog 1 OS=Homo sapiens OX=9606 GN=NIPSNAP1 PE=1 SV=1	4	0.100458	1	0.00633837	1	1.65567	0.267943	-	-
-2.87572	-3.0613	-3.44374	-0.96126	-0.964364	-0.738349	-0.330477	-1.12011	-1.3011	O15226	NKRF	O15226	NKRF_HUMAN	>sp|O15226|NKRF_HUMAN NF-kappa-B-repressing factor OS=Homo sapiens OX=9606 GN=NKRF PE=1 SV=2	7	3.89047	0	2.83184	0.00272968	0.0320952	0.975324	+	+
1.26528	0.608799	1.17046	1.52037	1.45294	0.152784	1.4228	1.98493	1.76149	P15531	NME1	P15531	NDKA_HUMAN	>sp|P15531|NDKA_HUMAN Nucleoside diphosphate kinase A OS=Homo sapiens OX=9606 GN=NME1 PE=1 SV=1	8	0.319478	0.856972	1.56908	0.0249216	0.649337	0.414792	-	+
-2.6192	-2.40071	-2.91665	-0.0455084	-0.242131	-1.52077	-0.418662	0.905632	0.210863	O60361	NME2P1	O60361	NDK8_HUMAN	>sp|O60361|NDK8_HUMAN Putative nucleoside diphosphate kinase OS=Homo sapiens OX=9606 GN=NME2P1 PE=5 SV=1	4	2.16539	0.00795794	2.96225	0.00276444	0.626523	0.415259	+	+
-3.40586	-3.39173	-3.01135	-3.05383	-2.68227	-2.41481	-2.29929	-2.6548	-3.24908	Q9HAN9	NMNAT1	Q9HAN9	NMNA1_HUMAN	>sp|Q9HAN9|NMNA1_HUMAN Nicotinamide/nicotinic acid mononucleotide adenylyltransferase 1 OS=Homo sapiens OX=9606 GN=NMNAT1 PE=1 SV=1	2	1.45164	0.0344598	1.11111	0.0809792	0.0173549	0.983878	+	-
0.0503492	0.508178	0.17817	-0.921069	-1.14599	-0.533873	-0.946252	-0.581715	-1.7368	Q9ULX3	NOB1	Q9ULX3	NOB1_HUMAN	>sp|Q9ULX3|NOB1_HUMAN RNA-binding protein NOB1 OS=Homo sapiens OX=9606 GN=NOB1 PE=1 SV=1	4	0.00169113	1	0.00482806	1	0.224617	0.795816	-	-
-1.36751	-1.16968	-0.756701	0.703984	1.28491	1.89064	1.29178	0.709432	1.05418	Q9H6R4	NOL6	Q9H6R4	NOL6_HUMAN	>sp|Q9H6R4|NOL6_HUMAN Nucleolar protein 6 OS=Homo sapiens OX=9606 GN=NOL6 PE=1 SV=2	3	2.75889	0.00301901	3.29366	0.00182578	0.29086	0.735052	+	+
0.0795336	-0.0580254	0.151616	-0.131673	-0.892614	-0.18437	0.273837	-0.489101	-0.186918	Q9UMY1	NOL7	Q9UMY1	NOL7_HUMAN	>sp|Q9UMY1|NOL7_HUMAN Nucleolar protein 7 OS=Homo sapiens OX=9606 GN=NOL7 PE=1 SV=2	2	0.0321481	1	0.111159	1	0.335404	0.698703	-	-
1.87055	1.62859	1.89829	1.82473	1.5617	2.17088	1.19271	1.3556	1.14265	Q14978	NOLC1	Q14978	NOLC1_HUMAN	>sp|Q14978|NOLC1_HUMAN Nucleolar and coiled-body phosphoprotein 1 OS=Homo sapiens OX=9606 GN=NOLC1 PE=1 SV=2	14	0.398351	0.756587	0.00131362	1	1.52937	0.229921	-	-
0.873875	0.513018	0.645236	-0.507	-0.760296	0.0923309	-0.665632	-0.38977	-0.168949	Q15155	NOMO1	Q15155	NOMO1_HUMAN	>sp|Q15155|NOMO1_HUMAN Nodal modulator 1 OS=Homo sapiens OX=9606 GN=NOMO1 PE=1 SV=5	8	0.00381579	1	0.000798136	1	0.0188308	0.984431	-	-
4.60406	4.44629	4.71831	6.86445	6.64249	5.82641	6.75096	7.37837	6.68486	Q15233	NONO	Q15233	NONO_HUMAN	>sp|Q15233|NONO_HUMAN Non-POU domain-containing octamer-binding protein OS=Homo sapiens OX=9606 GN=NONO PE=1 SV=4	86	2.63124	0.00425719	3.55289	0.00135814	0.569685	0.48367	+	+
-1.33937	-0.909679	-0.83262	-2.03416	-4.02759	-1.4947	-1.53791	-4.89825	-1.99597	P78316	NOP14	P78316	NOP14_HUMAN	>sp|P78316|NOP14_HUMAN Nucleolar protein 14 OS=Homo sapiens OX=9606 GN=NOP14 PE=1 SV=3	2	0.0293463	1	0.0151857	1	0.078918	0.906612	-	-
-1.00352	-1.01636	-1.06652	0.113426	-0.223871	-0.156201	0.332483	-0.0663047	-0.137792	Q9Y3C1	NOP16	Q9Y3C1	NOP16_HUMAN	>sp|Q9Y3C1|NOP16_HUMAN Nucleolar protein 16 OS=Homo sapiens OX=9606 GN=NOP16 PE=1 SV=2	5	3.36895	0.000447552	3.02009	0.00263158	0.298755	0.784967	+	+
1.15575	0.872753	1.26491	0.758691	0.657359	0.613634	1.67933	0.909419	0.732544	P46087	NOP2	P46087	NOP2_HUMAN	>sp|P46087|NOP2_HUMAN Probable 28S rRNA (cytosine(4447)-C(5))-methyltransferase OS=Homo sapiens OX=9606 GN=NOP2 PE=1 SV=2	15	0.0060565	1	0.310802	0.872809	0.664193	0.448619	-	-
-1.65721	-2.41162	-1.30587	-2.12312	-2.71968	-1.36849	-0.421915	-1.7436	-2.11921	O00567	NOP56	O00567	NOP56_HUMAN	>sp|O00567|NOP56_HUMAN Nucleolar protein 56 OS=Homo sapiens OX=9606 GN=NOP56 PE=1 SV=4	6	0.158962	1	0.535268	0.562664	0.424033	0.566661	-	-
-1.22003	-0.549066	-0.635346	-1.05468	-1.06178	-0.555357	0.0521536	-0.433173	-0.670065	Q9Y2X3	NOP58	Q9Y2X3	NOP58_HUMAN	>sp|Q9Y2X3|NOP58_HUMAN Nucleolar protein 58 OS=Homo sapiens OX=9606 GN=NOP58 PE=1 SV=1	7	0.206661	1	0.986613	0.119223	0.932956	0.344231	-	-
-1.69112	-1.69689	-1.29478	-1.85068	-2.38284	-1.05195	-2.36142	-2.92041	-3.08603	Q9Y314	NOSIP	Q9Y314	NOSIP_HUMAN	>sp|Q9Y314|NOSIP_HUMAN Nitric oxide synthase-interacting protein OS=Homo sapiens OX=9606 GN=NOSIP PE=1 SV=1	2	0.170387	1	0.00189595	1	1.08659	0.265205	-	-
0.623798	0.352073	0.490823	-0.691431	-0.608149	-0.383452	-0.267645	-0.0812888	0.342119	P55786	NPEPPS	P55786	PSA_HUMAN	>sp|P55786|PSA_HUMAN Puromycin-sensitive aminopeptidase OS=Homo sapiens OX=9606 GN=NPEPPS PE=1 SV=2	12	0.000210124	1	0.0147974	1	1.29338	0.270183	-	-
0.526338	0.448542	0.353175	-0.290416	-0.607694	-1.1474	-0.201335	0.154982	0.200067	Q8TAT6	NPLOC4	Q8TAT6	NPL4_HUMAN	>sp|Q8TAT6|NPL4_HUMAN Nuclear protein localization protein 4 homolog OS=Homo sapiens OX=9606 GN=NPLOC4 PE=1 SV=3	3	0.00253053	1	0.0100047	1	1.22754	0.260783	-	-
6.12751	5.38781	5.61023	6.03126	5.76405	5.94835	6.21283	5.65261	6.15997	P06748	NPM1	P06748	NPM_HUMAN	>sp|P06748|NPM_HUMAN Nucleophosmin OS=Homo sapiens OX=9606 GN=NPM1 PE=1 SV=2	28	0.671287	0.366457	0.758893	0.259068	0.18332	0.856468	-	-
-0.0671024	-1.48914	-0.441046	0.121482	-0.468908	-0.423308	0.51327	-0.319703	-0.124376	O75607	NPM3	O75607	NPM3_HUMAN	>sp|O75607|NPM3_HUMAN Nucleoplasmin-3 OS=Homo sapiens OX=9606 GN=NPM3 PE=1 SV=3	4	0.667784	0.371258	0.928219	0.143924	0.372304	0.668539	-	-
-2.8426	-3.55913	-2.72689	-0.117602	-0.323437	-0.916515	-0.263727	-0.25499	-2.05051	Q92570	NR4A3	Q92570	NR4A3_HUMAN	>sp|Q92570|NR4A3_HUMAN Nuclear receptor subfamily 4 group A member 3 OS=Homo sapiens OX=9606 GN=NR4A3 PE=1 SV=3	2	3.03394	0.00193451	1.84795	0.0130092	0.248592	0.748457	+	+
0.198709	0.325924	0.346562	0.374445	0.547652	-0.321691	0.658922	0.887018	1.00806	P01111	NRAS	P01111	RASN_HUMAN	>sp|P01111|RASN_HUMAN GTPase NRas OS=Homo sapiens OX=9606 GN=NRAS PE=1 SV=1	3	0.205735	1	2.42483	0.00484238	1.07519	0.299376	-	+
1.14528	0.922083	1.00743	-1.04248	-1.08206	-1.30023	-1.57185	-1.27059	-0.69112	Q15738	NSDHL	Q15738	NSDHL_HUMAN	>sp|Q15738|NSDHL_HUMAN Sterol-4-alpha-carboxylate 3-dehydrogenase, decarboxylating OS=Homo sapiens OX=9606 GN=NSDHL PE=1 SV=2	2	6.60707e-06	1	0.000253892	1	0.045827	0.960995	-	-
1.14476	0.613706	0.982093	-0.994107	-0.929717	-0.703876	-0.538627	-1.11404	-0.521721	P46459	NSF	P46459	NSF_HUMAN	>sp|P46459|NSF_HUMAN Vesicle-fusing ATPase OS=Homo sapiens OX=9606 GN=NSF PE=1 SV=3	6	0.000125029	1	0.00061068	1	0.285312	0.780464	-	-
3.63703	3.30263	3.71516	2.9853	2.79065	3.24738	2.96684	2.91831	2.76042	Q08J23	NSUN2	Q08J23	NSUN2_HUMAN	>sp|Q08J23|NSUN2_HUMAN RNA cytosine C(5)-methyltransferase NSUN2 OS=Homo sapiens OX=9606 GN=NSUN2 PE=1 SV=2	51	0.0090225	1	0.00195379	1	0.358688	0.765825	-	-
-0.283709	-0.0645933	0.0356073	-1.10573	-1.13138	-0.977416	-1.26199	-1.17682	-1.47019	Q96P11	NSUN5	Q96P11	NSUN5_HUMAN	>sp|Q96P11|NSUN5_HUMAN 28S rRNA (cytosine-C(5))-methyltransferase OS=Homo sapiens OX=9606 GN=NSUN5 PE=1 SV=2	6	0.000171468	1	0.000159065	1	1.09613	0.425856	-	-
-1.02127	-0.810503	-0.539145	0.376937	0.0169821	1.06433	0.828288	0.136402	0.179949	Q9BSD7	NTPCR	Q9BSD7	NTPCR_HUMAN	>sp|Q9BSD7|NTPCR_HUMAN Cancer-related nucleoside-triphosphatase OS=Homo sapiens OX=9606 GN=NTPCR PE=1 SV=1	7	2.01341	0.00950213	2.24809	0.00670892	0.0985988	0.899687	+	+
0.0168562	-1.16171	-0.248605	-2.19228	-0.639501	-2.68218	-1.1706	0.495007	-1.24317	Q02818	NUCB1	Q02818	NUCB1_HUMAN	>sp|Q02818|NUCB1_HUMAN Nucleobindin-1 OS=Homo sapiens OX=9606 GN=NUCB1 PE=1 SV=4	3	0.0676968	1	0.224351	0.997013	0.646501	0.388345	-	-
0.108591	-0.574382	-0.32673	-1.96568	-1.34948	-3.91435	-1.87168	-0.823702	-0.64368	Q9H1E3	NUCKS1	Q9H1E3	NUCKS_HUMAN	>sp|Q9H1E3|NUCKS_HUMAN Nuclear ubiquitous casein and cyclin-dependent kinase substrate 1 OS=Homo sapiens OX=9606 GN=NUCKS1 PE=1 SV=1	3	0.00597908	1	0.0270425	1	0.683646	0.369738	-	-
2.13329	1.90904	2.31924	0.909155	0.667261	0.963342	0.411638	1.38377	0.563787	Q9Y266	NUDC	Q9Y266	NUDC_HUMAN	>sp|Q9Y266|NUDC_HUMAN Nuclear migration protein nudC OS=Homo sapiens OX=9606 GN=NUDC PE=1 SV=1	6	0.000225944	1	0.00320254	1	0.066553	0.940069	-	-
1.95563	1.3064	1.11112	1.85516	1.62142	-0.553831	2.87267	2.54261	1.7248	Q8WVJ2	NUDCD2	Q8WVJ2	NUDC2_HUMAN	>sp|Q8WVJ2|NUDC2_HUMAN NudC domain-containing protein 2 OS=Homo sapiens OX=9606 GN=NUDCD2 PE=1 SV=1	4	0.149355	1	1.31695	0.0440522	0.771275	0.341139	-	+
1.54468	1.78282	1.95323	1.46813	1.40567	-0.729762	1.36965	1.85674	1.6231	O43809	NUDT21	O43809	CPSF5_HUMAN	>sp|O43809|CPSF5_HUMAN Cleavage and polyadenylation specificity factor subunit 5 OS=Homo sapiens OX=9606 GN=NUDT21 PE=1 SV=1	11	0.0521817	1	0.118644	1	0.541086	0.457078	-	-
-0.379296	-1.44035	-0.832185	-2.33011	-0.919713	-3.39555	-2.11427	-0.677866	0.0276184	Q9UKK9	NUDT5	Q9UKK9	NUDT5_HUMAN	>sp|Q9UKK9|NUDT5_HUMAN ADP-sugar pyrophosphatase OS=Homo sapiens OX=9606 GN=NUDT5 PE=1 SV=1	4	0.0369533	1	0.283932	0.909482	0.607569	0.402128	-	-
0.856697	-0.750985	0.578166	1.00796	0.914126	0.984048	0.583596	1.08729	0.448831	Q7Z417	NUFIP2	Q7Z417	NUFP2_HUMAN	>sp|Q7Z417|NUFP2_HUMAN Nuclear fragile X mental retardation-interacting protein 2 OS=Homo sapiens OX=9606 GN=NUFIP2 PE=1 SV=1	11	0.978324	0.12779	0.678036	0.350427	0.597368	0.5505	-	-
-2.41519	-2.45619	-2.33865	-4.6884	-4.24609	-4.31211	-2.24423	-3.18111	-4.16521	Q14980	NUMA1	Q14980	NUMA1_HUMAN	>sp|Q14980|NUMA1_HUMAN Nuclear mitotic apparatus protein 1 OS=Homo sapiens OX=9606 GN=NUMA1 PE=1 SV=2	3	3.12695e-05	1	0.0521904	1	1.00038	0.278488	-	-
-3.51911	-3.6796	-2.9222	0.755781	0.224444	0.722388	0.0634317	-0.478206	-0.866308	P49757	NUMB	P49757	NUMB_HUMAN	>sp|P49757|NUMB_HUMAN Protein numb homolog OS=Homo sapiens OX=9606 GN=NUMB PE=1 SV=2	2	4.0865	0	3.24174	0.00227632	1.44562	0.225006	+	+
1.02261	1.05708	0.840475	0.127267	-0.0854301	0.553525	-0.0630379	-0.0232635	-1.04276	P57740	NUP107	P57740	NU107_HUMAN	>sp|P57740|NU107_HUMAN Nuclear pore complex protein Nup107 OS=Homo sapiens OX=9606 GN=NUP107 PE=1 SV=1	9	0.00387771	1	0.00361045	1	0.682991	0.415506	-	-
0.242924	-0.0249701	0.441074	-0.00609398	-0.425179	0.200617	-0.223781	-0.72087	-0.826911	Q8WUM0	NUP133	Q8WUM0	NU133_HUMAN	>sp|Q8WUM0|NU133_HUMAN Nuclear pore complex protein Nup133 OS=Homo sapiens OX=9606 GN=NUP133 PE=1 SV=2	7	0.0614228	1	0.00531275	1	0.916834	0.345978	-	-
-0.917681	-0.861706	-0.460689	0.770145	0.419608	1.24545	0.502442	0.362789	0.0322447	P49790	NUP153	P49790	NU153_HUMAN	>sp|P49790|NU153_HUMAN Nuclear pore complex protein Nup153 OS=Homo sapiens OX=9606 GN=NUP153 PE=1 SV=2	18	2.59736	0.00464687	2.4929	0.00452247	0.86054	0.36436	+	+
1.59755	1.09434	1.43812	1.46798	1.26763	0.688681	1.15248	1.30216	0.80033	O75694	NUP155	O75694	NU155_HUMAN	>sp|O75694|NU155_HUMAN Nuclear pore complex protein Nup155 OS=Homo sapiens OX=9606 GN=NUP155 PE=1 SV=1	22	0.108835	1	0.0548971	1	0.0713653	0.937829	-	-
0.493208	0.595824	0.613701	1.05929	0.677075	1.69296	1.08587	0.340308	-0.79599	Q12769	NUP160	Q12769	NU160_HUMAN	>sp|Q12769|NU160_HUMAN Nuclear pore complex protein Nup160 OS=Homo sapiens OX=9606 GN=NUP160 PE=1 SV=3	19	1.19998	0.0649705	0.139671	1	0.681742	0.388967	-	-
-1.01111	-0.989697	-0.437497	-1.65825	-2.1474	-0.952388	-2.27891	-2.98258	-2.6367	Q5SRE5	NUP188	Q5SRE5	NU188_HUMAN	>sp|Q5SRE5|NU188_HUMAN Nucleoporin NUP188 OS=Homo sapiens OX=9606 GN=NUP188 PE=1 SV=1	7	0.0272141	1	0.000600234	1	1.22333	0.234906	-	-
0.319112	0.048439	0.49552	0.606936	0.432448	1.05929	-0.0639534	-0.00921678	-0.934482	Q92621	NUP205	Q92621	NU205_HUMAN	>sp|Q92621|NU205_HUMAN Nuclear pore complex protein Nup205 OS=Homo sapiens OX=9606 GN=NUP205 PE=1 SV=3	26	1.14091	0.0768534	0.0289419	1	1.36927	0.223111	-	-
0.694403	0.833442	0.648631	-0.38856	-0.681455	-0.360863	-0.317823	-0.39398	0.0133486	Q8TEM1	NUP210	Q8TEM1	PO210_HUMAN	>sp|Q8TEM1|PO210_HUMAN Nuclear pore membrane glycoprotein 210 OS=Homo sapiens OX=9606 GN=NUP210 PE=1 SV=3	8	0.000108495	1	0.000475262	1	0.686919	0.51758	-	-
0.385745	0.405229	0.501876	0.640496	0.0204573	1.35934	0.121984	-0.355171	-0.785956	P35658	NUP214	P35658	NU214_HUMAN	>sp|P35658|NU214_HUMAN Nuclear pore complex protein Nup214 OS=Homo sapiens OX=9606 GN=NUP214 PE=1 SV=2	21	0.547924	0.546163	0.0095713	1	1.01756	0.284197	-	-
-0.848001	-2.32679	-0.66491	-1.18182	-1.35656	-0.91927	-1.54704	-1.24036	-2.36335	Q8NFH3	NUP43	Q8NFH3	NUP43_HUMAN	>sp|Q8NFH3|NUP43_HUMAN Nucleoporin Nup43 OS=Homo sapiens OX=9606 GN=NUP43 PE=1 SV=1	2	0.384296	0.774773	0.131404	1	0.720208	0.400861	-	-
-1.84335	-1.33958	-1.14603	-0.766031	-1.16024	-0.745592	-1.52409	-1.03282	-1.43653	Q9UKX7	NUP50	Q9UKX7	NUP50_HUMAN	>sp|Q9UKX7|NUP50_HUMAN Nuclear pore complex protein Nup50 OS=Homo sapiens OX=9606 GN=NUP50 PE=1 SV=2	2	1.34824	0.0430647	0.464733	0.669681	1.02006	0.343011	+	-
-1.75455	-1.42654	-1.71189	-0.322356	0.631987	0.676486	-0.756112	0.421916	0.646516	Q7Z3B4	NUP54	Q7Z3B4	NUP54_HUMAN	>sp|Q7Z3B4|NUP54_HUMAN Nucleoporin p54 OS=Homo sapiens OX=9606 GN=NUP54 PE=1 SV=2	2	2.64047	0.00400684	2.05025	0.00891641	0.154535	0.845897	+	+
-0.161734	0.0389156	-0.123484	-0.757262	-1.23527	-1.15859	-1.12738	-1.23827	-2.10811	P37198	NUP62	P37198	NUP62_HUMAN	>sp|P37198|NUP62_HUMAN Nuclear pore glycoprotein p62 OS=Homo sapiens OX=9606 GN=NUP62 PE=1 SV=3	4	0.000826656	1	0.00243481	1	0.570483	0.489463	-	-
0.502685	0.491061	0.632474	0.903474	0.636736	1.30949	1.09999	0.962188	0.434582	Q9BW27	NUP85	Q9BW27	NUP85_HUMAN	>sp|Q9BW27|NUP85_HUMAN Nuclear pore complex protein Nup85 OS=Homo sapiens OX=9606 GN=NUP85 PE=1 SV=1	5	1.25163	0.0569532	0.929869	0.14358	0.156333	0.856765	-	-
-0.349734	-0.832062	-0.000505447	-0.178281	-0.773046	0.524669	-0.540955	-1.08496	-1.70658	Q99567	NUP88	Q99567	NUP88_HUMAN	>sp|Q99567|NUP88_HUMAN Nuclear pore complex protein Nup88 OS=Homo sapiens OX=9606 GN=NUP88 PE=1 SV=2	6	0.521226	0.588513	0.0358717	1	0.896121	0.323004	-	-
1.60197	1.16204	1.638	1.0473	0.968022	1.8166	0.637203	0.687218	0.454918	Q8N1F7	NUP93	Q8N1F7	NUP93_HUMAN	>sp|Q8N1F7|NUP93_HUMAN Nuclear pore complex protein Nup93 OS=Homo sapiens OX=9606 GN=NUP93 PE=1 SV=2	19	0.146926	1	0.00142876	1	1.15048	0.284561	-	-
0.874433	0.645785	1.13267	0.577837	0.335534	1.24094	0.232217	0.070518	-0.725001	P52948	NUP98	P52948	NUP98_HUMAN	>sp|P52948|NUP98_HUMAN Nuclear pore complex protein Nup98-Nup96 OS=Homo sapiens OX=9606 GN=NUP98 PE=1 SV=4	22	0.159504	1	0.00771303	1	1.00503	0.291179	-	-
-0.912751	-0.301065	-0.756749	-0.846208	-1.07743	-0.891195	-0.469164	-0.818481	-1.79119	Q9BXS6	NUSAP1	Q9BXS6	NUSAP_HUMAN	>sp|Q9BXS6|NUSAP_HUMAN Nucleolar and spindle-associated protein 1 OS=Homo sapiens OX=9606 GN=NUSAP1 PE=1 SV=1	8	0.0520073	1	0.109179	1	0.0770865	0.921474	-	-
-3.94842	-3.09595	-2.47371	-1.14786	-1.80683	-1.64108	-0.342864	-1.9143	-1.57349	O15381	NVL	O15381	NVL_HUMAN	>sp|O15381|NVL_HUMAN Nuclear valosin-containing protein-like OS=Homo sapiens OX=9606 GN=NVL PE=1 SV=1	2	1.89835	0.0126759	1.68199	0.0203253	0.188793	0.812757	+	+
-0.477678	-0.599964	-0.717045	0.302279	0.72316	-1.57581	-0.190637	-0.219897	-0.544277	Q9UBU9	NXF1	Q9UBU9	NXF1_HUMAN	>sp|Q9UBU9|NXF1_HUMAN Nuclear RNA export factor 1 OS=Homo sapiens OX=9606 GN=NXF1 PE=1 SV=1	2	0.529818	0.576523	1.28999	0.0476149	0.0656201	0.929199	-	+
0.645348	0.344853	0.662195	0.0484533	-0.139841	-0.90662	-0.173512	0.00968027	0.0648241	Q02218	OGDH	Q02218	ODO1_HUMAN	>sp|Q02218|ODO1_HUMAN 2-oxoglutarate dehydrogenase, mitochondrial OS=Homo sapiens OX=9606 GN=OGDH PE=1 SV=3	17	0.0101692	1	0.00211554	1	0.425316	0.625455	-	-
-0.25824	-0.755081	-0.420847	0.708327	-0.0503702	-0.597848	-0.622512	-0.415216	-0.566058	O15294	OGT	O15294	OGT1_HUMAN	>sp|O15294|OGT1_HUMAN UDP-N-acetylglucosamine--peptide N-acetylglucosaminyltransferase 110 kDa subunit OS=Homo sapiens OX=9606 GN=OGT PE=1 SV=3	2	0.842969	0.200606	0.200589	1	0.65391	0.430608	-	-
-0.088377	0.511337	0.22619	-0.870835	-1.51448	-0.227624	-1.31837	-1.34328	-1.34643	Q9NTK5	OLA1	Q9NTK5	OLA1_HUMAN	>sp|Q9NTK5|OLA1_HUMAN Obg-like ATPase 1 OS=Homo sapiens OX=9606 GN=OLA1 PE=1 SV=2	3	0.0125142	1	0.000187098	1	0.554482	0.491534	-	-
-0.0559225	-0.212284	-0.120342	-1.38588	-1.71637	-0.81165	-1.32006	-2.1301	-1.39414	O60313	OPA1	O60313	OPA1_HUMAN	>sp|O60313|OPA1_HUMAN Dynamin-like 120 kDa protein, mitochondrial OS=Homo sapiens OX=9606 GN=OPA1 PE=1 SV=3	4	0.00258249	1	0.00104555	1	0.347952	0.674285	-	-
0.127571	-0.763622	0.220412	-0.349071	-0.472322	0.293669	-0.582671	-0.799479	-0.41506	Q96BN8	OTULIN	Q96BN8	OTUL_HUMAN	>sp|Q96BN8|OTUL_HUMAN Ubiquitin thioesterase otulin OS=Homo sapiens OX=9606 GN=OTULIN PE=1 SV=3	5	0.271205	0.915455	0.0551903	1	0.740139	0.421274	-	-
0.377141	0.135496	0.101349	1.42547	0.590367	2.2403	0.555702	0.465724	0.562027	Q15070	OXA1L	Q15070	OXA1L_HUMAN	>sp|Q15070|OXA1L_HUMAN Mitochondrial inner membrane protein OXA1L OS=Homo sapiens OX=9606 GN=OXA1L PE=1 SV=3	8	1.47999	0.0320891	1.90678	0.0115019	0.868426	0.330102	+	+
1.6443	1.46292	1.84597	0.16292	0.112168	-1.01992	-0.486107	0.136068	0.569444	P55809	OXCT1	P55809	SCOT1_HUMAN	>sp|P55809|SCOT1_HUMAN Succinyl-CoA:3-ketoacid coenzyme A transferase 1, mitochondrial OS=Homo sapiens OX=9606 GN=OXCT1 PE=1 SV=1	6	0.00198289	1	0.00182154	1	0.259724	0.749047	-	-
-1.07099	-1.47051	-1.50314	-1.33862	-1.60249	-0.211191	-1.24401	-1.2523	-3.29776	O95747	OXSR1	O95747	OXSR1_HUMAN	>sp|O95747|OXSR1_HUMAN Serine/threonine-protein kinase OSR1 OS=Homo sapiens OX=9606 GN=OXSR1 PE=1 SV=1	4	0.565724	0.519878	0.110691	1	0.474039	0.497963	-	-
-1.24714	-2.58226	-1.48098	0.183716	0.00973797	1.12915	0.205736	0.4534	-0.0127726	Q32P28	P3H1	Q32P28	P3H1_HUMAN	>sp|Q32P28|P3H1_HUMAN Prolyl 3-hydroxylase 1 OS=Homo sapiens OX=9606 GN=P3H1 PE=1 SV=2	8	2.13024	0.0078	2.29462	0.00657735	0.237939	0.781416	+	+
-0.308217	-0.529015	-0.105825	0.438661	-0.201086	1.7925	0.36947	0.0794997	0.574621	P13674	P4HA1	P13674	P4HA1_HUMAN	>sp|P13674|P4HA1_HUMAN Prolyl 4-hydroxylase subunit alpha-1 OS=Homo sapiens OX=9606 GN=P4HA1 PE=1 SV=2	10	1.0603	0.0978319	1.89554	0.0116316	0.215569	0.781692	-	+
2.80626	2.17442	2.47113	1.42027	1.29905	0.505756	1.10757	1.79486	1.31701	P07237	P4HB	P07237	PDIA1_HUMAN	>sp|P07237|PDIA1_HUMAN Protein disulfide-isomerase OS=Homo sapiens OX=9606 GN=P4HB PE=1 SV=3	20	0.00312108	1	0.00368951	1	0.398831	0.630958	-	-
4.27282	3.94084	4.19339	1.67559	1.45086	-0.285086	1.32269	2.13731	1.68007	Q9UQ80	PA2G4	Q9UQ80	PA2G4_HUMAN	>sp|Q9UQ80|PA2G4_HUMAN Proliferation-associated protein 2G4 OS=Homo sapiens OX=9606 GN=PA2G4 PE=1 SV=3	11	0.00153918	1	0.000151389	1	0.505797	0.485674	-	-
4.42784	3.98588	4.28575	2.8727	2.63768	3.25624	2.71626	2.74845	2.07876	P11940	PABPC1	P11940	PABP1_HUMAN	>sp|P11940|PABP1_HUMAN Polyadenylate-binding protein 1 OS=Homo sapiens OX=9606 GN=PABPC1 PE=1 SV=2	41	0.000900678	1	0.000540837	1	0.65168	0.461459	-	-
2.38864	1.97588	2.3156	2.17576	1.92052	2.75539	2.38807	2.11423	1.63786	Q13310	PABPC4	Q13310	PABP4_HUMAN	>sp|Q13310|PABP4_HUMAN Polyadenylate-binding protein 4 OS=Homo sapiens OX=9606 GN=PABPC4 PE=1 SV=1	13	0.373159	0.788165	0.129815	1	0.290438	0.744894	-	-
1.19857	0.706942	1.21095	0.797231	0.859406	-0.107986	1.29058	1.34017	1.90037	Q86U42	PABPN1	Q86U42	PABP2_HUMAN	>sp|Q86U42|PABP2_HUMAN Polyadenylate-binding protein 2 OS=Homo sapiens OX=9606 GN=PABPN1 PE=1 SV=3	3	0.0491137	1	1.15546	0.0703897	1.26514	0.23089	-	-
-1.1577	-2.57941	-1.27431	1.55431	1.39056	0.309644	2.17651	0.97204	1.05141	Q9UKS6	PACSIN3	Q9UKS6	PACN3_HUMAN	>sp|Q9UKS6|PACN3_HUMAN Protein kinase C and casein kinase substrate in neurons protein 3 OS=Homo sapiens OX=9606 GN=PACSIN3 PE=1 SV=2	12	2.29684	0.00635385	2.46454	0.00469945	0.223274	0.779692	+	+
3.11553	2.27281	2.9281	1.09936	0.716137	0.182829	-0.631153	-0.308068	-0.386679	Q8N7H5	PAF1	Q8N7H5	PAF1_HUMAN	>sp|Q8N7H5|PAF1_HUMAN RNA polymerase II-associated factor 1 homolog OS=Homo sapiens OX=9606 GN=PAF1 PE=1 SV=2	8	0.00100935	1	6.5e-05	1	1.76158	0.157608	-	-
1.99128	1.9256	1.84826	-0.00366497	-0.22741	0.158259	-0.193242	0.154936	-0.162516	P22234	PAICS	P22234	PUR6_HUMAN	>sp|P22234|PUR6_HUMAN Multifunctional protein ADE2 OS=Homo sapiens OX=9606 GN=PAICS PE=1 SV=3	12	1.78952e-05	1	1.62e-05	1	0.0968118	0.929237	-	-
0.929022	0.432781	0.857745	-0.278963	-0.409263	-0.529532	-0.445141	-0.521943	-1.00241	Q9H074	PAIP1	Q9H074	PAIP1_HUMAN	>sp|Q9H074|PAIP1_HUMAN Polyadenylate-binding protein-interacting protein 1 OS=Homo sapiens OX=9606 GN=PAIP1 PE=1 SV=1	5	0.000560554	1	0.000850806	1	0.593297	0.563013	-	-
-2.06997	-1.3025	-1.78217	-0.444198	-0.687426	-0.248223	-0.124192	-1.57243	-1.45267	Q9NWT1	PAK1IP1	Q9NWT1	PK1IP_HUMAN	>sp|Q9NWT1|PK1IP_HUMAN p21-activated protein kinase-interacting protein 1 OS=Homo sapiens OX=9606 GN=PAK1IP1 PE=1 SV=2	8	2.39204	0.00549792	0.878976	0.168946	0.541376	0.484915	+	-
0.306449	0.340677	0.415606	0.488508	0.313306	0.245201	0.629807	0.03828	-0.312366	Q8WX93	PALLD	Q8WX93	PALLD_HUMAN	>sp|Q8WX93|PALLD_HUMAN Palladin OS=Homo sapiens OX=9606 GN=PALLD PE=1 SV=3	3	0.28005	0.905091	0.10861	1	0.334291	0.714768	-	-
-2.77504	-3.06764	-2.67351	-1.45733	-2.16076	-1.5746	-1.87728	-3.33543	-3.96665	Q9NP74	PALMD	Q9NP74	PALMD_HUMAN	>sp|Q9NP74|PALMD_HUMAN Palmdelphin OS=Homo sapiens OX=9606 GN=PALMD PE=1 SV=1	3	2.2582	0.00674627	0.450872	0.689544	0.948102	0.288816	+	-
-3.5423	-3.46565	-3.56849	-1.81797	-0.954639	0.0804806	-0.690878	-3.64978	-3.94631	Q8N3R9	PALS1	Q8N3R9	PALS1_HUMAN	>sp|Q8N3R9|PALS1_HUMAN Protein PALS1 OS=Homo sapiens OX=9606 GN=PALS1 PE=1 SV=3	2	2.35821	0.00612399	0.813938	0.213519	0.726455	0.344246	+	-
-1.14177	-1.09316	-1.13503	0.616218	0.220435	0.791331	0.245577	0.192754	-0.0232458	O95340	PAPSS2	O95340	PAPS2_HUMAN	>sp|O95340|PAPS2_HUMAN Bifunctional 3'-phosphoadenosine 5'-phosphosulfate synthase 2 OS=Homo sapiens OX=9606 GN=PAPSS2 PE=1 SV=2	13	3.52187	0	4.24996	0.00231579	1.01014	0.34806	+	+
-3.41616	-4.09051	-2.4545	-0.20819	-0.306178	-1.10058	-2.08064	-1.76879	-5.07906	Q8TEW0	PARD3	Q8TEW0	PARD3_HUMAN	>sp|Q8TEW0|PARD3_HUMAN Partitioning defective 3 homolog OS=Homo sapiens OX=9606 GN=PARD3 PE=1 SV=2	7	2.43759	0.00546356	1.25487	0.0517928	1.04837	0.235525	+	-
1.34945	0.747899	1.02888	0.0103016	0.353911	-0.524942	0.441236	0.879046	0.999544	Q99497	PARK7	Q99497	PARK7_HUMAN	>sp|Q99497|PARK7_HUMAN Parkinson disease protein 7 OS=Homo sapiens OX=9606 GN=PARK7 PE=1 SV=2	5	0.00522758	1	0.0784216	1	1.26443	0.238719	-	-
-0.606883	-0.928689	-0.57654	0.000189781	-0.476429	0.801813	-0.259405	-0.611629	-0.419808	Q9H300	PARL	Q9H300	PARL_HUMAN	>sp|Q9H300|PARL_HUMAN Presenilins-associated rhomboid-like protein, mitochondrial OS=Homo sapiens OX=9606 GN=PARL PE=1 SV=2	4	1.2784	0.0528117	1.13736	0.0744345	0.627367	0.440953	-	-
4.21643	3.75198	4.04626	3.3684	3.15828	2.53148	3.17308	3.72547	3.41154	P09874	PARP1	P09874	PARP1_HUMAN	>sp|P09874|PARP1_HUMAN Poly [ADP-ribose] polymerase 1 OS=Homo sapiens OX=9606 GN=PARP1 PE=1 SV=4	61	0.00569469	1	0.0117953	1	0.630892	0.466963	-	-
-3.75261	-3.00911	-2.79651	-0.440903	-0.790343	0.341447	-0.611457	-0.797513	-4.94768	Q9H0J9	PARP12	Q9H0J9	PAR12_HUMAN	>sp|Q9H0J9|PAR12_HUMAN Protein mono-ADP-ribosyltransferase PARP12 OS=Homo sapiens OX=9606 GN=PARP12 PE=1 SV=1	2	2.8469	0.00244813	2.43611	0.00484605	0.555205	0.419644	+	+
-3.93394	-3.20372	-4.25889	0.870035	0.233443	-0.286673	0.361747	0.32896	-1.20088	Q8NI35	PATJ	Q8NI35	INADL_HUMAN	>sp|Q8NI35|INADL_HUMAN InaD-like protein OS=Homo sapiens OX=9606 GN=PATJ PE=1 SV=3	5	3.35622	0.00043686	2.7178	0.00279725	0.291193	0.701178	+	+
0.019145	-0.422054	0.120848	1.83968	1.37834	0.889067	1.29856	1.36552	0.546648	Q96IZ0	PAWR	Q96IZ0	PAWR_HUMAN	>sp|Q96IZ0|PAWR_HUMAN PRKC apoptosis WT1 regulator protein OS=Homo sapiens OX=9606 GN=PAWR PE=1 SV=1	8	2.28546	0.00655146	1.99908	0.00971657	0.322906	0.699176	+	+
-2.46613	-2.44065	-2.22132	0.452663	0.201958	0.554003	0.194222	0.57851	0.395697	Q6ZW49	PAXIP1	Q6ZW49	PAXI1_HUMAN	>sp|Q6ZW49|PAXI1_HUMAN PAX-interacting protein 1 OS=Homo sapiens OX=9606 GN=PAXIP1 PE=1 SV=2	3	4.84454	0	4.76943	0.00364706	0.0295495	0.98055	+	+
7.81977	7.27925	7.44025	8.6692	8.48334	7.86497	9.17974	9.11763	10.1174	P11498	PC	P11498	PYC_HUMAN	>sp|P11498|PYC_HUMAN Pyruvate carboxylase, mitochondrial OS=Homo sapiens OX=9606 GN=PC PE=1 SV=2	165	1.62897	0.0230111	2.55335	0.00385359	1.31103	0.225433	+	+
3.57249	3.50574	3.58116	3.51175	3.22299	3.69307	3.58207	3.46011	3.05545	Q15365	PCBP1	Q15365	PCBP1_HUMAN	>sp|Q15365|PCBP1_HUMAN Poly(rC)-binding protein 1 OS=Homo sapiens OX=9606 GN=PCBP1 PE=1 SV=2	9	0.15742	1	0.072957	1	0.202191	0.844283	-	-
4.23584	3.88452	4.16898	4.3028	4.0007	4.84619	4.18047	4.11337	3.52174	Q15366	PCBP2	Q15366	PCBP2_HUMAN	>sp|Q15366|PCBP2_HUMAN Poly(rC)-binding protein 2 OS=Homo sapiens OX=9606 GN=PCBP2 PE=1 SV=1	20	0.759814	0.269149	0.136386	1	0.616452	0.467848	-	-
4.87932	4.44641	4.78139	4.27875	4.08791	2.6193	5.37122	5.21326	6.0852	P05165	PCCA	P05165	PCCA_HUMAN	>sp|P05165|PCCA_HUMAN Propionyl-CoA carboxylase alpha chain, mitochondrial OS=Homo sapiens OX=9606 GN=PCCA PE=1 SV=4	67	0.0283763	1	1.63949	0.0216681	1.48992	0.173265	-	+
4.71535	4.41632	4.69754	5.53121	5.43278	3.69185	6.81543	6.65662	7.33802	P05166	PCCB	P05166	PCCB_HUMAN	>sp|P05166|PCCB_HUMAN Propionyl-CoA carboxylase beta chain, mitochondrial OS=Homo sapiens OX=9606 GN=PCCB PE=1 SV=3	46	0.473329	0.657671	3.58943	0.00118227	1.50203	0.166655	-	+
-2.51769	-3.22742	-2.94947	-3.06891	-2.88875	-3.1558	-2.86386	-2.56493	-3.76271	O94913	PCF11	O94913	PCF11_HUMAN	>sp|O94913|PCF11_HUMAN Pre-mRNA cleavage complex 2 protein Pcf11 OS=Homo sapiens OX=9606 GN=PCF11 PE=1 SV=3	2	0.143194	1	0.190495	1	0.0236029	0.978924	-	-
-3.51447	-3.78228	-4.20457	-1.64195	-2.18528	-0.730333	-1.41638	-1.99976	-1.45869	Q5JVF3	PCID2	Q5JVF3	PCID2_HUMAN	>sp|Q5JVF3|PCID2_HUMAN PCI domain-containing protein 2 OS=Homo sapiens OX=9606 GN=PCID2 PE=1 SV=2	3	2.40455	0.00556742	3.18584	0.0021227	0.0804318	0.916032	+	+
-2.91212	-2.28488	-1.94352	-4.30931	-0.26626	0.160277	0.523142	-3.83984	0.201838	Q16822	PCK2	Q16822	PCKGM_HUMAN	>sp|Q16822|PCKGM_HUMAN Phosphoenolpyruvate carboxykinase [GTP], mitochondrial OS=Homo sapiens OX=9606 GN=PCK2 PE=1 SV=4	3	2.29869	0.006362	2.54483	0.00390102	0.0762409	0.907217	+	+
-2.00996	-0.590929	-1.02114	0.498154	0.213015	0.420091	-0.526274	0.1236	-0.473203	Q15004	PCLAF	Q15004	PAF15_HUMAN	>sp|Q15004|PAF15_HUMAN PCNA-associated factor OS=Homo sapiens OX=9606 GN=PCLAF PE=1 SV=1	2	1.98094	0.0103606	1.21234	0.0592117	1.38696	0.238827	+	-
-2.19444	-2.86441	-2.78072	0.57358	0.366182	0.902371	0.16668	-0.896615	-0.741825	Q15154	PCM1	Q15154	PCM1_HUMAN	>sp|Q15154|PCM1_HUMAN Pericentriolar material 1 protein OS=Homo sapiens OX=9606 GN=PCM1 PE=1 SV=5	17	3.90204	0	2.5462	0.00391241	1.40436	0.223077	+	+
2.26918	2.50359	2.55305	3.73502	3.17821	4.81828	3.88469	3.37425	2.49918	P22061	PCMT1	P22061	PIMT_HUMAN	>sp|P22061|PIMT_HUMAN Protein-L-isoaspartate(D-aspartate) O-methyltransferase OS=Homo sapiens OX=9606 GN=PCMT1 PE=1 SV=4	19	1.69991	0.018919	1.21565	0.0584497	0.450232	0.538944	+	-
-4.31457	-3.70188	-2.12096	1.11424	0.478742	2.32393	0.393446	-5.01327	-4.26298	Q96MG8	PCMTD1	Q96MG8	PCMD1_HUMAN	>sp|Q96MG8|PCMD1_HUMAN Protein-L-isoaspartate O-methyltransferase domain-containing protein 1 OS=Homo sapiens OX=9606 GN=PCMTD1 PE=1 SV=2	5	2.58053	0.00452733	0	1	1.13004	0.221583	+	-
2.62227	2.12755	2.67089	2.14759	2.03804	2.49946	2.79723	2.15434	2.6032	P12004	PCNA	P12004	PCNA_HUMAN	>sp|P12004|PCNA_HUMAN Proliferating cell nuclear antigen OS=Homo sapiens OX=9606 GN=PCNA PE=1 SV=1	14	0.0789041	1	0.361153	0.813284	0.543099	0.565499	-	-
-0.586152	-1.87744	-0.79128	1.76841	1.27323	0.667155	2.07525	2.28825	2.1856	Q8WW12	PCNP	Q8WW12	PCNP_HUMAN	>sp|Q8WW12|PCNP_HUMAN PEST proteolytic signal-containing nuclear protein OS=Homo sapiens OX=9606 GN=PCNP PE=1 SV=2	8	2.2785	0.00662785	3.19203	0.00214241	1.36372	0.226843	+	+
-3.38683	-3.39993	-3.30698	-2.28641	-3.01833	-1.09628	-1.79538	-3.3547	-3.07318	O95613	PCNT	O95613	PCNT_HUMAN	>sp|O95613|PCNT_HUMAN Pericentrin OS=Homo sapiens OX=9606 GN=PCNT PE=1 SV=4	6	1.33164	0.0451654	0.878864	0.168938	0.34063	0.63647	+	-
-4.15192	-3.72708	-3.49714	0.527229	0.419779	0.190592	0.537048	0.612086	0.618527	Q8NBP7	PCSK9	Q8NBP7	PCSK9_HUMAN	>sp|Q8NBP7|PCSK9_HUMAN Proprotein convertase subtilisin/kexin type 9 OS=Homo sapiens OX=9606 GN=PCSK9 PE=1 SV=3	2	4.67417	0	4.9476	0.00256	0.957741	0.472982	+	+
-0.349292	-0.187565	-0.426639	-1.39007	-0.80592	-0.971458	-0.160872	0.248411	0.364172	Q9BUL8	PDCD10	Q9BUL8	PDC10_HUMAN	>sp|Q9BUL8|PDC10_HUMAN Programmed cell death protein 10 OS=Homo sapiens OX=9606 GN=PDCD10 PE=1 SV=1	3	0.00377096	1	1.57186	0.0247397	2.16115	0.108258	-	+
-1.85069	-1.32989	-1.53311	-5.38899	-3.8345	-2.77495	-1.09096	-2.70353	-3.26944	Q14690	PDCD11	Q14690	RRP5_HUMAN	>sp|Q14690|RRP5_HUMAN Protein RRP5 homolog OS=Homo sapiens OX=9606 GN=PDCD11 PE=1 SV=3	3	0.00640043	1	0.0724257	1	0.755197	0.341343	-	-
0.91409	1.00188	1.2391	-0.371535	-0.644351	-1.12549	-0.366961	-0.338929	-0.830683	Q53EL6	PDCD4	Q53EL6	PDCD4_HUMAN	>sp|Q53EL6|PDCD4_HUMAN Programmed cell death protein 4 OS=Homo sapiens OX=9606 GN=PDCD4 PE=1 SV=2	6	0.000400369	1	0.000241209	1	0.301219	0.748439	-	-
1.0599	0.820544	1.1358	2.98231	2.78803	1.53397	1.52563	2.20485	1.10967	O75340	PDCD6	O75340	PDCD6_HUMAN	>sp|O75340|PDCD6_HUMAN Programmed cell death protein 6 OS=Homo sapiens OX=9606 GN=PDCD6 PE=1 SV=1	10	1.73465	0.0175264	1.14891	0.0722276	0.671836	0.394839	+	-
2.03113	1.41173	2.12698	0.726931	0.472332	1.09833	0.0633907	0.534908	-0.389303	Q8WUM4	PDCD6IP	Q8WUM4	PDC6I_HUMAN	>sp|Q8WUM4|PDC6I_HUMAN Programmed cell death 6-interacting protein OS=Homo sapiens OX=9606 GN=PDCD6IP PE=1 SV=1	13	0.00424229	1	0.00148969	1	1.01201	0.307957	-	-
-1.9486	-3.35939	-2.59978	0.445145	0.522024	0.499708	1.29942	1.44315	1.9473	Q14432	PDE3A	Q14432	PDE3A_HUMAN	>sp|Q14432|PDE3A_HUMAN cGMP-inhibited 3',5'-cyclic phosphodiesterase A OS=Homo sapiens OX=9606 GN=PDE3A PE=1 SV=3	7	3.10618	0.00172055	3.42589	0.0014251	2.2541	0.108	+	+
2.17507	2.01332	2.20911	2.34493	2.09054	2.71336	2.68219	2.27103	2.27084	P08559	PDHA1	P08559	ODPA_HUMAN	>sp|P08559|ODPA_HUMAN Pyruvate dehydrogenase E1 component subunit alpha, somatic form, mitochondrial OS=Homo sapiens OX=9606 GN=PDHA1 PE=1 SV=3	18	0.887442	0.172739	1.15576	0.0703043	0.0374709	0.973014	-	-
1.76533	1.43748	2.03083	1.69616	1.15305	2.53781	1.82792	0.768061	2.04499	P11177	PDHB	P11177	ODPB_HUMAN	>sp|P11177|ODPB_HUMAN Pyruvate dehydrogenase E1 component subunit beta, mitochondrial OS=Homo sapiens OX=9606 GN=PDHB PE=1 SV=3	14	0.340716	0.830914	0.17715	1	0.166248	0.832566	-	-
-1.19216	-1.19393	-0.991037	-1.29144	-1.50361	-0.289224	-1.01418	-1.8331	-0.993981	O00330	PDHX	O00330	ODPX_HUMAN	>sp|O00330|ODPX_HUMAN Pyruvate dehydrogenase protein X component, mitochondrial OS=Homo sapiens OX=9606 GN=PDHX PE=1 SV=3	8	0.392453	0.764772	0.159723	1	0.210056	0.800106	-	-
3.57949	3.78413	3.74935	3.13141	3.03544	0.572226	2.56459	3.33088	3.39089	P30101	PDIA3	P30101	PDIA3_HUMAN	>sp|P30101|PDIA3_HUMAN Protein disulfide-isomerase A3 OS=Homo sapiens OX=9606 GN=PDIA3 PE=1 SV=4	17	0.0356453	1	0.0199764	1	0.410459	0.562915	-	-
2.14059	1.50984	2.07673	0.874246	0.487532	-0.92642	0.387943	0.657533	0.96231	P13667	PDIA4	P13667	PDIA4_HUMAN	>sp|P13667|PDIA4_HUMAN Protein disulfide-isomerase A4 OS=Homo sapiens OX=9606 GN=PDIA4 PE=1 SV=2	12	0.00853353	1	0.00193155	1	0.385902	0.608448	-	-
3.16503	2.90307	3.39581	2.14175	2.17935	1.1687	2.07036	2.32668	2.27412	Q15084	PDIA6	Q15084	PDIA6_HUMAN	>sp|Q15084|PDIA6_HUMAN Protein disulfide-isomerase A6 OS=Homo sapiens OX=9606 GN=PDIA6 PE=1 SV=1	11	0.00463492	1	0.000996857	1	0.507092	0.543867	-	-
0.903572	0.529346	0.542345	0.255526	0.343628	-4.52434	0.113334	-1.02735	-2.37345	O00151	PDLIM1	O00151	PDLI1_HUMAN	>sp|O00151|PDLI1_HUMAN PDZ and LIM domain protein 1 OS=Homo sapiens OX=9606 GN=PDLIM1 PE=1 SV=4	5	0.0252833	1	0.0163432	1	0.0410709	0.952413	-	-
-0.287493	-1.45801	-0.518131	-1.83569	-1.68141	-2.84771	-1.65515	-0.895639	-3.62561	Q96HC4	PDLIM5	Q96HC4	PDLI5_HUMAN	>sp|Q96HC4|PDLI5_HUMAN PDZ and LIM domain protein 5 OS=Homo sapiens OX=9606 GN=PDLIM5 PE=1 SV=5	3	0.0122764	1	0.0496732	1	0.0235381	0.978096	-	-
-0.0300694	0.316162	0.538319	-0.527168	-0.357495	-1.98985	0.866229	-0.717246	-0.428377	Q9NR12	PDLIM7	Q9NR12	PDLI7_HUMAN	>sp|Q9NR12|PDLI7_HUMAN PDZ and LIM domain protein 7 OS=Homo sapiens OX=9606 GN=PDLIM7 PE=1 SV=1	2	0.0106749	1	0.128957	1	0.536674	0.460267	-	-
-0.368906	-0.0400105	-0.531851	-0.363966	-0.758098	-0.843766	-1.30434	-0.960904	-0.855378	Q29RF7	PDS5A	Q29RF7	PDS5A_HUMAN	>sp|Q29RF7|PDS5A_HUMAN Sister chromatid cohesion protein PDS5 homolog A OS=Homo sapiens OX=9606 GN=PDS5A PE=1 SV=1	5	0.0394734	1	0.00468822	1	0.89524	0.388198	-	-
2.2348	1.33741	1.98214	-1.43933	0.958217	-2.11894	-0.792442	1.09952	1.23563	P30086	PEBP1	P30086	PEBP1_HUMAN	>sp|P30086|PEBP1_HUMAN Phosphatidylethanolamine-binding protein 1 OS=Homo sapiens OX=9606 GN=PEBP1 PE=1 SV=3	4	0.0107317	1	0.0295412	1	0.534006	0.438262	-	-
-2.90367	-2.99052	-3.90539	1.2746	0.594555	0.253749	-0.270256	0.525306	-0.277627	Q9UBV8	PEF1	Q9UBV8	PEF1_HUMAN	>sp|Q9UBV8|PEF1_HUMAN Peflin OS=Homo sapiens OX=9606 GN=PEF1 PE=1 SV=1	2	3.38459	0.000228571	3.1418	0.00216431	0.825941	0.344068	+	+
-1.37988	-1.23722	-1.36029	-1.48209	-1.72205	-0.406828	-1.14952	-1.68411	-2.1591	Q9BRX2	PELO	Q9BRX2	PELO_HUMAN	>sp|Q9BRX2|PELO_HUMAN Protein pelota homolog OS=Homo sapiens OX=9606 GN=PELO PE=1 SV=2	2	0.40951	0.742338	0.0744896	1	0.38949	0.611928	-	-
1.22394	0.957314	1.09907	0.619764	0.506573	0.0359812	1.03126	0.841139	0.334779	O00541	PES1	O00541	PESC_HUMAN	>sp|O00541|PESC_HUMAN Pescadillo homolog OS=Homo sapiens OX=9606 GN=PES1 PE=1 SV=1	13	0.00484995	1	0.0414053	1	0.564191	0.517573	-	-
-1.91123	-2.17014	-2.34267	0.034915	0.0305405	-1.48704	1.26076	-1.44075	0.181332	O75381	PEX14	O75381	PEX14_HUMAN	>sp|O75381|PEX14_HUMAN Peroxisomal membrane protein PEX14 OS=Homo sapiens OX=9606 GN=PEX14 PE=1 SV=1	6	1.78183	0.015897	1.56516	0.0249758	0.194895	0.794695	+	+
1.28171	1.82104	1.48274	-0.571365	-0.13334	-0.884583	-0.621319	-0.0505166	0.0197439	O15067	PFAS	O15067	PUR4_HUMAN	>sp|O15067|PUR4_HUMAN Phosphoribosylformylglycinamidine synthase OS=Homo sapiens OX=9606 GN=PFAS PE=1 SV=4	3	0.000339349	1	0.000531634	1	0.45182	0.604928	-	-
0.117049	-0.384862	-0.252838	0.496701	0.808824	0.229312	-3.13661	-0.187171	-0.0527048	Q9UHV9	PFDN2	Q9UHV9	PFD2_HUMAN	>sp|Q9UHV9|PFD2_HUMAN Prefoldin subunit 2 OS=Homo sapiens OX=9606 GN=PFDN2 PE=1 SV=1	2	1.71911	0.0179733	0.394531	0.76724	0.735628	0.343079	+	-
0.599934	0.907876	0.709929	-0.625038	-0.906462	0.550299	0.374081	-0.37695	-0.0979843	P17858	PFKL	P17858	PFKAL_HUMAN	>sp|P17858|PFKAL_HUMAN ATP-dependent 6-phosphofructokinase, liver type OS=Homo sapiens OX=9606 GN=PFKL PE=1 SV=6	7	0.0175336	1	0.00679318	1	0.231589	0.775872	-	-
0.0417862	0.0374022	-0.00473118	-0.486847	-0.828034	0.547831	0.147875	-0.855413	-0.481719	P08237	PFKM	P08237	PFKAM_HUMAN	>sp|P08237|PFKAM_HUMAN ATP-dependent 6-phosphofructokinase, muscle type OS=Homo sapiens OX=9606 GN=PFKM PE=1 SV=2	4	0.135237	1	0.0516023	1	0.0996355	0.893654	-	-
1.71276	1.44671	1.73198	0.196755	0.0384388	0.974252	0.946375	0.723196	0.446518	Q01813	PFKP	Q01813	PFKAP_HUMAN	>sp|Q01813|PFKAP_HUMAN ATP-dependent 6-phosphofructokinase, platelet type OS=Homo sapiens OX=9606 GN=PFKP PE=1 SV=2	8	0.00338996	1	0.00123969	1	0.394872	0.645688	-	-
3.40904	3.26219	3.42115	1.81639	1.80561	1.458	1.70692	3.32086	2.24965	P07737	PFN1	P07737	PROF1_HUMAN	>sp|P07737|PROF1_HUMAN Profilin-1 OS=Homo sapiens OX=9606 GN=PFN1 PE=1 SV=2	7	4.35981e-05	1	0.02699	1	0.681573	0.399113	-	-
2.42883	1.97128	2.24053	1.13842	0.929106	1.18532	0.754155	1.43464	1.11715	P18669	PGAM1	P18669	PGAM1_HUMAN	>sp|P18669|PGAM1_HUMAN Phosphoglycerate mutase 1 OS=Homo sapiens OX=9606 GN=PGAM1 PE=1 SV=2	7	0.000403598	1	0.00204755	1	0.0280693	0.979475	-	-
1.14574	1.06383	1.33004	4.02392	3.45929	4.17123	3.58518	3.13188	2.82899	Q96HS1	PGAM5	Q96HS1	PGAM5_HUMAN	>sp|Q96HS1|PGAM5_HUMAN Serine/threonine-protein phosphatase PGAM5, mitochondrial OS=Homo sapiens OX=9606 GN=PGAM5 PE=1 SV=2	14	3.81929	0	3.2948	0.0018386	1.06972	0.288376	+	+
1.30965	1.04095	1.31684	-0.521791	-1.7266	-1.6024	-2.19552	-1.49854	-1.87385	P52209	PGD	P52209	6PGD_HUMAN	>sp|P52209|6PGD_HUMAN 6-phosphogluconate dehydrogenase, decarboxylating OS=Homo sapiens OX=9606 GN=PGD PE=1 SV=3	2	0.000675547	1	3.34e-05	1	0.591516	0.456566	-	-
3.87935	3.5043	3.61424	0.314723	0.312168	-0.925698	-0.012682	0.870348	0.83437	P00558	PGK1	P00558	PGK1_HUMAN	>sp|P00558|PGK1_HUMAN Phosphoglycerate kinase 1 OS=Homo sapiens OX=9606 GN=PGK1 PE=1 SV=3	15	0.000199579	1	0.000120638	1	0.58806	0.446614	-	-
0.329298	-0.383062	0.0695438	-1.09501	-3.10115	-1.01444	-0.814221	-0.842966	-1.35452	P36871	PGM1	P36871	PGM1_HUMAN	>sp|P36871|PGM1_HUMAN Phosphoglucomutase-1 OS=Homo sapiens OX=9606 GN=PGM1 PE=1 SV=3	2	0.00645746	1	0.00452149	1	0.447269	0.533877	-	-
4.01399	2.18587	4.10256	-0.222177	-1.03439	1.13383	-1.39101	-1.58008	-2.18242	O00264	PGRMC1	O00264	PGRC1_HUMAN	>sp|O00264|PGRC1_HUMAN Membrane-associated progesterone receptor component 1 OS=Homo sapiens OX=9606 GN=PGRMC1 PE=1 SV=3	3	0.00379581	1	0.000331735	1	1.16652	0.229478	-	-
-0.12399	-0.822642	-0.184698	0.394303	0.230169	0.124984	0.286342	0.266323	0.511015	O15173	PGRMC2	O15173	PGRC2_HUMAN	>sp|O15173|PGRC2_HUMAN Membrane-associated progesterone receptor component 2 OS=Homo sapiens OX=9606 GN=PGRMC2 PE=1 SV=1	4	1.54418	0.0274572	1.73766	0.0181141	0.399762	0.772823	+	+
-0.80301	-0.755231	-1.10448	0.507669	0.0673075	0.294009	-0.0434408	-0.00575685	-0.260756	Q9H814	PHAX	Q9H814	PHAX_HUMAN	>sp|Q9H814|PHAX_HUMAN Phosphorylated adapter RNA export protein OS=Homo sapiens OX=9606 GN=PHAX PE=1 SV=1	4	2.96497	0.00257674	2.65882	0.0029312	1.23111	0.325988	+	+
4.13482	3.86525	4.10417	3.15175	3.06898	2.8108	2.78814	3.38567	3.56007	P35232	PHB	P35232	PHB_HUMAN	>sp|P35232|PHB_HUMAN Prohibitin OS=Homo sapiens OX=9606 GN=PHB PE=1 SV=1	17	0.000336373	1	0.0073721	1	0.386169	0.675504	-	-
4.7026	4.31583	4.52518	2.77641	2.54112	2.18681	2.26679	2.86666	2.89612	Q99623	PHB2	Q99623	PHB2_HUMAN	>sp|Q99623|PHB2_HUMAN Prohibitin-2 OS=Homo sapiens OX=9606 GN=PHB2 PE=1 SV=2	20	0.000129935	1	0.000305979	1	0.261117	0.781723	-	-
-0.495056	-0.88706	-0.497296	-2.01955	-1.46586	-1.43683	-1.65001	-1.74769	-3.4719	Q8IXK0	PHC2	Q8IXK0	PHC2_HUMAN	>sp|Q8IXK0|PHC2_HUMAN Polyhomeotic-like protein 2 OS=Homo sapiens OX=9606 GN=PHC2 PE=1 SV=1	2	0.00252826	1	0.0113547	1	0.449627	0.540632	-	-
-0.745997	-1.58724	-0.532078	-0.536591	-0.862035	-0.734286	0.0529795	-0.032723	-0.144946	Q8NDX5	PHC3	Q8NDX5	PHC3_HUMAN	>sp|Q8NDX5|PHC3_HUMAN Polyhomeotic-like protein 3 OS=Homo sapiens OX=9606 GN=PHC3 PE=1 SV=1	3	0.595745	0.474212	1.60933	0.0227039	2.42387	0.133778	-	+
-1.08408	-1.14479	-1.00725	-0.459086	-0.671508	-1.05261	-0.0525503	-0.292917	-0.253821	Q92576	PHF3	Q92576	PHF3_HUMAN	>sp|Q92576|PHF3_HUMAN PHD finger protein 3 OS=Homo sapiens OX=9606 GN=PHF3 PE=1 SV=3	22	1.22138	0.0615579	3.61892	0.00125	1.30911	0.273261	-	+
2.17361	0.877131	1.95712	3.16674	3.26077	2.1929	4.09181	3.45753	4.01555	Q7RTV0	PHF5A	Q7RTV0	PHF5A_HUMAN	>sp|Q7RTV0|PHF5A_HUMAN PHD finger-like domain-containing protein 5A OS=Homo sapiens OX=9606 GN=PHF5A PE=1 SV=1	8	1.3759	0.0401548	2.38871	0.00510452	1.16661	0.250154	+	+
-0.360398	-0.687604	0.0168133	-0.211695	-0.790236	-0.0971708	0.33066	0.29285	-0.120996	Q8IWS0	PHF6	Q8IWS0	PHF6_HUMAN	>sp|Q8IWS0|PHF6_HUMAN PHD finger protein 6 OS=Homo sapiens OX=9606 GN=PHF6 PE=1 SV=1	6	0.276811	0.90812	1.2596	0.0515018	0.966486	0.339241	-	-
3.11021	2.88408	3.16639	2.84938	2.52562	3.76332	2.96231	2.81506	2.48461	O43175	PHGDH	O43175	SERA_HUMAN	>sp|O43175|SERA_HUMAN D-3-phosphoglycerate dehydrogenase OS=Homo sapiens OX=9606 GN=PHGDH PE=1 SV=4	23	0.294698	0.88702	0.0325805	1	0.299081	0.722031	-	-
-2.15678	-3.85015	-2.84174	-0.211432	-0.343054	-0.604416	0.65996	-0.836967	-0.86152	Q86SQ0	PHLDB2	Q86SQ0	PHLB2_HUMAN	>sp|Q86SQ0|PHLB2_HUMAN Pleckstrin homology-like domain family B member 2 OS=Homo sapiens OX=9606 GN=PHLDB2 PE=1 SV=2	9	2.44912	0.00551177	1.98234	0.010301	0.0260527	0.978101	+	+
-1.78557	-1.59735	-1.30813	0.255311	-0.236441	0.928395	0.570603	0.359451	-0.280738	Q13492	PICALM	Q13492	PICAL_HUMAN	>sp|Q13492|PICAL_HUMAN Phosphatidylinositol-binding clathrin assembly protein OS=Homo sapiens OX=9606 GN=PICALM PE=1 SV=2	8	2.4716	0.0052556	2.74173	0.00285614	0.082931	0.915531	+	+
-0.997954	9.40798	-0.189407	-0.798856	1.0386	-0.209036	0.0700064	3.71737	1.10176	P01833	PIGR	P01833	PIGR_HUMAN	>sp|P01833|PIGR_HUMAN Polymeric immunoglobulin receptor OS=Homo sapiens OX=9606 GN=PIGR PE=1 SV=4	10	0.114995	1	0.210343	1	0.597222	0.400894	-	-
-2.11387	-2.62283	-1.94124	0.492385	0.249727	0.529053	-0.121076	-0.0907836	-0.762732	O00443	PIK3C2A	O00443	P3C2A_HUMAN	>sp|O00443|P3C2A_HUMAN Phosphatidylinositol 4-phosphate 3-kinase C2 domain-containing subunit alpha OS=Homo sapiens OX=9606 GN=PIK3C2A PE=1 SV=2	21	3.84597	0	2.8005	0.00277206	1.47124	0.226205	+	+
-2.72103	-5.22119	-3.28884	-1.18199	-0.890255	-0.681754	-1.75798	-0.472507	-3.99235	O00750	PIK3C2B	O00750	P3C2B_HUMAN	>sp|O00750|P3C2B_HUMAN Phosphatidylinositol 4-phosphate 3-kinase C2 domain-containing subunit beta OS=Homo sapiens OX=9606 GN=PIK3C2B PE=1 SV=2	3	1.96979	0.0105119	1.32546	0.043168	0.484222	0.484685	+	+
-1.56004	-1.2967	-1.55078	-1.48451	-1.89629	-0.844551	-1.90431	-1.86204	-2.50389	Q99570	PIK3R4	Q99570	PI3R4_HUMAN	>sp|Q99570|PI3R4_HUMAN Phosphoinositide 3-kinase regulatory subunit 4 OS=Homo sapiens OX=9606 GN=PIK3R4 PE=1 SV=3	3	0.367631	0.795658	0.0111188	1	0.857326	0.341485	-	-
0.671822	0.393301	0.441503	0.895436	2.01837	0.57587	1.27418	4.46488	3.25817	P12273	PIP	P12273	PIP_HUMAN	>sp|P12273|PIP_HUMAN Prolactin-inducible protein OS=Homo sapiens OX=9606 GN=PIP PE=1 SV=1	10	0.974167	0.129262	1.55571	0.0257065	0.827909	0.31511	-	+
-0.872001	-0.770257	-1.07305	-0.828861	-0.611955	-2.17463	-0.424342	-0.243895	-0.766436	Q99755	PIP5K1A	Q99755	PI51A_HUMAN	>sp|Q99755|PI51A_HUMAN Phosphatidylinositol 4-phosphate 5-kinase type-1 alpha OS=Homo sapiens OX=9606 GN=PIP5K1A PE=1 SV=1	3	0.148268	1	1.43406	0.0335885	0.640431	0.415556	-	+
4.8646	4.49609	4.77375	3.14073	3.0032	4.33006	2.87403	3.18091	2.88482	P14618	PKM	P14618	KPYM_HUMAN	>sp|P14618|KPYM_HUMAN Pyruvate kinase PKM OS=Homo sapiens OX=9606 GN=PKM PE=1 SV=4	42	0.0107172	1	6.92e-05	1	0.518469	0.503646	-	-
0.319325	0.173309	0.311268	-0.839802	-1.09839	-0.498386	-0.799867	-0.915193	-1.76468	Q16513	PKN2	Q16513	PKN2_HUMAN	>sp|Q16513|PKN2_HUMAN Serine/threonine-protein kinase N2 OS=Homo sapiens OX=9606 GN=PKN2 PE=1 SV=1	13	0.000845179	1	0.00212238	1	0.423524	0.610617	-	-
-2.89422	-3.94611	-2.70728	0.378973	2.22383	0.255112	0.601637	3.28836	3.27268	Q13835	PKP1	Q13835	PKP1_HUMAN	>sp|Q13835|PKP1_HUMAN Plakophilin-1 OS=Homo sapiens OX=9606 GN=PKP1 PE=1 SV=2	16	2.59036	0.00461639	2.63798	0.00329449	0.583627	0.412361	+	+
-1.96071	-0.121251	-0.544315	5.15658	4.60057	4.40885	5.95512	3.93544	4.28027	Q99959	PKP2	Q99959	PKP2_HUMAN	>sp|Q99959|PKP2_HUMAN Plakophilin-2 OS=Homo sapiens OX=9606 GN=PKP2 PE=1 SV=2	48	3.43558	0.000236162	2.88898	0.0027377	0.000792342	0.999725	+	+
-0.781433	-0.568827	-0.483477	2.57881	2.36263	2.18315	3.07991	2.0396	1.93621	Q9Y446	PKP3	Q9Y446	PKP3_HUMAN	>sp|Q9Y446|PKP3_HUMAN Plakophilin-3 OS=Homo sapiens OX=9606 GN=PKP3 PE=1 SV=1	30	4.7885	0	3.1552	0.00221449	0.0199755	0.981422	+	+
-3.88353	-3.43449	-3.73705	-0.465225	-0.628201	0.0410852	0.00222778	-1.34779	-1.64369	Q99569	PKP4	Q99569	PKP4_HUMAN	>sp|Q99569|PKP4_HUMAN Plakophilin-4 OS=Homo sapiens OX=9606 GN=PKP4 PE=1 SV=2	13	4.10175	0	2.46769	0.00465934	0.520178	0.487225	+	+
-1.50737	-2.66305	-1.76528	-1.50279	-2.24164	-1.54111	-2.04609	-1.23066	-1.97693	Q9Y263	PLAA	Q9Y263	PLAP_HUMAN	>sp|Q9Y263|PLAP_HUMAN Phospholipase A-2-activating protein OS=Homo sapiens OX=9606 GN=PLAA PE=1 SV=2	4	0.497094	0.625229	0.501524	0.613887	0.00986428	0.990988	-	-
-2.16956	-1.09225	-1.71364	-0.61506	0.11755	-1.10654	-1.02876	-0.233871	0.70007	Q6P4A8	PLBD1	Q6P4A8	PLBL1_HUMAN	>sp|Q6P4A8|PLBL1_HUMAN Phospholipase B-like 1 OS=Homo sapiens OX=9606 GN=PLBD1 PE=1 SV=2	5	1.41776	0.0370533	1.47498	0.0304934	0.220705	0.778101	+	+
-3.03185	-3.46392	-3.82088	-2.00224	-2.36614	-2.94757	-1.49351	-2.16902	-3.67318	O14939	PLD2	O14939	PLD2_HUMAN	>sp|O14939|PLD2_HUMAN Phospholipase D2 OS=Homo sapiens OX=9606 GN=PLD2 PE=1 SV=2	2	1.61149	0.0241318	1.8956	0.0116425	0.00307618	0.9952	+	+
3.0925	3.03869	3.38379	7.38009	6.97666	7.12254	7.51538	6.85676	6.28963	Q15149	PLEC	Q15149	PLEC_HUMAN	>sp|Q15149|PLEC_HUMAN Plectin OS=Homo sapiens OX=9606 GN=PLEC PE=1 SV=3	444	5.12088	0	3.55819	0.00138389	0.295992	0.732876	+	+
-2.97684	-2.95621	-3.1996	-0.0194302	-0.171863	0.561103	0.699134	0.228347	0.0481596	Q9HAU0	PLEKHA5	Q9HAU0	PKHA5_HUMAN	>sp|Q9HAU0|PKHA5_HUMAN Pleckstrin homology domain-containing family A member 5 OS=Homo sapiens OX=9606 GN=PLEKHA5 PE=1 SV=1	6	4.04639	0	4.36259	0.00266667	0.273816	0.766858	+	+
-2.81647	-1.13937	-1.5741	-0.0934124	-0.383822	-0.209238	-0.596532	-1.71756	-1.59043	A1L390	PLEKHG3	A1L390	PKHG3_HUMAN	>sp|A1L390|PKHG3_HUMAN Pleckstrin homology domain-containing family G member 3 OS=Homo sapiens OX=9606 GN=PLEKHG3 PE=1 SV=1	12	1.77076	0.0165233	0.669578	0.361181	1.37467	0.221956	+	-
0.252282	0.357743	0.530029	1.96464	2.01982	1.06179	2.00723	2.44009	2.32299	O60664	PLIN3	O60664	PLIN3_HUMAN	>sp|O60664|PLIN3_HUMAN Perilipin-3 OS=Homo sapiens OX=9606 GN=PLIN3 PE=1 SV=3	3	2.11394	0.00799099	3.90205	0.00139682	0.7885	0.377817	+	+
-1.21602	-2.92718	-1.12538	0.515118	-0.0205011	0.318505	0.802207	0.11597	-0.307193	P53350	PLK1	P53350	PLK1_HUMAN	>sp|P53350|PLK1_HUMAN Serine/threonine-protein kinase PLK1 OS=Homo sapiens OX=9606 GN=PLK1 PE=1 SV=1	4	1.8419	0.014171	1.66866	0.0207553	0.0653501	0.93945	+	+
-0.600816	-1.64249	-0.695498	1.74613	1.43291	1.22207	1.71516	1.4619	1.33957	Q02809	PLOD1	Q02809	PLOD1_HUMAN	>sp|Q02809|PLOD1_HUMAN Procollagen-lysine,2-oxoglutarate 5-dioxygenase 1 OS=Homo sapiens OX=9606 GN=PLOD1 PE=1 SV=2	18	2.88646	0.00239309	2.98114	0.00284668	0.0716738	0.942648	+	+
0.681078	0.373322	0.73172	3.20571	3.06972	3.15911	2.53771	2.31464	1.59929	O00469	PLOD2	O00469	PLOD2_HUMAN	>sp|O00469|PLOD2_HUMAN Procollagen-lysine,2-oxoglutarate 5-dioxygenase 2 OS=Homo sapiens OX=9606 GN=PLOD2 PE=1 SV=2	21	4.85453	0	2.45975	0.00468665	1.59537	0.198412	+	+
0.0723333	-0.0380192	-0.0827847	1.8119	1.47919	1.47841	2.13481	1.52676	1.59477	O60568	PLOD3	O60568	PLOD3_HUMAN	>sp|O60568|PLOD3_HUMAN Multifunctional procollagen lysine hydroxylase and glycosyltransferase LH3 OS=Homo sapiens OX=9606 GN=PLOD3 PE=1 SV=1	14	4.04196	0	3.36358	0.00154887	0.2963	0.771141	+	+
3.12228	2.69004	2.91176	1.94662	1.7697	0.385134	3.38406	2.30831	2.88719	O43660	PLRG1	O43660	PLRG1_HUMAN	>sp|O43660|PLRG1_HUMAN Pleiotropic regulator 1 OS=Homo sapiens OX=9606 GN=PLRG1 PE=1 SV=1	55	0.00853636	1	0.256726	0.943994	1.20259	0.225857	-	-
2.07882	1.72518	1.9415	1.11598	1.0419	1.27892	0.857715	1.4394	0.476396	P13797	PLS3	P13797	PLST_HUMAN	>sp|P13797|PLST_HUMAN Plastin-3 OS=Homo sapiens OX=9606 GN=PLS3 PE=1 SV=4	15	0.000755994	1	0.0064216	1	0.313054	0.735866	-	-
0.155321	0.489718	0.201794	2.75671	2.47357	2.02731	2.93697	2.92793	2.72764	P29590	PML	P29590	PML_HUMAN	>sp|P29590|PML_HUMAN Protein PML OS=Homo sapiens OX=9606 GN=PML PE=1 SV=3	21	3.38018	0.000450704	4.79084	0.003875	0.932732	0.356199	+	+
0.42379	0.708619	0.874233	-1.47201	-1.20702	-1.24175	-0.855819	-0.923436	-0.51036	O75439	PMPCB	O75439	MPPB_HUMAN	>sp|O75439|MPPB_HUMAN Mitochondrial-processing peptidase subunit beta OS=Homo sapiens OX=9606 GN=PMPCB PE=1 SV=2	3	4.81319e-05	1	0.00031586	1	1.62881	0.230286	-	-
-2.76191	-2.65833	-3.17928	-1.53515	-1.78619	-0.973152	-1.84773	-2.10509	-2.25407	P54278	PMS2	P54278	PMS2_HUMAN	>sp|P54278|PMS2_HUMAN Mismatch repair endonuclease PMS2 OS=Homo sapiens OX=9606 GN=PMS2 PE=1 SV=2	3	2.41954	0.00556472	2.0992	0.00815695	1.11833	0.291012	+	+
-3.24108	-2.06342	-1.65498	0.777555	0.487901	0.758477	0.323704	0.150948	0.234292	Q9H307	PNN	Q9H307	PININ_HUMAN	>sp|Q9H307|PININ_HUMAN Pinin OS=Homo sapiens OX=9606 GN=PNN PE=1 SV=5	10	2.75892	0.00302476	2.53025	0.00401148	1.8406	0.231983	+	+
-0.0434666	-0.595456	-0.00859356	-1.84366	0.022481	-2.1416	-1.9625	0.830122	0.818149	P00491	PNP	P00491	PNPH_HUMAN	>sp|P00491|PNPH_HUMAN Purine nucleoside phosphorylase OS=Homo sapiens OX=9606 GN=PNP PE=1 SV=2	8	0.0436491	1	0.340859	0.837942	0.456278	0.498329	-	-
-1.22004	0.806782	-3.6435	-0.700772	-1.07079	-0.120618	-0.714825	-1.33122	-0.974536	Q8IY17	PNPLA6	Q8IY17	PLPL6_HUMAN	>sp|Q8IY17|PLPL6_HUMAN Patatin-like phospholipase domain-containing protein 6 OS=Homo sapiens OX=9606 GN=PNPLA6 PE=1 SV=3	2	0.513848	0.599527	0.396083	0.765993	0.498961	0.557172	-	-
0.902683	0.952692	0.89099	-0.383586	-0.652179	-0.950972	-1.3574	-0.319923	-0.60585	Q8TCS8	PNPT1	Q8TCS8	PNPT1_HUMAN	>sp|Q8TCS8|PNPT1_HUMAN Polyribonucleotide nucleotidyltransferase 1, mitochondrial OS=Homo sapiens OX=9606 GN=PNPT1 PE=1 SV=2	6	0.000144994	1	0.00123059	1	0.101404	0.898371	-	-
2.40189	1.57927	1.98604	0.718132	0.591345	-0.245628	0.356788	0.757593	1.20669	O00592	PODXL	O00592	PODXL_HUMAN	>sp|O00592|PODXL_HUMAN Podocalyxin OS=Homo sapiens OX=9606 GN=PODXL PE=1 SV=2	3	0.00286361	1	0.00515911	1	0.465372	0.566129	-	-
-2.40617	-2.97243	-2.81715	0.376431	1.73179	0.42522	1.05368	3.20417	2.98096	Q8WVV4	POF1B	Q8WVV4	POF1B_HUMAN	>sp|Q8WVV4|POF1B_HUMAN Protein POF1B OS=Homo sapiens OX=9606 GN=POF1B PE=1 SV=3	10	3.07952	0.00165263	3.03214	0.00247573	0.898343	0.290757	+	+
-1.38409	-2.16608	-1.23771	-1.65138	-0.814224	-1.40597	-2.10691	-1.7654	-2.33094	P09884	POLA1	P09884	DPOLA_HUMAN	>sp|P09884|DPOLA_HUMAN DNA polymerase alpha catalytic subunit OS=Homo sapiens OX=9606 GN=POLA1 PE=1 SV=2	3	0.631602	0.422472	0.0525901	1	1.22544	0.253179	-	-
-0.722507	-1.29723	-0.959136	-0.556101	0.512836	-0.225666	0.512308	-0.157881	-0.232543	P28340	POLD1	P28340	DPOD1_HUMAN	>sp|P28340|DPOD1_HUMAN DNA polymerase delta catalytic subunit OS=Homo sapiens OX=9606 GN=POLD1 PE=1 SV=2	2	1.48955	0.0315773	1.93165	0.0111175	0.120315	0.879565	+	+
0.848955	1.5011	1.29462	0.0825138	-0.196508	-0.106507	0.0516386	-0.207655	0.291174	Q15054	POLD3	Q15054	DPOD3_HUMAN	>sp|Q15054|DPOD3_HUMAN DNA polymerase delta subunit 3 OS=Homo sapiens OX=9606 GN=POLD3 PE=1 SV=2	4	0.00076751	1	0.00179261	1	0.288845	0.800255	-	-
0.273117	-0.14634	0.318707	1.38506	0.852345	1.46587	1.32937	1.29425	1.34301	Q9Y2S7	POLDIP2	Q9Y2S7	PDIP2_HUMAN	>sp|Q9Y2S7|PDIP2_HUMAN Polymerase delta-interacting protein 2 OS=Homo sapiens OX=9606 GN=POLDIP2 PE=1 SV=1	11	2.25762	0.00673789	3.15682	0.00222741	0.172102	0.859078	+	+
[truncated: 835 more rows]

## Sheet: Table S2B
Supplemental Table S2B: OBIPhA of PP1. Related to Figure 2B. Normalized site intensitites as determined by Spectronaut were log2 transformed prior determining significant differences (two-sided T test, FDR<0.05). Ocadic acid (OA) sensitive sites are marked by a "+" in column R.
[truncated: 12,361 more rows]

[truncated: 1 more sheets: Table S2C]
