# Supplementary material for: Combination of in vivo and in vitro phosphoproteomics determines the PP2A target repertoire on proteome scale
Source: Cell Rep Methods. 2025 Jun 19;5(7):101084. doi: 10.1016/j.crmeth.2025.101084 (PMC12296510; doi:10.1016/j.crmeth.2025.101084)
Supplement: Table S3. LB100- and OA-sensitive sites, and bona fide PP2A target sites, related to Figure 3 — (A) LB100-sensitive sites. (B) OA-sensitive sites. (C) Bona fide PP2A target sites [file mmc4.xlsx]

## Sheet: Table S3A
Supplemental Table S3A: LB100-sensitive sites. Related to Figure 3. Normalized site intensitites as determined by Spectronaut were normalized to respective protein abundances and log2 transformed prior determining significant differences due to LB100 treatment (5 mM for 2 h, two-sided T test, FDR<0.05).
HBSS_1	HBSS_2	HBSS_3	HBSS_LB100_1	HBSS_LB100_2	HBSS_LB100_3	PG.Genes	Fasta.headers	PTM.ProteinId	PTM.CollapseKey	PTM.SiteAA	PTM.SiteLocation	PTM.FlankingRegion	Localization.probability
7.59964	7.40436	7.7382	10.9192	9.99435	10.3603	RAMACL;RAMAC	sp|Q9BTL3|RAMAC_HUMAN RNA guanine-N7 methyltransferase activating subunit OS=Homo sapiens OX=9606 GN=RAMAC PE=1 SV=1;tr|A0A3B3IU46|A0A3B3IU46_HUMAN RNA guanine-7 methyltransferase-activating subunit-like (pseudogene) OS=Homo sapiens OX=9606 GN=RAMACL PE=4	A0A3B3IU46	A0A3B3IU46_S86	S	86	SNQWHGRSWGNNYPQ	0.994895
6.35983	7.30615	8.96311	10.9192	9.99435	10.3603	RAMACL;RAMAC	sp|Q9BTL3|RAMAC_HUMAN RNA guanine-N7 methyltransferase activating subunit OS=Homo sapiens OX=9606 GN=RAMAC PE=1 SV=1;tr|A0A3B3IU46|A0A3B3IU46_HUMAN RNA guanine-7 methyltransferase-activating subunit-like (pseudogene) OS=Homo sapiens OX=9606 GN=RAMACL PE=4	Q9BTL3	Q9BTL3_S86	S	86	SNQWHGRSWGNNYPQ	0.994895
15.1746	15.2142	15.5976	16.7602	16.8139	17.173	ESYT2	sp|A0FGR8|ESYT2_HUMAN Extended synaptotagmin-2 OS=Homo sapiens OX=9606 GN=ESYT2 PE=1 SV=1	A0FGR8	A0FGR8_T705	T	705	GSNTAPSTPVIGGSD	0.999998
14.6406	14.7708	15.0938	16.0339	16.0564	16.4574	ESYT2	sp|A0FGR8|ESYT2_HUMAN Extended synaptotagmin-2 OS=Homo sapiens OX=9606 GN=ESYT2 PE=1 SV=1	A0FGR8	A0FGR8_T701	T	701	PGPGGSNTAPSTPVI	0.999716
14.7385	15.0856	15.1713	15.9361	16.0517	16.7017	ESYT2	sp|A0FGR8|ESYT2_HUMAN Extended synaptotagmin-2 OS=Homo sapiens OX=9606 GN=ESYT2 PE=1 SV=1	A0FGR8	A0FGR8_S699	S	699	GSPGPGGSNTAPSTP	0.995571
12.0153	10.5557	12.3523	13.2594	13.3961	13.5019	ESYT2	sp|A0FGR8|ESYT2_HUMAN Extended synaptotagmin-2 OS=Homo sapiens OX=9606 GN=ESYT2 PE=1 SV=1	A0FGR8	A0FGR8_S711	S	711	STPVIGGSDKPGMEE	0.887059
13.5037	13.5097	13.867	14.6976	14.6566	15.1614	ESYT2	sp|A0FGR8|ESYT2_HUMAN Extended synaptotagmin-2 OS=Homo sapiens OX=9606 GN=ESYT2 PE=1 SV=1	A0FGR8	A0FGR8_S704	S	704	GGSNTAPSTPVIGGS	1
11.4605	11.9637	11.5668	12.3489	12.5345	12.1476	ESYT2	sp|A0FGR8|ESYT2_HUMAN Extended synaptotagmin-2 OS=Homo sapiens OX=9606 GN=ESYT2 PE=1 SV=1	A0FGR8	A0FGR8_S739	S	739	DLGRSSSSLLASPGH	0.999463
13.3766	13.3912	13.4505	14.5838	14.3484	14.9801	SHTN1	sp|A0MZ66|SHOT1_HUMAN Shootin-1 OS=Homo sapiens OX=9606 GN=SHTN1 PE=1 SV=4	A0MZ66	A0MZ66_T496	T	496	EADSSSPTGILATSE	0.986739
12.7336	12.7915	12.9029	13.7977	13.519	14.1264	SHTN1	sp|A0MZ66|SHOT1_HUMAN Shootin-1 OS=Homo sapiens OX=9606 GN=SHTN1 PE=1 SV=4	A0MZ66	A0MZ66_S493	S	493	VTAEADSSSPTGILA	0.854373
12.8774	12.8724	12.9628	13.9568	13.8422	14.6349	SHTN1	sp|A0MZ66|SHOT1_HUMAN Shootin-1 OS=Homo sapiens OX=9606 GN=SHTN1 PE=1 SV=4	A0MZ66	A0MZ66_S494	S	494	TAEADSSSPTGILAT	0.917193
14.4881	14.419	14.4048	15.738	15.4565	15.9891	SHTN1	sp|A0MZ66|SHOT1_HUMAN Shootin-1 OS=Homo sapiens OX=9606 GN=SHTN1 PE=1 SV=4	A0MZ66	A0MZ66_S506	S	506	LATSESKSMPVLGSV	1
7.92878	7.81688	8.26145	9.96953	9.7618	10.2482	SHTN1	sp|A0MZ66|SHOT1_HUMAN Shootin-1 OS=Homo sapiens OX=9606 GN=SHTN1 PE=1 SV=4	A0MZ66	A0MZ66_S101	S	101	NKTLKRISMLYMAKL	0.999989
11.8074	11.5202	12.3773	15.0589	15.5452	16.183	SHTN1	sp|A0MZ66|SHOT1_HUMAN Shootin-1 OS=Homo sapiens OX=9606 GN=SHTN1 PE=1 SV=4	A0MZ66	A0MZ66_T537	T	537	FNSPSPPTPEPGEGP	1
12.7796	12.237	13.0946	13.7132	14.8404	15.7008	SHTN1	sp|A0MZ66|SHOT1_HUMAN Shootin-1 OS=Homo sapiens OX=9606 GN=SHTN1 PE=1 SV=4	A0MZ66	A0MZ66_S534	S	534	EAEFNSPSPPTPEPG	0.997657
8.86908	7.22042	8.94523	13.8352	14.7567	15.4177	SHTN1	sp|A0MZ66|SHOT1_HUMAN Shootin-1 OS=Homo sapiens OX=9606 GN=SHTN1 PE=1 SV=4	A0MZ66	A0MZ66_S532	S	532	TLEAEFNSPSPPTPE	0.957051
4.98936	5.59789	6.20875	12.7879	14.1607	13.5394	SHTN1	sp|A0MZ66|SHOT1_HUMAN Shootin-1 OS=Homo sapiens OX=9606 GN=SHTN1 PE=1 SV=4	A0MZ66	A0MZ66_T525	T	525	KTALNKKTLEAEFNS	0.941897
9.24758	9.41132	9.80773	11.8713	11.4795	11.8691	SHTN1	sp|A0MZ66|SHOT1_HUMAN Shootin-1 OS=Homo sapiens OX=9606 GN=SHTN1 PE=1 SV=4	A0MZ66	A0MZ66_S473	S	473	KSLDPENSETELERI	0.998483
9.57134	9.41132	8.48593	11.8024	11.4489	11.7924	SHTN1	sp|A0MZ66|SHOT1_HUMAN Shootin-1 OS=Homo sapiens OX=9606 GN=SHTN1 PE=1 SV=4	A0MZ66	A0MZ66_T475	T	475	LDPENSETELERILR	0.960234
6.80537	5.94141	7.18891	10.5538	10.0292	11.3587	SHTN1	sp|A0MZ66|SHOT1_HUMAN Shootin-1 OS=Homo sapiens OX=9606 GN=SHTN1 PE=1 SV=4	A0MZ66	A0MZ66_S467	S	467	TSSRSLKSLDPENSE	0.997761
6.76895	7.25658	6.84787	10.2409	10.6878	10.2956	SHTN1	sp|A0MZ66|SHOT1_HUMAN Shootin-1 OS=Homo sapiens OX=9606 GN=SHTN1 PE=1 SV=4	A0MZ66	A0MZ66_S375	S	375	NPIRSLMSMIRKRSH	1
8.07842	6.57627	8.16035	8.38205	9.72865	9.3243	SHTN1	sp|A0MZ66|SHOT1_HUMAN Shootin-1 OS=Homo sapiens OX=9606 GN=SHTN1 PE=1 SV=4	A0MZ66	A0MZ66_S249	S	249	QNKLKRQSHLLLQSS	0.998037
14.8309	14.6895	14.9221	15.5581	15.5912	16.0977	SBNO1	sp|A3KN83|SBNO1_HUMAN Protein strawberry notch homolog 1 OS=Homo sapiens OX=9606 GN=SBNO1 PE=1 SV=1	A3KN83	A3KN83_S214	S	214	DMKMRSFSPTMKVPV	1
9.35774	9.55711	9.82427	13.8762	13.9816	14.2577	SBNO1	sp|A3KN83|SBNO1_HUMAN Protein strawberry notch homolog 1 OS=Homo sapiens OX=9606 GN=SBNO1 PE=1 SV=1	A3KN83	A3KN83_S794	S	794	KEKKKKKSIDPDSIQ	1
8.45839	8.52639	8.91822	12.8108	12.9036	13.1406	SBNO1	sp|A3KN83|SBNO1_HUMAN Protein strawberry notch homolog 1 OS=Homo sapiens OX=9606 GN=SBNO1 PE=1 SV=1	A3KN83	A3KN83_S802	S	802	IDPDSIQSALLASGL	0.790202
5.57844	7.16087	8.04052	12.9195	11.717	11.6079	ZNF316	sp|A6NFI3|ZN316_HUMAN Zinc finger protein 316 OS=Homo sapiens OX=9606 GN=ZNF316 PE=1 SV=1	A6NFI3	A6NFI3_S442	S	442	GAGFGRRSYLVTHQR	0.999994
8.99194	7.04846	9.70689	12.3922	12.3981	12.8565	POM121C	sp|A8CG34|P121C_HUMAN Nuclear envelope pore membrane protein POM 121C OS=Homo sapiens OX=9606 GN=POM121C PE=1 SV=3;sp|Q96HA1|P121A_HUMAN Nuclear envelope pore membrane protein POM 121 OS=Homo sapiens OX=9606 GN=POM121 PE=1 SV=2	A8CG34	A8CG34_S95	S	95	HRRTLFASPPAKSTA	0.987243
10.0075	9.90686	10.239	11.5857	11.8085	11.7181	POM121C	sp|A8CG34|P121C_HUMAN Nuclear envelope pore membrane protein POM 121C OS=Homo sapiens OX=9606 GN=POM121C PE=1 SV=3;sp|Q96HA1|P121A_HUMAN Nuclear envelope pore membrane protein POM 121 OS=Homo sapiens OX=9606 GN=POM121 PE=1 SV=2	A8CG34	A8CG34_T445	T	445	CHHSSSSTPLAADKE	0.998137
10.0075	9.90686	10.239	11.5857	11.8085	11.7181	POM121C	sp|A8CG34|P121C_HUMAN Nuclear envelope pore membrane protein POM 121C OS=Homo sapiens OX=9606 GN=POM121C PE=1 SV=3;sp|Q96HA1|P121A_HUMAN Nuclear envelope pore membrane protein POM 121 OS=Homo sapiens OX=9606 GN=POM121 PE=1 SV=2	A8CG34	A8CG34_S444	S	444	LCHHSSSSTPLAADK	0.985743
7.39115	7.62155	7.76378	9.48123	9.41337	9.88351	POM121C	sp|A8CG34|P121C_HUMAN Nuclear envelope pore membrane protein POM 121C OS=Homo sapiens OX=9606 GN=POM121C PE=1 SV=3;sp|Q96HA1|P121A_HUMAN Nuclear envelope pore membrane protein POM 121 OS=Homo sapiens OX=9606 GN=POM121 PE=1 SV=2	A8CG34	A8CG34_S442	S	442	EELCHHSSSSTPLAA	0.847018
7.39115	7.62155	7.76378	9.48123	9.41337	9.88351	POM121C	sp|A8CG34|P121C_HUMAN Nuclear envelope pore membrane protein POM 121C OS=Homo sapiens OX=9606 GN=POM121C PE=1 SV=3;sp|Q96HA1|P121A_HUMAN Nuclear envelope pore membrane protein POM 121 OS=Homo sapiens OX=9606 GN=POM121 PE=1 SV=2	A8CG34	A8CG34_S441	S	441	EEELCHHSSSSTPLA	0.897708
6.81245	6.98045	5.6682	7.52118	8.13468	9.32325	NACA	sp|E9PAV3|NACAM_HUMAN Nascent polypeptide-associated complex subunit alpha, muscle-specific form OS=Homo sapiens OX=9606 GN=NACA PE=1 SV=1	E9PAV3	E9PAV3_Y1983	Y	1983	KSPASDTYIVFGEAK	0.982101
8.66101	7.94073	9.55687	9.86127	9.50577	10.2914	AGPS	sp|O00116|ADAS_HUMAN Alkyldihydroxyacetonephosphate synthase, peroxisomal OS=Homo sapiens OX=9606 GN=AGPS PE=1 SV=1	O00116	O00116_S80	S	80	ATPAAQESGTIPKKR	0.967468
10.9645	10.6992	7.80029	15.3619	14.9457	15.4048	KIF2A	sp|O00139|KIF2A_HUMAN Kinesin-like protein KIF2A OS=Homo sapiens OX=9606 GN=KIF2A PE=1 SV=3	O00139	O00139_T97	T	97	KIVKNRRTVASIKND	0.999972
11.9681	11.9647	12.2524	13.4755	13.3449	13.8621	KIF2A	sp|O00139|KIF2A_HUMAN Kinesin-like protein KIF2A OS=Homo sapiens OX=9606 GN=KIF2A PE=1 SV=3	O00139	O00139_S140	S	140	NGSVSDISPVQAAKK	0.997538
6.80744	5.1158	8.45385	10.7218	11.3842	11.1291	KIF2A	sp|O00139|KIF2A_HUMAN Kinesin-like protein KIF2A OS=Homo sapiens OX=9606 GN=KIF2A PE=1 SV=3	O00139	O00139_S135	S	135	SSAQQNGSVSDISPV	0.890573
10.5548	9.74298	10.2125	11.3277	10.8902	11.1828	DDX39A	sp|O00148|DX39A_HUMAN ATP-dependent RNA helicase DDX39A OS=Homo sapiens OX=9606 GN=DDX39A PE=1 SV=2	O00148	O00148_T26	T	26	PQAPQESTPAPPKKD	0.986728
7.38667	5.36252	6.6043	9.50644	10.1714	9.8601	DDX39A	sp|O00148|DX39A_HUMAN ATP-dependent RNA helicase DDX39A OS=Homo sapiens OX=9606 GN=DDX39A PE=1 SV=2	O00148	O00148_S37	S	37	PKKDIKGSYVSIHSS	0.952391
6.5704	7.82984	7.4611	9.35626	10.1317	9.92014	DDX39A	sp|O00148|DX39A_HUMAN ATP-dependent RNA helicase DDX39A OS=Homo sapiens OX=9606 GN=DDX39A PE=1 SV=2	O00148	O00148_S40	S	40	DIKGSYVSIHSSGFR	0.989217
5.69481	5.71736	5.62866	7.56102	9.19359	8.83516	DDX39A	sp|O00148|DX39A_HUMAN ATP-dependent RNA helicase DDX39A OS=Homo sapiens OX=9606 GN=DDX39A PE=1 SV=2	O00148	O00148_Y38	Y	38	KKDIKGSYVSIHSSG	0.972154
13.4414	13.7625	13.564	16.1991	16.0363	16.4599	PDLIM1	sp|O00151|PDLI1_HUMAN PDZ and LIM domain protein 1 OS=Homo sapiens OX=9606 GN=PDLIM1 PE=1 SV=4	O00151	O00151_S90	S	90	RSEHKVWSPLVTEEG	1
14.463	14.0222	14.5635	18.0821	17.9281	17.8219	PDLIM1	sp|O00151|PDLI1_HUMAN PDZ and LIM domain protein 1 OS=Homo sapiens OX=9606 GN=PDLIM1 PE=1 SV=4	O00151	O00151_S130	S	130	SAMPFTASPASSTTA	1
11.6545	11.2136	11.8567	12.2249	12.0134	12.1585	MYO1C	sp|O00159|MYO1C_HUMAN Unconventional myosin-Ic OS=Homo sapiens OX=9606 GN=MYO1C PE=1 SV=4	O00159	O00159_S864	S	864	WKYCRSISPEWKQQL	0.999749
9.51218	9.49726	9.6178	10.8597	10.9199	11.2939	MYO1C	sp|O00159|MYO1C_HUMAN Unconventional myosin-Ic OS=Homo sapiens OX=9606 GN=MYO1C PE=1 SV=4	O00159	O00159_S536	S	536	ADQRTRKSLGRGEFR	1
12.5811	12.7566	12.8766	13.7248	13.4753	13.5621	SNAP23	sp|O00161|SNP23_HUMAN Synaptosomal-associated protein 23 OS=Homo sapiens OX=9606 GN=SNAP23 PE=1 SV=1	O00161	O00161_S5	S	5	___MDNLSSEEIQQR	0.999997
9.27466	9.0582	9.02598	12.4819	12.548	12.645	SNAP23	sp|O00161|SNP23_HUMAN Synaptosomal-associated protein 23 OS=Homo sapiens OX=9606 GN=SNAP23 PE=1 SV=1	O00161	O00161_S23	S	23	ITDESLESTRRILGL	0.996389
9.27466	9.0582	9.02598	12.4819	12.548	12.645	SNAP23	sp|O00161|SNP23_HUMAN Synaptosomal-associated protein 23 OS=Homo sapiens OX=9606 GN=SNAP23 PE=1 SV=1	O00161	O00161_S20	S	20	AHQITDESLESTRRI	0.99825
6.51997	4.01504	7.29304	7.86557	8.2045	8.60588	SNAP23	sp|O00161|SNP23_HUMAN Synaptosomal-associated protein 23 OS=Homo sapiens OX=9606 GN=SNAP23 PE=1 SV=1	O00161	O00161_S161	S	161	ENLTQVGSILGNLKD	1
6.41733	5.97012	8.14983	12.1912	11.8653	12.1577	GTPBP1	sp|O00178|GTPB1_HUMAN GTP-binding protein 1 OS=Homo sapiens OX=9606 GN=GTPBP1 PE=1 SV=3	O00178	O00178_S658	S	658	GQRHKVKSQGACVTP	1
7.80871	7.82386	8.11938	10.8459	10.5311	11.2922	STXBP3	sp|O00186|STXB3_HUMAN Syntaxin-binding protein 3 OS=Homo sapiens OX=9606 GN=STXBP3 PE=1 SV=2	O00186	O00186_S323	S	323	KATEGKTSLSALTQL	0.99608
7.58881	7.08549	6.44862	8.70847	8.79943	10.7343	STXBP3	sp|O00186|STXB3_HUMAN Syntaxin-binding protein 3 OS=Homo sapiens OX=9606 GN=STXBP3 PE=1 SV=2	O00186	O00186_S512	S	512	WNGSGAVSARQKPRA	0.821426
6.0881	7.62986	8.21535	11.4785	11.2107	11.5532	SMAP	sp|O00193|SMAP_HUMAN Small acidic protein OS=Homo sapiens OX=9606 GN=SMAP PE=1 SV=1	O00193	O00193_S87	S	87	LESQYQQSMDSKLSG	0.966488
7.70897	6.35086	7.34056	10.4401	10.3219	10.6792	SMAP	sp|O00193|SMAP_HUMAN Small acidic protein OS=Homo sapiens OX=9606 GN=SMAP PE=1 SV=1	O00193	O00193_S90	S	90	QYQQSMDSKLSGRYR	0.782358
7.07079	7.04823	7.94052	10.2981	10.3653	10.579	SMAP	sp|O00193|SMAP_HUMAN Small acidic protein OS=Homo sapiens OX=9606 GN=SMAP PE=1 SV=1	O00193	O00193_S93	S	93	QSMDSKLSGRYRRHC	0.78901
10.0734	10.8775	10.825	12.1152	11.0549	12.1048	AP3B1	sp|O00203|AP3B1_HUMAN AP-3 complex subunit beta-1 OS=Homo sapiens OX=9606 GN=AP3B1 PE=1 SV=3	O00203	O00203_T661	T	661	IELAKEWTPAGKAKQ	1
9.10067	7.87096	8.7285	13.8165	13.5087	13.6555	PSMD11	sp|O00231|PSD11_HUMAN 26S proteasome non-ATPase regulatory subunit 11 OS=Homo sapiens OX=9606 GN=PSMD11 PE=1 SV=3	O00231	O00231_S14	S	14	VEFQRAQSLLSTDRE	1
5.36672	6.15919	6.82376	8.77602	9.60049	9.03425	PSMD12	sp|O00232|PSD12_HUMAN 26S proteasome non-ATPase regulatory subunit 12 OS=Homo sapiens OX=9606 GN=PSMD12 PE=1 SV=3	O00232	O00232_S6	S	6	__MADGGSERADGRI	1
7.83146	7.97776	8.08589	11.0063	10.802	11.6962	SUPT5H	sp|O00267|SPT5H_HUMAN Transcription elongation factor SPT5 OS=Homo sapiens OX=9606 GN=SUPT5H PE=1 SV=1	O00267	O00267_T791	T	791	TPMYGSQTPLQDGSR	0.999998
6.32173	6.71282	7.64157	7.96626	8.67724	9.69154	SUPT5H	sp|O00267|SPT5H_HUMAN Transcription elongation factor SPT5 OS=Homo sapiens OX=9606 GN=SUPT5H PE=1 SV=1	O00267	O00267_Y771	Y	771	TYGRTPMYGSQTPMY	0.923298
10.7159	11.2103	11.5067	14.0131	13.7288	14.1379	TAF4	sp|O00268|TAF4_HUMAN Transcription initiation factor TFIID subunit 4 OS=Homo sapiens OX=9606 GN=TAF4 PE=1 SV=2	O00268	O00268_S1041	S	1041	PGSVVPGSSGVGTPR	0.823523
10.7159	11.2103	11.5067	14.0131	13.7192	14.1379	TAF4	sp|O00268|TAF4_HUMAN Transcription initiation factor TFIID subunit 4 OS=Homo sapiens OX=9606 GN=TAF4 PE=1 SV=2	O00268	O00268_S1042	S	1042	GSVVPGSSGVGTPRQ	0.91728
10.3582	10.5543	11.0052	11.5781	11.6583	11.9964	TAF4	sp|O00268|TAF4_HUMAN Transcription initiation factor TFIID subunit 4 OS=Homo sapiens OX=9606 GN=TAF4 PE=1 SV=2	O00268	O00268_S543	S	543	PSATLQRSPGVQPQL	1
6.57554	9.13686	6.90269	11.974	12.0722	12.4276	DFFA	sp|O00273|DFFA_HUMAN DNA fragmentation factor subunit alpha OS=Homo sapiens OX=9606 GN=DFFA PE=1 SV=1	O00273	O00273_S107	S	107	DGGTAWISQESFDVD	0.938262
8.44143	8.26966	6.6175	11.6407	11.9225	12.4058	DFFA	sp|O00273|DFFA_HUMAN DNA fragmentation factor subunit alpha OS=Homo sapiens OX=9606 GN=DFFA PE=1 SV=1	O00273	O00273_S28	S	28	CLLRRNYSREQHGVA	1
7.49886	7.63808	8.84543	11.2454	11.8758	12.2405	CLIC1	sp|O00299|CLIC1_HUMAN Chloride intracellular channel protein 1 OS=Homo sapiens OX=9606 GN=CLIC1 PE=1 SV=4	O00299	O00299_T155	T	155	LPEEVDETSAEDEGV	0.981273
5.91874	5.93755	6.39756	9.22009	10.0787	11.2263	SLC33A1	sp|O00400|ACATN_HUMAN Acetyl-coenzyme A transporter 1 OS=Homo sapiens OX=9606 GN=SLC33A1 PE=1 SV=1	O00400	O00400_S2	S	2	______MSPTISHKD	0.99999
12.2747	11.9985	11.9106	12.4673	12.4184	12.7598	WASL	sp|O00401|WASL_HUMAN Neural Wiskott-Aldrich syndrome protein OS=Homo sapiens OX=9606 GN=WASL PE=1 SV=2	O00401	O00401_Y256	Y	256	RETSKVIYDFIEKTG	1
7.64358	10.4255	10.0349	12.6027	10.902	12.227	WASL	sp|O00401|WASL_HUMAN Neural Wiskott-Aldrich syndrome protein OS=Homo sapiens OX=9606 GN=WASL PE=1 SV=2	O00401	O00401_S432	S	432	NSRPVSCSGRDALLD	0.766448
6.36004	6.06378	7.83058	10.9833	11.5325	12.0513	WASL	sp|O00401|WASL_HUMAN Neural Wiskott-Aldrich syndrome protein OS=Homo sapiens OX=9606 GN=WASL PE=1 SV=2	O00401	O00401_S456	S	456	SVADGQESTPPTPAP	0.999962
7.41555	8.4103	9.40829	11.0914	11.2897	11.8288	IPO5	sp|O00410|IPO5_HUMAN Importin-5 OS=Homo sapiens OX=9606 GN=IPO5 PE=1 SV=4	O00410	O00410_Y837	Y	837	DEDDNDVYILTKVSD	0.945989
7.07194	8.34668	9.08438	10.5081	10.7563	11.2917	IPO5	sp|O00410|IPO5_HUMAN Importin-5 OS=Homo sapiens OX=9606 GN=IPO5 PE=1 SV=4	O00410	O00410_S827	S	827	YDEQVEESLQDEDDN	1
11.5929	11.5507	11.3481	12.0979	11.6292	12.0712	EML1	sp|O00423|EMAL1_HUMAN Echinoderm microtubule-associated protein-like 1 OS=Homo sapiens OX=9606 GN=EML1 PE=1 SV=3	O00423	O00423_S140	S	140	TSSSERVSPGGRRES	0.999994
11.5929	11.5507	11.3481	12.0979	11.6292	12.0712	EML1	sp|O00423|EMAL1_HUMAN Echinoderm microtubule-associated protein-like 1 OS=Homo sapiens OX=9606 GN=EML1 PE=1 SV=3	O00423	O00423_S135	S	135	SNIKRTSSSERVSPG	0.998047
13.7793	14.1485	13.8468	15.6212	16.3645	16.8314	DNM1L	sp|O00429|DNM1L_HUMAN Dynamin-1-like protein OS=Homo sapiens OX=9606 GN=DNM1L PE=1 SV=2	O00429	O00429_S616	S	616	PIPIMPASPQKGHAV	1
5.55546	5.36514	6.94433	10.3844	9.93173	10.9806	DNM1L	sp|O00429|DNM1L_HUMAN Dynamin-1-like protein OS=Homo sapiens OX=9606 GN=DNM1L PE=1 SV=2	O00429	O00429_S544	S	544	PSALAPASQEPSPAA	0.99998
6.93623	9.13064	4.86971	11.0683	10.3967	11.1173	DNM1L	sp|O00429|DNM1L_HUMAN Dynamin-1-like protein OS=Homo sapiens OX=9606 GN=DNM1L PE=1 SV=2	O00429	O00429_S548	S	548	APASQEPSPAASAEA	0.998774
9.42389	11.6548	10.4307	11.6054	11.6763	13.4277	BIN1	sp|O00499|BIN1_HUMAN Myc box-dependent-interacting protein 1 OS=Homo sapiens OX=9606 GN=BIN1 PE=1 SV=1	O00499	O00499_S331	S	331	PGATLPKSPSQLRKG	0.943816
7.39559	6.99246	8.4404	12.0448	11.8773	12.3376	KPNA3	sp|O00505|IMA4_HUMAN Importin subunit alpha-4 OS=Homo sapiens OX=9606 GN=KPNA3 PE=1 SV=2	O00505	O00505_S6	S	6	__MAENPSLENHRIK	1
9.80994	9.57657	10.1403	14.6777	14.8266	15.2242	STK25;STK24	sp|Q9Y6E0|STK24_HUMAN Serine/threonine-protein kinase 24 OS=Homo sapiens OX=9606 GN=STK24 PE=1 SV=1	O00506	O00506_T174	T	174	DTQIKRNTFVGTPFW	1
9.80994	9.57657	10.1403	14.6777	14.8266	15.2242	STK25;STK24	sp|Q9Y6E0|STK24_HUMAN Serine/threonine-protein kinase 24 OS=Homo sapiens OX=9606 GN=STK24 PE=1 SV=1	Q9Y6E0	Q9Y6E0_T190	T	190	DTQIKRNTFVGTPFW	1
10.0285	10.4408	10.2201	11.7463	11.6536	12.1269	SDCBP	sp|O00560|SDCB1_HUMAN Syntenin-1 OS=Homo sapiens OX=9606 GN=SDCBP PE=1 SV=1	O00560	O00560_S6	S	6	__MSLYPSLEDLKVD	0.999999
6.68699	7.88256	5.42268	9.7949	8.90004	10.6125	SDCBP	sp|O00560|SDCB1_HUMAN Syntenin-1 OS=Homo sapiens OX=9606 GN=SDCBP PE=1 SV=1	O00560	O00560_S87	S	87	GQLVARPSSINYMVA	0.954381
6.72818	7.73107	7.0217	9.92926	9.09045	10.6764	SDCBP	sp|O00560|SDCB1_HUMAN Syntenin-1 OS=Homo sapiens OX=9606 GN=SDCBP PE=1 SV=1	O00560	O00560_Y91	Y	91	ARPSSINYMVAPVTG	0.971942
14.5542	14.9504	15.4098	16.9754	16.6924	17.3412	NOP56	sp|O00567|NOP56_HUMAN Nucleolar protein 56 OS=Homo sapiens OX=9606 GN=NOP56 PE=1 SV=4	O00567	O00567_S563	S	563	SKKKRKFSKEEPVSS	1
9.51717	8.63414	8.50251	10.7345	10.4333	11.261	NOP56	sp|O00567|NOP56_HUMAN Nucleolar protein 56 OS=Homo sapiens OX=9606 GN=NOP56 PE=1 SV=4	O00567	O00567_S554	S	554	PEEAGHRSGSKKKRK	0.9875
8.16263	10.0047	10.4852	17.1344	16.9756	17.5577	NOP56	sp|O00567|NOP56_HUMAN Nucleolar protein 56 OS=Homo sapiens OX=9606 GN=NOP56 PE=1 SV=4	O00567	O00567_S537	S	537	SIPKRKKSTPKEETV	0.99134
8.16262	10.0865	10.4852	17.0105	16.8495	17.4318	NOP56	sp|O00567|NOP56_HUMAN Nucleolar protein 56 OS=Homo sapiens OX=9606 GN=NOP56 PE=1 SV=4	O00567	O00567_T538	T	538	IPKRKKSTPKEETVN	0.868808
11.0887	11.1804	11.0985	14.4264	13.947	14.9978	DDX3X	sp|O00571|DDX3X_HUMAN ATP-dependent RNA helicase DDX3X OS=Homo sapiens OX=9606 GN=DDX3X PE=1 SV=3	O00571	O00571_S83	S	83	SDSRGKSSFFSDRGS	0.999886
11.0887	11.1804	11.0985	15.6811	15.8577	15.8388	DDX3X	sp|O00571|DDX3X_HUMAN ATP-dependent RNA helicase DDX3X OS=Homo sapiens OX=9606 GN=DDX3X PE=1 SV=3	O00571	O00571_S82	S	82	RSDSRGKSSFFSDRG	0.999999
10.1796	10.0326	10.7494	12.5846	12.8221	13.1003	DDX3X	sp|O00571|DDX3X_HUMAN ATP-dependent RNA helicase DDX3X OS=Homo sapiens OX=9606 GN=DDX3X PE=1 SV=3	O00571	O00571_S24	S	24	AGLDLNSSDNQSGGS	0.999432
10.9772	9.94713	10.3098	15.2778	15.1267	15.2943	DDX3X	sp|O00571|DDX3X_HUMAN ATP-dependent RNA helicase DDX3X OS=Homo sapiens OX=9606 GN=DDX3X PE=1 SV=3	O00571	O00571_S606	S	606	ARDYRQSSGASSSSF	0.999942
10.9623	10.013	10.3074	15.5099	15.3569	15.5274	DDX3X	sp|O00571|DDX3X_HUMAN ATP-dependent RNA helicase DDX3X OS=Homo sapiens OX=9606 GN=DDX3X PE=1 SV=3	O00571	O00571_S605	S	605	GARDYRQSSGASSSS	0.99995
10.483	9.71146	9.44475	15.1117	14.7626	15.5435	DDX3X	sp|O00571|DDX3X_HUMAN ATP-dependent RNA helicase DDX3X OS=Homo sapiens OX=9606 GN=DDX3X PE=1 SV=3	O00571	O00571_S610	S	610	RQSSGASSSSFSSSR	0.777221
10.2607	9.61458	9.33529	14.8107	14.6557	15.0234	DDX3X	sp|O00571|DDX3X_HUMAN ATP-dependent RNA helicase DDX3X OS=Homo sapiens OX=9606 GN=DDX3X PE=1 SV=3	O00571	O00571_S609	S	609	YRQSSGASSSSFSSS	0.965497
6.99652	7.31355	6.09404	15.323	15.2007	15.5193	DDX3X	sp|O00571|DDX3X_HUMAN ATP-dependent RNA helicase DDX3X OS=Homo sapiens OX=9606 GN=DDX3X PE=1 SV=3	O00571	O00571_S612	S	612	SSGASSSSFSSSRAS	0.995054
8.78455	8.59807	9.07717	13.8262	13.562	14.2214	DDX3X	sp|O00571|DDX3X_HUMAN ATP-dependent RNA helicase DDX3X OS=Homo sapiens OX=9606 GN=DDX3X PE=1 SV=3	O00571	O00571_S102	S	102	RFDDRGRSDYDGIGS	1
9.32726	8.99876	9.57081	13.3845	13.0228	13.8294	DDX3X	sp|O00571|DDX3X_HUMAN ATP-dependent RNA helicase DDX3X OS=Homo sapiens OX=9606 GN=DDX3X PE=1 SV=3	O00571	O00571_Y104	Y	104	DDRGRSDYDGIGSRG	0.994711
7.45821	7.18119	6.68388	14.1453	14.7438	13.6897	DDX3X	sp|O00571|DDX3X_HUMAN ATP-dependent RNA helicase DDX3X OS=Homo sapiens OX=9606 GN=DDX3X PE=1 SV=3	O00571	O00571_S90	S	90	SFFSDRGSGSRGRFD	0.999175
7.14092	7.83252	7.14242	13.2569	13.5918	13.0327	DDX3X	sp|O00571|DDX3X_HUMAN ATP-dependent RNA helicase DDX3X OS=Homo sapiens OX=9606 GN=DDX3X PE=1 SV=3	O00571	O00571_S92	S	92	FSDRGSGSRGRFDDR	0.955199
6.75961	7.4022	5.7814	9.10488	9.01589	9.82634	DDX3X	sp|O00571|DDX3X_HUMAN ATP-dependent RNA helicase DDX3X OS=Homo sapiens OX=9606 GN=DDX3X PE=1 SV=3	O00571	O00571_S619	S	619	SFSSSRASSSRSGGG	0.930473
7.16728	4.85972	4.77151	10.9636	10.7121	11.3606	DDX3X	sp|O00571|DDX3X_HUMAN ATP-dependent RNA helicase DDX3X OS=Homo sapiens OX=9606 GN=DDX3X PE=1 SV=3	O00571	O00571_S58	S	58	GFYDKDSSGWSSSKD	0.799183
8.32709	7.65583	9.64677	10.3345	10.3445	10.2669	DDX3X	sp|O00571|DDX3X_HUMAN ATP-dependent RNA helicase DDX3X OS=Homo sapiens OX=9606 GN=DDX3X PE=1 SV=3	O00571	O00571_S86	S	86	RGKSSFFSDRGSGSR	0.995139
6.39684	7.40079	6.80221	10.2383	9.64677	10.5373	DDX3X	sp|O00571|DDX3X_HUMAN ATP-dependent RNA helicase DDX3X OS=Homo sapiens OX=9606 GN=DDX3X PE=1 SV=3	O00571	O00571_S594	S	594	RSKSSRFSGGFGARD	0.970376
6.8994	7.81154	4.7449	10.2383	9.64677	10.5373	DDX3X	sp|O00571|DDX3X_HUMAN ATP-dependent RNA helicase DDX3X OS=Homo sapiens OX=9606 GN=DDX3X PE=1 SV=3	O00571	O00571_S590	S	590	SSRGRSKSSRFSGGF	0.970376
7.26851	7.47844	7.15029	10.9676	8.28215	8.81384	PODXL	sp|O00592|PODXL_HUMAN Podocalyxin OS=Homo sapiens OX=9606 GN=PODXL PE=1 SV=2	O00592	O00592_S537	S	537	LNGELGDSWIVPLDN	0.894576
6.33944	7.65576	5.34056	7.42071	9.17792	9.85556	PODXL	sp|O00592|PODXL_HUMAN Podocalyxin OS=Homo sapiens OX=9606 GN=PODXL PE=1 SV=2	O00592	O00592_Y327	Y	327	AASTTHRYPKTPSPT	0.999174
15.6162	15.7967	16.0753	17.0651	16.6206	17.3137	KPNA4	sp|O00629|IMA3_HUMAN Importin subunit alpha-3 OS=Homo sapiens OX=9606 GN=KPNA4 PE=1 SV=1	O00629	O00629_S60	S	60	HEDICEDSDIDGDYR	1
11.56	11.4871	12.2434	12.667	12.0836	12.7058	SCD	sp|O00767|SCD_HUMAN Stearoyl-CoA desaturase OS=Homo sapiens OX=9606 GN=SCD PE=1 SV=2	O00767	O00767_S198	S	198	PAVKEKGSTLDLSDL	0.968286
14.8463	14.9874	15.1959	15.5785	15.33	15.9647	ARID1A	sp|O14497|ARI1A_HUMAN AT-rich interactive domain-containing protein 1A OS=Homo sapiens OX=9606 GN=ARID1A PE=1 SV=3	O14497	O14497_S772	S	772	PQPGSALSPRQPSGG	1
14.9045	15.0593	15.2261	15.6628	15.3995	16.0077	ARID1A	sp|O14497|ARI1A_HUMAN AT-rich interactive domain-containing protein 1A OS=Homo sapiens OX=9606 GN=ARID1A PE=1 SV=3	O14497	O14497_S769	S	769	YSSPQPGSALSPRQP	0.911278
11.5486	10.339	11.3328	13.5605	15.3521	15.1346	ARID1A	sp|O14497|ARI1A_HUMAN AT-rich interactive domain-containing protein 1A OS=Homo sapiens OX=9606 GN=ARID1A PE=1 SV=3	O14497	O14497_Y229	Y	229	YPPPAPAYALSSPRG	1
11.718	11.8977	12.2864	15.1466	14.763	15.2058	ARID1A	sp|O14497|ARI1A_HUMAN AT-rich interactive domain-containing protein 1A OS=Homo sapiens OX=9606 GN=ARID1A PE=1 SV=3	O14497	O14497_S1182	S	1182	PLPGMSRSNSVGIQD	0.991057
12.5234	12.6781	13.0287	15.8779	15.5848	15.9432	ARID1A	sp|O14497|ARI1A_HUMAN AT-rich interactive domain-containing protein 1A OS=Homo sapiens OX=9606 GN=ARID1A PE=1 SV=3	O14497	O14497_S1184	S	1184	PGMSRSNSVGIQDAF	0.999993
9.85603	10.0299	10.3966	13.0606	12.8416	13.1352	ARID1A	sp|O14497|ARI1A_HUMAN AT-rich interactive domain-containing protein 1A OS=Homo sapiens OX=9606 GN=ARID1A PE=1 SV=3	O14497	O14497_T1198	T	1198	FNDGSDSTFQKRNSM	0.971531
11.09	11.2231	11.395	14.1886	14.3711	14.9028	ARID1A	sp|O14497|ARI1A_HUMAN AT-rich interactive domain-containing protein 1A OS=Homo sapiens OX=9606 GN=ARID1A PE=1 SV=3	O14497	O14497_S1204	S	1204	STFQKRNSMTPNPGY	0.999954
10.9488	10.989	11.2626	13.9578	14.2109	14.868	ARID1A	sp|O14497|ARI1A_HUMAN AT-rich interactive domain-containing protein 1A OS=Homo sapiens OX=9606 GN=ARID1A PE=1 SV=3	O14497	O14497_T1206	T	1206	FQKRNSMTPNPGYQP	0.993159
10.3332	10.1319	10.3675	13.4861	12.9953	13.7726	ARID1A	sp|O14497|ARI1A_HUMAN AT-rich interactive domain-containing protein 1A OS=Homo sapiens OX=9606 GN=ARID1A PE=1 SV=3	O14497	O14497_S1604	S	1604	NRTSPSKSPFLHSGM	0.999965
10.3332	10.1319	10.3675	13.4861	12.9953	13.7726	ARID1A	sp|O14497|ARI1A_HUMAN AT-rich interactive domain-containing protein 1A OS=Homo sapiens OX=9606 GN=ARID1A PE=1 SV=3	O14497	O14497_S1602	S	1602	MENRTSPSKSPFLHS	0.997861
10.566	11.027	10.8896	11.3531	11.3876	11.88	ARID1A	sp|O14497|ARI1A_HUMAN AT-rich interactive domain-containing protein 1A OS=Homo sapiens OX=9606 GN=ARID1A PE=1 SV=3	O14497	O14497_S301	S	301	TLNQLLTSPSSARGY	0.957308
12.44	12.6718	12.9148	14.8407	14.7526	15.3465	ARID1A	sp|O14497|ARI1A_HUMAN AT-rich interactive domain-containing protein 1A OS=Homo sapiens OX=9606 GN=ARID1A PE=1 SV=3	O14497	O14497_S382	S	382	ARTPQPSSPMDQMGK	1
7.14648	6.02822	4.946	13.2595	13.2236	13.8403	ARID1A	sp|O14497|ARI1A_HUMAN AT-rich interactive domain-containing protein 1A OS=Homo sapiens OX=9606 GN=ARID1A PE=1 SV=3	O14497	O14497_T377	T	377	GGQPLARTPQPSSPM	1
6.90162	7.09413	7.09212	12.827	12.4118	13.2491	ARID1A	sp|O14497|ARI1A_HUMAN AT-rich interactive domain-containing protein 1A OS=Homo sapiens OX=9606 GN=ARID1A PE=1 SV=3	O14497	O14497_T1514	T	1514	NYANRQSTGSAPQGP	0.966389
7.86527	6.06848	7.86084	12.8391	12.3783	13.2698	ARID1A	sp|O14497|ARI1A_HUMAN AT-rich interactive domain-containing protein 1A OS=Homo sapiens OX=9606 GN=ARID1A PE=1 SV=3	O14497	O14497_S1513	S	1513	YNYANRQSTGSAPQG	0.945859
7.02361	7.2639	8.5941	12.3749	12.7645	13.1972	ARID1A	sp|O14497|ARI1A_HUMAN AT-rich interactive domain-containing protein 1A OS=Homo sapiens OX=9606 GN=ARID1A PE=1 SV=3	O14497	O14497_S381	S	381	LARTPQPSSPMDQMG	0.949212
5.7472	6.41604	6.63825	12.3749	12.7645	13.1972	ARID1A	sp|O14497|ARI1A_HUMAN AT-rich interactive domain-containing protein 1A OS=Homo sapiens OX=9606 GN=ARID1A PE=1 SV=3	O14497	O14497_S363	S	363	RSHHAPMSPGSSGGG	0.921781
7.21944	5.50527	7.36351	10.2186	10.0216	10.7091	ARID1A	sp|O14497|ARI1A_HUMAN AT-rich interactive domain-containing protein 1A OS=Homo sapiens OX=9606 GN=ARID1A PE=1 SV=3	O14497	O14497_T1921	T	1921	MLSTRSSTLTEDGAK	0.950486
5.44895	5.95336	6.33374	9.91496	9.86194	10.7345	ARID1A	sp|O14497|ARI1A_HUMAN AT-rich interactive domain-containing protein 1A OS=Homo sapiens OX=9606 GN=ARID1A PE=1 SV=3	O14497	O14497_S1225	S	1225	SDMMGRMSYEPNKDP	0.998692
14.3589	13.1184	14.0796	16.5407	16.8243	16.2981	TRAFD1	sp|O14545|TRAD1_HUMAN TRAF-type zinc finger domain-containing protein 1 OS=Homo sapiens OX=9606 GN=TRAFD1 PE=1 SV=1	O14545	O14545_S327	S	327	SLNTGSSSPRGVEEP	0.997846
7.89494	6.37859	6.79447	15.779	15.5397	15.9782	TRAFD1	sp|O14545|TRAD1_HUMAN TRAF-type zinc finger domain-containing protein 1 OS=Homo sapiens OX=9606 GN=TRAFD1 PE=1 SV=1	O14545	O14545_S409	S	409	EGIPRLDSQPQETSP	1
10.4694	11.5113	11.0576	13.7805	13.8244	14.7995	TRAFD1	sp|O14545|TRAD1_HUMAN TRAF-type zinc finger domain-containing protein 1 OS=Homo sapiens OX=9606 GN=TRAFD1 PE=1 SV=1	O14545	O14545_S480	S	480	RPGCQPSSPCVPKLS	0.999437
10.568	11.4742	10.9863	14.2933	14.2636	15.2123	TRAFD1	sp|O14545|TRAD1_HUMAN TRAF-type zinc finger domain-containing protein 1 OS=Homo sapiens OX=9606 GN=TRAFD1 PE=1 SV=1	O14545	O14545_S479	S	479	PRPGCQPSSPCVPKL	0.999998
10.8173	10.8271	7.62297	15.3806	15.2691	15.8799	TRAFD1	sp|O14545|TRAD1_HUMAN TRAF-type zinc finger domain-containing protein 1 OS=Homo sapiens OX=9606 GN=TRAFD1 PE=1 SV=1	O14545	O14545_S470	S	470	NQLSRSTSGPRPGCQ	0.999763
5.60448	5.82796	6.82135	10.3175	10.7804	11.2681	TRAFD1	sp|O14545|TRAD1_HUMAN TRAF-type zinc finger domain-containing protein 1 OS=Homo sapiens OX=9606 GN=TRAFD1 PE=1 SV=1	O14545	O14545_S209	S	209	RNITAQVSIQNNLFE	0.907871
6.58263	6.81058	6.08245	9.63532	8.28299	8.80556	TRAFD1	sp|O14545|TRAD1_HUMAN TRAF-type zinc finger domain-containing protein 1 OS=Homo sapiens OX=9606 GN=TRAFD1 PE=1 SV=1	O14545	O14545_S487	S	487	SPCVPKLSNSDSQDI	0.993996
6.09499	7.6017	8.04941	10.6471	9.34336	11.1637	TRAFD1	sp|O14545|TRAD1_HUMAN TRAF-type zinc finger domain-containing protein 1 OS=Homo sapiens OX=9606 GN=TRAFD1 PE=1 SV=1	O14545	O14545_T552	T	552	GGRNSRVTPAAANYR	0.999389
12.4662	12.9449	11.639	13.422	13.5558	15.0079	CIT	sp|O14578|CTRO_HUMAN Citron Rho-interacting kinase OS=Homo sapiens OX=9606 GN=CIT PE=1 SV=2	O14578	O14578_S1940	S	1940	ITKRVASSPAPPEGP	0.997763
9.19528	8.98249	9.45757	12.4712	12.5586	12.9723	CIT	sp|O14578|CTRO_HUMAN Citron Rho-interacting kinase OS=Homo sapiens OX=9606 GN=CIT PE=1 SV=2	O14578	O14578_S410	S	410	QLSPSGFSGEELPFV	0.827651
8.93439	8.91105	9.20946	12.1503	12.2265	12.6465	CIT	sp|O14578|CTRO_HUMAN Citron Rho-interacting kinase OS=Homo sapiens OX=9606 GN=CIT PE=1 SV=2	O14578	O14578_S405	S	405	SSSPCQLSPSGFSGE	0.767432
7.47323	7.07768	7.63765	10.6198	10.7475	11.1127	CIT	sp|O14578|CTRO_HUMAN Citron Rho-interacting kinase OS=Homo sapiens OX=9606 GN=CIT PE=1 SV=2	O14578	O14578_S420	S	420	ELPFVGFSYSKALGI	0.94546
12.5282	12.581	12.0652	12.7631	13.5563	13.6946	CIT	sp|O14578|CTRO_HUMAN Citron Rho-interacting kinase OS=Homo sapiens OX=9606 GN=CIT PE=1 SV=2	O14578	O14578_S1993	S	1993	LSTRRERSPGRLFED	1
10.4369	10.507	10.6258	11.4602	11.1225	11.7307	CIT	sp|O14578|CTRO_HUMAN Citron Rho-interacting kinase OS=Homo sapiens OX=9606 GN=CIT PE=1 SV=2	O14578	O14578_S480	S	480	TRLHRRVSEVEAVLS	1
7.47686	7.42698	6.94235	11.9791	11.9169	11.8885	CIT	sp|O14578|CTRO_HUMAN Citron Rho-interacting kinase OS=Homo sapiens OX=9606 GN=CIT PE=1 SV=2	O14578	O14578_S433	S	433	GILGRSESVVSGLDS	0.913002
8.69932	9.2047	7.70644	13.5036	13.0785	14.0421	CIT	sp|O14578|CTRO_HUMAN Citron Rho-interacting kinase OS=Homo sapiens OX=9606 GN=CIT PE=1 SV=2	O14578	O14578_S1432	S	1432	FCRDKMNSPGLQTKE	1
7.53999	7.40782	8.53018	10.4845	10.2896	10.7883	CIT	sp|O14578|CTRO_HUMAN Citron Rho-interacting kinase OS=Homo sapiens OX=9606 GN=CIT PE=1 SV=2	O14578	O14578_S1343	S	1343	PSSRRKESSTPEEFS	0.93276
7.59768	9.40549	7.86145	15.2623	15.6056	15.9645	AP3D1	sp|O14617|AP3D1_HUMAN AP-3 complex subunit delta-1 OS=Homo sapiens OX=9606 GN=AP3D1 PE=1 SV=1	O14617	O14617_S658	S	658	RRPKHRPSEADEEEL	1
13.9101	13.8844	14.1228	14.1961	15.5088	15.9527	ABLIM1	sp|O14639|ABLM1_HUMAN Actin-binding LIM protein 1 OS=Homo sapiens OX=9606 GN=ABLIM1 PE=1 SV=3	O14639	O14639_S452	S	452	RMIHRSTSQGSINSP	0.998643
11.6354	11.8458	11.9694	12.7373	12.1888	12.6381	ABLIM1	sp|O14639|ABLM1_HUMAN Actin-binding LIM protein 1 OS=Homo sapiens OX=9606 GN=ABLIM1 PE=1 SV=3	O14639	O14639_T220	T	220	MSSSPKETTFSSNCA	0.9836
11.6423	11.6361	11.6555	12.7375	12.5907	13.2925	ABLIM1	sp|O14639|ABLM1_HUMAN Actin-binding LIM protein 1 OS=Homo sapiens OX=9606 GN=ABLIM1 PE=1 SV=3	O14639	O14639_S587	S	587	PDMKRRSSGREEDDE	0.963628
11.7806	12.3136	12.4137	13.5517	14.196	14.7391	ABLIM1	sp|O14639|ABLM1_HUMAN Actin-binding LIM protein 1 OS=Homo sapiens OX=9606 GN=ABLIM1 PE=1 SV=3	O14639	O14639_S367	S	367	PGSSIPGSPGHTIYA	0.999908
5.70824	6.67554	7.23968	12.0249	10.7435	11.3061	ABLIM1	sp|O14639|ABLM1_HUMAN Actin-binding LIM protein 1 OS=Homo sapiens OX=9606 GN=ABLIM1 PE=1 SV=3	O14639	O14639_T467	T	467	VYSRHSYTPTTSRSP	0.907399
10.2669	9.55696	10.7128	12.4249	12.2749	11.7596	CHD1	sp|O14646|CHD1_HUMAN Chromodomain-helicase-DNA-binding protein 1 OS=Homo sapiens OX=9606 GN=CHD1 PE=1 SV=2	O14646	O14646_S1677	S	1677	ASSSGPRSPLDQRSP	0.999731
10.8546	11.8199	11.7048	16.2543	16.2538	16.6954	CHD1	sp|O14646|CHD1_HUMAN Chromodomain-helicase-DNA-binding protein 1 OS=Homo sapiens OX=9606 GN=CHD1 PE=1 SV=2	O14646	O14646_S1396	S	1396	APVHITASGEPVPIS	0.944641
10.8984	11.8429	11.7048	16.2821	16.2658	16.7164	CHD1	sp|O14646|CHD1_HUMAN Chromodomain-helicase-DNA-binding protein 1 OS=Homo sapiens OX=9606 GN=CHD1 PE=1 SV=2	O14646	O14646_S1384	S	1384	GRERSKKSSVSDAPV	0.924047
10.8546	11.8199	11.7048	16.2708	16.2605	16.7033	CHD1	sp|O14646|CHD1_HUMAN Chromodomain-helicase-DNA-binding protein 1 OS=Homo sapiens OX=9606 GN=CHD1 PE=1 SV=2	O14646	O14646_S1385	S	1385	RERSKKSSVSDAPVH	0.942755
10.8546	11.7982	11.7048	16.2297	16.1976	16.6085	CHD1	sp|O14646|CHD1_HUMAN Chromodomain-helicase-DNA-binding protein 1 OS=Homo sapiens OX=9606 GN=CHD1 PE=1 SV=2	O14646	O14646_S1387	S	1387	RSKKSSVSDAPVHIT	0.98203
10.8546	11.8195	11.7048	16.2539	16.2391	16.6869	CHD1	sp|O14646|CHD1_HUMAN Chromodomain-helicase-DNA-binding protein 1 OS=Homo sapiens OX=9606 GN=CHD1 PE=1 SV=2	O14646	O14646_T1394	T	1394	SDAPVHITASGEPVP	0.978426
8.96104	8.32213	9.26807	11.9408	11.9424	12.379	CHD2	sp|O14646|CHD1_HUMAN Chromodomain-helicase-DNA-binding protein 1 OS=Homo sapiens OX=9606 GN=CHD1 PE=1 SV=2	O14647	O14647_Y1736	Y	1736	DEFRPQNYHQQDFRR	0.988525
9.80917	9.72306	10.2284	12.8478	12.6887	13.3179	CHD2	sp|O14646|CHD1_HUMAN Chromodomain-helicase-DNA-binding protein 1 OS=Homo sapiens OX=9606 GN=CHD1 PE=1 SV=2	O14647	O14647_S1728	S	1728	HDSKRRRSDEFRPQN	1
7.63678	6.13637	7.59512	8.38812	8.00608	8.69354	TCERG1	sp|O14776|TCRG1_HUMAN Transcription elongation regulator 1 OS=Homo sapiens OX=9606 GN=TCERG1 PE=1 SV=2	O14776	O14776_S833	S	833	RYKAVDSSSMREDLF	0.774096
5.73825	2.13014	7.44356	8.36219	8.3062	9.13399	TCERG1	sp|O14776|TCRG1_HUMAN Transcription elongation regulator 1 OS=Homo sapiens OX=9606 GN=TCERG1 PE=1 SV=2	O14776	O14776_S832	S	832	PRYKAVDSSSMREDL	0.992774
5.13156	6.35132	7.78923	8.63956	9.72249	10.5982	TCERG1	sp|O14776|TCRG1_HUMAN Transcription elongation regulator 1 OS=Homo sapiens OX=9606 GN=TCERG1 PE=1 SV=2	O14776	O14776_T591	T	591	LKKLRHPTPTMLSIQ	0.862649
7.93524	6.91603	7.66133	12.4053	12.1108	12.2091	NRP1	sp|O14786|NRP1_HUMAN Neuropilin-1 OS=Homo sapiens OX=9606 GN=NRP1 PE=1 SV=3	O14786	O14786_S921	S	921	LNTQSTYSEA_____	1
6.63929	6.30313	6.36126	11.5405	11.3016	10.9464	NRP1	sp|O14786|NRP1_HUMAN Neuropilin-1 OS=Homo sapiens OX=9606 GN=NRP1 PE=1 SV=3	O14786	O14786_S918	S	918	KDKLNTQSTYSEA__	0.822735
2.33642	6.50778	8.70687	10.5543	10.2827	10.4324	NRP1	sp|O14786|NRP1_HUMAN Neuropilin-1 OS=Homo sapiens OX=9606 GN=NRP1 PE=1 SV=3	O14786	O14786_T919	T	919	DKLNTQSTYSEA___	0.923711
6.08881	6.64587	6.2494	10.0659	9.82018	10.9387	SCAMP3	sp|O14828|SCAM3_HUMAN Secretory carrier-associated membrane protein 3 OS=Homo sapiens OX=9606 GN=SCAMP3 PE=1 SV=3	O14828	O14828_Y86	Y	86	EPKNYGSYSTQASAA	0.991849
5.61191	9.07873	7.70133	10.0802	10.121	10.9789	SCAMP3	sp|O14828|SCAM3_HUMAN Secretory carrier-associated membrane protein 3 OS=Homo sapiens OX=9606 GN=SCAMP3 PE=1 SV=3	O14828	O14828_S91	S	91	GSYSTQASAAAATAE	0.999985
7.60114	7.75567	6.93696	9.8097	9.83772	10.2574	SCAMP3	sp|O14828|SCAM3_HUMAN Secretory carrier-associated membrane protein 3 OS=Homo sapiens OX=9606 GN=SCAMP3 PE=1 SV=3	O14828	O14828_S32	S	32	AVIQHRPSRQYATLD	0.999987
10.3045	9.68038	9.75523	14.1039	13.8454	14.6224	TAX1BP3	sp|O14907|TX1B3_HUMAN Tax1-binding protein 3 OS=Homo sapiens OX=9606 GN=TAX1BP3 PE=1 SV=2	O14907	O14907_S2	S	2	______MSYIPGQPV	0.999692
9.9331	9.86901	10.0807	11.1317	10.4105	11.5382	TAX1BP3	sp|O14907|TX1B3_HUMAN Tax1-binding protein 3 OS=Homo sapiens OX=9606 GN=TAX1BP3 PE=1 SV=2	O14907	O14907_S61	S	61	GIYVTRVSEGGPAEI	1
7.0399	7.14485	6.57781	11.8011	11.4498	11.8356	GIPC1	sp|O14908|GIPC1_HUMAN PDZ domain-containing protein GIPC1 OS=Homo sapiens OX=9606 GN=GIPC1 PE=1 SV=2	O14908	O14908_T252	T	252	LRSRGPATVEDLPSA	0.970438
5.03476	5.6891	7.66679	7.6394	8.32087	8.10989	GIPC1	sp|O14908|GIPC1_HUMAN PDZ domain-containing protein GIPC1 OS=Homo sapiens OX=9606 GN=GIPC1 PE=1 SV=2	O14908	O14908_S222	S	222	RKAFDMISQRSAGGR	1
9.25151	9.63052	9.43497	9.92422	10.3809	11.2188	CASK	sp|O14936|CSKP_HUMAN Peripheral plasma membrane protein CASK OS=Homo sapiens OX=9606 GN=CASK PE=1 SV=3	O14936	O14936_S595	S	595	QSPANGHSSTNNSVS	0.777323
17.2328	16.7809	16.3361	19.1507	19.2438	19.4126	MYL12B;MYL12A	sp|O14950|ML12B_HUMAN Myosin regulatory light chain 12B OS=Homo sapiens OX=9606 GN=MYL12B PE=1 SV=2;sp|P19105|ML12A_HUMAN Myosin regulatory light chain 12A OS=Homo sapiens OX=9606 GN=MYL12A PE=1 SV=2;sp|P24844|MYL9_HUMAN Myosin regulatory light polypeptide	O14950	O14950_S20	S	20	KRPQRATSNVFAMFD	1
17.2328	16.7809	16.3361	19.1507	19.2438	19.4126	MYL12B;MYL12A	sp|O14950|ML12B_HUMAN Myosin regulatory light chain 12B OS=Homo sapiens OX=9606 GN=MYL12B PE=1 SV=2;sp|P19105|ML12A_HUMAN Myosin regulatory light chain 12A OS=Homo sapiens OX=9606 GN=MYL12A PE=1 SV=2;sp|P24844|MYL9_HUMAN Myosin regulatory light polypeptide	P19105	P19105_S19	S	19	KRPQRATSNVFAMFD	1
16.9616	16.5128	15.9156	18.7572	18.9989	19.2163	MYL12B;MYL12A	sp|O14950|ML12B_HUMAN Myosin regulatory light chain 12B OS=Homo sapiens OX=9606 GN=MYL12B PE=1 SV=2;sp|P19105|ML12A_HUMAN Myosin regulatory light chain 12A OS=Homo sapiens OX=9606 GN=MYL12A PE=1 SV=2;sp|P24844|MYL9_HUMAN Myosin regulatory light polypeptide	O14950	O14950_T19	T	19	KKRPQRATSNVFAMF	1
16.9616	16.5128	15.9156	18.7572	18.9989	19.2163	MYL12B;MYL12A	sp|O14950|ML12B_HUMAN Myosin regulatory light chain 12B OS=Homo sapiens OX=9606 GN=MYL12B PE=1 SV=2;sp|P19105|ML12A_HUMAN Myosin regulatory light chain 12A OS=Homo sapiens OX=9606 GN=MYL12A PE=1 SV=2;sp|P24844|MYL9_HUMAN Myosin regulatory light polypeptide	P19105	P19105_T18	T	18	KKRPQRATSNVFAMF	1
7.13079	7.88744	6.23108	10.8263	10.7633	11.2581	HGS	sp|O14964|HGS_HUMAN Hepatocyte growth factor-regulated tyrosine kinase substrate OS=Homo sapiens OX=9606 GN=HGS PE=1 SV=1	O14964	O14964_Y308	Y	308	APPASSLYSSPVNSS	0.999732
12.4002	11.5015	11.9663	16.7418	16.7023	16.841	PPP1R12A	sp|O14974|MYPT1_HUMAN Protein phosphatase 1 regulatory subunit 12A OS=Homo sapiens OX=9606 GN=PPP1R12A PE=1 SV=1	O14974	O14974_S910	S	910	SLLGRSGSYSYLEER	1
11.6151	8.29331	11.4692	16.0211	12.3112	16.1216	PPP1R12A	sp|O14974|MYPT1_HUMAN Protein phosphatase 1 regulatory subunit 12A OS=Homo sapiens OX=9606 GN=PPP1R12A PE=1 SV=1	O14974	O14974_S908	S	908	YDSLLGRSGSYSYLE	0.99999
14.0734	14.1196	14.1922	16.2749	16.4073	17.1412	PPP1R12A	sp|O14974|MYPT1_HUMAN Protein phosphatase 1 regulatory subunit 12A OS=Homo sapiens OX=9606 GN=PPP1R12A PE=1 SV=1	O14974	O14974_S299	S	299	SEKRDKKSPLIESTA	1
8.29721	6.7129	5.35018	15.1105	14.8203	15.5398	PPP1R12A	sp|O14974|MYPT1_HUMAN Protein phosphatase 1 regulatory subunit 12A OS=Homo sapiens OX=9606 GN=PPP1R12A PE=1 SV=1	O14974	O14974_S668	S	668	EVRERRRSYLTPVRD	1
11.5639	10.8985	11.4244	17.3043	17.0852	17.4235	PPP1R12A	sp|O14974|MYPT1_HUMAN Protein phosphatase 1 regulatory subunit 12A OS=Homo sapiens OX=9606 GN=PPP1R12A PE=1 SV=1	O14974	O14974_S695	S	695	QARQSRRSTQGVTLT	1
11.7064	10.93	11.4674	17.179	16.9593	17.3057	PPP1R12A	sp|O14974|MYPT1_HUMAN Protein phosphatase 1 regulatory subunit 12A OS=Homo sapiens OX=9606 GN=PPP1R12A PE=1 SV=1	O14974	O14974_T696	T	696	ARQSRRSTQGVTLTD	1
12.2834	12.9937	12.4043	16.8698	16.8598	17.3942	PPP1R12A	sp|O14974|MYPT1_HUMAN Protein phosphatase 1 regulatory subunit 12A OS=Homo sapiens OX=9606 GN=PPP1R12A PE=1 SV=1	O14974	O14974_S507	S	507	TIPRRLASTSDIEEK	1
11.6208	12.3816	11.4131	16.4418	16.3231	16.8515	PPP1R12A	sp|O14974|MYPT1_HUMAN Protein phosphatase 1 regulatory subunit 12A OS=Homo sapiens OX=9606 GN=PPP1R12A PE=1 SV=1	O14974	O14974_T508	T	508	IPRRLASTSDIEEKE	0.999969
10.9406	11.1017	10.6439	15.4963	15.4379	15.9331	PPP1R12A	sp|O14974|MYPT1_HUMAN Protein phosphatase 1 regulatory subunit 12A OS=Homo sapiens OX=9606 GN=PPP1R12A PE=1 SV=1	O14974	O14974_S509	S	509	PRRLASTSDIEEKEN	0.999999
10.3518	10.0094	10.5101	14.8756	14.782	15.221	PPP1R12A	sp|O14974|MYPT1_HUMAN Protein phosphatase 1 regulatory subunit 12A OS=Homo sapiens OX=9606 GN=PPP1R12A PE=1 SV=1	O14974	O14974_S903	S	903	SAGDRYDSLLGRSGS	1
8.49297	9.105	9.65846	12.7961	12.6351	13.0795	PPP1R12A	sp|O14974|MYPT1_HUMAN Protein phosphatase 1 regulatory subunit 12A OS=Homo sapiens OX=9606 GN=PPP1R12A PE=1 SV=1	O14974	O14974_Y901	Y	901	STSAGDRYDSLLGRS	0.998545
8.08609	7.84683	7.61647	10.5286	10.1959	10.8984	PPP1R12A	sp|O14974|MYPT1_HUMAN Protein phosphatase 1 regulatory subunit 12A OS=Homo sapiens OX=9606 GN=PPP1R12A PE=1 SV=1	O14974	O14974_S894	S	894	ISRYETSSTSAGDRY	0.87519
10.4744	10.7902	10.7294	13.8146	13.6025	14.0628	PPP1R12A	sp|O14974|MYPT1_HUMAN Protein phosphatase 1 regulatory subunit 12A OS=Homo sapiens OX=9606 GN=PPP1R12A PE=1 SV=1	O14974	O14974_S995	S	995	RALERRISEMEEELK	1
3.97928	4.16721	13.4531	13.5469	13.3096	14.0804	PPP1R12A	sp|O14974|MYPT1_HUMAN Protein phosphatase 1 regulatory subunit 12A OS=Homo sapiens OX=9606 GN=PPP1R12A PE=1 SV=1	O14974	O14974_S477	S	477	SASSPRLSSSLDNKE	0.995815
4.58804	5.98924	6.73248	12.809	12.8254	13.004	PPP1R12A	sp|O14974|MYPT1_HUMAN Protein phosphatase 1 regulatory subunit 12A OS=Homo sapiens OX=9606 GN=PPP1R12A PE=1 SV=1	O14974	O14974_S479	S	479	SSPRLSSSLDNKEKE	0.928849
5.22963	3.53018	8.61663	11.8305	12.0763	12.3714	PPP1R12A	sp|O14974|MYPT1_HUMAN Protein phosphatase 1 regulatory subunit 12A OS=Homo sapiens OX=9606 GN=PPP1R12A PE=1 SV=1	O14974	O14974_S472	S	472	AGVTRSASSPRLSSS	0.7771
8.65948	6.77548	8.66195	14.1106	14.2702	14.2407	PPP1R12A	sp|O14974|MYPT1_HUMAN Protein phosphatase 1 regulatory subunit 12A OS=Homo sapiens OX=9606 GN=PPP1R12A PE=1 SV=1	O14974	O14974_S432	S	432	EEERKDESPATWRLG	0.999981
5.08711	8.96246	7.33939	12.243	12.1325	12.8436	PPP1R12A	sp|O14974|MYPT1_HUMAN Protein phosphatase 1 regulatory subunit 12A OS=Homo sapiens OX=9606 GN=PPP1R12A PE=1 SV=1	O14974	O14974_S478	S	478	ASSPRLSSSLDNKEK	0.936997
6.58523	6.87278	10.0021	9.34084	10.1647	10.009	PPP1R12A	sp|O14974|MYPT1_HUMAN Protein phosphatase 1 regulatory subunit 12A OS=Homo sapiens OX=9606 GN=PPP1R12A PE=1 SV=1	O14974	O14974_S526	S	526	SSSLRTSSSYTRRKW	0.810846
6.31978	5.91588	6.13107	13.0188	12.521	13.4749	PPP1R12A	sp|O14974|MYPT1_HUMAN Protein phosphatase 1 regulatory subunit 12A OS=Homo sapiens OX=9606 GN=PPP1R12A PE=1 SV=1	O14974	O14974_T671	T	671	ERRRSYLTPVRDEES	0.997933
6.6181	8.59573	7.95442	11.6882	11.1431	12.1129	PPP1R12A	sp|O14974|MYPT1_HUMAN Protein phosphatase 1 regulatory subunit 12A OS=Homo sapiens OX=9606 GN=PPP1R12A PE=1 SV=1	O14974	O14974_Y669	Y	669	VRERRRSYLTPVRDE	0.997916
6.99871	5.03678	6.09489	11.4518	10.9427	11.5705	PPP1R12A	sp|O14974|MYPT1_HUMAN Protein phosphatase 1 regulatory subunit 12A OS=Homo sapiens OX=9606 GN=PPP1R12A PE=1 SV=1	O14974	O14974_S692	S	692	RSRQARQSRRSTQGV	1
6.46984	8.51027	7.64698	9.68347	10.0555	9.0354	PPP1R12A	sp|O14974|MYPT1_HUMAN Protein phosphatase 1 regulatory subunit 12A OS=Homo sapiens OX=9606 GN=PPP1R12A PE=1 SV=1	O14974	O14974_S542	S	542	DDLKKNSSVNEGSTY	0.999898
6.68472	5.54708	5.90219	12.4321	12.7747	13.5181	XPO1	sp|O14980|XPO1_HUMAN Exportin-1 OS=Homo sapiens OX=9606 GN=XPO1 PE=1 SV=1	O14980	O14980_S1055	S	1055	EKHKRQMSVPGIFNP	1
8.37894	7.05512	8.0781	12.5483	12.636	12.8624	XPO1	sp|O14980|XPO1_HUMAN Exportin-1 OS=Homo sapiens OX=9606 GN=XPO1 PE=1 SV=1	O14980	O14980_S397	S	397	ASPLLSGSQHFDVPP	0.895462
10.1404	10.4156	9.37259	13.1834	12.9264	13.4601	ARHGEF10	sp|O15013|ARHGA_HUMAN Rho guanine nucleotide exchange factor 10 OS=Homo sapiens OX=9606 GN=ARHGEF10 PE=1 SV=4	O15013	O15013_S1232	S	1232	DKDKSRDSLAPGPEP	0.99999
8.4623	9.40023	10.0187	14.0155	13.6813	14.1426	ARHGEF10	sp|O15013|ARHGA_HUMAN Rho guanine nucleotide exchange factor 10 OS=Homo sapiens OX=9606 GN=ARHGEF10 PE=1 SV=4	O15013	O15013_T99	T	99	DGAGAETTPVAEPTK	0.999998
13.0387	12.5652	12.5024	15.1415	15.1162	15.7252	ARHGEF10	sp|O15013|ARHGA_HUMAN Rho guanine nucleotide exchange factor 10 OS=Homo sapiens OX=9606 GN=ARHGEF10 PE=1 SV=4	O15013	O15013_S379	S	379	RSFIRTKSLIAQDHR	1
14.3886	14.3599	14.5123	15.6552	15.4403	15.966	ZNF609	sp|O15014|ZN609_HUMAN Zinc finger protein 609 OS=Homo sapiens OX=9606 GN=ZNF609 PE=1 SV=2	O15014	O15014_S804	S	804	SFTDNAPSPSIGGSS	0.999998
13.9887	13.9963	14.1606	15.2764	15.0991	15.63	ZNF609	sp|O15014|ZN609_HUMAN Zinc finger protein 609 OS=Homo sapiens OX=9606 GN=ZNF609 PE=1 SV=2	O15014	O15014_S806	S	806	TDNAPSPSIGGSSRL	0.941876
13.4231	13.6103	13.7775	14.7169	14.3082	14.7176	ZNF609	sp|O15014|ZN609_HUMAN Zinc finger protein 609 OS=Homo sapiens OX=9606 GN=ZNF609 PE=1 SV=2	O15014	O15014_S1055	S	1055	PTLTKAPSLTDLVKS	1
13.424	13.9381	13.6131	14.3445	13.9455	14.143	ZNF609	sp|O15014|ZN609_HUMAN Zinc finger protein 609 OS=Homo sapiens OX=9606 GN=ZNF609 PE=1 SV=2	O15014	O15014_S743	S	743	ESSKELESPLTPGKV	1
12.7456	12.3127	9.96314	13.2528	13.0097	13.5075	ZNF609	sp|O15014|ZN609_HUMAN Zinc finger protein 609 OS=Homo sapiens OX=9606 GN=ZNF609 PE=1 SV=2	O15014	O15014_S1285	S	1285	DADKARASPSVTCKS	0.999855
15.4279	15.7555	15.7085	16.3101	16.0774	16.6249	ZNF609	sp|O15014|ZN609_HUMAN Zinc finger protein 609 OS=Homo sapiens OX=9606 GN=ZNF609 PE=1 SV=2	O15014	O15014_S467	S	467	SKRVRTNSMGSATGP	0.999988
14.4645	14.925	14.7557	15.7074	15.4906	16.0956	ZNF609	sp|O15014|ZN609_HUMAN Zinc finger protein 609 OS=Homo sapiens OX=9606 GN=ZNF609 PE=1 SV=2	O15014	O15014_S470	S	470	VRTNSMGSATGPLPG	0.999998
10.2057	10.5369	10.3869	13.0244	12.7743	13.1978	ZNF609	sp|O15014|ZN609_HUMAN Zinc finger protein 609 OS=Homo sapiens OX=9606 GN=ZNF609 PE=1 SV=2	O15014	O15014_T823	T	823	TTPTQPLTPLHVVTQ	1
6.71612	6.22214	7.525	7.73023	8.77076	10.2833	ZNF609	sp|O15014|ZN609_HUMAN Zinc finger protein 609 OS=Homo sapiens OX=9606 GN=ZNF609 PE=1 SV=2	O15014	O15014_T381	T	381	RMRPNSNTPVNETAT	0.981324
15.8332	15.8929	15.9431	16.386	16.044	16.6381	SEC16A	sp|O15027|SC16A_HUMAN Protein transport protein Sec16A OS=Homo sapiens OX=9606 GN=SEC16A PE=1 SV=4	O15027	O15027_S569	S	569	FFKQIDSSPVGGETD	1
14.9152	15.1767	15.205	17.2289	16.9572	17.7562	SEC16A	sp|O15027|SC16A_HUMAN Protein transport protein Sec16A OS=Homo sapiens OX=9606 GN=SEC16A PE=1 SV=4	O15027	O15027_S1964	S	1964	LPDGPLASPARVPMF	1
16.004	16.0318	15.693	16.1338	16.747	17.6767	SEC16A	sp|O15027|SC16A_HUMAN Protein transport protein Sec16A OS=Homo sapiens OX=9606 GN=SEC16A PE=1 SV=4	O15027	O15027_S1327	S	1327	YDPRFTGSFDDDPDP	1
11.7978	12.2238	12.4498	16.2265	16.018	16.5444	SEC16A	sp|O15027|SC16A_HUMAN Protein transport protein Sec16A OS=Homo sapiens OX=9606 GN=SEC16A PE=1 SV=4	O15027	O15027_T593	T	593	GSVSQPSTPSPPKPT	1
11.4835	11.9433	12.1048	15.8359	15.6516	16.2024	SEC16A	sp|O15027|SC16A_HUMAN Protein transport protein Sec16A OS=Homo sapiens OX=9606 GN=SEC16A PE=1 SV=4	O15027	O15027_S589	S	589	QNYRGSVSQPSTPSP	0.999786
8.54277	8.48278	8.13942	10.4532	11.1505	11.9779	SEC16A	sp|O15027|SC16A_HUMAN Protein transport protein Sec16A OS=Homo sapiens OX=9606 GN=SEC16A PE=1 SV=4	O15027	O15027_T600	T	600	TPSPPKPTGIFQTSA	1
10.0323	10.2981	9.70157	11.891	12.0195	12.8212	SEC16A	sp|O15027|SC16A_HUMAN Protein transport protein Sec16A OS=Homo sapiens OX=9606 GN=SEC16A PE=1 SV=4	O15027	O15027_S125	S	125	RAHASPFSGALTPSA	0.813952
9.93032	10.2981	7.7753	11.891	11.5319	12.8212	SEC16A	sp|O15027|SC16A_HUMAN Protein transport protein Sec16A OS=Homo sapiens OX=9606 GN=SEC16A PE=1 SV=4	O15027	O15027_S122	S	122	TQPRAHASPFSGALT	0.990942
9.9416	9.41536	9.65507	11.5237	10.8481	12.1264	SEC16A	sp|O15027|SC16A_HUMAN Protein transport protein Sec16A OS=Homo sapiens OX=9606 GN=SEC16A PE=1 SV=4	O15027	O15027_S2295	S	2295	GELSRCSSMSSLSRE	0.997327
9.00112	8.90422	9.92506	11.7984	10.4684	11.6163	SEC16A	sp|O15027|SC16A_HUMAN Protein transport protein Sec16A OS=Homo sapiens OX=9606 GN=SEC16A PE=1 SV=4	O15027	O15027_S1226	S	1226	ERPSSRASHSSERPP	0.81877
16.1539	16.2432	16.2688	18.4231	18.0553	18.598	SEC16A	sp|O15027|SC16A_HUMAN Protein transport protein Sec16A OS=Homo sapiens OX=9606 GN=SEC16A PE=1 SV=4	O15027	O15027_S2083	S	2083	TQPPLSLSPAPETKR	1
15.9961	16.0455	16.1092	18.2531	17.8836	18.4277	SEC16A	sp|O15027|SC16A_HUMAN Protein transport protein Sec16A OS=Homo sapiens OX=9606 GN=SEC16A PE=1 SV=4	O15027	O15027_S2081	S	2081	GPTQPPLSLSPAPET	0.999999
7.89979	10.0549	10.3197	13.9136	13.5632	14.1606	SEC16A	sp|O15027|SC16A_HUMAN Protein transport protein Sec16A OS=Homo sapiens OX=9606 GN=SEC16A PE=1 SV=4	O15027	O15027_S2280	S	2280	PGSELPSSRPEGSQG	0.875375
4.8896	8.94504	9.47792	13.0542	12.6895	13.3073	SEC16A	sp|O15027|SC16A_HUMAN Protein transport protein Sec16A OS=Homo sapiens OX=9606 GN=SEC16A PE=1 SV=4	O15027	O15027_S2279	S	2279	LPGSELPSSRPEGSQ	0.945087
11.7031	10.7803	12.4978	15.2656	14.8742	15.7905	SEC16A	sp|O15027|SC16A_HUMAN Protein transport protein Sec16A OS=Homo sapiens OX=9606 GN=SEC16A PE=1 SV=4	O15027	O15027_S201	S	201	GVVTPAASPSLPQPG	1
11.7031	10.7803	11.9706	15.0782	14.6458	15.6143	SEC16A	sp|O15027|SC16A_HUMAN Protein transport protein Sec16A OS=Homo sapiens OX=9606 GN=SEC16A PE=1 SV=4	O15027	O15027_T197	T	197	NPHDGVVTPAASPSL	1
5.62998	5.62856	10.7897	12.2284	12.1025	12.6695	SEC16A	sp|O15027|SC16A_HUMAN Protein transport protein Sec16A OS=Homo sapiens OX=9606 GN=SEC16A PE=1 SV=4	O15027	O15027_S203	S	203	VTPAASPSLPQPGLQ	0.999963
9.48455	6.25227	7.24554	11.2283	10.5832	11.484	SEC16A	sp|O15027|SC16A_HUMAN Protein transport protein Sec16A OS=Homo sapiens OX=9606 GN=SEC16A PE=1 SV=4	O15027	O15027_S534	S	534	SRSHGRLSGSARPQE	0.941289
5.87849	9.00323	8.08148	10.8212	10.7374	11.4175	SEC16A	sp|O15027|SC16A_HUMAN Protein transport protein Sec16A OS=Homo sapiens OX=9606 GN=SEC16A PE=1 SV=4	O15027	O15027_S536	S	536	SHGRLSGSARPQELV	0.862172
9.44448	9.04795	9.15816	12.0165	11.6074	11.7686	SEC16A	sp|O15027|SC16A_HUMAN Protein transport protein Sec16A OS=Homo sapiens OX=9606 GN=SEC16A PE=1 SV=4	O15027	O15027_S2022	S	2022	HLLQEARSPDPGIVP	1
6.56962	5.18742	6.38297	12.6987	12.7112	13.1682	SEC16A	sp|O15027|SC16A_HUMAN Protein transport protein Sec16A OS=Homo sapiens OX=9606 GN=SEC16A PE=1 SV=4	O15027	O15027_S103	S	103	HTHARDSSQGPCEPL	0.893732
6.39148	6.49827	6.98811	12.5793	13.2333	12.1979	SEC16A	sp|O15027|SC16A_HUMAN Protein transport protein Sec16A OS=Homo sapiens OX=9606 GN=SEC16A PE=1 SV=4	O15027	O15027_T2054	T	2054	DGKFANLTPSRTVPD	0.999995
6.89445	6.1966	8.84553	9.93954	10.8127	11.7349	SEC16A	sp|O15027|SC16A_HUMAN Protein transport protein Sec16A OS=Homo sapiens OX=9606 GN=SEC16A PE=1 SV=4	O15027	O15027_S963	S	963	NSPAGSTSVVLVPPA	0.999128
5.52192	4.97372	8.92254	9.719	10.6913	11.5922	SEC16A	sp|O15027|SC16A_HUMAN Protein transport protein Sec16A OS=Homo sapiens OX=9606 GN=SEC16A PE=1 SV=4	O15027	O15027_S957	S	957	ALPGFANSPAGSTSV	0.941247
7.12472	6.99406	6.32642	12.813	12.9803	12.7304	SEC16A	sp|O15027|SC16A_HUMAN Protein transport protein Sec16A OS=Homo sapiens OX=9606 GN=SEC16A PE=1 SV=4	O15027	O15027_T65	T	65	SRQALQSTPLGSSSK	0.924376
10.6174	10.0157	9.62693	13.328	13.1098	13.5864	PLXNB2	sp|O15031|PLXB2_HUMAN Plexin-B2 OS=Homo sapiens OX=9606 GN=PLXNB2 PE=1 SV=3	O15031	O15031_S1244	S	1244	QLEGLEESVRDRCKK	1
13.3958	13.5463	13.3704	15.3617	15.2275	15.5794	U2SURP	sp|O15042|SR140_HUMAN U2 snRNP-associated SURP motif-containing protein OS=Homo sapiens OX=9606 GN=U2SURP PE=1 SV=2	O15042	O15042_T5	T	5	___MADKTPGGSQKA	1
13.5221	13.7296	13.9447	14.4883	14.5278	15.207	U2SURP	sp|O15042|SR140_HUMAN U2 snRNP-associated SURP motif-containing protein OS=Homo sapiens OX=9606 GN=U2SURP PE=1 SV=2	O15042	O15042_S67	S	67	ARESLCDSPHQNLSR	1
11.9559	12.065	12.5593	13.1319	12.8027	13.5576	U2SURP	sp|O15042|SR140_HUMAN U2 snRNP-associated SURP motif-containing protein OS=Homo sapiens OX=9606 GN=U2SURP PE=1 SV=2	O15042	O15042_S63	S	63	RNESARESLCDSPHQ	1
12.2854	12.6906	12.8327	13.5112	13.7151	14.3279	U2SURP	sp|O15042|SR140_HUMAN U2 snRNP-associated SURP motif-containing protein OS=Homo sapiens OX=9606 GN=U2SURP PE=1 SV=2	O15042	O15042_S73	S	73	DSPHQNLSRPLLENK	0.999974
11.9786	12.1592	12.4329	13.0485	12.9725	13.5047	U2SURP	sp|O15042|SR140_HUMAN U2 snRNP-associated SURP motif-containing protein OS=Homo sapiens OX=9606 GN=U2SURP PE=1 SV=2	O15042	O15042_S236	S	236	SRFEPPQSDSDGQRR	0.999395
10.0881	9.83384	9.76578	11.2298	11.102	11.2636	U2SURP	sp|O15042|SR140_HUMAN U2 snRNP-associated SURP motif-containing protein OS=Homo sapiens OX=9606 GN=U2SURP PE=1 SV=2	O15042	O15042_S238	S	238	FEPPQSDSDGQRRSM	0.944754
5.92047	4.03687	8.53907	14.3241	13.4962	14.5887	U2SURP	sp|O15042|SR140_HUMAN U2 snRNP-associated SURP motif-containing protein OS=Homo sapiens OX=9606 GN=U2SURP PE=1 SV=2	O15042	O15042_S244	S	244	DSDGQRRSMDAPSRR	1
8.4241	8.45659	9.57735	11.4424	12.0016	12.2617	U2SURP	sp|O15042|SR140_HUMAN U2 snRNP-associated SURP motif-containing protein OS=Homo sapiens OX=9606 GN=U2SURP PE=1 SV=2	O15042	O15042_S34	S	34	SDAHMDASGPSDSDM	0.984942
8.68473	9.33932	7.99269	9.89474	10.9556	11.6969	U2SURP	sp|O15042|SR140_HUMAN U2 snRNP-associated SURP motif-containing protein OS=Homo sapiens OX=9606 GN=U2SURP PE=1 SV=2	O15042	O15042_S39	S	39	DASGPSDSDMPSRTR	0.913759
8.22306	5.60602	8.57696	11.5748	12.5932	13.4672	U2SURP	sp|O15042|SR140_HUMAN U2 snRNP-associated SURP motif-containing protein OS=Homo sapiens OX=9606 GN=U2SURP PE=1 SV=2	O15042	O15042_S19	S	19	ASSKTRSSDVHSSGS	0.813728
8.66225	7.46099	7.89402	11.4678	12.5646	13.4644	U2SURP	sp|O15042|SR140_HUMAN U2 snRNP-associated SURP motif-containing protein OS=Homo sapiens OX=9606 GN=U2SURP PE=1 SV=2	O15042	O15042_S23	S	23	TRSSDVHSSGSSDAH	0.782298
7.62432	5.85929	6.09964	11.0701	11.703	12.6786	U2SURP	sp|O15042|SR140_HUMAN U2 snRNP-associated SURP motif-containing protein OS=Homo sapiens OX=9606 GN=U2SURP PE=1 SV=2	O15042	O15042_S27	S	27	DVHSSGSSDAHMDAS	0.806328
7.46522	5.79639	4.98224	12.0205	11.5375	12.2925	U2SURP	sp|O15042|SR140_HUMAN U2 snRNP-associated SURP motif-containing protein OS=Homo sapiens OX=9606 GN=U2SURP PE=1 SV=2	O15042	O15042_S202	S	202	GEKEKKKSNLELFKE	1
6.56013	6.89351	5.22964	12.8905	9.57959	12.037	SETD1A	sp|O15047|SET1A_HUMAN Histone-lysine N-methyltransferase SETD1A OS=Homo sapiens OX=9606 GN=SETD1A PE=1 SV=3	O15047	O15047_S361	S	361	SSSSQFRSSDANYPA	0.845201
9.48481	10.0225	10.5295	12.9356	12.7662	13.0258	SYNJ2	sp|O15056|SYNJ2_HUMAN Synaptojanin-2 OS=Homo sapiens OX=9606 GN=SYNJ2 PE=1 SV=3	O15056	O15056_S1443	S	1443	PLDSGTRSPKRDPID	0.999992
11.1931	10.2662	11.341	12.6685	12.7327	12.9155	SYNJ2	sp|O15056|SYNJ2_HUMAN Synaptojanin-2 OS=Homo sapiens OX=9606 GN=SYNJ2 PE=1 SV=3	O15056	O15056_S1124	S	1124	LMVKKSASDASISSG	0.959851
13.6537	13.6931	13.6995	15.172	14.5982	15.2221	SYNM	sp|O15061|SYNEM_HUMAN Synemin OS=Homo sapiens OX=9606 GN=SYNM PE=1 SV=2	O15061	O15061_S653	S	653	ILKQFTQSPETEASA	0.999975
15.0586	14.962	14.9041	15.7348	15.4625	15.8135	SYNM	sp|O15061|SYNEM_HUMAN Synemin OS=Homo sapiens OX=9606 GN=SYNM PE=1 SV=2	O15061	O15061_S1049	S	1049	QRSPAPGSPDEEGGA	1
14.8726	14.7932	14.7753	15.423	15.2732	15.6486	SYNM	sp|O15061|SYNEM_HUMAN Synemin OS=Homo sapiens OX=9606 GN=SYNM PE=1 SV=2	O15061	O15061_S1044	S	1044	ESLSRQRSPAPGSPD	1
11.9388	12.1016	11.2682	14.3917	14.2645	14.6912	SYNM	sp|O15061|SYNEM_HUMAN Synemin OS=Homo sapiens OX=9606 GN=SYNM PE=1 SV=2	O15061	O15061_T598	T	598	VSPKGLQTPVKDAGG	1
7.8825	8.96743	7.79726	14.0039	14.2405	14.5747	SYNM	sp|O15061|SYNEM_HUMAN Synemin OS=Homo sapiens OX=9606 GN=SYNM PE=1 SV=2	O15061	O15061_S1181	S	1181	VTLGPGQSPLSREVI	1
11.6346	10.8012	11.0974	12.1301	12.5914	11.9172	SYNM	sp|O15061|SYNEM_HUMAN Synemin OS=Homo sapiens OX=9606 GN=SYNM PE=1 SV=2	O15061	O15061_S429	S	429	QTNVRTFSPTYGLLR	0.999911
9.32846	8.90035	9.52876	10.0729	10.2055	10.5896	SYNM	sp|O15061|SYNEM_HUMAN Synemin OS=Homo sapiens OX=9606 GN=SYNM PE=1 SV=2	O15061	O15061_S1202	S	1202	ACPEAWGSPEPGPAE	1
10.4869	7.03133	10.2557	13.6636	13.2559	13.6684	SYNM	sp|O15061|SYNEM_HUMAN Synemin OS=Homo sapiens OX=9606 GN=SYNM PE=1 SV=2	O15061	O15061_S1435	S	1435	VLAGSADSPELGKLA	0.999334
10.413	6.90359	10.1291	13.5276	13.1339	13.5462	SYNM	sp|O15061|SYNEM_HUMAN Synemin OS=Homo sapiens OX=9606 GN=SYNM PE=1 SV=2	O15061	O15061_S1432	S	1432	RTFVLAGSADSPELG	0.760123
6.97114	4.69155	8.77058	10.2739	9.64011	10.7173	SYNM	sp|O15061|SYNEM_HUMAN Synemin OS=Homo sapiens OX=9606 GN=SYNM PE=1 SV=2	O15061	O15061_S1384	S	1384	SESPQEDSAGDTSGA	0.989234
5.48863	7.2031	6.99751	7.37447	9.57918	10.7705	SYNM	sp|O15061|SYNEM_HUMAN Synemin OS=Homo sapiens OX=9606 GN=SYNM PE=1 SV=2	O15061	O15061_T1388	T	1388	QEDSAGDTSGAEMTS	0.96285
5.7227	6.41837	7.15621	10.6022	10.4533	10.714	SYNM	sp|O15061|SYNEM_HUMAN Synemin OS=Homo sapiens OX=9606 GN=SYNM PE=1 SV=2	O15061	O15061_S1241	S	1241	IIFQGPISAAGKVGD	1
11.0903	11.507	6.59092	14.6261	14.4293	14.7764	KIF3B	sp|O15066|KIF3B_HUMAN Kinesin-like protein KIF3B OS=Homo sapiens OX=9606 GN=KIF3B PE=1 SV=1	O15066	O15066_S726	S	726	SGRKSGSSSSSSGTP	0.786696
11.0903	11.1922	6.86866	14.6439	14.4277	14.7663	KIF3B	sp|O15066|KIF3B_HUMAN Kinesin-like protein KIF3B OS=Homo sapiens OX=9606 GN=KIF3B PE=1 SV=1	O15066	O15066_S725	S	725	KSGRKSGSSSSSSGT	0.916556
8.61518	9.83243	7.0511	14.1801	13.9361	14.3002	KIF3B	sp|O15066|KIF3B_HUMAN Kinesin-like protein KIF3B OS=Homo sapiens OX=9606 GN=KIF3B PE=1 SV=1	O15066	O15066_S735	S	735	SSSGTPASQLYPQSR	0.984051
7.56272	5.79795	6.23388	8.89073	9.48101	10.5559	KIF3B	sp|O15066|KIF3B_HUMAN Kinesin-like protein KIF3B OS=Homo sapiens OX=9606 GN=KIF3B PE=1 SV=1	O15066	O15066_S186	S	186	LSSFVTKSVKEIEHV	1
11.0346	10.8653	10.728	13.2733	13.4352	13.5789	ANKRD28	sp|O15084|ANR28_HUMAN Serine/threonine-protein phosphatase 6 regulatory ankyrin repeat subunit A OS=Homo sapiens OX=9606 GN=ANKRD28 PE=1 SV=5	O15084	O15084_S1011	S	1011	TNTSKTVSFEALPIM	1
10.7007	10.581	10.2098	12.6429	13.0285	13.1766	ANKRD28	sp|O15084|ANR28_HUMAN Serine/threonine-protein phosphatase 6 regulatory ankyrin repeat subunit A OS=Homo sapiens OX=9606 GN=ANKRD28 PE=1 SV=5	O15084	O15084_T1009	T	1009	RYTNTSKTVSFEALP	0.998631
9.39142	10.3731	7.71486	11.6034	11.8872	13.5017	SCAMP1	sp|O15126|SCAM1_HUMAN Secretory carrier-associated membrane protein 1 OS=Homo sapiens OX=9606 GN=SCAMP1 PE=1 SV=2	O15126	O15126_T45	T	45	NPFSDSRTPPPGGVK	0.995716
11.3662	10.9099	10.4677	14.9425	14.9528	14.9904	SCAMP2	sp|O15127|SCAM2_HUMAN Secretory carrier-associated membrane protein 2 OS=Homo sapiens OX=9606 GN=SCAMP2 PE=1 SV=2	O15127	O15127_S319	S	319	RTFHRAASSAAQGAF	1
13.4384	13.4582	13.3505	13.8877	13.7158	14.2977	KPNA5	sp|O60684|IMA7_HUMAN Importin subunit alpha-7 OS=Homo sapiens OX=9606 GN=KPNA6 PE=1 SV=1	O15131	O15131_S3	S	3	_____MASPGKDNYR	1
7.07367	7.42471	4.29051	12.558	12.4496	13.38	ARPC1B	sp|O15143|ARC1B_HUMAN Actin-related protein 2/3 complex subunit 1B OS=Homo sapiens OX=9606 GN=ARPC1B PE=1 SV=3	O15143	O15143_T315	T	315	KASSEGGTAAGAGLD	0.999795
10.7465	10.9235	10.4372	12.8382	13.4489	13.5056	BET1	sp|O15155|BET1_HUMAN BET1 homolog OS=Homo sapiens OX=9606 GN=BET1 PE=1 SV=1	O15155	O15155_S50	S	50	VTAIKSLSIEIGHEV	0.992264
9.56912	10.1228	9.89009	12.2745	12.7974	12.8836	BET1	sp|O15155|BET1_HUMAN BET1 homolog OS=Homo sapiens OX=9606 GN=BET1 PE=1 SV=1	O15155	O15155_S48	S	48	SKVTAIKSLSIEIGH	0.994862
6.47571	7.58341	7.05478	10.2234	8.59853	10.3791	POLR1C	sp|O15160|RPAC1_HUMAN DNA-directed RNA polymerases I and III subunit RPAC1 OS=Homo sapiens OX=9606 GN=POLR1C PE=1 SV=1	O15160	O15160_S4	S	4	____MAASQAVEEMR	1
6.75864	7.25036	7.43444	11.6216	9.65491	10.1115	TRIM24	sp|O15164|TIF1A_HUMAN Transcription intermediary factor 1-alpha OS=Homo sapiens OX=9606 GN=TRIM24 PE=1 SV=3	O15164	O15164_S773	S	773	NSSQSSTSEETVLRS	0.992795
10.955	12.4848	12.763	12.6791	13.4827	14.8294	TRIM24	sp|O15164|TIF1A_HUMAN Transcription intermediary factor 1-alpha OS=Homo sapiens OX=9606 GN=TRIM24 PE=1 SV=3	O15164	O15164_S660	S	660	PSNRTVQSPNSSVPS	0.78816
10.0268	11.9677	12.0648	12.4315	13.2393	14.7882	TRIM24	sp|O15164|TIF1A_HUMAN Transcription intermediary factor 1-alpha OS=Homo sapiens OX=9606 GN=TRIM24 PE=1 SV=3	O15164	O15164_S667	S	667	SPNSSVPSPGLAGPV	0.999966
10.0344	11.7233	11.9026	12.0738	12.6666	14.3687	TRIM24	sp|O15164|TIF1A_HUMAN Transcription intermediary factor 1-alpha OS=Homo sapiens OX=9606 GN=TRIM24 PE=1 SV=3	O15164	O15164_T657	T	657	PRPPSNRTVQSPNSS	0.898772
12.6567	12.2673	12.3891	14.3712	15.5646	15.7925	TRIM24	sp|O15164|TIF1A_HUMAN Transcription intermediary factor 1-alpha OS=Homo sapiens OX=9606 GN=TRIM24 PE=1 SV=3	O15164	O15164_S1042	S	1042	PRKKRLKSIEERQLL	1
15.2742	15.4684	15.5859	16.013	16.0217	16.6236	WDR46	sp|O15213|WDR46_HUMAN WD repeat-containing protein 46 OS=Homo sapiens OX=9606 GN=WDR46 PE=1 SV=3	O15213	O15213_S41	S	41	VPTTAGASPGPPRNK	1
14.8968	15.1552	15.213	15.6756	15.588	16.3168	WDR46	sp|O15213|WDR46_HUMAN WD repeat-containing protein 46 OS=Homo sapiens OX=9606 GN=WDR46 PE=1 SV=3	O15213	O15213_T36	T	36	WEEETVPTTAGASPG	0.996139
5.6296	6.24188	5.64354	8.8831	9.07223	9.39604	WDR46	sp|O15213|WDR46_HUMAN WD repeat-containing protein 46 OS=Homo sapiens OX=9606 GN=WDR46 PE=1 SV=3	O15213	O15213_S564	S	564	KGRSSTASLVKRKRK	0.994938
7.33188	7.63124	8.20109	15.6614	15.9905	16.0019	NKRF	sp|O15226|NKRF_HUMAN NF-kappa-B-repressing factor OS=Homo sapiens OX=9606 GN=NKRF PE=1 SV=2	O15226	O15226_S35	S	35	KGQKRHLSTCDGQNP	1
6.27111	6.33845	7.26556	11.3771	10.7384	13.4542	NKRF	sp|O15226|NKRF_HUMAN NF-kappa-B-repressing factor OS=Homo sapiens OX=9606 GN=NKRF PE=1 SV=2	O15226	O15226_S618	S	618	RNYARSESHTDLTFS	1
17.1538	17.1859	17.1629	17.6815	17.4188	17.7982	ZNF185	sp|O15231|ZN185_HUMAN Zinc finger protein 185 OS=Homo sapiens OX=9606 GN=ZNF185 PE=1 SV=3	O15231	O15231_S512	S	512	TQQPADPSTPEQQNS	0.824964
15.6887	15.8206	15.9831	16.4641	16.697	17.3577	ZNF185	sp|O15231|ZN185_HUMAN Zinc finger protein 185 OS=Homo sapiens OX=9606 GN=ZNF185 PE=1 SV=3	O15231	O15231_S457	S	457	RQSSPSGSEQLVRRE	1
16.258	16.3041	16.5227	16.6932	16.8701	17.503	ZNF185	sp|O15231|ZN185_HUMAN Zinc finger protein 185 OS=Homo sapiens OX=9606 GN=ZNF185 PE=1 SV=3	O15231	O15231_S455	S	455	PERQSSPSGSEQLVR	0.999414
16.3064	16.6132	16.4889	17.6183	17.3632	18.0325	ZNF185	sp|O15231|ZN185_HUMAN Zinc finger protein 185 OS=Homo sapiens OX=9606 GN=ZNF185 PE=1 SV=3	O15231	O15231_S465	S	465	EQLVRRESCGSSVLT	1
15.9669	16.2407	16.1117	17.239	16.7358	17.4791	ZNF185	sp|O15231|ZN185_HUMAN Zinc finger protein 185 OS=Homo sapiens OX=9606 GN=ZNF185 PE=1 SV=3	O15231	O15231_S468	S	468	VRRESCGSSVLTDFE	0.978838
15.8666	16.1492	16.0248	17.1079	16.609	17.3459	ZNF185	sp|O15231|ZN185_HUMAN Zinc finger protein 185 OS=Homo sapiens OX=9606 GN=ZNF185 PE=1 SV=3	O15231	O15231_S469	S	469	RRESCGSSVLTDFEG	0.924724
10.4606	10.5788	10.7597	14.894	14.7355	15.0226	ZNF185	sp|O15231|ZN185_HUMAN Zinc finger protein 185 OS=Homo sapiens OX=9606 GN=ZNF185 PE=1 SV=3	O15231	O15231_S2	S	2	______MSISALGGR	1
11.1176	11.3672	11.6449	12.1859	12.0994	12.4609	ZNF185	sp|O15231|ZN185_HUMAN Zinc finger protein 185 OS=Homo sapiens OX=9606 GN=ZNF185 PE=1 SV=3	O15231	O15231_S341	S	341	PNTDAARSSAQLSDG	0.894167
6.16826	7.4188	7.83742	10.4191	10.5817	8.87744	ZNF185	sp|O15231|ZN185_HUMAN Zinc finger protein 185 OS=Homo sapiens OX=9606 GN=ZNF185 PE=1 SV=3	O15231	O15231_S357	S	357	VGSGATGSRPEGLAA	0.980842
9.31173	10.1147	10.2912	11.1464	11.311	11.7344	ZNF185	sp|O15231|ZN185_HUMAN Zinc finger protein 185 OS=Homo sapiens OX=9606 GN=ZNF185 PE=1 SV=3	O15231	O15231_S272	S	272	SMPSPAGSQELSSRG	0.930807
8.19459	8.47597	7.58851	10.7734	11.0761	11.6201	ZNF185	sp|O15231|ZN185_HUMAN Zinc finger protein 185 OS=Homo sapiens OX=9606 GN=ZNF185 PE=1 SV=3	O15231	O15231_S268	S	268	ECLPSMPSPAGSQEL	0.999992
14.2996	15.0519	14.6183	14.9074	15.9378	16.6129	ZNF185	sp|O15231|ZN185_HUMAN Zinc finger protein 185 OS=Homo sapiens OX=9606 GN=ZNF185 PE=1 SV=3	O15231	O15231_S64	S	64	SGRSRATSFSSAGEV	0.99675
9.4637	10.4938	10.4612	12.0059	11.6772	12.645	ZNF185	sp|O15231|ZN185_HUMAN Zinc finger protein 185 OS=Homo sapiens OX=9606 GN=ZNF185 PE=1 SV=3	O15231	O15231_S388	S	388	AVPADRKSNSTAAQE	0.999674
7.01734	9.49962	9.35271	11.2563	10.7203	11.5225	ZNF185	sp|O15231|ZN185_HUMAN Zinc finger protein 185 OS=Homo sapiens OX=9606 GN=ZNF185 PE=1 SV=3	O15231	O15231_S390	S	390	PADRKSNSTAAQEDA	0.906345
7.88155	8.32382	8.6498	9.62904	9.65479	11.0361	ZNF185	sp|O15231|ZN185_HUMAN Zinc finger protein 185 OS=Homo sapiens OX=9606 GN=ZNF185 PE=1 SV=3	O15231	O15231_T391	T	391	ADRKSNSTAAQEDAK	0.97893
6.73988	6.09505	8.30063	12.6806	12.5199	11.3151	ZNF185	sp|O15231|ZN185_HUMAN Zinc finger protein 185 OS=Homo sapiens OX=9606 GN=ZNF185 PE=1 SV=3	O15231	O15231_S78	S	78	VPKPRPPSTRAPTGY	1
5.95326	7.45928	6.88274	10.5762	11.6447	11.6909	ZNF185	sp|O15231|ZN185_HUMAN Zinc finger protein 185 OS=Homo sapiens OX=9606 GN=ZNF185 PE=1 SV=3	O15231	O15231_S130	S	130	NAGPPRPSSSGYKMT	0.965317
6.70756	1.10953	6.45665	10.0814	10.6792	8.85021	ZNF185	sp|O15231|ZN185_HUMAN Zinc finger protein 185 OS=Homo sapiens OX=9606 GN=ZNF185 PE=1 SV=3	O15231	O15231_S132	S	132	GPPRPSSSGYKMTTE	0.788377
8.52234	9.15725	9.18887	12.5612	12.3361	13.1044	ZNF185	sp|O15231|ZN185_HUMAN Zinc finger protein 185 OS=Homo sapiens OX=9606 GN=ZNF185 PE=1 SV=3	O15231	O15231_S602	S	602	ARYSNVSSIEDSFAM	0.973876
7.11436	8.74115	6.2333	12.0505	11.9298	12.7243	ZNF185	sp|O15231|ZN185_HUMAN Zinc finger protein 185 OS=Homo sapiens OX=9606 GN=ZNF185 PE=1 SV=3	O15231	O15231_S601	S	601	SARYSNVSSIEDSFA	0.947411
7.11442	7.71353	6.86507	10.8483	11.2503	12.0194	ZNF185	sp|O15231|ZN185_HUMAN Zinc finger protein 185 OS=Homo sapiens OX=9606 GN=ZNF185 PE=1 SV=3	O15231	O15231_S598	S	598	KPVSARYSNVSSIED	0.932283
6.01161	5.92631	7.40451	10.0266	10.0001	10.6825	ZNF185	sp|O15231|ZN185_HUMAN Zinc finger protein 185 OS=Homo sapiens OX=9606 GN=ZNF185 PE=1 SV=3	O15231	O15231_S606	S	606	NVSSIEDSFAMEKKP	0.999062
8.8168	9.29792	7.69948	12.4346	12.3548	12.293	ZNF185	sp|O15231|ZN185_HUMAN Zinc finger protein 185 OS=Homo sapiens OX=9606 GN=ZNF185 PE=1 SV=3	O15231	O15231_T241	T	241	PPALARSTPGSNSAD	0.96431
8.05936	6.39648	8.34306	13.2547	13.3905	13.3736	ZNF185	sp|O15231|ZN185_HUMAN Zinc finger protein 185 OS=Homo sapiens OX=9606 GN=ZNF185 PE=1 SV=3	O15231	O15231_S117	S	117	GTPKSAASLVRTANA	1
6.55447	6.80282	8.56056	10.4954	10.1849	10.546	ZNF185	sp|O15231|ZN185_HUMAN Zinc finger protein 185 OS=Homo sapiens OX=9606 GN=ZNF185 PE=1 SV=3	O15231	O15231_S114	S	114	KANGTPKSAASLVRT	1
6.86407	6.24514	6.8872	13.4645	12.1544	13.6971	ZNF185	sp|O15231|ZN185_HUMAN Zinc finger protein 185 OS=Homo sapiens OX=9606 GN=ZNF185 PE=1 SV=3	O15231	O15231_S178	S	178	SDEQKRRSEAASGVL	1
6.94453	5.58885	6.55691	7.38457	8.36087	9.12334	ZNF185	sp|O15231|ZN185_HUMAN Zinc finger protein 185 OS=Homo sapiens OX=9606 GN=ZNF185 PE=1 SV=3	O15231	O15231_S194	S	194	RTAPREHSYVLSAAK	0.821157
5.44936	5.94897	6.407	7.38456	8.0156	8.68141	ZNF185	sp|O15231|ZN185_HUMAN Zinc finger protein 185 OS=Homo sapiens OX=9606 GN=ZNF185 PE=1 SV=3	O15231	O15231_Y195	Y	195	TAPREHSYVLSAAKK	0.755906
12.7616	12.0739	12.433	13.4907	13.4621	13.4801	MID1	sp|O15344|TRI18_HUMAN E3 ubiquitin-protein ligase Midline-1 OS=Homo sapiens OX=9606 GN=MID1 PE=1 SV=1	O15344	O15344_S92	S	92	RFQKASVSGPNSPSE	1
9.7357	7.60356	9.76888	10.9393	10.7163	11.3578	PPM1G	sp|O15355|PPM1G_HUMAN Protein phosphatase 1G OS=Homo sapiens OX=9606 GN=PPM1G PE=1 SV=1	O15355	O15355_S527	S	527	RKLEEVLSTEGAEEN	0.999427
6.3992	5.53242	5.94111	11.4206	11.5845	11.6995	PPM1G	sp|O15355|PPM1G_HUMAN Protein phosphatase 1G OS=Homo sapiens OX=9606 GN=PPM1G PE=1 SV=1	O15355	O15355_T199	T	199	PEDSTRETPSQENGP	0.999587
5.91298	6.86547	6.21636	11.6582	11.4836	11.7308	PPM1G	sp|O15355|PPM1G_HUMAN Protein phosphatase 1G OS=Homo sapiens OX=9606 GN=PPM1G PE=1 SV=1	O15355	O15355_S243	S	243	EAGPSCSSASDKLPR	0.996046
6.84779	7.32104	7.51779	10.5766	10.0732	10.925	PPM1G	sp|O15355|PPM1G_HUMAN Protein phosphatase 1G OS=Homo sapiens OX=9606 GN=PPM1G PE=1 SV=1	O15355	O15355_S517	S	517	TAELQPESGKRKLEE	1
9.29276	9.00165	9.27645	11.1877	11.1629	11.1055	EIF3H	sp|O15372|EIF3H_HUMAN Eukaryotic translation initiation factor 3 subunit H OS=Homo sapiens OX=9606 GN=EIF3H PE=1 SV=1	O15372	O15372_S17	S	17	STATSSSSTAGAAGK	0.979133
9.09137	8.72458	9.65303	11.5141	11.3642	11.6113	EIF3H	sp|O15372|EIF3H_HUMAN Eukaryotic translation initiation factor 3 subunit H OS=Homo sapiens OX=9606 GN=EIF3H PE=1 SV=1	O15372	O15372_S16	S	16	GSTATSSSSTAGAAG	0.862847
8.52167	8.1791	8.68799	9.85678	10.9512	10.5371	EIF3H	sp|O15372|EIF3H_HUMAN Eukaryotic translation initiation factor 3 subunit H OS=Homo sapiens OX=9606 GN=EIF3H PE=1 SV=1	O15372	O15372_S15	S	15	TGSTATSSSSTAGAA	0.912445
6.489	8.42984	9.9325	10.3387	11.2298	11.4601	EIF3H	sp|O15372|EIF3H_HUMAN Eukaryotic translation initiation factor 3 subunit H OS=Homo sapiens OX=9606 GN=EIF3H PE=1 SV=1	O15372	O15372_T8	T	8	MASRKEGTGSTATSS	0.867017
7.84836	6.80945	8.13055	9.73059	9.44474	9.79774	EIF3H	sp|O15372|EIF3H_HUMAN Eukaryotic translation initiation factor 3 subunit H OS=Homo sapiens OX=9606 GN=EIF3H PE=1 SV=1	O15372	O15372_S316	S	316	QPPARMDSLLIAGQI	0.999987
10.4563	7.89724	10.5545	13.6083	13.4902	14.0026	NVL	sp|O15381|NVL_HUMAN Nuclear valosin-containing protein-like OS=Homo sapiens OX=9606 GN=NVL PE=1 SV=1	O15381	O15381_S134	S	134	YRKGNPDSVSNTPEM	1
6.13092	3.2513	8.25149	11.6613	11.534	11.4225	NVL	sp|O15381|NVL_HUMAN Nuclear valosin-containing protein-like OS=Homo sapiens OX=9606 GN=NVL PE=1 SV=1	O15381	O15381_T138	T	138	NPDSVSNTPEMEQRE	0.999307
6.70042	6.83035	5.36765	7.90805	8.10669	7.98834	NVL	sp|O15381|NVL_HUMAN Nuclear valosin-containing protein-like OS=Homo sapiens OX=9606 GN=NVL PE=1 SV=1	O15381	O15381_S191	S	191	DSFFLDLSCEKSNPK	1
11.572	11.4419	12.1742	13.9253	13.7963	14.2265	STX7	sp|O15400|STX7_HUMAN Syntaxin-7 OS=Homo sapiens OX=9606 GN=STX7 PE=1 SV=4	O15400	O15400_S126	S	126	VARVRASSRVSGSFP	0.999304
11.7623	11.5439	12.6293	14.1833	14.1564	14.3851	STX7	sp|O15400|STX7_HUMAN Syntaxin-7 OS=Homo sapiens OX=9606 GN=STX7 PE=1 SV=4	O15400	O15400_S129	S	129	VRASSRVSGSFPEDS	0.984065
11.4367	10.5514	11.8965	13.8524	14.0508	14.2169	STX7	sp|O15400|STX7_HUMAN Syntaxin-7 OS=Homo sapiens OX=9606 GN=STX7 PE=1 SV=4	O15400	O15400_S131	S	131	ASSRVSGSFPEDSSK	0.797743
11.5989	10.5652	11.5523	14.9852	14.7441	15.2008	STX7	sp|O15400|STX7_HUMAN Syntaxin-7 OS=Homo sapiens OX=9606 GN=STX7 PE=1 SV=4	O15400	O15400_T4	T	4	____MSYTPGVGGDP	1
14.3265	13.6997	14.8663	15.7944	15.6081	15.8218	POLR1G	sp|O15446|RPA34_HUMAN DNA-directed RNA polymerase I subunit RPA34 OS=Homo sapiens OX=9606 GN=POLR1G PE=1 SV=1	O15446	O15446_S136	S	136	PLQPIPASPPPQIPP	1
14.3802	13.7303	14.7897	15.2745	15.1141	15.3974	POLR1G	sp|O15446|RPA34_HUMAN DNA-directed RNA polymerase I subunit RPA34 OS=Homo sapiens OX=9606 GN=POLR1G PE=1 SV=1	O15446	O15446_S128	S	128	PQQSLSGSPLQPIPA	0.999997
10.1004	10.2715	10.4393	12.4636	12.2241	12.247	POLR1G	sp|O15446|RPA34_HUMAN DNA-directed RNA polymerase I subunit RPA34 OS=Homo sapiens OX=9606 GN=POLR1G PE=1 SV=1	O15446	O15446_S420	S	420	EPQAAPTSTKKKKKK	0.904944
9.74772	10.1436	10.6362	12.3021	12.0261	12.0357	POLR1G	sp|O15446|RPA34_HUMAN DNA-directed RNA polymerase I subunit RPA34 OS=Homo sapiens OX=9606 GN=POLR1G PE=1 SV=1	O15446	O15446_T419	T	419	LEPQAAPTSTKKKKK	0.868653
9.28277	8.11004	9.89794	13.5087	13.5624	12.5362	POLR1G	sp|O15446|RPA34_HUMAN DNA-directed RNA polymerase I subunit RPA34 OS=Homo sapiens OX=9606 GN=POLR1G PE=1 SV=1	O15446	O15446_T171	T	171	ALAPNLLTSGKKKKE	0.93322
9.22815	8.17103	9.78426	13.2102	13.1595	12.0873	POLR1G	sp|O15446|RPA34_HUMAN DNA-directed RNA polymerase I subunit RPA34 OS=Homo sapiens OX=9606 GN=POLR1G PE=1 SV=1	O15446	O15446_S172	S	172	LAPNLLTSGKKKKEM	0.999272
7.66806	5.8465	6.72362	11.4797	10.855	11.7282	POLR1G	sp|O15446|RPA34_HUMAN DNA-directed RNA polymerase I subunit RPA34 OS=Homo sapiens OX=9606 GN=POLR1G PE=1 SV=1	O15446	O15446_S163	S	163	PPVTGPRSALAPNLL	0.999929
7.53046	6.78931	6.82693	11.8867	11.9884	12.1661	POLR1G	sp|O15446|RPA34_HUMAN DNA-directed RNA polymerase I subunit RPA34 OS=Homo sapiens OX=9606 GN=POLR1G PE=1 SV=1	O15446	O15446_T433	T	433	KKKERGHTVTEPIQP	0.999951
7.33993	5.89603	6.78628	10.4104	10.2166	9.85006	YKT6	sp|O15498|YKT6_HUMAN Synaptobrevin homolog YKT6 OS=Homo sapiens OX=9606 GN=YKT6 PE=1 SV=1	O15498	O15498_T179	T	179	SKSEVLGTQSKAFYK	0.9654
14.1469	14.4739	14.3792	15.2159	15.2749	15.6702	RNF113A	sp|O15541|R113A_HUMAN E3 ubiquitin-protein ligase RNF113A OS=Homo sapiens OX=9606 GN=RNF113A PE=1 SV=1	O15541	O15541_S6	S	6	__MAEQLSPGKAVDQ	1
11.5964	8.93403	11.2492	13.3453	13.1848	13.6435	RNF113A	sp|O15541|R113A_HUMAN E3 ubiquitin-protein ligase RNF113A OS=Homo sapiens OX=9606 GN=RNF113A PE=1 SV=1	O15541	O15541_S329	S	329	ATGEGGASDLPEDPD	0.998227
7.55728	6.71437	7.61432	12.1688	12.0114	12.4988	DHX15	sp|O43143|DHX15_HUMAN Pre-mRNA-splicing factor ATP-dependent RNA helicase DHX15 OS=Homo sapiens OX=9606 GN=DHX15 PE=1 SV=2	O43143	O43143_S64	S	64	KEKELRASTNAMLIS	0.998409
10.0398	9.86799	10.1245	11.0216	10.6352	11.0973	TTI1	sp|O43156|TTI1_HUMAN TELO2-interacting protein 1 homolog OS=Homo sapiens OX=9606 GN=TTI1 PE=1 SV=3	O43156	O43156_S459	S	459	NSDDLNASPKTSATQ	0.999988
10.5474	10.3866	10.6488	11.0529	11.0941	11.8227	RRP8	sp|O43159|RRP8_HUMAN Ribosomal RNA-processing protein 8 OS=Homo sapiens OX=9606 GN=RRP8 PE=1 SV=2	O43159	O43159_S124	S	124	HKQALVGSDSAEDEK	0.990697
11.8304	11.7588	12.0644	12.5634	12.289	12.9391	RRP8	sp|O43159|RRP8_HUMAN Ribosomal RNA-processing protein 8 OS=Homo sapiens OX=9606 GN=RRP8 PE=1 SV=2	O43159	O43159_S126	S	126	QALVGSDSAEDEKRK	0.999999
10.0883	10.3412	10.5965	11.0958	10.6968	11.4409	CYB5B	sp|O43169|CYB5B_HUMAN Cytochrome b5 type B OS=Homo sapiens OX=9606 GN=CYB5B PE=1 SV=3	O43169	O43169_S4	S	4	____MSGSMATAEAS	0.964218
14.6818	14.7962	15.0472	17.0232	16.7767	17.1816	DYNC1LI2	sp|O43237|DC1L2_HUMAN Cytoplasmic dynein 1 light intermediate chain 2 OS=Homo sapiens OX=9606 GN=DYNC1LI2 PE=1 SV=1	O43237	O43237_S406	S	406	GPASVPSSSPGTSVK	0.775304
14.6818	14.7962	15.0472	17.0232	16.7767	17.1816	DYNC1LI2	sp|O43237|DC1L2_HUMAN Cytoplasmic dynein 1 light intermediate chain 2 OS=Homo sapiens OX=9606 GN=DYNC1LI2 PE=1 SV=1	O43237	O43237_S407	S	407	PASVPSSSPGTSVKK	0.909456
14.5599	14.6682	14.9262	16.9019	16.6499	17.0517	DYNC1LI2	sp|O43237|DC1L2_HUMAN Cytoplasmic dynein 1 light intermediate chain 2 OS=Homo sapiens OX=9606 GN=DYNC1LI2 PE=1 SV=1	O43237	O43237_T410	T	410	VPSSSPGTSVKKPDP	0.8906
12.4138	12.3158	12.2101	16.2055	15.9025	16.6991	DYNC1LI2	sp|O43237|DC1L2_HUMAN Cytoplasmic dynein 1 light intermediate chain 2 OS=Homo sapiens OX=9606 GN=DYNC1LI2 PE=1 SV=1	O43237	O43237_S446	S	446	KKTGSPGSPGAGGVQ	1
10.79	10.1558	10.1477	14.6874	14.5124	15.4115	DYNC1LI2	sp|O43237|DC1L2_HUMAN Cytoplasmic dynein 1 light intermediate chain 2 OS=Homo sapiens OX=9606 GN=DYNC1LI2 PE=1 SV=1	O43237	O43237_S443	S	443	LLSKKTGSPGSPGAG	0.999982
6.42167	7.68943	8.84045	10.8161	10.794	11.8107	DYNC1LI2	sp|O43237|DC1L2_HUMAN Cytoplasmic dynein 1 light intermediate chain 2 OS=Homo sapiens OX=9606 GN=DYNC1LI2 PE=1 SV=1	O43237	O43237_S203	S	203	QRRGPLTSGSDEENV	0.811701
4.15112	8.69987	6.66553	9.53089	9.56197	10.9123	DYNC1LI2	sp|O43237|DC1L2_HUMAN Cytoplasmic dynein 1 light intermediate chain 2 OS=Homo sapiens OX=9606 GN=DYNC1LI2 PE=1 SV=1	O43237	O43237_T220	T	220	PLGDNVLTHNLGIPV	0.98693
6.63417	6.55833	12.4242	13.2386	13.0481	13.3574	DYNC1LI2	sp|O43237|DC1L2_HUMAN Cytoplasmic dynein 1 light intermediate chain 2 OS=Homo sapiens OX=9606 GN=DYNC1LI2 PE=1 SV=1	O43237	O43237_T376	T	376	LLAKQPATPTRASES	0.965734
9.91954	9.80359	10.2676	12.052	11.4789	13.0517	RBFOX2	sp|O43251|RFOX2_HUMAN RNA binding protein fox-1 homolog 2 OS=Homo sapiens OX=9606 GN=RBFOX2 PE=1 SV=3;sp|Q9NWB1|RFOX1_HUMAN RNA binding protein fox-1 homolog 1 OS=Homo sapiens OX=9606 GN=RBFOX1 PE=1 SV=2	O43251	O43251_T291	T	291	HLRGRGRTVYGAVRA	0.999816
6.1864	6.03408	6.77828	11.2419	11.3276	11.6541	ZW10	sp|O43264|ZW10_HUMAN Centromere/kinetochore protein zw10 homolog OS=Homo sapiens OX=9606 GN=ZW10 PE=1 SV=3	O43264	O43264_S3	S	3	_____MASFVTEVLA	1
6.04385	8.57195	6.36663	10.2739	10.4434	10.5762	SART1	sp|O43290|SNUT1_HUMAN U4/U6.U5 tri-snRNP-associated protein 1 OS=Homo sapiens OX=9606 GN=SART1 PE=1 SV=1	O43290	O43290_Y390	Y	390	GPRLASEYLTPEEMV	0.999959
6.57061	9.49643	6.36088	11.173	11.3498	11.5507	SART1	sp|O43290|SNUT1_HUMAN U4/U6.U5 tri-snRNP-associated protein 1 OS=Homo sapiens OX=9606 GN=SART1 PE=1 SV=1	O43290	O43290_S388	S	388	TVGPRLASEYLTPEE	1
6.48768	7.60161	8.0901	10.021	10.0365	10.3947	SART1	sp|O43290|SNUT1_HUMAN U4/U6.U5 tri-snRNP-associated protein 1 OS=Homo sapiens OX=9606 GN=SART1 PE=1 SV=1	O43290	O43290_T430	T	430	LLPLGDQTQDGDFGS	0.999067
6.91603	9.49643	6.1878	10.493	10.5835	10.903	SART1	sp|O43290|SNUT1_HUMAN U4/U6.U5 tri-snRNP-associated protein 1 OS=Homo sapiens OX=9606 GN=SART1 PE=1 SV=1	O43290	O43290_T392	T	392	RLASEYLTPEEMVTF	0.998384
6.8188	5.91132	6.08986	12.2421	9.81017	9.47397	SART1	sp|O43290|SNUT1_HUMAN U4/U6.U5 tri-snRNP-associated protein 1 OS=Homo sapiens OX=9606 GN=SART1 PE=1 SV=1	O43290	O43290_S332	S	332	LAQQKPRSILSKYDE	0.977398
7.73196	5.21437	7.20938	9.42718	9.14015	9.78822	SART1	sp|O43290|SNUT1_HUMAN U4/U6.U5 tri-snRNP-associated protein 1 OS=Homo sapiens OX=9606 GN=SART1 PE=1 SV=1	O43290	O43290_S667	S	667	RVKAPNKSLPSAVYC	0.999967
11.8825	11.5629	11.6316	13.6894	13.2417	13.54	HSPA12A	sp|O43301|HS12A_HUMAN Heat shock 70 kDa protein 12A OS=Homo sapiens OX=9606 GN=HSPA12A PE=1 SV=2	O43301	O43301_S23	S	23	APTSAYSSPARSLGD	0.955283
8.83196	7.95324	6.68317	15.2245	14.9332	15.5917	HNRNPR	sp|O43390|HNRPR_HUMAN Heterogeneous nuclear ribonucleoprotein R OS=Homo sapiens OX=9606 GN=HNRNPR PE=1 SV=1	O43390	O43390_S428	S	428	AARQASRSTAYEDYY	0.932932
12.1186	12.0889	12.6335	14.2533	14.0763	14.001	PRPF3	sp|O43395|PRPF3_HUMAN U4/U6 small nuclear ribonucleoprotein Prp3 OS=Homo sapiens OX=9606 GN=PRPF3 PE=1 SV=2	O43395	O43395_S131	S	131	EVIPGPPSESPGMLT	0.99807
11.9215	11.8684	12.3332	13.8525	13.7735	13.6979	PRPF3	sp|O43395|PRPF3_HUMAN U4/U6 small nuclear ribonucleoprotein Prp3 OS=Homo sapiens OX=9606 GN=PRPF3 PE=1 SV=2	O43395	O43395_S133	S	133	IPGPPSESPGMLTKL	0.948584
8.85735	7.08815	10.9675	11.4832	11.4565	11.7963	PRPF3	sp|O43395|PRPF3_HUMAN U4/U6 small nuclear ribonucleoprotein Prp3 OS=Homo sapiens OX=9606 GN=PRPF3 PE=1 SV=2	O43395	O43395_T186	T	186	ERLPIGNTIQPSQAA	0.999923
6.5849	6.14223	6.68534	11.3543	12.9257	11.6543	PRPF3	sp|O43395|PRPF3_HUMAN U4/U6 small nuclear ribonucleoprotein Prp3 OS=Homo sapiens OX=9606 GN=PRPF3 PE=1 SV=2	O43395	O43395_T172	T	172	PPTPQPKTPSSSQPE	0.965637
8.12512	5.51011	5.82928	10.7311	10.0846	10.7781	PRPF3	sp|O43395|PRPF3_HUMAN U4/U6 small nuclear ribonucleoprotein Prp3 OS=Homo sapiens OX=9606 GN=PRPF3 PE=1 SV=2	O43395	O43395_S316	S	316	TFFDPRVSIAPSQRQ	0.888466
15.4775	15.5831	16.0853	17.4804	17.2392	17.95	TPD52L2	sp|O43399|TPD54_HUMAN Tumor protein D54 OS=Homo sapiens OX=9606 GN=TPD52L2 PE=1 SV=2	O43399	O43399_S19	S	19	SPNKGLLSDSMTDVP	0.999532
15.4387	15.5635	16.063	17.4619	17.095	17.9365	TPD52L2	sp|O43399|TPD54_HUMAN Tumor protein D54 OS=Homo sapiens OX=9606 GN=TPD52L2 PE=1 SV=2	O43399	O43399_S21	S	21	NKGLLSDSMTDVPVD	0.999999
16.3889	16.4783	16.2832	17.5167	17.0636	17.4308	TPD52L2	sp|O43399|TPD54_HUMAN Tumor protein D54 OS=Homo sapiens OX=9606 GN=TPD52L2 PE=1 SV=2	O43399	O43399_S12	S	12	GQDINLNSPNKGLLS	1
13.1965	13.2869	13.324	14.5507	14.0582	14.4131	TPD52L2	sp|O43399|TPD54_HUMAN Tumor protein D54 OS=Homo sapiens OX=9606 GN=TPD52L2 PE=1 SV=2	O43399	O43399_S3	S	3	_____MDSAGQDINL	1
15.3863	14.7876	15.0829	16.7925	16.6677	16.8709	TPD52L2	sp|O43399|TPD54_HUMAN Tumor protein D54 OS=Homo sapiens OX=9606 GN=TPD52L2 PE=1 SV=2	O43399	O43399_S166	S	166	RNSATFKSFEDRVGT	1
8.72135	8.31477	8.54887	11.4128	11.7353	11.9474	TPD52L2	sp|O43399|TPD54_HUMAN Tumor protein D54 OS=Homo sapiens OX=9606 GN=TPD52L2 PE=1 SV=2	O43399	O43399_T173	T	173	SFEDRVGTIKSKVVG	1
9.01431	9.15966	8.96676	10.7916	10.6647	10.3588	TPD52L2	sp|O43399|TPD54_HUMAN Tumor protein D54 OS=Homo sapiens OX=9606 GN=TPD52L2 PE=1 SV=2	O43399	O43399_S96	S	96	LKQNLSRSWHDVQVS	1
11.257	13.3996	12.68	15.0685	14.968	15.1533	TPD52L2	sp|O43399|TPD54_HUMAN Tumor protein D54 OS=Homo sapiens OX=9606 GN=TPD52L2 PE=1 SV=2	O43399	O43399_S161	S	161	KLGDMRNSATFKSFE	0.896295
6.06721	6.9909	6.5153	11.4825	11.4511	11.0485	TPD52L2	sp|O43399|TPD54_HUMAN Tumor protein D54 OS=Homo sapiens OX=9606 GN=TPD52L2 PE=1 SV=2	O43399	O43399_S186	S	186	VGDRENGSDNLPSSA	0.941627
5.78933	7.34072	7.5248	11.7363	11.8067	12.2522	TPD52L2	sp|O43399|TPD54_HUMAN Tumor protein D54 OS=Homo sapiens OX=9606 GN=TPD52L2 PE=1 SV=2	O43399	O43399_S191	S	191	NGSDNLPSSAGSGDK	0.920613
7.99053	6.18403	8.15389	9.356	9.47206	10.0746	TPD52L2	sp|O43399|TPD54_HUMAN Tumor protein D54 OS=Homo sapiens OX=9606 GN=TPD52L2 PE=1 SV=2	O43399	O43399_T146	T	146	KTSAALSTVGSAISR	0.946689
5.93737	6.51367	7.07944	8.92873	8.83158	10.2495	TPD52L2	sp|O43399|TPD54_HUMAN Tumor protein D54 OS=Homo sapiens OX=9606 GN=TPD52L2 PE=1 SV=2	O43399	O43399_S149	S	149	AALSTVGSAISRKLG	0.981489
7.20076	7.04943	6.29851	13.6968	13.7391	14.2448	EIF4G3	sp|O43432|IF4G3_HUMAN Eukaryotic translation initiation factor 4 gamma 3 OS=Homo sapiens OX=9606 GN=EIF4G3 PE=1 SV=2	O43432	O43432_S1110	S	1110	ALQPPAPSGSTPSTP	0.983786
5.58315	5.49888	5.98996	13.751	13.614	14.0501	EIF4G3	sp|O43432|IF4G3_HUMAN Eukaryotic translation initiation factor 4 gamma 3 OS=Homo sapiens OX=9606 GN=EIF4G3 PE=1 SV=2	O43432	O43432_T1116	T	1116	PSGSTPSTPVEFDSR	0.913521
7.04421	6.68339	7.74465	13.9826	13.8012	14.2033	EIF4G3	sp|O43432|IF4G3_HUMAN Eukaryotic translation initiation factor 4 gamma 3 OS=Homo sapiens OX=9606 GN=EIF4G3 PE=1 SV=2	O43432	O43432_S1115	S	1115	APSGSTPSTPVEFDS	0.972687
7.52087	5.88502	6.75925	13.0602	12.9833	13.4944	EIF4G3	sp|O43432|IF4G3_HUMAN Eukaryotic translation initiation factor 4 gamma 3 OS=Homo sapiens OX=9606 GN=EIF4G3 PE=1 SV=2	O43432	O43432_S1112	S	1112	QPPAPSGSTPSTPVE	0.981048
14.3299	13.6733	14.1176	15.9761	16.1501	16.1948	EPB41L2	sp|O43491|E41L2_HUMAN Band 4.1-like protein 2 OS=Homo sapiens OX=9606 GN=EPB41L2 PE=1 SV=1	O43491	O43491_S87	S	87	PWLKKQKSYTLVVAK	1
13.9974	13.2736	13.49	15.6235	15.8025	15.8492	EPB41L2	sp|O43491|E41L2_HUMAN Band 4.1-like protein 2 OS=Homo sapiens OX=9606 GN=EPB41L2 PE=1 SV=1	O43491	O43491_Y88	Y	88	WLKKQKSYTLVVAKD	0.990107
14.057	13.4029	13.5249	15.6418	15.8131	15.8944	EPB41L2	sp|O43491|E41L2_HUMAN Band 4.1-like protein 2 OS=Homo sapiens OX=9606 GN=EPB41L2 PE=1 SV=1	O43491	O43491_T89	T	89	LKKQKSYTLVVAKDG	0.956249
14.4116	14.3642	14.2994	15.299	15.0323	16.0635	EPB41L2	sp|O43491|E41L2_HUMAN Band 4.1-like protein 2 OS=Homo sapiens OX=9606 GN=EPB41L2 PE=1 SV=1	O43491	O43491_S614	S	614	LIEGKKNSLRVEGDN	1
11.5322	11.6392	12.0368	14.1681	13.6779	14.1143	EPB41L2	sp|O43491|E41L2_HUMAN Band 4.1-like protein 2 OS=Homo sapiens OX=9606 GN=EPB41L2 PE=1 SV=1	O43491	O43491_S550	S	550	SSKRVSRSLDGAPIG	1
10.1942	10.1109	10.0977	12.578	12.4257	12.9201	EPB41L2	sp|O43491|E41L2_HUMAN Band 4.1-like protein 2 OS=Homo sapiens OX=9606 GN=EPB41L2 PE=1 SV=1	O43491	O43491_S562	S	562	PIGVMDQSLMKDFPG	1
8.98482	9.78696	9.565	10.3864	11.2813	12.0674	EPB41L2	sp|O43491|E41L2_HUMAN Band 4.1-like protein 2 OS=Homo sapiens OX=9606 GN=EPB41L2 PE=1 SV=1	O43491	O43491_S598	S	598	DGRREVRSPTKAPHL	1
8.79705	8.37832	8.12797	10.162	10.6919	11.8403	EPB41L2	sp|O43491|E41L2_HUMAN Band 4.1-like protein 2 OS=Homo sapiens OX=9606 GN=EPB41L2 PE=1 SV=1	O43491	O43491_S647	S	647	DILKHQASISELKRN	1
8.65934	8.37832	5.09504	9.09937	9.58664	10.3932	EPB41L2	sp|O43491|E41L2_HUMAN Band 4.1-like protein 2 OS=Homo sapiens OX=9606 GN=EPB41L2 PE=1 SV=1	O43491	O43491_S649	S	649	LKHQASISELKRNFM	0.801436
9.41433	8.59019	8.96837	12.4322	12.3847	12.9783	EPB41L2	sp|O43491|E41L2_HUMAN Band 4.1-like protein 2 OS=Homo sapiens OX=9606 GN=EPB41L2 PE=1 SV=1	O43491	O43491_S7	S	7	_MTTEVGSVSEVKKD	0.988645
7.40461	6.54469	5.57551	11.3436	11.2975	11.2914	EPB41L2	sp|O43491|E41L2_HUMAN Band 4.1-like protein 2 OS=Homo sapiens OX=9606 GN=EPB41L2 PE=1 SV=1	O43491	O43491_T2	T	2	______MTTEVGSVS	0.989056
6.80502	6.39505	8.22963	12.2875	13.2613	11.8052	EPB41L2	sp|O43491|E41L2_HUMAN Band 4.1-like protein 2 OS=Homo sapiens OX=9606 GN=EPB41L2 PE=1 SV=1	O43491	O43491_T510	T	510	PPKAKFLTLGSKFRY	1
7.72523	6.38976	7.69183	10.5213	11.1413	9.5583	EPB41L2	sp|O43491|E41L2_HUMAN Band 4.1-like protein 2 OS=Homo sapiens OX=9606 GN=EPB41L2 PE=1 SV=1	O43491	O43491_S513	S	513	AKFLTLGSKFRYSGR	1
6.39669	5.59134	7.79513	8.05611	8.34704	10.9124	EPB41L2	sp|O43491|E41L2_HUMAN Band 4.1-like protein 2 OS=Homo sapiens OX=9606 GN=EPB41L2 PE=1 SV=1	O43491	O43491_T659	T	659	KRNFMESTPEPRPNE	0.91795
10.3023	4.72401	9.92019	11.4339	11.5172	11.8082	RAD51C	sp|O43502|RA51C_HUMAN DNA repair protein RAD51 homolog 3 OS=Homo sapiens OX=9606 GN=RAD51C PE=1 SV=1	O43502	O43502_S20	S	20	DLVSFPLSPAVRVKL	1
10.6933	10.2061	10.8132	11.8122	11.6206	11.7856	DENR	sp|O43583|DENR_HUMAN Density-regulated protein OS=Homo sapiens OX=9606 GN=DENR PE=1 SV=2	O43583	O43583_S6	S	6	__MAADISESSGADC	0.999982
7.26067	5.24133	8.2451	13.4562	12.9297	13.5048	DENR	sp|O43583|DENR_HUMAN Density-regulated protein OS=Homo sapiens OX=9606 GN=DENR PE=1 SV=2	O43583	O43583_S20	S	20	CKGDPRNSAKLDADY	0.999999
13.6583	13.4461	13.3045	15.3949	14.982	15.4533	DNPH1	sp|O43598|DNPH1_HUMAN 2-deoxynucleoside 5-phosphate N-hydrolase 1 OS=Homo sapiens OX=9606 GN=DNPH1 PE=1 SV=1	O43598	O43598_S169	S	169	PPGQVAASPDPTT__	0.999983
6.22131	6.20858	7.13721	12.83	13.4776	13.6286	DNPH1	sp|O43598|DNPH1_HUMAN 2-deoxynucleoside 5-phosphate N-hydrolase 1 OS=Homo sapiens OX=9606 GN=DNPH1 PE=1 SV=1	O43598	O43598_S12	S	12	MVPGRSESWERGEPG	1
6.44458	7.10515	5.77763	11.8498	12.2288	12.6371	DNPH1	sp|O43598|DNPH1_HUMAN 2-deoxynucleoside 5-phosphate N-hydrolase 1 OS=Homo sapiens OX=9606 GN=DNPH1 PE=1 SV=1	O43598	O43598_S10	S	10	AAMVPGRSESWERGE	0.999023
6.12046	4.93457	6.08252	11.3998	11.495	11.9211	PLRG1	sp|O43660|PLRG1_HUMAN Pleiotropic regulator 1 OS=Homo sapiens OX=9606 GN=PLRG1 PE=1 SV=1	O43660	O43660_S119	S	119	TKIQRMPSESAAQSL	0.998235
8.15487	6.68456	6.73687	11.3398	11.3757	11.8968	PLRG1	sp|O43660|PLRG1_HUMAN Pleiotropic regulator 1 OS=Homo sapiens OX=9606 GN=PLRG1 PE=1 SV=1	O43660	O43660_S125	S	125	PSESAAQSLAVALPL	0.832615
8.1276	8.36272	8.61575	9.629	9.59687	10.2447	PRC1	sp|O43663|PRC1_HUMAN Protein regulator of cytokinesis 1 OS=Homo sapiens OX=9606 GN=PRC1 PE=1 SV=2	O43663	O43663_T509	T	509	IRPIFGGTVYHSPVS	0.963256
8.45452	8.63782	8.55339	10.7361	10.6305	10.9602	PRC1	sp|O43663|PRC1_HUMAN Protein regulator of cytokinesis 1 OS=Homo sapiens OX=9606 GN=PRC1 PE=1 SV=2	O43663	O43663_S513	S	513	FGGTVYHSPVSRLPP	0.99797
7.14408	6.29935	5.71325	11.6258	12.2479	12.9288	PRC1	sp|O43663|PRC1_HUMAN Protein regulator of cytokinesis 1 OS=Homo sapiens OX=9606 GN=PRC1 PE=1 SV=2	O43663	O43663_T470	T	470	LYGSAPRTPSKRRGL	0.999702
6.93446	6.20754	8.09789	13.2762	14.2564	12.4902	PRC1	sp|O43663|PRC1_HUMAN Protein regulator of cytokinesis 1 OS=Homo sapiens OX=9606 GN=PRC1 PE=1 SV=2	O43663	O43663_T481	T	481	RRGLAPNTPGKARKL	1
5.76366	6.50671	8.06686	11.794	11.7106	11.7635	PRC1	sp|O43663|PRC1_HUMAN Protein regulator of cytokinesis 1 OS=Homo sapiens OX=9606 GN=PRC1 PE=1 SV=2	O43663	O43663_S4	S	4	____MRRSEVLAEES	0.995331
6.91048	5.76744	5.70472	10.7887	10.565	11.2355	PRC1	sp|O43663|PRC1_HUMAN Protein regulator of cytokinesis 1 OS=Homo sapiens OX=9606 GN=PRC1 PE=1 SV=2	O43663	O43663_S571	S	571	APLQRNFSINSVAST	0.999996
4.65029	5.69199	6.91102	11.9414	12.602	12.0482	ACTN4	sp|O43707|ACTN4_HUMAN Alpha-actinin-4 OS=Homo sapiens OX=9606 GN=ACTN4 PE=1 SV=2	O43707	O43707_T359	T	359	QLEINFNTLQTKLRL	0.999999
6.92963	9.14006	6.32133	9.58962	10.956	10.9809	BUD23	sp|O43709|BUD23_HUMAN Probable 18S rRNA (guanine-N(7))-methyltransferase OS=Homo sapiens OX=9606 GN=BUD23 PE=1 SV=2	O43709	O43709_S240	S	240	ERFPLRMSRRGMVRK	1
7.20892	5.34626	5.53619	8.61623	9.07376	8.63919	BUD23	sp|O43709|BUD23_HUMAN Probable 18S rRNA (guanine-N(7))-methyltransferase OS=Homo sapiens OX=9606 GN=BUD23 PE=1 SV=2	O43709	O43709_S248	S	248	RRGMVRKSRAWVLEK	1
14.2055	13.5302	14.3005	16.7519	16.3396	16.7697	HTATSF1	sp|O43719|HTSF1_HUMAN HIV Tat-specific factor 1 OS=Homo sapiens OX=9606 GN=HTATSF1 PE=1 SV=1	O43719	O43719_S387	S	387	RGLRRSDSVSASERA	1
13.4833	12.7982	13.789	15.9951	15.6501	16.0649	HTATSF1	sp|O43719|HTSF1_HUMAN HIV Tat-specific factor 1 OS=Homo sapiens OX=9606 GN=HTATSF1 PE=1 SV=1	O43719	O43719_S385	S	385	ANRGLRRSDSVSASE	0.968011
8.17684	9.15569	9.71847	9.87353	10.0132	10.5703	HTATSF1	sp|O43719|HTSF1_HUMAN HIV Tat-specific factor 1 OS=Homo sapiens OX=9606 GN=HTATSF1 PE=1 SV=1	O43719	O43719_T48	T	48	LGQQPTDTPYEWDLD	0.97444
9.60083	8.70423	8.24925	11.8389	11.6139	12.452	HTATSF1	sp|O43719|HTSF1_HUMAN HIV Tat-specific factor 1 OS=Homo sapiens OX=9606 GN=HTATSF1 PE=1 SV=1	O43719	O43719_S481	S	481	RGFEGSCSQKESEEG	0.996358
9.89093	9.1762	8.3148	12.0103	11.7894	12.5705	HTATSF1	sp|O43719|HTSF1_HUMAN HIV Tat-specific factor 1 OS=Homo sapiens OX=9606 GN=HTATSF1 PE=1 SV=1	O43719	O43719_S479	S	479	PKRGFEGSCSQKESE	0.93091
9.68552	5.19666	7.90055	12.2685	12.3719	13.3829	HTATSF1	sp|O43719|HTSF1_HUMAN HIV Tat-specific factor 1 OS=Homo sapiens OX=9606 GN=HTATSF1 PE=1 SV=1	O43719	O43719_S241	S	241	KDYKKKLSMQQKQLD	1
6.5917	8.14301	6.73879	14.4337	14.3316	15.2173	HTATSF1	sp|O43719|HTSF1_HUMAN HIV Tat-specific factor 1 OS=Homo sapiens OX=9606 GN=HTATSF1 PE=1 SV=1	O43719	O43719_S403	S	403	PSRARHFSEHPSTSK	1
6.37706	7.56527	8.36607	11.7656	11.6928	12.2509	HTATSF1	sp|O43719|HTSF1_HUMAN HIV Tat-specific factor 1 OS=Homo sapiens OX=9606 GN=HTATSF1 PE=1 SV=1	O43719	O43719_S409	S	409	FSEHPSTSKMNAQET	0.999065
4.67061	7.6278	6.47785	11.1366	11.2407	11.2158	HTATSF1	sp|O43719|HTSF1_HUMAN HIV Tat-specific factor 1 OS=Homo sapiens OX=9606 GN=HTATSF1 PE=1 SV=1	O43719	O43719_T418	T	418	MNAQETATGMAFEEP	0.999844
5.30962	6.06095	9.14217	11.1366	11.2407	11.2158	HTATSF1	sp|O43719|HTSF1_HUMAN HIV Tat-specific factor 1 OS=Homo sapiens OX=9606 GN=HTATSF1 PE=1 SV=1	O43719	O43719_T416	T	416	SKMNAQETATGMAFE	0.999865
5.06585	7.31743	6.79955	9.54293	9.68984	11.024	HTATSF1	sp|O43719|HTSF1_HUMAN HIV Tat-specific factor 1 OS=Homo sapiens OX=9606 GN=HTATSF1 PE=1 SV=1	O43719	O43719_S122	S	122	GEKRKAESGWFHVEE	1
11.742	11.745	12.1684	12.4174	12.3309	12.7382	SYNGR2	sp|O43760|SNG2_HUMAN Synaptogyrin-2 OS=Homo sapiens OX=9606 GN=SYNGR2 PE=1 SV=1	O43760	O43760_S3	S	3	_____MESGAYGAAK	1
12.8717	13.7917	12.1389	14.9867	14.715	15.5313	SGTA	sp|O43765|SGTA_HUMAN Small glutamine-rich tetratricopeptide repeat-containing protein alpha OS=Homo sapiens OX=9606 GN=SGTA PE=1 SV=1	O43765	O43765_S305	S	305	QIRSRTPSASNDDQQ	1
12.75	12.1597	11.9212	14.3273	13.9828	14.9639	SGTA	sp|O43765|SGTA_HUMAN Small glutamine-rich tetratricopeptide repeat-containing protein alpha OS=Homo sapiens OX=9606 GN=SGTA PE=1 SV=1	O43765	O43765_T303	T	303	RSQIRSRTPSASNDD	0.999998
12.7728	13.0665	11.813	14.7861	14.5525	15.307	SGTA	sp|O43765|SGTA_HUMAN Small glutamine-rich tetratricopeptide repeat-containing protein alpha OS=Homo sapiens OX=9606 GN=SGTA PE=1 SV=1	O43765	O43765_S301	S	301	QLRSQIRSRTPSASN	0.999992
15.7442	15.4903	15.7557	18.0814	17.8937	18.1191	ENSA	sp|O43768|ENSA_HUMAN Alpha-endosulfine OS=Homo sapiens OX=9606 GN=ENSA PE=1 SV=1	O43768	O43768_S67	S	67	KGQKYFDSGDYNMAK	1
12.1973	12.1342	12.1538	13.6038	13.3031	13.7281	ENSA	sp|O43768|ENSA_HUMAN Alpha-endosulfine OS=Homo sapiens OX=9606 GN=ENSA PE=1 SV=1	O43768	O43768_S2	S	2	______MSQKQEEEN	1
8.76039	4.6689	5.19063	13.232	12.3384	13.931	ENSA	sp|O43768|ENSA_HUMAN Alpha-endosulfine OS=Homo sapiens OX=9606 GN=ENSA PE=1 SV=1	O43768	O43768_S109	S	109	DLPQRKSSLVTSKLA	0.999974
9.15057	5.79242	5.19065	11.382	11.2293	13.539	ENSA	sp|O43768|ENSA_HUMAN Alpha-endosulfine OS=Homo sapiens OX=9606 GN=ENSA PE=1 SV=1	O43768	O43768_S108	S	108	QDLPQRKSSLVTSKL	0.963661
5.37062	7.93624	6.57214	12.4222	13.1015	13.4256	ENSA	sp|O43768|ENSA_HUMAN Alpha-endosulfine OS=Homo sapiens OX=9606 GN=ENSA PE=1 SV=1	O43768	O43768_S43	S	43	KLKAKYPSLGQKPGG	1
5.55994	7.15875	6.98413	10.8638	11.5539	11.922	ENSA	sp|O43768|ENSA_HUMAN Alpha-endosulfine OS=Homo sapiens OX=9606 GN=ENSA PE=1 SV=1	O43768	O43768_Y41	Y	41	EAKLKAKYPSLGQKP	0.973382
3.62946	4.41022	6.18128	10.0075	10.5866	11.0246	ENSA	sp|O43768|ENSA_HUMAN Alpha-endosulfine OS=Homo sapiens OX=9606 GN=ENSA PE=1 SV=1	O43768	O43768_S51	S	51	LGQKPGGSDFLMKRL	0.905354
7.85864	6.73885	7.87479	12.0307	11.4697	12.5076	NARS1	sp|O43776|SYNC_HUMAN Asparagine--tRNA ligase, cytoplasmic OS=Homo sapiens OX=9606 GN=NARS1 PE=1 SV=1	O43776	O43776_S88	S	88	EKKEAEDSLRREKNL	1
14.6386	14.7986	14.8462	17.3592	17.0093	17.5863	STRN	sp|O43815|STRN_HUMAN Striatin OS=Homo sapiens OX=9606 GN=STRN PE=1 SV=4	O43815	O43815_S376	S	376	SLQPSVGSPSRPSSS	0.988603
14.5784	14.7175	14.766	17.3097	16.9525	17.5312	STRN	sp|O43815|STRN_HUMAN Striatin OS=Homo sapiens OX=9606 GN=STRN PE=1 SV=4	O43815	O43815_S373	S	373	ELPSLQPSVGSPSRP	0.992152
7.87848	7.16014	6.02162	9.19079	9.20916	9.99255	STRN	sp|O43815|STRN_HUMAN Striatin OS=Homo sapiens OX=9606 GN=STRN PE=1 SV=4	O43815	O43815_S229	S	229	SELTDSASVLDNFKF	0.999999
6.4267	6.44658	5.39822	13.8031	13.2149	13.9533	STRN	sp|O43815|STRN_HUMAN Striatin OS=Homo sapiens OX=9606 GN=STRN PE=1 SV=4	O43815	O43815_S259	S	259	DVDGREKSVIDTSTI	1
7.33932	6.44147	7.95911	11.2226	12.2949	10.3299	STRN	sp|O43815|STRN_HUMAN Striatin OS=Homo sapiens OX=9606 GN=STRN PE=1 SV=4	O43815	O43815_T265	T	265	KSVIDTSTIVRKKAL	0.983682
5.58113	6.46766	6.76444	9.41895	9.08755	9.57519	STRN	sp|O43815|STRN_HUMAN Striatin OS=Homo sapiens OX=9606 GN=STRN PE=1 SV=4	O43815	O43815_S12	S	12	AGPGVFFSNNHPGAG	1
9.35932	9.57553	9.85582	11.1473	10.8737	11.4504	AKAP8	sp|O43823|AKAP8_HUMAN A-kinase anchor protein 8 OS=Homo sapiens OX=9606 GN=AKAP8 PE=1 SV=1	O43823	O43823_S644	S	644	KGVPKARSEAAEAGN	0.999996
13.6929	13.9878	13.6337	16.1652	15.9069	16.8048	NRDC	sp|O43847|NRDC_HUMAN Nardilysin OS=Homo sapiens OX=9606 GN=NRDC PE=1 SV=3	O43847	O43847_S94	S	94	EEEGRRGSLSNAGDP	1
13.1361	13.1887	12.9851	15.6522	15.205	16.0336	NRDC	sp|O43847|NRDC_HUMAN Nardilysin OS=Homo sapiens OX=9606 GN=NRDC PE=1 SV=3	O43847	O43847_S96	S	96	EGRRGSLSNAGDPEI	0.993182
11.5461	11.5291	10.4457	13.8224	14.2371	15.1542	NRDC	sp|O43847|NRDC_HUMAN Nardilysin OS=Homo sapiens OX=9606 GN=NRDC PE=1 SV=3	O43847	O43847_S86	S	86	ARLGADESEEEGRRG	1
5.85078	8.99783	7.74601	16.817	16.5908	16.8043	NRDC	sp|O43847|NRDC_HUMAN Nardilysin OS=Homo sapiens OX=9606 GN=NRDC PE=1 SV=3	O43847	O43847_S61	S	61	NKAKSTCSCPDLQPN	0.999102
5.85078	9.4871	8.9973	17.4989	17.2905	17.4939	NRDC	sp|O43847|NRDC_HUMAN Nardilysin OS=Homo sapiens OX=9606 GN=NRDC PE=1 SV=3	O43847	O43847_S58	S	58	PGRNKAKSTCSCPDL	0.98749
6.44107	8.66398	8.21124	16.6632	16.4327	16.6675	NRDC	sp|O43847|NRDC_HUMAN Nardilysin OS=Homo sapiens OX=9606 GN=NRDC PE=1 SV=3	O43847	O43847_T59	T	59	GRNKAKSTCSCPDLQ	0.974945
6.16906	6.47408	7.59952	10.9513	11.3569	11.8603	ORC4	sp|O43929|ORC4_HUMAN Origin recognition complex subunit 4 OS=Homo sapiens OX=9606 GN=ORC4 PE=1 SV=2	O43929	O43929_S8	S	8	MSSRKSKSNSLIHTE	0.911128
6.45799	6.10559	6.41783	10.1037	11.0829	11.5519	ORC4	sp|O43929|ORC4_HUMAN Origin recognition complex subunit 4 OS=Homo sapiens OX=9606 GN=ORC4 PE=1 SV=2	O43929	O43929_S10	S	10	SRKSKSNSLIHTECL	0.869048
7.95794	8.55835	9.14742	9.30796	9.28841	9.71709	RAD21	sp|O60216|RAD21_HUMAN Double-strand-break repair protein rad21 homolog OS=Homo sapiens OX=9606 GN=RAD21 PE=1 SV=2	O60216	O60216_S153	S	153	REEVGNISILQENDF	1
11.8616	11.8923	10.9857	12.128	12.6293	12.7636	AKR1B10	sp|O60218|AK1BA_HUMAN Aldo-keto reductase family 1 member B10 OS=Homo sapiens OX=9606 GN=AKR1B10 PE=1 SV=2	O60218	O60218_S23	S	23	VGLGTWKSPLGKVKE	1
6.76851	6.58005	6.90404	9.32937	9.70767	10.6012	AKR1B10	sp|O60218|AK1BA_HUMAN Aldo-keto reductase family 1 member B10 OS=Homo sapiens OX=9606 GN=AKR1B10 PE=1 SV=2	O60218	O60218_S215	S	215	TAYSPLGSPDRPWAK	0.999222
6.76851	7.27556	6.90404	9.32937	9.70767	10.6012	AKR1B10	sp|O60218|AK1BA_HUMAN Aldo-keto reductase family 1 member B10 OS=Homo sapiens OX=9606 GN=AKR1B10 PE=1 SV=2	O60218	O60218_S211	S	211	GITVTAYSPLGSPDR	0.997184
6.62259	7.45456	8.20443	11.3413	11.2245	12.118	ZNRD2	sp|O60232|ZNRD2_HUMAN Protein ZNRD2 OS=Homo sapiens OX=9606 GN=ZNRD2 PE=1 SV=1	O60232	O60232_S103	S	103	AREHQLASASELPLG	0.999986
5.94025	6.82839	7.42071	11.1066	11.0568	11.9442	ZNRD2	sp|O60232|ZNRD2_HUMAN Protein ZNRD2 OS=Homo sapiens OX=9606 GN=ZNRD2 PE=1 SV=1	O60232	O60232_S105	S	105	EHQLASASELPLGSR	0.975603
12.2463	12.4926	12.7394	14.2077	13.8112	14.3165	MED14	sp|O60244|MED14_HUMAN Mediator of RNA polymerase II transcription subunit 14 OS=Homo sapiens OX=9606 GN=MED14 PE=1 SV=2	O60244	O60244_S1144	S	1144	PVPDASHSPRAGTSS	0.999878
13.0039	13.1494	13.3395	14.524	14.193	14.709	MED14	sp|O60244|MED14_HUMAN Mediator of RNA polymerase II transcription subunit 14 OS=Homo sapiens OX=9606 GN=MED14 PE=1 SV=2	O60244	O60244_S1136	S	1136	PANPSLHSPVPDASH	1
12.2967	12.2696	12.3381	12.9374	12.7539	13.2347	MED14	sp|O60244|MED14_HUMAN Mediator of RNA polymerase II transcription subunit 14 OS=Homo sapiens OX=9606 GN=MED14 PE=1 SV=2	O60244	O60244_S1128	S	1128	AARMPGMSPANPSLH	0.999999
13.0487	13.1134	13.1437	13.772	13.4188	14.03	MED14	sp|O60244|MED14_HUMAN Mediator of RNA polymerase II transcription subunit 14 OS=Homo sapiens OX=9606 GN=MED14 PE=1 SV=2	O60244	O60244_S617	S	617	TNAKRKLSDDPCPVE	1
11.9592	12.9386	13.0687	15.3273	15.254	15.4111	MED14	sp|O60244|MED14_HUMAN Mediator of RNA polymerase II transcription subunit 14 OS=Homo sapiens OX=9606 GN=MED14 PE=1 SV=2	O60244	O60244_S1112	S	1112	RAGNWPGSPQVSGPS	0.999966
11.8443	11.918	12.5821	13.1656	13.137	13.5719	SMARCA5	sp|O60264|SMCA5_HUMAN SWI/SNF-related matrix-associated actin-dependent regulator of chromatin subfamily A member 5 OS=Homo sapiens OX=9606 GN=SMARCA5 PE=1 SV=1	O60264	O60264_T113	T	113	IQPAAQKTPTSPLKM	1
7.41988	6.79863	6.67944	10.9037	10.7902	10.4611	SMARCA5	sp|O60264|SMCA5_HUMAN SWI/SNF-related matrix-associated actin-dependent regulator of chromatin subfamily A member 5 OS=Homo sapiens OX=9606 GN=SMARCA5 PE=1 SV=1	O60264	O60264_S137	S	137	DEKQNLLSVGDYRHR	1
16.3236	16.479	16.3844	17.6413	17.3799	17.8798	SPAG9	sp|O60271|JIP4_HUMAN C-Jun-amino-terminal kinase-interacting protein 4 OS=Homo sapiens OX=9606 GN=SPAG9 PE=1 SV=4	O60271	O60271_S733	S	733	QRSASQSSLDKLDQE	1
15.8397	16.0329	15.9593	17.4495	17.1993	17.6844	SPAG9	sp|O60271|JIP4_HUMAN C-Jun-amino-terminal kinase-interacting protein 4 OS=Homo sapiens OX=9606 GN=SPAG9 PE=1 SV=4	O60271	O60271_S730	S	730	GSKQRSASQSSLDKL	1
13.0495	13.1731	13.0763	16.4723	16.2934	16.7552	SPAG9	sp|O60271|JIP4_HUMAN C-Jun-amino-terminal kinase-interacting protein 4 OS=Homo sapiens OX=9606 GN=SPAG9 PE=1 SV=4	O60271	O60271_T226	T	226	DAQKGGETPGSEQWK	1
12.7899	12.7878	12.5821	13.6455	13.8245	14.5665	SPAG9	sp|O60271|JIP4_HUMAN C-Jun-amino-terminal kinase-interacting protein 4 OS=Homo sapiens OX=9606 GN=SPAG9 PE=1 SV=4	O60271	O60271_T365	T	365	SGYKGSSTPTKGIEN	0.998918
9.50689	8.39861	9.06867	12.685	11.9892	12.8702	SPAG9	sp|O60271|JIP4_HUMAN C-Jun-amino-terminal kinase-interacting protein 4 OS=Homo sapiens OX=9606 GN=SPAG9 PE=1 SV=4	O60271	O60271_S358	S	358	LDMDKDLSGYKGSST	0.999447
9.28832	9.31048	10.0386	14.4371	14.8545	15.4406	SPAG9	sp|O60271|JIP4_HUMAN C-Jun-amino-terminal kinase-interacting protein 4 OS=Homo sapiens OX=9606 GN=SPAG9 PE=1 SV=4	O60271	O60271_T217	T	217	PAGDGLLTPDAQKGG	1
9.28832	9.15651	9.9405	14.2895	14.6674	15.2337	SPAG9	sp|O60271|JIP4_HUMAN C-Jun-amino-terminal kinase-interacting protein 4 OS=Homo sapiens OX=9606 GN=SPAG9 PE=1 SV=4	O60271	O60271_S203	S	203	IRKERPISLGIFPLP	1
9.87148	9.1632	8.88883	15.1429	15.2087	15.3236	SPAG9	sp|O60271|JIP4_HUMAN C-Jun-amino-terminal kinase-interacting protein 4 OS=Homo sapiens OX=9606 GN=SPAG9 PE=1 SV=4	O60271	O60271_S311	S	311	VTDAPNKSEISKHIE	1
8.77788	7.95909	5.71365	14.2126	14.3744	14.3559	SPAG9	sp|O60271|JIP4_HUMAN C-Jun-amino-terminal kinase-interacting protein 4 OS=Homo sapiens OX=9606 GN=SPAG9 PE=1 SV=4	O60271	O60271_S314	S	314	APNKSEISKHIEVQV	1
10.5613	10.5152	10.6653	11.2591	10.8239	11.447	SPAG9	sp|O60271|JIP4_HUMAN C-Jun-amino-terminal kinase-interacting protein 4 OS=Homo sapiens OX=9606 GN=SPAG9 PE=1 SV=4	O60271	O60271_S815	S	815	AGEDLSESGQVDKAS	0.999922
10.108	10.6758	10.6653	11.2987	10.8929	11.4526	SPAG9	sp|O60271|JIP4_HUMAN C-Jun-amino-terminal kinase-interacting protein 4 OS=Homo sapiens OX=9606 GN=SPAG9 PE=1 SV=4	O60271	O60271_S813	S	813	YPAGEDLSESGQVDK	0.986413
9.76974	9.46337	9.374	12.8201	12.6056	12.9253	SPAG9	sp|O60271|JIP4_HUMAN C-Jun-amino-terminal kinase-interacting protein 4 OS=Homo sapiens OX=9606 GN=SPAG9 PE=1 SV=4	O60271	O60271_S705	S	705	GKTRDGGSVVGASVF	1
9.09451	8.83778	10.3027	10.7004	10.1026	11.1563	SPAG9	sp|O60271|JIP4_HUMAN C-Jun-amino-terminal kinase-interacting protein 4 OS=Homo sapiens OX=9606 GN=SPAG9 PE=1 SV=4	O60271	O60271_S272	S	272	SDVSQGGSKATTPAS	0.973691
9.21053	9.13131	8.80616	11.3824	10.8729	11.6203	SPAG9	sp|O60271|JIP4_HUMAN C-Jun-amino-terminal kinase-interacting protein 4 OS=Homo sapiens OX=9606 GN=SPAG9 PE=1 SV=4	O60271	O60271_S268	S	268	EDELSDVSQGGSKAT	0.999684
13.6141	13.6261	13.7448	14.8976	14.9864	15.3886	SPAG9	sp|O60271|JIP4_HUMAN C-Jun-amino-terminal kinase-interacting protein 4 OS=Homo sapiens OX=9606 GN=SPAG9 PE=1 SV=4	O60271	O60271_S183	S	183	RTKLHQLSGSDQLES	1
13.524	13.5681	13.6608	14.6277	14.8216	15.2352	SPAG9	sp|O60271|JIP4_HUMAN C-Jun-amino-terminal kinase-interacting protein 4 OS=Homo sapiens OX=9606 GN=SPAG9 PE=1 SV=4	O60271	O60271_S185	S	185	KLHQLSGSDQLESTA	0.999997
11.1175	11.1328	11.1257	12.6344	12.6941	13.3069	SPAG9	sp|O60271|JIP4_HUMAN C-Jun-amino-terminal kinase-interacting protein 4 OS=Homo sapiens OX=9606 GN=SPAG9 PE=1 SV=4	O60271	O60271_S190	S	190	SGSDQLESTAHSRIR	0.992652
7.71732	8.47009	8.83758	12.2728	11.9613	12.1245	SPAG9	sp|O60271|JIP4_HUMAN C-Jun-amino-terminal kinase-interacting protein 4 OS=Homo sapiens OX=9606 GN=SPAG9 PE=1 SV=4	O60271	O60271_S194	S	194	QLESTAHSRIRKERP	0.952808
2.2666	5.71514	8.9295	8.53652	9.87034	10.2568	SPAG9	sp|O60271|JIP4_HUMAN C-Jun-amino-terminal kinase-interacting protein 4 OS=Homo sapiens OX=9606 GN=SPAG9 PE=1 SV=4	O60271	O60271_T1264	T	1264	AQEPGSQTPLKSMLV	0.941392
8.79115	8.35849	5.99971	17.1818	17.1438	17.3201	SPAG9	sp|O60271|JIP4_HUMAN C-Jun-amino-terminal kinase-interacting protein 4 OS=Homo sapiens OX=9606 GN=SPAG9 PE=1 SV=4	O60271	O60271_T595	T	595	SVKKRSSTLSQLPGD	1
5.88162	12.1479	7.77962	15.862	15.8098	16.0241	SPAG9	sp|O60271|JIP4_HUMAN C-Jun-amino-terminal kinase-interacting protein 4 OS=Homo sapiens OX=9606 GN=SPAG9 PE=1 SV=4	O60271	O60271_S594	S	594	PSVKKRSSTLSQLPG	0.996449
10.3657	7.04442	8.18906	12.702	12.5227	12.7437	SPAG9	sp|O60271|JIP4_HUMAN C-Jun-amino-terminal kinase-interacting protein 4 OS=Homo sapiens OX=9606 GN=SPAG9 PE=1 SV=4	O60271	O60271_S238	S	238	QWKFQELSQPRSHTS	1
5.23558	8.29451	7.6993	14.6673	14.458	14.9369	SPAG9	sp|O60271|JIP4_HUMAN C-Jun-amino-terminal kinase-interacting protein 4 OS=Homo sapiens OX=9606 GN=SPAG9 PE=1 SV=4	O60271	O60271_T292	T	292	VATIPTDTPLKEENE	1
5.70476	7.32555	8.47305	9.9762	9.87057	11.702	SPAG9	sp|O60271|JIP4_HUMAN C-Jun-amino-terminal kinase-interacting protein 4 OS=Homo sapiens OX=9606 GN=SPAG9 PE=1 SV=4	O60271	O60271_T290	T	290	SDVATIPTDTPLKEE	0.997339
6.11378	6.49337	6.93245	12.6651	12.5568	12.4927	SPAG9	sp|O60271|JIP4_HUMAN C-Jun-amino-terminal kinase-interacting protein 4 OS=Homo sapiens OX=9606 GN=SPAG9 PE=1 SV=4	O60271	O60271_S561	S	561	QFFSRLFSSSSNTTK	0.967369
6.63201	5.39253	6.46679	9.07087	9.20176	8.96612	SPAG9	sp|O60271|JIP4_HUMAN C-Jun-amino-terminal kinase-interacting protein 4 OS=Homo sapiens OX=9606 GN=SPAG9 PE=1 SV=4	O60271	O60271_S551	S	551	MQEKKRSSIWQFFSR	0.862226
6.45725	6.91655	7.82825	12.4762	12.5574	13.3339	URB1	sp|O60287|NPA1P_HUMAN Nucleolar pre-ribosomal-associated protein 1 OS=Homo sapiens OX=9606 GN=URB1 PE=1 SV=4	O60287	O60287_S9	S	9	GVPKRKASGGQDGAA	1
11.2722	10.9494	11.3526	13.0586	12.8216	13.038	SIPA1L3	sp|O60292|SI1L3_HUMAN Signal-induced proliferation-associated 1-like protein 3 OS=Homo sapiens OX=9606 GN=SIPA1L3 PE=1 SV=3	O60292	O60292_S1547	S	1547	QRTLSDESLCSGRRE	0.999965
14.3128	15.2127	15.6516	15.8569	16.0694	16.3737	SIPA1L3	sp|O60292|SI1L3_HUMAN Signal-induced proliferation-associated 1-like protein 3 OS=Homo sapiens OX=9606 GN=SIPA1L3 PE=1 SV=3	O60292	O60292_S1534	S	1534	QERDTGQSPQKGLQR	1
11.9746	11.8367	11.9728	13.8183	13.9081	14.114	SIPA1L3	sp|O60292|SI1L3_HUMAN Signal-induced proliferation-associated 1-like protein 3 OS=Homo sapiens OX=9606 GN=SIPA1L3 PE=1 SV=3	O60292	O60292_S100	S	100	LREHSNPSPSQDTDG	0.999995
14.1767	14.2162	14.5012	15.328	15.1614	15.4852	SIPA1L3	sp|O60292|SI1L3_HUMAN Signal-induced proliferation-associated 1-like protein 3 OS=Homo sapiens OX=9606 GN=SIPA1L3 PE=1 SV=3	O60292	O60292_S158	S	158	FQDGWPRSPGRAFLP	1
13.4228	13.6969	13.8442	15.462	14.9934	15.5627	SIPA1L3	sp|O60292|SI1L3_HUMAN Signal-induced proliferation-associated 1-like protein 3 OS=Homo sapiens OX=9606 GN=SIPA1L3 PE=1 SV=3	O60292	O60292_S146	S	146	HRLSRRRSKDVEFQD	1
9.37613	9.82049	9.64668	11.0148	10.6747	11.26	SIPA1L3	sp|O60292|SI1L3_HUMAN Signal-induced proliferation-associated 1-like protein 3 OS=Homo sapiens OX=9606 GN=SIPA1L3 PE=1 SV=3	O60292	O60292_S451	S	451	FSRASVGSPSSGEGH	0.926925
6.77684	7.72594	7.58463	13.7181	13.4279	13.9843	SIPA1L3	sp|O60292|SI1L3_HUMAN Signal-induced proliferation-associated 1-like protein 3 OS=Homo sapiens OX=9606 GN=SIPA1L3 PE=1 SV=3	O60292	O60292_S391	S	391	LTASRAHSLGGLDPA	1
6.57	5.96175	7.71837	12.9843	12.6271	12.9358	SIPA1L3	sp|O60292|SI1L3_HUMAN Signal-induced proliferation-associated 1-like protein 3 OS=Homo sapiens OX=9606 GN=SIPA1L3 PE=1 SV=3	O60292	O60292_T127	T	127	IQNGQPPTSTPASSG	0.938512
7.9095	5.24025	8.2534	12.9174	12.5471	12.8837	SIPA1L3	sp|O60292|SI1L3_HUMAN Signal-induced proliferation-associated 1-like protein 3 OS=Homo sapiens OX=9606 GN=SIPA1L3 PE=1 SV=3	O60292	O60292_T129	T	129	NGQPPTSTPASSGSK	0.880399
9.60828	6.41975	5.75404	13.8157	13.857	14.0322	SIPA1L3	sp|O60292|SI1L3_HUMAN Signal-induced proliferation-associated 1-like protein 3 OS=Homo sapiens OX=9606 GN=SIPA1L3 PE=1 SV=3	O60292	O60292_S1685	S	1685	PDIPPAHSPVHSHLS	1
5.9095	6.01265	7.04388	14.7745	14.7792	15.0684	SIPA1L3	sp|O60292|SI1L3_HUMAN Signal-induced proliferation-associated 1-like protein 3 OS=Homo sapiens OX=9606 GN=SIPA1L3 PE=1 SV=3	O60292	O60292_T1387	T	1387	LYSSGSSTPTGLAGG	0.999994
6.34951	6.28446	6.23378	12.2695	13.0879	13.9703	SIPA1L3	sp|O60292|SI1L3_HUMAN Signal-induced proliferation-associated 1-like protein 3 OS=Homo sapiens OX=9606 GN=SIPA1L3 PE=1 SV=3	O60292	O60292_S1395	S	1395	PTGLAGGSRDPPRQP	0.995388
5.33677	6.9103	7.95317	12.9522	13.0323	13.237	SIPA1L3	sp|O60292|SI1L3_HUMAN Signal-induced proliferation-associated 1-like protein 3 OS=Homo sapiens OX=9606 GN=SIPA1L3 PE=1 SV=3	O60292	O60292_S1233	S	1233	VPAQARLSAIAGSSG	1
8.24918	6.88906	5.19784	9.19678	8.91779	8.31007	SIPA1L3	sp|O60292|SI1L3_HUMAN Signal-induced proliferation-associated 1-like protein 3 OS=Homo sapiens OX=9606 GN=SIPA1L3 PE=1 SV=3	O60292	O60292_S1239	S	1239	LSAIAGSSGNKHPSR	0.777696
7.82009	5.5775	8.17276	10.2335	10.9748	11.3038	SIPA1L3	sp|O60292|SI1L3_HUMAN Signal-induced proliferation-associated 1-like protein 3 OS=Homo sapiens OX=9606 GN=SIPA1L3 PE=1 SV=3	O60292	O60292_S373	S	373	RNTTTGASAASAASA	0.991373
6.59594	5.25368	7.07828	12.7139	12.6333	12.9707	SIPA1L3	sp|O60292|SI1L3_HUMAN Signal-induced proliferation-associated 1-like protein 3 OS=Homo sapiens OX=9606 GN=SIPA1L3 PE=1 SV=3	O60292	O60292_S97	S	97	REALREHSNPSPSQD	1
6.2987	7.2781	6.42952	11.9951	11.6791	10.3685	SIPA1L3	sp|O60292|SI1L3_HUMAN Signal-induced proliferation-associated 1-like protein 3 OS=Homo sapiens OX=9606 GN=SIPA1L3 PE=1 SV=3	O60292	O60292_S1617	S	1617	PEKKSTISASELSLA	0.917489
5.42993	6.45927	7.74498	11.2733	11.3032	11.4176	SIPA1L3	sp|O60292|SI1L3_HUMAN Signal-induced proliferation-associated 1-like protein 3 OS=Homo sapiens OX=9606 GN=SIPA1L3 PE=1 SV=3	O60292	O60292_T296	T	296	RGLGGGDTVDSSIFR	1
14.4042	7.97946	14.8487	16.2754	15.9714	16.5586	MCM3AP	sp|O60318|GANP_HUMAN Germinal-center associated nuclear protein OS=Homo sapiens OX=9606 GN=MCM3AP PE=1 SV=2	O60318	O60318_S538	S	538	EDAPFQHSPLGKAAG	1
12.652	5.54885	13.7471	15.3217	15.0134	15.5885	MCM3AP	sp|O60318|GANP_HUMAN Germinal-center associated nuclear protein OS=Homo sapiens OX=9606 GN=MCM3AP PE=1 SV=2	O60318	O60318_S527	S	527	KPGDGEVSPSTEDAP	0.99999
13.731	8.36093	13.7591	15.2276	14.9282	15.5281	MCM3AP	sp|O60318|GANP_HUMAN Germinal-center associated nuclear protein OS=Homo sapiens OX=9606 GN=MCM3AP PE=1 SV=2	O60318	O60318_T530	T	530	DGEVSPSTEDAPFQH	0.999212
13.872	13.7687	14.0809	14.4905	14.4476	14.6635	KDM1A	sp|O60341|KDM1A_HUMAN Lysine-specific histone demethylase 1A OS=Homo sapiens OX=9606 GN=KDM1A PE=1 SV=2	O60341	O60341_S851	S	851	VPAQQSPSM______	0.958973
13.344	13.2163	13.6334	14.6548	14.4914	14.7052	KDM1A	sp|O60341|KDM1A_HUMAN Lysine-specific histone demethylase 1A OS=Homo sapiens OX=9606 GN=KDM1A PE=1 SV=2	O60341	O60341_S849	S	849	PGVPAQQSPSM____	0.992742
9.57112	9.27973	6.78747	11.4471	11.0061	10.9842	KDM1A	sp|O60341|KDM1A_HUMAN Lysine-specific histone demethylase 1A OS=Homo sapiens OX=9606 GN=KDM1A PE=1 SV=2	O60341	O60341_T841	T	841	YTLPRQATPGVPAQQ	0.999991
6.46957	8.66612	10.6199	12.2328	12.1663	13.6593	KDM1A	sp|O60341|KDM1A_HUMAN Lysine-specific histone demethylase 1A OS=Homo sapiens OX=9606 GN=KDM1A PE=1 SV=2	O60341	O60341_T104	T	104	METGIAETPEGRRTS	0.872328
12.3173	12.7498	12.8336	14.0091	13.7675	14.2002	PPL	sp|O60437|PEPL_HUMAN Periplakin OS=Homo sapiens OX=9606 GN=PPL PE=1 SV=4	O60437	O60437_S1657	S	1657	RENHLRRSIVVIHPD	1
7.4988	5.97254	5.76407	10.7551	10.6405	11.7358	PPL	sp|O60437|PEPL_HUMAN Periplakin OS=Homo sapiens OX=9606 GN=PPL PE=1 SV=4	O60437	O60437_S887	S	887	LQRNRPDSGVEEAWK	1
5.86513	5.94122	7.14424	7.31095	8.17497	7.82005	GSDME	sp|O60443|GSDME_HUMAN Gasdermin-E OS=Homo sapiens OX=9606 GN=GSDME PE=1 SV=2	O60443	O60443_S252	S	252	ENKKRIDSVYLDPLV	0.996647
10.2022	10.0546	10.4996	12.252	11.9761	12.8569	SNX3	sp|O60493|SNX3_HUMAN Sorting nexin-3 OS=Homo sapiens OX=9606 GN=SNX3 PE=1 SV=3	O60493	O60493_S72	S	72	STVRRRYSDFEWLRS	1
10.1194	10.093	10.4551	12.1217	11.9518	12.6979	SNX3	sp|O60493|SNX3_HUMAN Sorting nexin-3 OS=Homo sapiens OX=9606 GN=SNX3 PE=1 SV=3	O60493	O60493_Y71	Y	71	ESTVRRRYSDFEWLR	0.786632
11.4395	11.7546	11.9962	13.4691	13.1872	14.0285	STX10	sp|O60499|STX10_HUMAN Syntaxin-10 OS=Homo sapiens OX=9606 GN=STX10 PE=1 SV=1	O60499	O60499_S134	S	134	PAAQKSPSDLLDASA	0.984154
10.9241	11.1616	11.4001	12.5905	12.4068	13.3564	STX10	sp|O60499|STX10_HUMAN Syntaxin-10 OS=Homo sapiens OX=9606 GN=STX10 PE=1 SV=1	O60499	O60499_S132	S	132	GKPAAQKSPSDLLDA	0.817194
9.6777	8.9902	10.1354	13.4238	13.2329	14.3683	STX10	sp|O60499|STX10_HUMAN Syntaxin-10 OS=Homo sapiens OX=9606 GN=STX10 PE=1 SV=1	O60499	O60499_S140	S	140	PSDLLDASAVSATSR	1
7.61518	8.17442	8.55444	12.9516	12.7205	13.9607	STX10	sp|O60499|STX10_HUMAN Syntaxin-10 OS=Homo sapiens OX=9606 GN=STX10 PE=1 SV=1	O60499	O60499_S143	S	143	LLDASAVSATSRYIE	0.999899
8.03641	8.31879	8.41487	10.2686	9.8819	10.4696	STX10	sp|O60499|STX10_HUMAN Syntaxin-10 OS=Homo sapiens OX=9606 GN=STX10 PE=1 SV=1	O60499	O60499_S2	S	2	______MSLEDPFFV	1
9.24275	9.31591	9.92154	11.1275	10.9691	11.7029	SYNCRIP	sp|O60506|HNRPQ_HUMAN Heterogeneous nuclear ribonucleoprotein Q OS=Homo sapiens OX=9606 GN=SYNCRIP PE=1 SV=2	O60506	O60506_S587	S	587	TNNQNWGSQPIAQQP	1
9.24275	9.27991	9.92154	12.9247	13.1863	13.6394	SYNCRIP	sp|O60506|HNRPQ_HUMAN Heterogeneous nuclear ribonucleoprotein Q OS=Homo sapiens OX=9606 GN=SYNCRIP PE=1 SV=2	O60506	O60506_T580	T	580	PDSKRRQTNNQNWGS	1
8.53911	8.30111	8.40809	10.0798	9.68563	10.9734	SYNCRIP	sp|O60506|HNRPQ_HUMAN Heterogeneous nuclear ribonucleoprotein Q OS=Homo sapiens OX=9606 GN=SYNCRIP PE=1 SV=2	O60506	O60506_S601	S	601	PLQGGDHSGNYGYKS	0.995908
7.35396	6.79995	5.88231	8.74691	8.17671	10.9214	NMT2	sp|O60551|NMT2_HUMAN Glycylpeptide N-tetradecanoyltransferase 2 OS=Homo sapiens OX=9606 GN=NMT2 PE=1 SV=1	O60551	O60551_S66	S	66	PNSGGTKSDSASDSQ	0.997666
6.55652	6.50877	8.31478	11.9117	11.6522	12.1928	CCNT1	sp|O60563|CCNT1_HUMAN Cyclin-T1 OS=Homo sapiens OX=9606 GN=CCNT1 PE=1 SV=1	O60563	O60563_T351	T	351	EPTQGHRTSENLALT	0.767325
7.05038	7.75842	6.53144	11.7027	11.4389	11.9783	CCNT1	sp|O60563|CCNT1_HUMAN Cyclin-T1 OS=Homo sapiens OX=9606 GN=CCNT1 PE=1 SV=1	O60563	O60563_S352	S	352	PTQGHRTSENLALTG	0.920151
10.3497	11.2458	11.3358	12.681	12.0793	12.7416	DIAPH1	sp|O60610|DIAP1_HUMAN Protein diaphanous homolog 1 OS=Homo sapiens OX=9606 GN=DIAPH1 PE=1 SV=2	O60610	O60610_S22	S	22	RDKKKGRSPDELPSA	0.966924
6.30335	7.27964	5.91104	10.2461	9.16773	10.0089	DIAPH1	sp|O60610|DIAP1_HUMAN Protein diaphanous homolog 1 OS=Homo sapiens OX=9606 GN=DIAPH1 PE=1 SV=2	O60610	O60610_S36	S	36	AGGDGGKSKKFTLKR	0.998915
7.14468	7.64737	7.26447	10.3769	9.91906	10.0089	DIAPH1	sp|O60610|DIAP1_HUMAN Protein diaphanous homolog 1 OS=Homo sapiens OX=9606 GN=DIAPH1 PE=1 SV=2	O60610	O60610_S28	S	28	RSPDELPSAGGDGGK	0.994573
5.15312	7.00903	7.92339	9.03836	7.51146	9.64538	DIAPH1	sp|O60610|DIAP1_HUMAN Protein diaphanous homolog 1 OS=Homo sapiens OX=9606 GN=DIAPH1 PE=1 SV=2	O60610	O60610_S1251	S	1251	AAVPAKVSKNSETFP	0.995824
7.65559	6.86849	8.41921	12.6975	12.8482	12.7521	PLIN3	sp|O60664|PLIN3_HUMAN Perilipin-3 OS=Homo sapiens OX=9606 GN=PLIN3 PE=1 SV=3	O60664	O60664_S241	S	241	SYFVRLGSLSERLRQ	0.999997
7.77538	5.98941	8.44423	11.2676	11.6415	11.8923	PLIN3	sp|O60664|PLIN3_HUMAN Perilipin-3 OS=Homo sapiens OX=9606 GN=PLIN3 PE=1 SV=3	O60664	O60664_S31	S	31	SVVDRVASMPLISST	1
5.49334	7.20667	8.06882	10.7182	10.3986	11.0172	PLIN3	sp|O60664|PLIN3_HUMAN Perilipin-3 OS=Homo sapiens OX=9606 GN=PLIN3 PE=1 SV=3	O60664	O60664_S148	S	148	DTVATQLSEAVDATR	0.999998
4.97277	7.12032	7.93076	9.61832	9.51389	10.5598	PLIN3	sp|O60664|PLIN3_HUMAN Perilipin-3 OS=Homo sapiens OX=9606 GN=PLIN3 PE=1 SV=3	O60664	O60664_T154	T	154	LSEAVDATRGAVQSG	0.839625
4.28248	7.5904	7.0568	8.56665	9.0894	8.63564	PLIN3	sp|O60664|PLIN3_HUMAN Perilipin-3 OS=Homo sapiens OX=9606 GN=PLIN3 PE=1 SV=3	O60664	O60664_T191	T	191	MVLSGVDTVLGKSEE	0.991529
6.33125	6.5092	6.49193	11.0985	11.2088	12.2994	PLIN3	sp|O60664|PLIN3_HUMAN Perilipin-3 OS=Homo sapiens OX=9606 GN=PLIN3 PE=1 SV=3	O60664	O60664_S130	S	130	ELVSSKVSGAQEMVS	1
7.23145	6.40363	6.40686	9.58525	9.70059	10.4355	PLIN3	sp|O60664|PLIN3_HUMAN Perilipin-3 OS=Homo sapiens OX=9606 GN=PLIN3 PE=1 SV=3	O60664	O60664_T142	T	142	MVSSAKDTVATQLSE	0.999547
6.74228	6.60363	5.9367	9.39844	9.05531	8.77559	PLIN3	sp|O60664|PLIN3_HUMAN Perilipin-3 OS=Homo sapiens OX=9606 GN=PLIN3 PE=1 SV=3	O60664	O60664_S175	S	175	VVTGGVQSVMGSRLG	0.982472
16.1453	16.3924	16.4651	17.2052	17.0821	17.9481	KPNA6	sp|O60684|IMA7_HUMAN Importin subunit alpha-7 OS=Homo sapiens OX=9606 GN=KPNA6 PE=1 SV=1	O60684	O60684_S6	S	6	__METMASPGKDNYR	1
14.9219	15.1617	15.2623	15.9035	15.7751	16.6045	KPNA6	sp|O60684|IMA7_HUMAN Importin subunit alpha-7 OS=Homo sapiens OX=9606 GN=KPNA6 PE=1 SV=1	O60684	O60684_T3	T	3	_____METMASPGKD	1
11.9183	12.2153	12.1071	14.176	13.521	14.5061	UGDH	sp|O60701|UGDH_HUMAN UDP-glucose 6-dehydrogenase OS=Homo sapiens OX=9606 GN=UGDH PE=1 SV=1	O60701	O60701_S476	S	476	KRIPYAPSGEIPKFS	1
8.6351	8.06826	7.89501	10.5178	10.4087	9.82957	UGDH	sp|O60701|UGDH_HUMAN UDP-glucose 6-dehydrogenase OS=Homo sapiens OX=9606 GN=UGDH PE=1 SV=1	O60701	O60701_T185	T	185	VLIGGDETPEGQRAV	1
17.7176	17.5541	18.1681	19.1697	18.9414	19.5291	CTNND1	sp|O60716|CTND1_HUMAN Catenin delta-1 OS=Homo sapiens OX=9606 GN=CTNND1 PE=1 SV=1	O60716	O60716_S230	S	230	GGSDNYGSLSRVTRI	1
17.0608	17.0943	17.4283	17.8623	17.6768	18.2636	CTNND1	sp|O60716|CTND1_HUMAN Catenin delta-1 OS=Homo sapiens OX=9606 GN=CTNND1 PE=1 SV=1	O60716	O60716_S268	S	268	PQVRVGGSSVDLHRF	1
16.3869	16.4266	16.7472	17.2244	17.0434	17.6114	CTNND1	sp|O60716|CTND1_HUMAN Catenin delta-1 OS=Homo sapiens OX=9606 GN=CTNND1 PE=1 SV=1	O60716	O60716_S269	S	269	QVRVGGSSVDLHRFH	1
13.7458	13.5875	14.0116	15.484	15.9492	16.5558	CTNND1	sp|O60716|CTND1_HUMAN Catenin delta-1 OS=Homo sapiens OX=9606 GN=CTNND1 PE=1 SV=1	O60716	O60716_T869	T	869	SHSYDDSTLPLIDRN	0.999996
13.3445	13.7263	12.8905	16.6764	16.2277	16.8376	CTNND1	sp|O60716|CTND1_HUMAN Catenin delta-1 OS=Homo sapiens OX=9606 GN=CTNND1 PE=1 SV=1	O60716	O60716_Y865	Y	865	RSQSSHSYDDSTLPL	0.999985
12.9773	13.1557	12.4184	16.4942	16.0431	16.7135	CTNND1	sp|O60716|CTND1_HUMAN Catenin delta-1 OS=Homo sapiens OX=9606 GN=CTNND1 PE=1 SV=1	O60716	O60716_S864	S	864	SRSQSSHSYDDSTLP	1
13.3035	12.8617	12.7023	16.6936	16.251	16.7667	CTNND1	sp|O60716|CTND1_HUMAN Catenin delta-1 OS=Homo sapiens OX=9606 GN=CTNND1 PE=1 SV=1	O60716	O60716_S861	S	861	NNASRSQSSHSYDDS	0.93656
12.997	12.7178	12.362	15.9974	15.6117	16.0631	CTNND1	sp|O60716|CTND1_HUMAN Catenin delta-1 OS=Homo sapiens OX=9606 GN=CTNND1 PE=1 SV=1	O60716	O60716_S862	S	862	NASRSQSSHSYDDST	0.81524
12.9695	12.9664	13.3209	15.0755	15.2798	16.2515	CTNND1	sp|O60716|CTND1_HUMAN Catenin delta-1 OS=Homo sapiens OX=9606 GN=CTNND1 PE=1 SV=1	O60716	O60716_S320	S	320	DPRRRLRSYEDMIGE	1
12.8403	12.8171	13.1189	14.9352	15.1591	16.1025	CTNND1	sp|O60716|CTND1_HUMAN Catenin delta-1 OS=Homo sapiens OX=9606 GN=CTNND1 PE=1 SV=1	O60716	O60716_Y321	Y	321	PRRRLRSYEDMIGEE	1
14.7846	14.5826	14.6176	16.9143	16.947	17.1495	CTNND1	sp|O60716|CTND1_HUMAN Catenin delta-1 OS=Homo sapiens OX=9606 GN=CTNND1 PE=1 SV=1	O60716	O60716_T310	T	310	GTARRTGTPSDPRRR	0.999957
14.1876	14.2449	14.3351	15.6194	15.4409	15.9043	CTNND1	sp|O60716|CTND1_HUMAN Catenin delta-1 OS=Homo sapiens OX=9606 GN=CTNND1 PE=1 SV=1	O60716	O60716_S920	S	920	HNRTLDRSGDLGDME	1
13.8166	13.9155	13.941	15.2445	15.1043	15.5982	CTNND1	sp|O60716|CTND1_HUMAN Catenin delta-1 OS=Homo sapiens OX=9606 GN=CTNND1 PE=1 SV=1	O60716	O60716_T916	T	916	ERGDHNRTLDRSGDL	1
11.9747	12.0728	12.3606	14.1728	13.7412	14.3841	CTNND1	sp|O60716|CTND1_HUMAN Catenin delta-1 OS=Homo sapiens OX=9606 GN=CTNND1 PE=1 SV=1	O60716	O60716_T906	T	906	SLDNNYSTPNERGDH	0.982596
11.7142	12.0496	11.8005	14.0992	13.8081	14.4047	CTNND1	sp|O60716|CTND1_HUMAN Catenin delta-1 OS=Homo sapiens OX=9606 GN=CTNND1 PE=1 SV=1	O60716	O60716_S899	S	899	NMGSNTKSLDNNYST	1
10.4432	7.23797	11.129	13.0845	12.6368	13.2711	CTNND1	sp|O60716|CTND1_HUMAN Catenin delta-1 OS=Homo sapiens OX=9606 GN=CTNND1 PE=1 SV=1	O60716	O60716_S905	S	905	KSLDNNYSTPNERGD	0.783579
9.70571	10.1555	10.4285	12.8114	13.1975	13.5747	CTNND1	sp|O60716|CTND1_HUMAN Catenin delta-1 OS=Homo sapiens OX=9606 GN=CTNND1 PE=1 SV=1	O60716	O60716_S4	S	4	____MDDSEVESTAS	1
5.84737	5.90907	6.63957	9.02277	9.53064	9.55972	CTNND1	sp|O60716|CTND1_HUMAN Catenin delta-1 OS=Homo sapiens OX=9606 GN=CTNND1 PE=1 SV=1	O60716	O60716_T9	T	9	DDSEVESTASILASV	0.999964
5.84737	5.90907	6.63957	9.02277	9.53064	9.55972	CTNND1	sp|O60716|CTND1_HUMAN Catenin delta-1 OS=Homo sapiens OX=9606 GN=CTNND1 PE=1 SV=1	O60716	O60716_S8	S	8	MDDSEVESTASILAS	0.999952
9.36751	8.75308	8.80963	11.6578	11.1197	11.8559	CTNND1	sp|O60716|CTND1_HUMAN Catenin delta-1 OS=Homo sapiens OX=9606 GN=CTNND1 PE=1 SV=1	O60716	O60716_S857	S	857	QVNLNNASRSQSSHS	1
15.6856	15.8422	16.1634	17.0098	16.8041	17.3703	CTNND1	sp|O60716|CTND1_HUMAN Catenin delta-1 OS=Homo sapiens OX=9606 GN=CTNND1 PE=1 SV=1	O60716	O60716_S252	S	252	MEGYRAPSRQDVYGP	1
15.3188	15.487	15.7888	16.7652	16.4715	17.0187	CTNND1	sp|O60716|CTND1_HUMAN Catenin delta-1 OS=Homo sapiens OX=9606 GN=CTNND1 PE=1 SV=1	O60716	O60716_Y257	Y	257	APSRQDVYGPQPQVR	0.998971
11.9358	11.0835	11.5104	16.059	16.0455	16.4798	CTNND1	sp|O60716|CTND1_HUMAN Catenin delta-1 OS=Homo sapiens OX=9606 GN=CTNND1 PE=1 SV=1	O60716	O60716_T59	T	59	NPLMANGTLTRRHQN	0.999989
11.7839	11.6743	12.5117	15.5524	15.7642	16.1547	CTNND1	sp|O60716|CTND1_HUMAN Catenin delta-1 OS=Homo sapiens OX=9606 GN=CTNND1 PE=1 SV=1	O60716	O60716_T61	T	61	LMANGTLTRRHQNGR	0.989246
10.8312	10.2032	11.1007	15.1709	15.2761	15.656	CTNND1	sp|O60716|CTND1_HUMAN Catenin delta-1 OS=Homo sapiens OX=9606 GN=CTNND1 PE=1 SV=1	O60716	O60716_T201	T	201	VGQAGTATLPRNFHY	1
7.09963	6.12296	8.00217	11.3018	11.7399	12.5333	CTNND1	sp|O60716|CTND1_HUMAN Catenin delta-1 OS=Homo sapiens OX=9606 GN=CTNND1 PE=1 SV=1	O60716	O60716_T611	T	611	APNVANNTGPHAASC	1
7.50114	3.45411	7.14604	12.5717	12.8625	12.9774	CTNND1	sp|O60716|CTND1_HUMAN Catenin delta-1 OS=Homo sapiens OX=9606 GN=CTNND1 PE=1 SV=1	O60716	O60716_T177	T	177	VSNNYIQTLGRDFRK	1
5.83091	7.50337	5.03354	11.8859	12.1995	12.4844	CTNND1	sp|O60716|CTND1_HUMAN Catenin delta-1 OS=Homo sapiens OX=9606 GN=CTNND1 PE=1 SV=1	O60716	O60716_Y174	Y	174	ASSVSNNYIQTLGRD	0.999956
9.06377	8.52471	7.60976	13.6489	13.5951	13.9059	SNX2	sp|O60749|SNX2_HUMAN Sorting nexin-2 OS=Homo sapiens OX=9606 GN=SNX2 PE=1 SV=2	O60749	O60749_S117	S	117	APRIESKSMSAPVIF	1
8.83377	8.19807	8.75739	13.5615	13.325	13.6916	SNX2	sp|O60749|SNX2_HUMAN Sorting nexin-2 OS=Homo sapiens OX=9606 GN=SNX2 PE=1 SV=2	O60749	O60749_S119	S	119	RIESKSMSAPVIFDR	1
8.14372	6.27907	7.12775	12.7592	13.0405	11.9732	SNX2	sp|O60749|SNX2_HUMAN Sorting nexin-2 OS=Homo sapiens OX=9606 GN=SNX2 PE=1 SV=2	O60749	O60749_S277	S	277	AVNTQALSGAGILRM	1
5.27945	7.06588	7.45183	9.19535	8.86263	9.39514	USO1	sp|O60763|USO1_HUMAN General vesicular transport factor p115 OS=Homo sapiens OX=9606 GN=USO1 PE=1 SV=2	O60763	O60763_S780	S	780	EQSSAIVSARDSEQV	1
8.86193	11.601	7.57889	15.0835	15.3401	16.3515	TOM1	sp|O60784|TOM1_HUMAN Target of Myb protein 1 OS=Homo sapiens OX=9606 GN=TOM1 PE=1 SV=2	O60784	O60784_S461	S	461	ADRLPNLSSPSAEGP	0.803483
6.8712	11.601	7.25435	15.527	15.5594	16.5897	TOM1	sp|O60784|TOM1_HUMAN Target of Myb protein 1 OS=Homo sapiens OX=9606 GN=TOM1 PE=1 SV=2	O60784	O60784_S462	S	462	DRLPNLSSPSAEGPP	0.999262
6.51166	11.5522	8.54734	15.0124	15.0802	16.1242	TOM1	sp|O60784|TOM1_HUMAN Target of Myb protein 1 OS=Homo sapiens OX=9606 GN=TOM1 PE=1 SV=2	O60784	O60784_S464	S	464	LPNLSSPSAEGPPGP	0.99721
6.90652	8.6511	8.35924	10.9667	11.1952	11.7673	TOM1	sp|O60784|TOM1_HUMAN Target of Myb protein 1 OS=Homo sapiens OX=9606 GN=TOM1 PE=1 SV=2	O60784	O60784_T164	T	164	DMLSPIHTPQRTVFN	1
6.79243	5.8374	8.92318	10.9667	11.1952	11.7673	TOM1	sp|O60784|TOM1_HUMAN Target of Myb protein 1 OS=Homo sapiens OX=9606 GN=TOM1 PE=1 SV=2	O60784	O60784_S160	S	160	MTDLDMLSPIHTPQR	1
5.58475	6.91437	7.08797	11.7928	8.9001	10.7506	TOM1	sp|O60784|TOM1_HUMAN Target of Myb protein 1 OS=Homo sapiens OX=9606 GN=TOM1 PE=1 SV=2	O60784	O60784_S376	S	376	FALTRGSSLADQRKE	0.825524
5.43895	6.06201	7.60145	13.3249	12.9597	13.5024	PQBP1	sp|O60828|PQBP1_HUMAN Polyglutamine-binding protein 1 OS=Homo sapiens OX=9606 GN=PQBP1 PE=1 SV=1	O60828	O60828_S94	S	94	KSAKKLRSSNADAEE	0.998102
7.02117	6.02249	8.08241	11.1929	12.1787	13.1171	PQBP1	sp|O60828|PQBP1_HUMAN Polyglutamine-binding protein 1 OS=Homo sapiens OX=9606 GN=PQBP1 PE=1 SV=1	O60828	O60828_S247	S	247	FQQRPYPSPGAVLRA	0.935389
6.22869	5.30591	5.62036	11.7166	11.4915	12.1092	PQBP1	sp|O60828|PQBP1_HUMAN Polyglutamine-binding protein 1 OS=Homo sapiens OX=9606 GN=PQBP1 PE=1 SV=1	O60828	O60828_S95	S	95	SAKKLRSSNADAEEK	0.926183
16.8119	16.9587	17.3019	18.2449	18.0525	18.6264	DKC1	sp|O60832|DKC1_HUMAN H/ACA ribonucleoprotein complex subunit DKC1 OS=Homo sapiens OX=9606 GN=DKC1 PE=1 SV=3	O60832	O60832_S485	S	485	KAKAGLESGAEPGDG	1
11.8212	12.0634	12.0291	13.4269	14.6218	14.3458	DKC1	sp|O60832|DKC1_HUMAN H/ACA ribonucleoprotein complex subunit DKC1 OS=Homo sapiens OX=9606 GN=DKC1 PE=1 SV=3	O60832	O60832_S21	S	21	KKKKERKSLPEEDVA	1
6.31864	7.05132	11.5935	13.3291	14.2279	14.7095	EIF5B	sp|O60841|IF2P_HUMAN Eukaryotic translation initiation factor 5B OS=Homo sapiens OX=9606 GN=EIF5B PE=1 SV=4	O60841	O60841_S438	S	438	VEVPSKDSLPKKRPI	1
6.18426	8.56462	7.9263	10.9835	11.2111	11.8483	EIF5B	sp|O60841|IF2P_HUMAN Eukaryotic translation initiation factor 5B OS=Homo sapiens OX=9606 GN=EIF5B PE=1 SV=4	O60841	O60841_S9	S	9	GKKQKNKSEDSTKDD	0.96962
7.92973	6.63433	6.29974	7.90162	8.58078	9.17155	EIF5B	sp|O60841|IF2P_HUMAN Eukaryotic translation initiation factor 5B OS=Homo sapiens OX=9606 GN=EIF5B PE=1 SV=4	O60841	O60841_S66	S	66	LKELEELSLEAQGIK	1
8.4929	8.59254	9.08683	13.2884	13.1398	13.7371	EDF1	sp|O60869|EDF1_HUMAN Endothelial differentiation-related factor 1 OS=Homo sapiens OX=9606 GN=EDF1 PE=1 SV=1	O60869	O60869_S4	S	4	____MAESDWDTVTV	1
8.29877	9.28383	6.76006	10.3739	10.8357	10.8696	KIN	sp|O60870|KIN17_HUMAN DNA/RNA-binding protein KIN17 OS=Homo sapiens OX=9606 GN=KIN PE=1 SV=2	O60870	O60870_S259	S	259	KEKKKKKSALDEIME	1
13.3842	7.97671	13.2504	14.8247	15.5551	15.038	BRD4	sp|O60885|BRD4_HUMAN Bromodomain-containing protein 4 OS=Homo sapiens OX=9606 GN=BRD4 PE=1 SV=2	O60885	O60885_S1117	S	1117	VKEEKIHSPIIRSEP	1
9.28079	5.66476	5.90875	10.1306	10.4525	11.3629	BRD4	sp|O60885|BRD4_HUMAN Bromodomain-containing protein 4 OS=Homo sapiens OX=9606 GN=BRD4 PE=1 SV=2	O60885	O60885_S1262	S	1262	LRQERMRSREDEDAL	1
14.0109	14.2425	14.5866	14.7344	14.6194	14.8351	NBN	sp|O60934|NBN_HUMAN Nibrin OS=Homo sapiens OX=9606 GN=NBN PE=1 SV=1	O60934	O60934_T599	T	599	RPRMDIETNDTFSDE	0.857713
12.3914	11.8328	12.6385	13.1801	12.9115	13.4132	NBN	sp|O60934|NBN_HUMAN Nibrin OS=Homo sapiens OX=9606 GN=NBN PE=1 SV=1	O60934	O60934_S343	S	343	TTPGPSLSQGVSVDE	0.998131
6.27915	9.23079	9.51543	13.084	13.0165	13.7816	NBN	sp|O60934|NBN_HUMAN Nibrin OS=Homo sapiens OX=9606 GN=NBN PE=1 SV=1	O60934	O60934_T337	T	337	STGLKTTTPGPSLSQ	0.994971
8.94603	9.39247	9.4427	12.0775	11.6443	13.9058	NBN	sp|O60934|NBN_HUMAN Nibrin OS=Homo sapiens OX=9606 GN=NBN PE=1 SV=1	O60934	O60934_S509	S	509	KNKEQHLSENEPVDT	1
9.3897	10.2773	10.6035	11.6919	11.3595	12.689	NBN	sp|O60934|NBN_HUMAN Nibrin OS=Homo sapiens OX=9606 GN=NBN PE=1 SV=1	O60934	O60934_S518	S	518	NEPVDTNSDNNLFTD	0.997722
11.0965	11.082	11.6016	14.3217	14.1882	14.5896	NBN	sp|O60934|NBN_HUMAN Nibrin OS=Homo sapiens OX=9606 GN=NBN PE=1 SV=1	O60934	O60934_S397	S	397	EQKFRMLSQDAPTVK	1
8.38449	7.71557	9.75921	9.67211	9.83238	10.6331	NBN	sp|O60934|NBN_HUMAN Nibrin OS=Homo sapiens OX=9606 GN=NBN PE=1 SV=1	O60934	O60934_T524	T	524	NSDNNLFTDTDLKSI	0.980063
8.77346	8.24287	7.40619	10.43	10.1568	11.9791	NBN	sp|O60934|NBN_HUMAN Nibrin OS=Homo sapiens OX=9606 GN=NBN PE=1 SV=1	O60934	O60934_T516	T	516	SENEPVDTNSDNNLF	0.99882
10.2615	9.42746	10.7261	9.94108	15.7307	15.1005	CLASP2	sp|O75122|CLAP2_HUMAN CLIP-associating protein 2 OS=Homo sapiens OX=9606 GN=CLASP2 PE=1 SV=3	O75122	O75122_S360	S	360	AGSSKASSLPGSLQR	0.999907
11.3144	11.5713	11.9893	13.5484	13.7652	14.2291	CLASP2	sp|O75122|CLAP2_HUMAN CLIP-associating protein 2 OS=Homo sapiens OX=9606 GN=CLASP2 PE=1 SV=3	O75122	O75122_S596	S	596	MRVLNTGSDVEEAVA	1
11.0254	11.1556	11.6902	13.3118	13.4353	13.9266	CLASP2	sp|O75122|CLAP2_HUMAN CLIP-associating protein 2 OS=Homo sapiens OX=9606 GN=CLASP2 PE=1 SV=3	O75122	O75122_T594	T	594	SAMRVLNTGSDVEEA	0.999997
9.38325	9.45885	9.02455	11.6339	11.6342	11.8718	CLASP2	sp|O75122|CLAP2_HUMAN CLIP-associating protein 2 OS=Homo sapiens OX=9606 GN=CLASP2 PE=1 SV=3	O75122	O75122_S507	S	507	QGCSREASPSRLSVA	0.99898
9.38325	9.45885	9.02455	10.7573	10.8594	10.8959	CLASP2	sp|O75122|CLAP2_HUMAN CLIP-associating protein 2 OS=Homo sapiens OX=9606 GN=CLASP2 PE=1 SV=3	O75122	O75122_S503	S	503	IPRSQGCSREASPSR	1
9.38325	9.45885	9.02455	10.7573	10.8594	10.8959	CLASP2	sp|O75122|CLAP2_HUMAN CLIP-associating protein 2 OS=Homo sapiens OX=9606 GN=CLASP2 PE=1 SV=3	O75122	O75122_S499	S	499	KRSKIPRSQGCSREA	1
10.0607	9.91748	10.3676	14.6076	14.2787	15.0879	CLASP2	sp|O75122|CLAP2_HUMAN CLIP-associating protein 2 OS=Homo sapiens OX=9606 GN=CLASP2 PE=1 SV=3	O75122	O75122_S1029	S	1029	YNYSDSISPFNKSAL	1
6.98114	6.59241	7.93532	8.10768	8.10208	9.72686	CLASP2	sp|O75122|CLAP2_HUMAN CLIP-associating protein 2 OS=Homo sapiens OX=9606 GN=CLASP2 PE=1 SV=3	O75122	O75122_T996	T	996	DATDSSQTALDNKAS	0.989659
9.29831	9.13345	6.76061	11.9481	11.9068	12.7166	CLASP2	sp|O75122|CLAP2_HUMAN CLIP-associating protein 2 OS=Homo sapiens OX=9606 GN=CLASP2 PE=1 SV=3	O75122	O75122_S955	S	955	IQNFSFRSQEDMNEP	1
8.71415	7.15991	7.40344	10.3722	9.94391	10.8212	CLASP2	sp|O75122|CLAP2_HUMAN CLIP-associating protein 2 OS=Homo sapiens OX=9606 GN=CLASP2 PE=1 SV=3	O75122	O75122_S644	S	644	SYSSRNGSIPTYMRQ	0.999618
6.67793	6.67004	6.25246	10.9008	10.6261	10.8866	CLASP2	sp|O75122|CLAP2_HUMAN CLIP-associating protein 2 OS=Homo sapiens OX=9606 GN=CLASP2 PE=1 SV=3	O75122	O75122_S583	S	583	ISQSSRLSSSVSAMR	0.99993
7.28533	7.35046	6.6276	12.0642	12.1002	12.4145	CLASP2	sp|O75122|CLAP2_HUMAN CLIP-associating protein 2 OS=Homo sapiens OX=9606 GN=CLASP2 PE=1 SV=3	O75122	O75122_S952	S	952	TEAIQNFSFRSQEDM	1
6.24954	6.18977	7.87768	11.8845	11.422	12.0113	CLASP2	sp|O75122|CLAP2_HUMAN CLIP-associating protein 2 OS=Homo sapiens OX=9606 GN=CLASP2 PE=1 SV=3	O75122	O75122_S892	S	892	GTQSSMGSPLTRPTP	0.905902
7.50901	6.60281	7.02462	10.4988	10.3673	10.8473	CLASP2	sp|O75122|CLAP2_HUMAN CLIP-associating protein 2 OS=Homo sapiens OX=9606 GN=CLASP2 PE=1 SV=3	O75122	O75122_S512	S	512	EASPSRLSVARSSRI	0.812761
4.50387	7.0498	7.75791	8.32266	8.5492	8.89671	CLASP2	sp|O75122|CLAP2_HUMAN CLIP-associating protein 2 OS=Homo sapiens OX=9606 GN=CLASP2 PE=1 SV=3	O75122	O75122_S974	S	974	SKKDDGDSMCGGPGM	0.998897
15.8382	15.9515	16.1863	17.1882	16.8871	17.5137	ZC3H11A	sp|O75152|ZC11A_HUMAN Zinc finger CCCH domain-containing protein 11A OS=Homo sapiens OX=9606 GN=ZC3H11A PE=1 SV=3	O75152	O75152_S108	S	108	VLPTVPESPEEEVKA	1
14.4593	14.2779	14.5071	15.1161	14.691	15.5194	ZC3H11A	sp|O75152|ZC11A_HUMAN Zinc finger CCCH domain-containing protein 11A OS=Homo sapiens OX=9606 GN=ZC3H11A PE=1 SV=3	O75152	O75152_T762	T	762	RRLSSASTGKPPLSV	0.997582
14.1706	14.0434	14.3734	14.9916	14.612	15.2558	ZC3H11A	sp|O75152|ZC11A_HUMAN Zinc finger CCCH domain-containing protein 11A OS=Homo sapiens OX=9606 GN=ZC3H11A PE=1 SV=3	O75152	O75152_S761	S	761	TRRLSSASTGKPPLS	0.999503
14.698	14.6902	14.6661	15.2694	14.8791	15.6025	ZC3H11A	sp|O75152|ZC11A_HUMAN Zinc finger CCCH domain-containing protein 11A OS=Homo sapiens OX=9606 GN=ZC3H11A PE=1 SV=3	O75152	O75152_S759	S	759	MKTRRLSSASTGKPP	0.998567
11.6438	11.4078	11.8049	12.9801	12.6546	13.4893	ZC3H11A	sp|O75152|ZC11A_HUMAN Zinc finger CCCH domain-containing protein 11A OS=Homo sapiens OX=9606 GN=ZC3H11A PE=1 SV=3	O75152	O75152_S497	S	497	ESSTSSPSQHEATPG	0.848529
11.7481	11.4524	11.8514	13.0393	12.6787	13.5484	ZC3H11A	sp|O75152|ZC11A_HUMAN Zinc finger CCCH domain-containing protein 11A OS=Homo sapiens OX=9606 GN=ZC3H11A PE=1 SV=3	O75152	O75152_S495	S	495	SSESSTSSPSQHEAT	0.988673
11.5825	11.4685	11.8939	13.024	12.6489	13.4373	ZC3H11A	sp|O75152|ZC11A_HUMAN Zinc finger CCCH domain-containing protein 11A OS=Homo sapiens OX=9606 GN=ZC3H11A PE=1 SV=3	O75152	O75152_S494	S	494	QSSESSTSSPSQHEA	0.9807
10.1179	10.3063	10.5825	15.8159	15.2933	16.167	ZC3H11A	sp|O75152|ZC11A_HUMAN Zinc finger CCCH domain-containing protein 11A OS=Homo sapiens OX=9606 GN=ZC3H11A PE=1 SV=3	O75152	O75152_S295	S	295	KFSAGGDSDPPLKRS	0.99978
11.0393	11.0495	10.8549	17.0698	17.3082	17.7403	ZC3H11A	sp|O75152|ZC11A_HUMAN Zinc finger CCCH domain-containing protein 11A OS=Homo sapiens OX=9606 GN=ZC3H11A PE=1 SV=3	O75152	O75152_S290	S	290	RLGKRKFSAGGDSDP	1
8.15387	8.19516	5.20337	11.7264	11.9911	10.6484	ZC3H11A	sp|O75152|ZC11A_HUMAN Zinc finger CCCH domain-containing protein 11A OS=Homo sapiens OX=9606 GN=ZC3H11A PE=1 SV=3	O75152	O75152_S132	S	132	LSVQSNPSPQLRSVM	0.999537
7.78432	8.68317	9.52114	10.3642	10.6485	11.3533	CLUH	sp|O75153|CLU_HUMAN Clustered mitochondria protein homolog OS=Homo sapiens OX=9606 GN=CLUH PE=1 SV=2	O75153	O75153_S634	S	634	QLMQQNASQLETPSS	0.942373
6.62041	6.26704	4.4352	10.9388	10.7577	10.8912	TSC22D2	sp|Q15714|T22D1_HUMAN TSC22 domain family protein 1 OS=Homo sapiens OX=9606 GN=TSC22D1 PE=1 SV=3;sp|O75157|T22D2_HUMAN TSC22 domain family protein 2 OS=Homo sapiens OX=9606 GN=TSC22D2 PE=1 SV=3	O75157	O75157_S206	S	206	GDCIRHSSTFDQTAE	0.99943
11.3222	11.0113	11.5183	13.2153	13.1785	12.9765	CNOT3	sp|O75175|CNOT3_HUMAN CCR4-NOT transcription complex subunit 3 OS=Homo sapiens OX=9606 GN=CNOT3 PE=1 SV=1	O75175	O75175_T292	T	292	DKKRGRSTDSEVSQS	0.985953
7.22985	7.13106	6.69147	10.9816	11.6284	11.3597	ANKRD17	sp|O75179|ANR17_HUMAN Ankyrin repeat domain-containing protein 17 OS=Homo sapiens OX=9606 GN=ANKRD17 PE=1 SV=3	O75179	O75179_S1457	S	1457	AEANKNASILLEELD	1
12.811	13.4215	13.015	13.7213	13.6822	13.8038	ANKRD17	sp|O75179|ANR17_HUMAN Ankyrin repeat domain-containing protein 17 OS=Homo sapiens OX=9606 GN=ANKRD17 PE=1 SV=3	O75179	O75179_S2044	S	2044	HYPVSSPSSPSPPAQ	0.976628
6.68882	5.16044	4.48367	11.0841	11.404	11.3365	ANKRD17	sp|O75179|ANR17_HUMAN Ankyrin repeat domain-containing protein 17 OS=Homo sapiens OX=9606 GN=ANKRD17 PE=1 SV=3	O75179	O75179_T205	T	205	PEVLRRLTSSVSCAL	0.978881
7.45917	7.2901	6.80411	11.3978	11.4758	11.436	ANKRD17	sp|O75179|ANR17_HUMAN Ankyrin repeat domain-containing protein 17 OS=Homo sapiens OX=9606 GN=ANKRD17 PE=1 SV=3	O75179	O75179_T1561	T	1561	SHGKRNNTITTTSSK	0.999995
5.57366	5.897	5.76075	12.0119	11.8085	11.7769	ANKRD17	sp|O75179|ANR17_HUMAN Ankyrin repeat domain-containing protein 17 OS=Homo sapiens OX=9606 GN=ANKRD17 PE=1 SV=3	O75179	O75179_S226	S	226	LTRMRAESTANAGQS	0.999999
5.98626	7.45211	8.37846	11.3403	10.8048	11.1288	ANKRD17	sp|O75179|ANR17_HUMAN Ankyrin repeat domain-containing protein 17 OS=Homo sapiens OX=9606 GN=ANKRD17 PE=1 SV=3	O75179	O75179_S1621	S	1621	SDNMRISSCSDESSN	0.965191
5.3524	6.53533	6.6919	12.13	12.0726	12.6622	DUSP11	sp|O75319|DUS11_HUMAN RNA/RNP complex-1-interacting phosphatase OS=Homo sapiens OX=9606 GN=DUSP11 PE=1 SV=2	O75319	O75319_S342	S	342	DYSHRRYSWNVKPNA	0.997886
6.33629	5.81668	6.75359	9.6764	9.15722	9.7667	DUSP11	sp|O75319|DUS11_HUMAN RNA/RNP complex-1-interacting phosphatase OS=Homo sapiens OX=9606 GN=DUSP11 PE=1 SV=2	O75319	O75319_Y341	Y	341	EDYSHRRYSWNVKPN	0.976289
6.42655	6.18487	10.6382	13.7138	13.5106	13.8036	HMMR	sp|O75330|HMMR_HUMAN Hyaluronan mediated motility receptor OS=Homo sapiens OX=9606 GN=HMMR PE=1 SV=2	O75330	O75330_S20	S	20	DPSGCAPSPGAYDVK	1
6.93831	7.47499	10.909	13.6848	13.4969	13.8032	HMMR	sp|O75330|HMMR_HUMAN Hyaluronan mediated motility receptor OS=Homo sapiens OX=9606 GN=HMMR PE=1 SV=2	O75330	O75330_Y24	Y	24	CAPSPGAYDVKTLEV	0.928343
5.33554	6.64533	7.66634	10.2236	8.93509	10.2333	ATP6V1G1	sp|O75348|VATG1_HUMAN V-type proton ATPase subunit G 1 OS=Homo sapiens OX=9606 GN=ATP6V1G1 PE=1 SV=3	O75348	O75348_S68	S	68	AALGSRGSCSTEVEK	0.998148
15.8685	13.9413	15.9351	17.3653	17.9552	20.2431	ZNF217	sp|O75362|ZN217_HUMAN Zinc finger protein 217 OS=Homo sapiens OX=9606 GN=ZNF217 PE=1 SV=1	O75362	O75362_S662	S	662	TTHNLEVSPKEKQTE	1
15.3138	12.9783	15.3725	16.666	15.9083	19.7766	ZNF217	sp|O75362|ZN217_HUMAN Zinc finger protein 217 OS=Homo sapiens OX=9606 GN=ZNF217 PE=1 SV=1	O75362	O75362_T648	T	648	CRTKADVTPPPDGST	1
13.9653	10.8653	14.0855	15.9339	17.5424	18.3754	ZNF217	sp|O75362|ZN217_HUMAN Zinc finger protein 217 OS=Homo sapiens OX=9606 GN=ZNF217 PE=1 SV=1	O75362	O75362_T643	T	643	ANNLICRTKADVTPP	0.995954
10.3857	10.4899	10.6245	11.397	11.6394	12.0692	ZNF217	sp|O75362|ZN217_HUMAN Zinc finger protein 217 OS=Homo sapiens OX=9606 GN=ZNF217 PE=1 SV=1	O75362	O75362_S848	S	848	MFPKTSVSPAPDKTK	0.99986
8.22572	7.73765	7.38787	8.80091	9.37794	9.79733	ZNF217	sp|O75362|ZN217_HUMAN Zinc finger protein 217 OS=Homo sapiens OX=9606 GN=ZNF217 PE=1 SV=1	O75362	O75362_S411	S	411	GAESPTMSVDGRQPG	0.930492
8.49428	6.79062	11.5618	11.9338	11.4807	11.7568	ZNF217	sp|O75362|ZN217_HUMAN Zinc finger protein 217 OS=Homo sapiens OX=9606 GN=ZNF217 PE=1 SV=1	O75362	O75362_S106	S	106	RVEAEYLSPLDKSQV	0.99972
13.5793	13.9861	14.1078	18.0408	17.4304	18.3996	FLNB	sp|O75369|FLNB_HUMAN Filamin-B OS=Homo sapiens OX=9606 GN=FLNB PE=1 SV=2	O75369	O75369_S2107	S	2107	TRTSRAPSVATVGSI	1
13.3939	13.282	13.3944	16.364	16.1748	16.6778	FLNB	sp|O75369|FLNB_HUMAN Filamin-B OS=Homo sapiens OX=9606 GN=FLNB PE=1 SV=2	O75369	O75369_S1505	S	1505	ADEEIPRSPFKVKVL	1
8.71926	9.15021	9.06473	10.9504	11.0112	10.7198	FLNB	sp|O75369|FLNB_HUMAN Filamin-B OS=Homo sapiens OX=9606 GN=FLNB PE=1 SV=2	O75369	O75369_S2531	S	2531	KAFVGQKSSFLVDCS	0.948925
7.57727	7.21345	7.71008	9.37504	8.76774	9.22182	FLNB	sp|O75369|FLNB_HUMAN Filamin-B OS=Homo sapiens OX=9606 GN=FLNB PE=1 SV=2	O75369	O75369_S833	S	833	ASQEIPASPFRVKVD	1
9.53358	7.60336	8.68722	12.7247	12.7135	12.6738	FLNB	sp|O75369|FLNB_HUMAN Filamin-B OS=Homo sapiens OX=9606 GN=FLNB PE=1 SV=2	O75369	O75369_S983	S	983	KLDVTILSPSRKVVP	0.999973
10.3253	10.4573	10.2025	10.7111	10.5993	10.9472	FLNB	sp|O75369|FLNB_HUMAN Filamin-B OS=Homo sapiens OX=9606 GN=FLNB PE=1 SV=2	O75369	O75369_T2134	T	2134	SDMSAHVTSPSGRVT	0.985891
9.6017	6.00655	6.77168	12.0957	11.9865	12.1597	FLNB	sp|O75369|FLNB_HUMAN Filamin-B OS=Homo sapiens OX=9606 GN=FLNB PE=1 SV=2	O75369	O75369_T709	T	709	GTYACSYTPVKAIKH	0.99968
14.0849	14.1709	14.1277	15.8925	15.8669	16.3439	FLNB	sp|O75369|FLNB_HUMAN Filamin-B OS=Homo sapiens OX=9606 GN=FLNB PE=1 SV=2	O75369	O75369_S2478	S	2478	VTGQRLVSPGSANET	1
6.28792	7.11075	7.93477	10.8615	10.9718	11.6353	FLNB	sp|O75369|FLNB_HUMAN Filamin-B OS=Homo sapiens OX=9606 GN=FLNB PE=1 SV=2	O75369	O75369_S2486	S	2486	PGSANETSSILVESV	0.951986
7.44291	7.39539	7.29883	10.8615	10.9718	11.6353	FLNB	sp|O75369|FLNB_HUMAN Filamin-B OS=Homo sapiens OX=9606 GN=FLNB PE=1 SV=2	O75369	O75369_T2485	T	2485	SPGSANETSSILVES	0.7665
6.95618	6.07265	6.95725	10.718	10.8256	11.4666	FLNB	sp|O75369|FLNB_HUMAN Filamin-B OS=Homo sapiens OX=9606 GN=FLNB PE=1 SV=2	O75369	O75369_S2487	S	2487	GSANETSSILVESVT	0.979343
5.85217	5.73388	7.01342	9.69867	9.68624	10.0743	FLNB	sp|O75369|FLNB_HUMAN Filamin-B OS=Homo sapiens OX=9606 GN=FLNB PE=1 SV=2	O75369	O75369_Y1604	Y	1604	DDIPLSPYRIRATQT	0.981911
5.9551	6.33829	6.24091	8.32649	8.27527	8.54862	FLNB	sp|O75369|FLNB_HUMAN Filamin-B OS=Homo sapiens OX=9606 GN=FLNB PE=1 SV=2	O75369	O75369_T935	T	935	PIPKSPFTVGVAAPL	0.924483
6.37062	7.20806	7.36641	8.24014	7.24816	8.83477	FLNB	sp|O75369|FLNB_HUMAN Filamin-B OS=Homo sapiens OX=9606 GN=FLNB PE=1 SV=2	O75369	O75369_S1442	S	1442	VRARVLQSFTVDSSK	0.997056
13.6503	13.2578	13.8673	14.2621	15.2845	15.4926	NCOR1	sp|O75376|NCOR1_HUMAN Nuclear receptor corepressor 1 OS=Homo sapiens OX=9606 GN=NCOR1 PE=1 SV=2	O75376	O75376_S1472	S	1472	EAPKAQLSPGIYDDT	1
9.74747	9.80732	9.3842	14.417	13.423	12.238	NCOR1	sp|O75376|NCOR1_HUMAN Nuclear receptor corepressor 1 OS=Homo sapiens OX=9606 GN=NCOR1 PE=1 SV=2	O75376	O75376_S1111	S	1111	YIKQEEFSPRSQNSQ	1
12.3591	11.7362	12.4599	13.3599	13.4131	13.739	NCOR1	sp|O75376|NCOR1_HUMAN Nuclear receptor corepressor 1 OS=Homo sapiens OX=9606 GN=NCOR1 PE=1 SV=2	O75376	O75376_S2086	S	2086	STFQNSPSALVSTPV	0.99688
6.73293	5.89784	6.12398	12.8864	12.6731	13.213	NCOR1	sp|O75376|NCOR1_HUMAN Nuclear receptor corepressor 1 OS=Homo sapiens OX=9606 GN=NCOR1 PE=1 SV=2	O75376	O75376_T2091	T	2091	SPSALVSTPVRTKTS	0.999987
8.46503	6.35484	8.80364	11.7286	9.80899	10.2089	NCOR1	sp|O75376|NCOR1_HUMAN Nuclear receptor corepressor 1 OS=Homo sapiens OX=9606 GN=NCOR1 PE=1 SV=2	O75376	O75376_S1263	S	1263	QGMSMRESPVSAPLE	0.757379
8.78114	7.01748	9.19443	13.6118	13.664	13.7861	NCOR1	sp|O75376|NCOR1_HUMAN Nuclear receptor corepressor 1 OS=Homo sapiens OX=9606 GN=NCOR1 PE=1 SV=2	O75376	O75376_S2202	S	2202	FTKLENTSPMVKSKK	0.999826
7.89216	6.86107	9.02172	13.4743	13.3282	13.4364	NCOR1	sp|O75376|NCOR1_HUMAN Nuclear receptor corepressor 1 OS=Homo sapiens OX=9606 GN=NCOR1 PE=1 SV=2	O75376	O75376_T2201	T	2201	FFTKLENTSPMVKSK	0.775846
6.12737	5.69797	8.90738	12.1759	10.9258	11.3862	NCOR1	sp|O75376|NCOR1_HUMAN Nuclear receptor corepressor 1 OS=Homo sapiens OX=9606 GN=NCOR1 PE=1 SV=2	O75376	O75376_Y1476	Y	1476	AQLSPGIYDDTSARR	0.996617
8.87222	8.70935	8.28296	14.4115	12.0906	10.0754	NCOR1	sp|O75376|NCOR1_HUMAN Nuclear receptor corepressor 1 OS=Homo sapiens OX=9606 GN=NCOR1 PE=1 SV=2	O75376	O75376_Y1104	Y	1104	AKSATLPYIKQEEFS	1
8.50243	7.07539	8.7546	13.3844	12.8223	12.7415	NCOR1	sp|O75376|NCOR1_HUMAN Nuclear receptor corepressor 1 OS=Homo sapiens OX=9606 GN=NCOR1 PE=1 SV=2	O75376	O75376_T1522	T	1522	HERKSTLTPTQRESI	0.986244
5.57712	6.094	6.33251	13.5639	14.1281	14.6109	NCOR1	sp|O75376|NCOR1_HUMAN Nuclear receptor corepressor 1 OS=Homo sapiens OX=9606 GN=NCOR1 PE=1 SV=2	O75376	O75376_S1450	S	1450	TVRSRHTSVVSSGPS	0.999952
8.03242	6.25693	5.71109	13.1535	13.0962	13.519	NCOR1	sp|O75376|NCOR1_HUMAN Nuclear receptor corepressor 1 OS=Homo sapiens OX=9606 GN=NCOR1 PE=1 SV=2	O75376	O75376_S97	S	97	EPFHPGPSPVDHDSL	1
7.12685	7.34867	7.88574	13.5093	13.9793	14.4469	NCOR1	sp|O75376|NCOR1_HUMAN Nuclear receptor corepressor 1 OS=Homo sapiens OX=9606 GN=NCOR1 PE=1 SV=2	O75376	O75376_S88	S	88	RPQERRTSYEPFHPG	0.999166
4.66533	7.04052	8.36571	12.7063	11.1306	10.9587	NCOR1	sp|O75376|NCOR1_HUMAN Nuclear receptor corepressor 1 OS=Homo sapiens OX=9606 GN=NCOR1 PE=1 SV=2	O75376	O75376_T1300	T	1300	SGSIMQGTPRATTES	0.916662
7.16852	6.06715	7.98159	12.0253	10.456	10.8371	NCOR1	sp|O75376|NCOR1_HUMAN Nuclear receptor corepressor 1 OS=Homo sapiens OX=9606 GN=NCOR1 PE=1 SV=2	O75376	O75376_S2164	S	2164	VVHEKQDSLLLLSQR	0.999724
14.4023	9.22785	7.8008	14.6522	14.8393	14.1427	PEX14	sp|O75381|PEX14_HUMAN Peroxisomal membrane protein PEX14 OS=Homo sapiens OX=9606 GN=PEX14 PE=1 SV=1	O75381	O75381_S234	S	234	RQFPPSPSAPKIPSW	0.99612
6.28389	7.61354	6.63368	14.12	13.9066	14.473	PEX14	sp|O75381|PEX14_HUMAN Peroxisomal membrane protein PEX14 OS=Homo sapiens OX=9606 GN=PEX14 PE=1 SV=1	O75381	O75381_S247	S	247	SWQIPVKSPSPSSPA	0.999998
5.27111	6.62291	7.1545	13.5243	13.3155	14.0525	PEX14	sp|O75381|PEX14_HUMAN Peroxisomal membrane protein PEX14 OS=Homo sapiens OX=9606 GN=PEX14 PE=1 SV=1	O75381	O75381_S249	S	249	QIPVKSPSPSSPAAV	0.999909
11.2255	11.1714	10.2589	15.4638	17.6894	17.8063	SPAG7	sp|O75391|SPAG7_HUMAN Sperm-associated antigen 7 OS=Homo sapiens OX=9606 GN=SPAG7 PE=1 SV=2	O75391	O75391_S219	S	219	AKKRLRQSGEELPPT	1
11.6581	11.6989	11.6996	14.065	13.8569	14.5592	SPAG7	sp|O75391|SPAG7_HUMAN Sperm-associated antigen 7 OS=Homo sapiens OX=9606 GN=SPAG7 PE=1 SV=2	O75391	O75391_S158	S	158	QQGPVVVSPASDYKD	1
5.81685	4.46025	6.23993	13.5698	13.2571	13.8854	SPAG7	sp|O75391|SPAG7_HUMAN Sperm-associated antigen 7 OS=Homo sapiens OX=9606 GN=SPAG7 PE=1 SV=2	O75391	O75391_S202	S	202	ANKRDTRSIEEAMNE	1
6.16426	7.02041	6.05528	10.5683	10.38	10.7379	SPAG7	sp|O75391|SPAG7_HUMAN Sperm-associated antigen 7 OS=Homo sapiens OX=9606 GN=SPAG7 PE=1 SV=2	O75391	O75391_T200	T	200	PVANKRDTRSIEEAM	0.99986
9.55505	9.59331	10.1609	13.4764	13.1291	13.9269	SEC22B	sp|O75396|SC22B_HUMAN Vesicle-trafficking protein SEC22b OS=Homo sapiens OX=9606 GN=SEC22B PE=1 SV=5	O75396	O75396_S137	S	137	RARRNLGSINTELQD	1
9.37106	9.56497	9.89674	13.375	12.9726	13.6878	SEC22B	sp|O75396|SC22B_HUMAN Vesicle-trafficking protein SEC22b OS=Homo sapiens OX=9606 GN=SEC22B PE=1 SV=5	O75396	O75396_T140	T	140	RNLGSINTELQDVQR	0.968101
8.39781	8.51832	8.28586	13.0457	13.769	13.9284	PRPF40A	sp|O75400|PR40A_HUMAN Pre-mRNA-processing factor 40 homolog A OS=Homo sapiens OX=9606 GN=PRPF40A PE=1 SV=2	O75400	O75400_S34	S	34	GDGERRLSGSSLCSG	0.999346
3.37065	7.40209	5.60294	14.5196	14.567	14.7389	PRPF40A	sp|O75400|PR40A_HUMAN Pre-mRNA-processing factor 40 homolog A OS=Homo sapiens OX=9606 GN=PRPF40A PE=1 SV=2	O75400	O75400_T948	T	948	ELEKRRRTLLEQLDD	1
10.4606	10.9798	10.774	13.2729	13.7787	14.903	TACC1	sp|O75410|TACC1_HUMAN Transforming acidic coiled-coil-containing protein 1 OS=Homo sapiens OX=9606 GN=TACC1 PE=1 SV=2	O75410	O75410_S276	S	276	EELDENTSPLLGDAR	1
9.2933	9.74251	10.3103	11.9424	11.5427	12.1858	TACC1	sp|O75410|TACC1_HUMAN Transforming acidic coiled-coil-containing protein 1 OS=Homo sapiens OX=9606 GN=TACC1 PE=1 SV=2	O75410	O75410_S248	S	248	KAIGGEFSDTNAAVE	0.958544
7.05611	7.96872	7.1077	14.697	14.5431	15.0035	TACC1	sp|O75410|TACC1_HUMAN Transforming acidic coiled-coil-containing protein 1 OS=Homo sapiens OX=9606 GN=TACC1 PE=1 SV=2	O75410	O75410_T257	T	257	TNAAVEGTPLPKASY	1
10.2174	10.5615	10.1708	13.1152	13.3583	13.9001	TACC1	sp|O75410|TACC1_HUMAN Transforming acidic coiled-coil-containing protein 1 OS=Homo sapiens OX=9606 GN=TACC1 PE=1 SV=2	O75410	O75410_S131	S	131	QQAIDSHSVKNFREE	0.999995
5.27932	5.41123	6.70968	8.54597	8.66645	9.48642	TACC1	sp|O75410|TACC1_HUMAN Transforming acidic coiled-coil-containing protein 1 OS=Homo sapiens OX=9606 GN=TACC1 PE=1 SV=2	O75410	O75410_S10	S	10	FSPWQILSPVQWAKW	1
6.8902	6.76451	6.07649	8.34678	8.73992	9.91941	TACC1	sp|O75410|TACC1_HUMAN Transforming acidic coiled-coil-containing protein 1 OS=Homo sapiens OX=9606 GN=TACC1 PE=1 SV=2	O75410	O75410_S4	S	4	____MAFSPWQILSP	1
8.47676	5.70909	7.75649	14.5469	14.174	14.5758	TACC1	sp|O75410|TACC1_HUMAN Transforming acidic coiled-coil-containing protein 1 OS=Homo sapiens OX=9606 GN=TACC1 PE=1 SV=2	O75410	O75410_S361	S	361	QKDGISKSAGLEQPT	1
13.8737	14.0326	14.1456	15.6135	15.3326	15.924	MED24	sp|O75448|MED24_HUMAN Mediator of RNA polymerase II transcription subunit 24 OS=Homo sapiens OX=9606 GN=MED24 PE=1 SV=1	O75448	O75448_S863	S	863	KLMRLLSSNEDDANI	0.784554
13.8686	14.1196	14.1476	15.827	15.5386	16.1741	MED24	sp|O75448|MED24_HUMAN Mediator of RNA polymerase II transcription subunit 24 OS=Homo sapiens OX=9606 GN=MED24 PE=1 SV=1	O75448	O75448_S862	S	862	SKLMRLLSSNEDDAN	0.999976
12.8538	12.5083	12.2039	15.2621	15.693	15.2769	PSIP1	sp|O75475|PSIP1_HUMAN PC4 and SFRS1-interacting protein OS=Homo sapiens OX=9606 GN=PSIP1 PE=1 SV=1	O75475	O75475_T141	T	141	TKAVDITTPKAARRG	0.998857
9.35248	9.50212	10.2729	10.9702	10.4557	10.8319	PSIP1	sp|O75475|PSIP1_HUMAN PC4 and SFRS1-interacting protein OS=Homo sapiens OX=9606 GN=PSIP1 PE=1 SV=1	O75475	O75475_T527	T	527	EISLKDSTLDN____	0.999762
10.5652	11.4762	11.2021	17.314	17.0438	17.6424	PSIP1	sp|O75475|PSIP1_HUMAN PC4 and SFRS1-interacting protein OS=Homo sapiens OX=9606 GN=PSIP1 PE=1 SV=1	O75475	O75475_S206	S	206	MVKQPCPSESDIITE	0.999973
10.5012	11.527	11.6218	17.2591	16.999	17.6018	PSIP1	sp|O75475|PSIP1_HUMAN PC4 and SFRS1-interacting protein OS=Homo sapiens OX=9606 GN=PSIP1 PE=1 SV=1	O75475	O75475_S208	S	208	KQPCPSESDIITEED	0.979218
10.7298	10.9705	9.34118	16.0255	15.5529	16.3421	PSIP1	sp|O75475|PSIP1_HUMAN PC4 and SFRS1-interacting protein OS=Homo sapiens OX=9606 GN=PSIP1 PE=1 SV=1	O75475	O75475_T212	T	212	PSESDIITEEDKSKK	0.999931
12.5425	12.6423	13.1523	14.3301	14.3373	14.6779	SRSF10	sp|O75494|SRS10_HUMAN Serine/arginine-rich splicing factor 10 OS=Homo sapiens OX=9606 GN=SRSF10 PE=1 SV=1	O75494	O75494_S106	S	106	KEGRNVYSSSRYDDY	0.999999
13.2713	13.6057	13.5591	14.7374	14.5242	15.0867	SRSF10	sp|O75494|SRS10_HUMAN Serine/arginine-rich splicing factor 10 OS=Homo sapiens OX=9606 GN=SRSF10 PE=1 SV=1	O75494	O75494_S108	S	108	GRNVYSSSRYDDYDR	0.951953
8.07177	8.73852	5.08738	9.40545	9.51162	10.7081	HSBP1	sp|O75506|HSBP1_HUMAN Heat shock factor-binding protein 1 OS=Homo sapiens OX=9606 GN=HSBP1 PE=1 SV=1	O75506	O75506_T57	T	57	KNIADLMTQAGVEEL	0.999114
10.5727	10.4772	11.8918	11.636	12.0448	12.7066	SF3B1	sp|O75533|SF3B1_HUMAN Splicing factor 3B subunit 1 OS=Homo sapiens OX=9606 GN=SF3B1 PE=1 SV=3	O75533	O75533_T203	T	203	RKRRWDQTADQTPGA	0.98914
9.87269	9.50002	10.7524	13.8641	13.8677	13.9774	SF3B1	sp|O75533|SF3B1_HUMAN Splicing factor 3B subunit 1 OS=Homo sapiens OX=9606 GN=SF3B1 PE=1 SV=3	O75533	O75533_T125	T	125	EYKKHRRTMIISPER	1
8.80416	8.06785	8.11111	12.4309	11.9874	12.6212	CSDE1	sp|O75534|CSDE1_HUMAN Cold shock domain-containing protein E1 OS=Homo sapiens OX=9606 GN=CSDE1 PE=1 SV=2	O75534	O75534_T761	T	761	VNRLKNITLDDASAP	1
5.75746	7.9664	9.36144	11.4639	11.1783	11.5568	CSDE1	sp|O75534|CSDE1_HUMAN Cold shock domain-containing protein E1 OS=Homo sapiens OX=9606 GN=CSDE1 PE=1 SV=2	O75534	O75534_S584	S	584	EKVNKTHSVNGITEE	0.999947
13.7748	13.8648	13.7437	15.6093	15.3476	16.3178	PRKRA	sp|O75569|PRKRA_HUMAN Interferon-inducible double-stranded RNA-dependent protein kinase activator A OS=Homo sapiens OX=9606 GN=PRKRA PE=1 SV=1	O75569	O75569_T20	T	20	LEREDSGTFSLGKMI	0.960052
13.6022	13.6881	13.5683	15.4558	15.1742	16.1275	PRKRA	sp|O75569|PRKRA_HUMAN Interferon-inducible double-stranded RNA-dependent protein kinase activator A OS=Homo sapiens OX=9606 GN=PRKRA PE=1 SV=1	O75569	O75569_S18	S	18	PPLEREDSGTFSLGK	1
7.28538	7.15124	7.688	14.4579	14.3691	14.6132	PRKRA	sp|O75569|PRKRA_HUMAN Interferon-inducible double-stranded RNA-dependent protein kinase activator A OS=Homo sapiens OX=9606 GN=PRKRA PE=1 SV=1	O75569	O75569_S167	S	167	TTICRLESFMETGKG	1
10.1554	10.3855	10.5744	17.2151	17.1713	17.3007	NPM3	sp|O75607|NPM3_HUMAN Nucleoplasmin-3 OS=Homo sapiens OX=9606 GN=NPM3 PE=1 SV=3	O75607	O75607_S16	S	16	LAFLSQESRTRAGGV	1
8.219	8.51789	8.79868	15.8114	15.7916	15.9074	NPM3	sp|O75607|NPM3_HUMAN Nucleoplasmin-3 OS=Homo sapiens OX=9606 GN=NPM3 PE=1 SV=3	O75607	O75607_T5	T	5	___MAAGTAAALAFL	1
10.9571	10.0322	10.0943	16.085	16.0189	12.9629	NPM3	sp|O75607|NPM3_HUMAN Nucleoplasmin-3 OS=Homo sapiens OX=9606 GN=NPM3 PE=1 SV=3	O75607	O75607_S13	S	13	AAALAFLSQESRTRA	1
4.09658	7.30294	7.52683	11.5293	11.4409	11.4224	SNRNP200	sp|O75643|U520_HUMAN U5 small nuclear ribonucleoprotein 200 kDa helicase OS=Homo sapiens OX=9606 GN=SNRNP200 PE=1 SV=2	O75643	O75643_S26	S	26	LVLQADRSLIDRTRR	1
6.44585	8.32611	6.80665	12.5208	12.4353	12.9077	SNRNP200	sp|O75643|U520_HUMAN U5 small nuclear ribonucleoprotein 200 kDa helicase OS=Homo sapiens OX=9606 GN=SNRNP200 PE=1 SV=2	O75643	O75643_T389	T	389	VRQSRMDTDLETMDL	0.999999
11.2832	11.6918	11.8682	12.4718	11.8924	12.2633	OFD1	sp|O75665|OFD1_HUMAN Oral-facial-digital syndrome 1 protein OS=Homo sapiens OX=9606 GN=OFD1 PE=1 SV=1	O75665	O75665_T718	T	718	NDVVEALTGSAASRL	0.806497
5.19865	11.1346	8.07448	12.4304	11.938	13.1548	OFD1	sp|O75665|OFD1_HUMAN Oral-facial-digital syndrome 1 protein OS=Homo sapiens OX=9606 GN=OFD1 PE=1 SV=1	O75665	O75665_S899	S	899	QREERRQSNLQEVLE	1
7.12833	7.38213	7.40764	10.2365	10.1457	10.8333	OFD1	sp|O75665|OFD1_HUMAN Oral-facial-digital syndrome 1 protein OS=Homo sapiens OX=9606 GN=OFD1 PE=1 SV=1	O75665	O75665_S735	S	735	GTSSRRLSSTPLPKA	0.912162
6.7497	6.19732	6.6605	9.75041	9.53539	9.05974	OFD1	sp|O75665|OFD1_HUMAN Oral-facial-digital syndrome 1 protein OS=Homo sapiens OX=9606 GN=OFD1 PE=1 SV=1	O75665	O75665_S943	S	943	MENELEMSNQEIKDK	1
14.4985	14.209	14.2921	16.2095	16.007	16.2864	RPS6KA4	sp|O75676|KS6A4_HUMAN Ribosomal protein S6 kinase alpha-4 OS=Homo sapiens OX=9606 GN=RPS6KA4 PE=1 SV=1	O75676	O75676_Y342	Y	342	FTRLEPVYSPPGSPP	0.953251
13.9813	13.8075	12.9804	14.5989	15.4111	15.5624	RPS6KA4	sp|O75676|KS6A4_HUMAN Ribosomal protein S6 kinase alpha-4 OS=Homo sapiens OX=9606 GN=RPS6KA4 PE=1 SV=1	O75676	O75676_S347	S	347	PVYSPPGSPPPGDPR	1
14.1495	14.2396	13.5122	15.192	15.1545	15.8939	RPS6KA4	sp|O75676|KS6A4_HUMAN Ribosomal protein S6 kinase alpha-4 OS=Homo sapiens OX=9606 GN=RPS6KA4 PE=1 SV=1	O75676	O75676_S745	S	745	ATASRRGSPAPANPG	1
5.51635	5.48632	8.1285	12.7619	12.4423	12.9819	RPS6KA4	sp|O75676|KS6A4_HUMAN Ribosomal protein S6 kinase alpha-4 OS=Homo sapiens OX=9606 GN=RPS6KA4 PE=1 SV=1	O75676	O75676_S721	S	721	REGFFLKSVENAPLA	1
6.35558	4.7146	6.15967	11.7125	11.4323	11.6495	RPS6KA4	sp|O75676|KS6A4_HUMAN Ribosomal protein S6 kinase alpha-4 OS=Homo sapiens OX=9606 GN=RPS6KA4 PE=1 SV=1	O75676	O75676_S678	S	678	SSWLQDGSARSSPPL	1
7.19389	7.06552	7.45454	10.8167	11.4422	11.8665	RPS6KA4	sp|O75676|KS6A4_HUMAN Ribosomal protein S6 kinase alpha-4 OS=Homo sapiens OX=9606 GN=RPS6KA4 PE=1 SV=1	O75676	O75676_T22	T	22	RITEANLTGHEEKVS	1
11.9165	11.9837	12.2476	15.6678	15.4136	16.0283	SURF6	sp|O75683|SURF6_HUMAN Surfeit locus protein 6 OS=Homo sapiens OX=9606 GN=SURF6 PE=1 SV=3	O75683	O75683_T229	T	229	QRVKGNLTPLTGRNY	1
11.364	11.0733	10.4914	13.9514	13.4528	14.4533	SURF6	sp|O75683|SURF6_HUMAN Surfeit locus protein 6 OS=Homo sapiens OX=9606 GN=SURF6 PE=1 SV=3	O75683	O75683_S74	S	74	AKSLGEKSPAASGAR	1
6.86201	7.39193	7.16957	9.76151	9.87162	9.96886	UTP20	sp|O75691|UTP20_HUMAN Small subunit processome component 20 homolog OS=Homo sapiens OX=9606 GN=UTP20 PE=1 SV=3	O75691	O75691_S2775	S	2775	YKAKRQKSHSLKDLA	0.997486
6.69036	7.08384	7.63359	9.3423	9.54072	9.79956	UTP20	sp|O75691|UTP20_HUMAN Small subunit processome component 20 homolog OS=Homo sapiens OX=9606 GN=UTP20 PE=1 SV=3	O75691	O75691_S2777	S	2777	AKRQKSHSLKDLAMV	0.943046
14.1499	13.7821	14.1475	16.4585	16.3624	16.893	NUP155	sp|O75694|NU155_HUMAN Nuclear pore complex protein Nup155 OS=Homo sapiens OX=9606 GN=NUP155 PE=1 SV=1	O75694	O75694_S994	S	994	KAAPQSPSVPKKPGP	0.999955
10.16	9.88057	10.4151	11.5638	11.5226	11.7556	RP2	sp|O75695|XRP2_HUMAN Protein XRP2 OS=Homo sapiens OX=9606 GN=RP2 PE=1 SV=4	O75695	O75695_S28	S	28	EERPKQYSWDQREKV	1
5.90573	9.0327	6.9253	13.4057	13.6396	13.8993	WDHD1	sp|O75717|WDHD1_HUMAN WD repeat and HMG-box DNA-binding protein 1 OS=Homo sapiens OX=9606 GN=WDHD1 PE=1 SV=1	O75717	O75717_S367	S	367	DEDLMMASGRPRQRS	1
6.58991	5.74144	5.21119	13.3852	12.9666	13.425	WDHD1	sp|O75717|WDHD1_HUMAN WD repeat and HMG-box DNA-binding protein 1 OS=Homo sapiens OX=9606 GN=WDHD1 PE=1 SV=1	O75717	O75717_S1058	S	1058	MIRFRVLSTEERKVW	0.999999
7.4687	7.91255	8.97005	9.76649	9.64526	10.2185	WDHD1	sp|O75717|WDHD1_HUMAN WD repeat and HMG-box DNA-binding protein 1 OS=Homo sapiens OX=9606 GN=WDHD1 PE=1 SV=1	O75717	O75717_T933	T	933	SMNSARSTNILDNMG	0.847603
8.16651	6.65261	6.27103	11.345	10.7522	10.1345	CDC123	sp|O75794|CD123_HUMAN Cell division cycle protein 123 homolog OS=Homo sapiens OX=9606 GN=CDC123 PE=1 SV=1	O75794	O75794_T315	T	315	KDFVDLSTGEDAHKL	0.967572
8.4843	5.77903	7.97943	10.2742	9.54514	10.7511	CDC123	sp|O75794|CD123_HUMAN Cell division cycle protein 123 homolog OS=Homo sapiens OX=9606 GN=CDC123 PE=1 SV=1	O75794	O75794_Y301	Y	301	VTVQPSPYLSYRLPK	0.999947
6.96639	10.0156	10.2384	12.2044	12.5387	12.8744	BCAR3	sp|O75815|BCAR3_HUMAN Breast cancer anti-estrogen resistance protein 3 OS=Homo sapiens OX=9606 GN=BCAR3 PE=1 SV=1	O75815	O75815_S417	S	417	VPFLKVPSSPSAWLN	0.917352
7.2339	7.73644	9.78184	13.0632	13.2178	13.2516	BCAR3	sp|O75815|BCAR3_HUMAN Breast cancer anti-estrogen resistance protein 3 OS=Homo sapiens OX=9606 GN=BCAR3 PE=1 SV=1	O75815	O75815_S338	S	338	LSLKAHQSESYLPIG	0.991195
7.54548	7.73645	9.54816	12.7884	13.0489	13.0708	BCAR3	sp|O75815|BCAR3_HUMAN Breast cancer anti-estrogen resistance protein 3 OS=Homo sapiens OX=9606 GN=BCAR3 PE=1 SV=1	O75815	O75815_S340	S	340	LKAHQSESYLPIGCK	0.99824
5.99816	7.03873	4.4166	12.13	12.0528	12.3257	BCAR3	sp|O75815|BCAR3_HUMAN Breast cancer anti-estrogen resistance protein 3 OS=Homo sapiens OX=9606 GN=BCAR3 PE=1 SV=1	O75815	O75815_S93	S	93	TQDGIQESPWQDRHG	1
6.32987	11.9577	12.0466	14.63	14.9281	15.478	BCAR3	sp|O75815|BCAR3_HUMAN Breast cancer anti-estrogen resistance protein 3 OS=Homo sapiens OX=9606 GN=BCAR3 PE=1 SV=1	O75815	O75815_S363	S	363	DTSPCPNSPVFRTGS	1
6.12851	4.61964	7.97464	11.9766	11.7922	12.402	BCAR3	sp|O75815|BCAR3_HUMAN Breast cancer anti-estrogen resistance protein 3 OS=Homo sapiens OX=9606 GN=BCAR3 PE=1 SV=1	O75815	O75815_S358	S	358	QSSGVDTSPCPNSPV	0.9796
6.44142	8.20619	9.22248	10.9376	10.9545	11.2126	BCAR3	sp|O75815|BCAR3_HUMAN Breast cancer anti-estrogen resistance protein 3 OS=Homo sapiens OX=9606 GN=BCAR3 PE=1 SV=1	O75815	O75815_S269	S	269	LEEHYGTSPGQAREG	0.998987
6.69456	4.74515	6.72696	10.3749	10.2295	10.5419	EIF3G	sp|O75821|EIF3G_HUMAN Eukaryotic translation initiation factor 3 subunit G OS=Homo sapiens OX=9606 GN=EIF3G PE=1 SV=2	O75821	O75821_S189	S	189	LAEQLGLSTGEKEKL	0.999825
10.9515	11.1438	11.1976	12.295	12.0108	12.407	EIF3J	sp|O75822|EIF3J_HUMAN Eukaryotic translation initiation factor 3 subunit J OS=Homo sapiens OX=9606 GN=EIF3J PE=1 SV=2	O75822	O75822_S127	S	127	LKKLQEESDLELAKE	1
8.84845	5.90146	9.08022	12.3391	10.0988	9.80486	PIAS1	sp|O75925|PIAS1_HUMAN E3 SUMO-protein ligase PIAS1 OS=Homo sapiens OX=9606 GN=PIAS1 PE=1 SV=2	O75925	O75925_S485	S	485	KRTCPSLSPTSPLNN	0.885239
8.06855	5.32467	8.39284	12.8201	9.72	8.49754	PIAS1	sp|O75925|PIAS1_HUMAN E3 SUMO-protein ligase PIAS1 OS=Homo sapiens OX=9606 GN=PIAS1 PE=1 SV=2	O75925	O75925_S506	S	506	PHQASPVSRTPSLPA	0.998879
11.3923	10.9288	11.5991	14.0367	11.8645	13.6034	SMNDC1	sp|O75940|SPF30_HUMAN Survival of motor neuron-related-splicing factor 30 OS=Homo sapiens OX=9606 GN=SMNDC1 PE=1 SV=1	O75940	O75940_S201	S	201	VKRSIFASPESVTGK	0.87696
10.9703	10.5832	11.1088	12.749	12.0398	12.6825	SMNDC1	sp|O75940|SPF30_HUMAN Survival of motor neuron-related-splicing factor 30 OS=Homo sapiens OX=9606 GN=SMNDC1 PE=1 SV=1	O75940	O75940_S204	S	204	SIFASPESVTGKVGV	0.840892
5.23013	5.28812	8.3613	10.8316	11.3262	12.3019	SMNDC1	sp|O75940|SPF30_HUMAN Survival of motor neuron-related-splicing factor 30 OS=Homo sapiens OX=9606 GN=SMNDC1 PE=1 SV=1	O75940	O75940_S66	S	66	ASSDSFASTQPTHSW	0.963038
8.01604	7.70802	7.56183	9.65807	10.1608	10.467	FLOT1	sp|O75955|FLOT1_HUMAN Flotillin-1 OS=Homo sapiens OX=9606 GN=FLOT1 PE=1 SV=3	O75955	O75955_S163	S	163	DDQDYLHSLGKARTA	0.994501
10.6913	6.24131	10.552	15.5806	15.3643	15.7382	TRIO	sp|O75962|TRIO_HUMAN Triple functional domain protein OS=Homo sapiens OX=9606 GN=TRIO PE=1 SV=2	O75962	O75962_S2440	S	2440	PAKDARASLGTLPLG	1
10.5135	5.9182	10.6533	11.5077	11.9178	12.4834	TRIO	sp|O75962|TRIO_HUMAN Triple functional domain protein OS=Homo sapiens OX=9606 GN=TRIO PE=1 SV=2	O75962	O75962_S1752	S	1752	SPPASVASLQPHMIG	0.965197
11.0879	7.73116	11.0583	13.1631	12.71	13.4207	TRIO	sp|O75962|TRIO_HUMAN Triple functional domain protein OS=Homo sapiens OX=9606 GN=TRIO PE=1 SV=2	O75962	O75962_T1824	T	1824	DSDDSAATPQDETVE	1
7.85097	6.32624	6.71498	11.9701	12.1047	11.9431	TRIO	sp|O75962|TRIO_HUMAN Triple functional domain protein OS=Homo sapiens OX=9606 GN=TRIO PE=1 SV=2	O75962	O75962_S1786	S	1786	SPVRRLSSGKADGHV	1
7.85097	6.89514	6.71498	11.9701	12.1047	11.9431	TRIO	sp|O75962|TRIO_HUMAN Triple functional domain protein OS=Homo sapiens OX=9606 GN=TRIO PE=1 SV=2	O75962	O75962_S1785	S	1785	TSPVRRLSSGKADGH	1
11.5096	8.31352	11.5161	14.3385	14.2221	13.6773	TRIO	sp|O75962|TRIO_HUMAN Triple functional domain protein OS=Homo sapiens OX=9606 GN=TRIO PE=1 SV=2	O75962	O75962_S1779	S	1779	TLRKWLTSPVRRLSS	1
9.64581	7.60548	12.0685	14.4239	13.3681	13.6936	TRIO	sp|O75962|TRIO_HUMAN Triple functional domain protein OS=Homo sapiens OX=9606 GN=TRIO PE=1 SV=2	O75962	O75962_S2462	S	2462	SPLNSPLSSAVPSLG	0.996062
9.80457	6.41947	11.9438	13.2509	12.5401	13.8266	TRIO	sp|O75962|TRIO_HUMAN Triple functional domain protein OS=Homo sapiens OX=9606 GN=TRIO PE=1 SV=2	O75962	O75962_S2459	S	2459	GAASPLNSPLSSAVP	0.999893
7.98158	6.21676	7.82416	11.2684	12.4855	11.7237	TRIO	sp|O75962|TRIO_HUMAN Triple functional domain protein OS=Homo sapiens OX=9606 GN=TRIO PE=1 SV=2	O75962	O75962_S2282	S	2282	NFLNALTSPIEYQRN	0.999997
5.59163	6.7508	8.45468	12.7436	12.7863	13.0255	TRIO	sp|O75962|TRIO_HUMAN Triple functional domain protein OS=Homo sapiens OX=9606 GN=TRIO PE=1 SV=2	O75962	O75962_S2631	S	2631	GTLKKSTSWHTALRL	0.992088
9.38362	6.73654	8.498	10.4459	11.4529	11.2647	MPDZ	sp|O75970|MPDZ_HUMAN Multiple PDZ domain protein OS=Homo sapiens OX=9606 GN=MPDZ PE=1 SV=2	O75970	O75970_S230	S	230	GSLPQLVSPIVSRSP	0.994489
8.64661	7.23043	7.00275	12.2086	11.8368	12.4236	MPDZ	sp|O75970|MPDZ_HUMAN Multiple PDZ domain protein OS=Homo sapiens OX=9606 GN=MPDZ PE=1 SV=2	O75970	O75970_S1078	S	1078	RAMLRRHSLIGPDIK	1
4.75973	6.2951	5.66818	9.9687	10.6639	11.5416	MPDZ	sp|O75970|MPDZ_HUMAN Multiple PDZ domain protein OS=Homo sapiens OX=9606 GN=MPDZ PE=1 SV=2	O75970	O75970_S1194	S	1194	IKHVLEDSPAGKNGT	1
4.95446	6.48583	7.48231	9.07586	8.86748	9.12692	MPDZ	sp|O75970|MPDZ_HUMAN Multiple PDZ domain protein OS=Homo sapiens OX=9606 GN=MPDZ PE=1 SV=2	O75970	O75970_S488	S	488	DLSPVNASIIKENYE	0.994995
14.338	14.7395	13.9892	17.3002	17.5147	17.5397	RSL1D1	sp|O76021|RL1D1_HUMAN Ribosomal L1 domain-containing protein 1 OS=Homo sapiens OX=9606 GN=RSL1D1 PE=1 SV=3	O76021	O76021_T401	T	401	AKSPNPSTPRGKKRK	0.999593
13.717	14.1574	13.5132	16.9625	17.3095	17.3151	RSL1D1	sp|O76021|RL1D1_HUMAN Ribosomal L1 domain-containing protein 1 OS=Homo sapiens OX=9606 GN=RSL1D1 PE=1 SV=3	O76021	O76021_S400	S	400	PAKSPNPSTPRGKKR	0.952799
16.5672	16.4783	16.5791	17.2791	17.4419	17.5818	RSL1D1	sp|O76021|RL1D1_HUMAN Ribosomal L1 domain-containing protein 1 OS=Homo sapiens OX=9606 GN=RSL1D1 PE=1 SV=3	O76021	O76021_S427	S	427	ESETPGKSPEKKPKI	1
14.7654	14.7672	14.5497	14.9404	15.2733	15.4396	RSL1D1	sp|O76021|RL1D1_HUMAN Ribosomal L1 domain-containing protein 1 OS=Homo sapiens OX=9606 GN=RSL1D1 PE=1 SV=3	O76021	O76021_T423	T	423	PKAAESETPGKSPEK	0.999998
14.2197	14.1239	13.825	14.8736	14.8239	14.5891	RSL1D1	sp|O76021|RL1D1_HUMAN Ribosomal L1 domain-containing protein 1 OS=Homo sapiens OX=9606 GN=RSL1D1 PE=1 SV=3	O76021	O76021_S421	S	421	ETPKAAESETPGKSP	0.971961
14.5483	14.1555	14.6322	16.4238	16.4208	16.3368	RSL1D1	sp|O76021|RL1D1_HUMAN Ribosomal L1 domain-containing protein 1 OS=Homo sapiens OX=9606 GN=RSL1D1 PE=1 SV=3	O76021	O76021_T415	T	415	KALPASETPKAAESE	0.999999
10.6276	10.495	11.0887	13.6944	13.1254	13.8139	RSL1D1	sp|O76021|RL1D1_HUMAN Ribosomal L1 domain-containing protein 1 OS=Homo sapiens OX=9606 GN=RSL1D1 PE=1 SV=3	O76021	O76021_T375	T	375	LVPIGKKTPANEKVE	1
11.6154	10.0582	11.3524	16.9182	17.4104	16.5504	RSL1D1	sp|O76021|RL1D1_HUMAN Ribosomal L1 domain-containing protein 1 OS=Homo sapiens OX=9606 GN=RSL1D1 PE=1 SV=3	O76021	O76021_T465	T	465	PEAKFFTTPSKSVRK	1
10.9691	9.4595	11.0139	16.0274	16.6337	15.6853	RSL1D1	sp|O76021|RL1D1_HUMAN Ribosomal L1 domain-containing protein 1 OS=Homo sapiens OX=9606 GN=RSL1D1 PE=1 SV=3	O76021	O76021_S467	S	467	AKFFTTPSKSVRKAS	0.957183
12.5728	12.7126	12.4705	15.6981	15.4481	16.2974	RSL1D1	sp|O76021|RL1D1_HUMAN Ribosomal L1 domain-containing protein 1 OS=Homo sapiens OX=9606 GN=RSL1D1 PE=1 SV=3	O76021	O76021_S396	S	396	GKKSPAKSPNPSTPR	1
14.2484	14.5301	14.4064	14.8535	14.9745	15.0798	RSL1D1	sp|O76021|RL1D1_HUMAN Ribosomal L1 domain-containing protein 1 OS=Homo sapiens OX=9606 GN=RSL1D1 PE=1 SV=3	O76021	O76021_S392	S	392	KHATGKKSPAKSPNP	1
9.6909	8.03015	6.10196	13.9332	13.6753	14.0551	RSL1D1	sp|O76021|RL1D1_HUMAN Ribosomal L1 domain-containing protein 1 OS=Homo sapiens OX=9606 GN=RSL1D1 PE=1 SV=3	O76021	O76021_S317	S	317	RKTASVLSKDDVAPE	1
5.44257	5.94192	7.60604	13.9271	13.821	14.1735	RSL1D1	sp|O76021|RL1D1_HUMAN Ribosomal L1 domain-containing protein 1 OS=Homo sapiens OX=9606 GN=RSL1D1 PE=1 SV=3	O76021	O76021_S314	S	314	QQARKTASVLSKDDV	0.999972
9.15678	6.02995	6.10368	14.6598	14.7601	14.0299	RSL1D1	sp|O76021|RL1D1_HUMAN Ribosomal L1 domain-containing protein 1 OS=Homo sapiens OX=9606 GN=RSL1D1 PE=1 SV=3	O76021	O76021_S469	S	469	FFTTPSKSVRKASHT	1
6.65945	5.40019	6.56028	9.91492	9.39525	10.507	WFS1	sp|O76024|WFS1_HUMAN Wolframin OS=Homo sapiens OX=9606 GN=WFS1 PE=1 SV=2	O76024	O76024_S235	S	235	RMLERLVSSESKNYI	0.999663
7.48033	6.61311	5.41237	12.3741	11.9334	11.9897	WFS1	sp|O76024|WFS1_HUMAN Wolframin OS=Homo sapiens OX=9606 GN=WFS1 PE=1 SV=2	O76024	O76024_S32	S	32	SRLNATASLEQERSE	1
8.37287	8.397	8.67551	11.2769	10.8953	11.3887	ZFAND5	sp|O76080|ZFAN5_HUMAN AN1-type zinc finger protein 5 OS=Homo sapiens OX=9606 GN=ZFAND5 PE=1 SV=1	O76080	O76080_S72	S	72	SVQRADTSLNNCEGA	0.992727
9.14921	8.61691	7.7534	10.6937	10.3358	10.2735	ZFAND5	sp|O76080|ZFAN5_HUMAN AN1-type zinc finger protein 5 OS=Homo sapiens OX=9606 GN=ZFAND5 PE=1 SV=1	O76080	O76080_S130	S	130	VVTQPSPSVSQPSTS	0.895977
7.90935	7.77427	6.77777	10.295	9.88432	10.3544	ZFAND5	sp|O76080|ZFAN5_HUMAN AN1-type zinc finger protein 5 OS=Homo sapiens OX=9606 GN=ZFAND5 PE=1 SV=1	O76080	O76080_S128	S	128	EPVVTQPSPSVSQPS	0.913612
20.1472	19.9512	20.2201	20.8264	20.7066	21.1389	SRP72	sp|O76094|SRP72_HUMAN Signal recognition particle subunit SRP72 OS=Homo sapiens OX=9606 GN=SRP72 PE=1 SV=3	O76094	O76094_S625	S	625	TVSSPPTSPRPGSAA	0.999273
20.1716	19.9456	20.226	20.8205	20.6949	21.1322	SRP72	sp|O76094|SRP72_HUMAN Signal recognition particle subunit SRP72 OS=Homo sapiens OX=9606 GN=SRP72 PE=1 SV=3	O76094	O76094_T624	T	624	KTVSSPPTSPRPGSA	0.995006
20.1821	19.9658	20.2071	20.8258	20.7047	21.1261	SRP72	sp|O76094|SRP72_HUMAN Signal recognition particle subunit SRP72 OS=Homo sapiens OX=9606 GN=SRP72 PE=1 SV=3	O76094	O76094_S620	S	620	LDASKTVSSPPTSPR	0.822992
20.0644	19.8471	20.0666	20.6136	20.5038	21.1099	SRP72	sp|O76094|SRP72_HUMAN Signal recognition particle subunit SRP72 OS=Homo sapiens OX=9606 GN=SRP72 PE=1 SV=3	O76094	O76094_S621	S	621	DASKTVSSPPTSPRP	0.999988
18.2561	18.5063	18.0953	19.4529	19.3228	20.2768	SRP72	sp|O76094|SRP72_HUMAN Signal recognition particle subunit SRP72 OS=Homo sapiens OX=9606 GN=SRP72 PE=1 SV=3	O76094	O76094_S630	S	630	PTSPRPGSAATVSAS	0.999993
17.9045	17.6184	17.8124	18.6256	18.5406	19.1244	SRP72	sp|O76094|SRP72_HUMAN Signal recognition particle subunit SRP72 OS=Homo sapiens OX=9606 GN=SRP72 PE=1 SV=3	O76094	O76094_T633	T	633	PRPGSAATVSASTSN	0.999845
12.1857	13.1138	12.3826	13.4932	14.1983	14.8625	SRP72	sp|O76094|SRP72_HUMAN Signal recognition particle subunit SRP72 OS=Homo sapiens OX=9606 GN=SRP72 PE=1 SV=3	O76094	O76094_S635	S	635	PGSAATVSASTSNII	0.924273
8.27559	8.907	9.60237	10.629	10.2829	11.1359	SRP72	sp|O76094|SRP72_HUMAN Signal recognition particle subunit SRP72 OS=Homo sapiens OX=9606 GN=SRP72 PE=1 SV=3	O76094	O76094_S611	S	611	GATAGASSELDASKT	0.934229
7.62854	8.02977	8.7367	10.3029	9.99811	10.7671	SRP72	sp|O76094|SRP72_HUMAN Signal recognition particle subunit SRP72 OS=Homo sapiens OX=9606 GN=SRP72 PE=1 SV=3	O76094	O76094_S610	S	610	QGATAGASSELDASK	0.76492
5.84097	8.28229	7.59317	13.7069	13.6739	12.7388	SRP72	sp|O76094|SRP72_HUMAN Signal recognition particle subunit SRP72 OS=Homo sapiens OX=9606 GN=SRP72 PE=1 SV=3	O76094	O76094_T528	T	528	LENSAGATYIRKKGG	0.999871
8.75624	7.36934	8.52127	15.2655	15.1222	15.8368	URI1	sp|O94763|RMP_HUMAN Unconventional prefoldin RPB5 interactor 1 OS=Homo sapiens OX=9606 GN=URI1 PE=1 SV=3	O94763	O94763_S372	S	372	AKRKRKNSTGSGHSA	0.994225
8.67388	5.45731	7.46718	14.6219	14.3883	15.2898	URI1	sp|O94763|RMP_HUMAN Unconventional prefoldin RPB5 interactor 1 OS=Homo sapiens OX=9606 GN=URI1 PE=1 SV=3	O94763	O94763_S375	S	375	KRKNSTGSGHSAQEL	0.996687
8.67388	6.03096	7.99425	14.3105	14.0514	14.9802	URI1	sp|O94763|RMP_HUMAN Unconventional prefoldin RPB5 interactor 1 OS=Homo sapiens OX=9606 GN=URI1 PE=1 SV=3	O94763	O94763_S378	S	378	NSTGSGHSAQELPTI	0.923916
8.16987	6.24194	7.74716	15.1257	15.0188	15.7099	URI1	sp|O94763|RMP_HUMAN Unconventional prefoldin RPB5 interactor 1 OS=Homo sapiens OX=9606 GN=URI1 PE=1 SV=3	O94763	O94763_T373	T	373	KRKRKNSTGSGHSAQ	0.991705
7.70795	5.70085	6.49741	8.34913	7.52563	7.68715	URI1	sp|O94763|RMP_HUMAN Unconventional prefoldin RPB5 interactor 1 OS=Homo sapiens OX=9606 GN=URI1 PE=1 SV=3	O94763	O94763_T145	T	145	FESRVEFTEDLQKMS	0.96676
5.48315	5.96147	6.65209	13.8574	13.61	14.3447	URI1	sp|O94763|RMP_HUMAN Unconventional prefoldin RPB5 interactor 1 OS=Homo sapiens OX=9606 GN=URI1 PE=1 SV=3	O94763	O94763_T492	T	492	EFVSPSLTPPPAIAH	0.999742
5.83769	5.93207	7.11314	14.5397	14.303	15.0066	URI1	sp|O94763|RMP_HUMAN Unconventional prefoldin RPB5 interactor 1 OS=Homo sapiens OX=9606 GN=URI1 PE=1 SV=3	O94763	O94763_S488	S	488	VIEKEFVSPSLTPPP	1
5.62671	6.78643	5.45758	11.0153	11.5463	11.5238	URI1	sp|O94763|RMP_HUMAN Unconventional prefoldin RPB5 interactor 1 OS=Homo sapiens OX=9606 GN=URI1 PE=1 SV=3	O94763	O94763_S188	S	188	PHSKPKTSDIFEADI	0.995023
9.28846	9.81397	10.1453	10.8403	11.4256	12.447	MTA2	sp|O94776|MTA2_HUMAN Metastasis-associated protein MTA2 OS=Homo sapiens OX=9606 GN=MTA2 PE=1 SV=1	O94776	O94776_S435	S	435	RPEAQSLSPYTTSAN	1
6.22709	5.97222	6.54464	13.1379	13.0634	12.7346	MTA2	sp|O94776|MTA2_HUMAN Metastasis-associated protein MTA2 OS=Homo sapiens OX=9606 GN=MTA2 PE=1 SV=1	O94776	O94776_T540	T	540	KTPRGTKTPINRNQL	1
14.9647	15.1609	15.0273	17.403	17.4331	17.7042	STK10	sp|O94804|STK10_HUMAN Serine/threonine-protein kinase 10 OS=Homo sapiens OX=9606 GN=STK10 PE=1 SV=1	O94804	O94804_T952	T	952	AECPNPSTPSKAAKF	0.999993
15.3296	15.3766	15.3595	15.7312	15.797	16.0161	STK10	sp|O94804|STK10_HUMAN Serine/threonine-protein kinase 10 OS=Homo sapiens OX=9606 GN=STK10 PE=1 SV=1	O94804	O94804_S454	S	454	ASQSRPNSSALETLG	0.999244
14.738	14.7722	14.7706	15.3073	15.3921	15.6224	STK10	sp|O94804|STK10_HUMAN Serine/threonine-protein kinase 10 OS=Homo sapiens OX=9606 GN=STK10 PE=1 SV=1	O94804	O94804_S450	S	450	RSQKASQSRPNSSAL	0.999511
10.787	10.6944	11.2027	13.3793	13.4733	13.7035	STK10	sp|O94804|STK10_HUMAN Serine/threonine-protein kinase 10 OS=Homo sapiens OX=9606 GN=STK10 PE=1 SV=1	O94804	O94804_S455	S	455	SQSRPNSSALETLGG	0.99507
13.8299	13.3942	13.675	16.126	16.4126	16.8308	STK10	sp|O94804|STK10_HUMAN Serine/threonine-protein kinase 10 OS=Homo sapiens OX=9606 GN=STK10 PE=1 SV=1	O94804	O94804_S514	S	514	SLNKEMGSLSIKDPK	1
5.16257	5.97355	6.74363	10.1528	11.2917	11.7732	STK10	sp|O94804|STK10_HUMAN Serine/threonine-protein kinase 10 OS=Homo sapiens OX=9606 GN=STK10 PE=1 SV=1	O94804	O94804_S413	S	413	VPVPLRKSRPVSMDA	0.998267
13.3415	13.0912	13.2377	14.9394	15.1448	15.5959	GFPT2	sp|O94808|GFPT2_HUMAN Glutamine--fructose-6-phosphate aminotransferase [isomerizing] 2 OS=Homo sapiens OX=9606 GN=GFPT2 PE=1 SV=3	O94808	O94808_S244	S	244	TRMKRLDSSACLHAV	1
9.02407	9.35745	8.11253	10.9317	12.1487	12.5269	GFPT2	sp|O94808|GFPT2_HUMAN Glutamine--fructose-6-phosphate aminotransferase [isomerizing] 2 OS=Homo sapiens OX=9606 GN=GFPT2 PE=1 SV=3	O94808	O94808_S245	S	245	RMKRLDSSACLHAVG	0.999748
7.23014	5.38071	9.12892	11.5397	11.6203	12.0962	GFPT2	sp|O94808|GFPT2_HUMAN Glutamine--fructose-6-phosphate aminotransferase [isomerizing] 2 OS=Homo sapiens OX=9606 GN=GFPT2 PE=1 SV=3	O94808	O94808_T227	T	227	PILYRTCTLENVKNI	0.9999
4.77918	4.75257	7.14716	12.9115	12.5567	12.9034	UBXN7	sp|O94888|UBXN7_HUMAN UBX domain-containing protein 7 OS=Homo sapiens OX=9606 GN=UBXN7 PE=1 SV=2	O94888	O94888_S106	S	106	KRRRPARSIFDGFRD	1
7.92397	4.30305	8.13556	10.0107	10.233	9.40064	UBXN7	sp|O94888|UBXN7_HUMAN UBX domain-containing protein 7 OS=Homo sapiens OX=9606 GN=UBXN7 PE=1 SV=2	O94888	O94888_S297	S	297	LEAAIRASLQETHFD	0.999997
11.7893	11.8607	12.274	13.2268	12.9862	13.6029	SUN1	sp|O94901|SUN1_HUMAN SUN domain-containing protein 1 OS=Homo sapiens OX=9606 GN=SUN1 PE=1 SV=4	O94901	O94901_S138	S	138	RPPVLDESWIREQTT	1
8.72904	8.48971	9.47174	11.2838	10.6717	10.8679	SUN1	sp|O94901|SUN1_HUMAN SUN domain-containing protein 1 OS=Homo sapiens OX=9606 GN=SUN1 PE=1 SV=4	O94901	O94901_S48	S	48	KLDPVFDSPRMSRRS	1
9.06883	9.73507	9.65686	11.881	12.0908	12.2519	SUN1	sp|O94901|SUN1_HUMAN SUN domain-containing protein 1 OS=Homo sapiens OX=9606 GN=SUN1 PE=1 SV=4	O94901	O94901_S79	S	79	GADSGTSSAVSLKNR	0.870081
9.14898	9.59317	9.5682	11.88	11.7721	11.8447	SUN1	sp|O94901|SUN1_HUMAN SUN domain-containing protein 1 OS=Homo sapiens OX=9606 GN=SUN1 PE=1 SV=4	O94901	O94901_S82	S	82	SGTSSAVSLKNRAAR	0.963882
6.80978	7.55463	8.06952	8.79099	10.0369	8.82929	SUN1	sp|O94901|SUN1_HUMAN SUN domain-containing protein 1 OS=Homo sapiens OX=9606 GN=SUN1 PE=1 SV=4	O94901	O94901_T60	T	60	RRSLRLATTACTLGD	0.857378
6.57217	6.43761	7.23433	8.80391	7.63094	8.72572	PLPBP	sp|O94903|PLPHP_HUMAN Pyridoxal phosphate homeostasis protein OS=Homo sapiens OX=9606 GN=PLPBP PE=1 SV=1	O94903	O94903_S244	S	244	STNVRIGSTIFGERD	0.999936
10.0278	10.6075	10.7957	12.5508	12.759	12.7004	PRPF6	sp|O94906|PRP6_HUMAN Pre-mRNA-processing factor 6 OS=Homo sapiens OX=9606 GN=PRPF6 PE=1 SV=1	O94906	O94906_T266	T	266	SDSVSGQTVVDPKGY	1
10.0278	10.6075	10.7728	12.5497	12.759	12.6982	PRPF6	sp|O94906|PRP6_HUMAN Pre-mRNA-processing factor 6 OS=Homo sapiens OX=9606 GN=PRPF6 PE=1 SV=1	O94906	O94906_S261	S	261	RLSQVSDSVSGQTVV	0.947746
12.6174	12.0357	12.7757	13.1588	13.2179	14.2963	PCF11	sp|O94913|PCF11_HUMAN Pre-mRNA cleavage complex 2 protein Pcf11 OS=Homo sapiens OX=9606 GN=PCF11 PE=1 SV=3	O94913	O94913_T187	T	187	VSSPSISTPPIVPDI	0.999853
14.6804	14.7208	14.8637	15.3259	15.1195	15.6881	PCF11	sp|O94913|PCF11_HUMAN Pre-mRNA cleavage complex 2 protein Pcf11 OS=Homo sapiens OX=9606 GN=PCF11 PE=1 SV=3	O94913	O94913_S1520	S	1520	ELQEPCDSPKVKEER	1
9.06355	9.02468	10.0381	13.9763	13.9184	13.8537	PCF11	sp|O94913|PCF11_HUMAN Pre-mRNA cleavage complex 2 protein Pcf11 OS=Homo sapiens OX=9606 GN=PCF11 PE=1 SV=3	O94913	O94913_S728	S	728	SDKPFVDSPASRFAG	0.999999
6.50752	4.56312	7.59232	11.5342	11.7314	11.2191	PCF11	sp|O94913|PCF11_HUMAN Pre-mRNA cleavage complex 2 protein Pcf11 OS=Homo sapiens OX=9606 GN=PCF11 PE=1 SV=3	O94913	O94913_Y718	Y	718	FPLKRPRYEDSDKPF	0.906039
4.75178	4.58737	5.31681	10.0949	9.81894	9.90873	PCF11	sp|O94913|PCF11_HUMAN Pre-mRNA cleavage complex 2 protein Pcf11 OS=Homo sapiens OX=9606 GN=PCF11 PE=1 SV=3	O94913	O94913_S624	S	624	PHLRHRESWSSTKGI	0.997386
6.78761	7.18431	8.3242	12.0103	11.6951	11.7819	PCF11	sp|O94913|PCF11_HUMAN Pre-mRNA cleavage complex 2 protein Pcf11 OS=Homo sapiens OX=9606 GN=PCF11 PE=1 SV=3	O94913	O94913_S851	S	851	GGFRFEGSPGLRFEG	1
6.64438	5.81531	8.0449	11.157	11.2686	11.3243	PCF11	sp|O94913|PCF11_HUMAN Pre-mRNA cleavage complex 2 protein Pcf11 OS=Homo sapiens OX=9606 GN=PCF11 PE=1 SV=3	O94913	O94913_S1186	S	1186	SNPLNRASGHYFDEK	0.990637
7.41644	6.37776	6.69166	10.5941	9.62494	9.9156	PCF11	sp|O94913|PCF11_HUMAN Pre-mRNA cleavage complex 2 protein Pcf11 OS=Homo sapiens OX=9606 GN=PCF11 PE=1 SV=3	O94913	O94913_T459	T	459	GIVQKQDTITEESEK	0.99434
10.6323	10.5273	10.6816	12.1903	12.0483	12.3544	UBR5	sp|O95071|UBR5_HUMAN E3 ubiquitin-protein ligase UBR5 OS=Homo sapiens OX=9606 GN=UBR5 PE=1 SV=2	O95071	O95071_Y1746	Y	1746	ASSAGLIYIDPSNLR	1
12.5013	12.3949	12.333	15.7492	15.605	15.4137	UBR5	sp|O95071|UBR5_HUMAN E3 ubiquitin-protein ligase UBR5 OS=Homo sapiens OX=9606 GN=UBR5 PE=1 SV=2	O95071	O95071_S327	S	327	RRWLDGASFDNERGS	1
9.79454	9.8533	9.43328	11.4353	12.4673	12.5835	UBR5	sp|O95071|UBR5_HUMAN E3 ubiquitin-protein ligase UBR5 OS=Homo sapiens OX=9606 GN=UBR5 PE=1 SV=2	O95071	O95071_T637	T	637	PYKRRRSTPAPKEEE	0.91354
7.84122	8.11743	8.52596	13.2646	13.4384	13.4569	UBR5	sp|O95071|UBR5_HUMAN E3 ubiquitin-protein ligase UBR5 OS=Homo sapiens OX=9606 GN=UBR5 PE=1 SV=2	O95071	O95071_S1761	S	1761	RSGTISTSAAAAAAA	0.852131
7.96309	8.4934	8.37997	13.1037	13.2236	13.2636	UBR5	sp|O95071|UBR5_HUMAN E3 ubiquitin-protein ligase UBR5 OS=Homo sapiens OX=9606 GN=UBR5 PE=1 SV=2	O95071	O95071_S1755	S	1755	DPSNLRRSGTISTSA	0.996579
7.64857	8.14031	8.13837	12.5056	12.7552	12.8465	UBR5	sp|O95071|UBR5_HUMAN E3 ubiquitin-protein ligase UBR5 OS=Homo sapiens OX=9606 GN=UBR5 PE=1 SV=2	O95071	O95071_Y1777	Y	1777	EASNASSYLTSASSL	0.999989
8.13006	8.92153	10.2817	10.6658	10.999	12.8232	UBR5	sp|O95071|UBR5_HUMAN E3 ubiquitin-protein ligase UBR5 OS=Homo sapiens OX=9606 GN=UBR5 PE=1 SV=2	O95071	O95071_S2486	S	2486	KRHGSSRSVVDMDLD	0.99557
6.86522	5.19357	9.53601	11.2478	11.7346	13.43	UBR5	sp|O95071|UBR5_HUMAN E3 ubiquitin-protein ligase UBR5 OS=Homo sapiens OX=9606 GN=UBR5 PE=1 SV=2	O95071	O95071_S2483	S	2483	ENRKRHGSSRSVVDM	0.999994
5.42202	3.24735	8.49792	9.95016	10.4108	12.0889	UBR5	sp|O95071|UBR5_HUMAN E3 ubiquitin-protein ligase UBR5 OS=Homo sapiens OX=9606 GN=UBR5 PE=1 SV=2	O95071	O95071_S2484	S	2484	NRKRHGSSRSVVDMD	0.996815
10.3419	9.72274	10.5126	13.7267	13.7316	14.1104	UBR5	sp|O95071|UBR5_HUMAN E3 ubiquitin-protein ligase UBR5 OS=Homo sapiens OX=9606 GN=UBR5 PE=1 SV=2	O95071	O95071_S110	S	110	RPGRTSDSPWFLSGS	0.786853
9.4598	9.48377	10.3644	13.8199	12.5317	12.7676	UBR5	sp|O95071|UBR5_HUMAN E3 ubiquitin-protein ligase UBR5 OS=Homo sapiens OX=9606 GN=UBR5 PE=1 SV=2	O95071	O95071_T107	T	107	RTSRPGRTSDSPWFL	0.791219
6.63218	6.24793	8.11212	13.1124	12.9477	13.4842	UBR5	sp|O95071|UBR5_HUMAN E3 ubiquitin-protein ligase UBR5 OS=Homo sapiens OX=9606 GN=UBR5 PE=1 SV=2	O95071	O95071_S133	S	133	NTLGSRWSSGVGGSG	0.994343
8.06352	5.46424	6.99967	7.80596	9.12295	8.87651	UBR5	sp|O95071|UBR5_HUMAN E3 ubiquitin-protein ligase UBR5 OS=Homo sapiens OX=9606 GN=UBR5 PE=1 SV=2	O95071	O95071_S334	S	334	SFDNERGSTSKEGEP	0.93416
6.48055	5.07024	8.82993	13.3539	12.9997	13.5827	UBR5	sp|O95071|UBR5_HUMAN E3 ubiquitin-protein ligase UBR5 OS=Homo sapiens OX=9606 GN=UBR5 PE=1 SV=2	O95071	O95071_T1902	T	1902	LEGRRRATLLSARQG	1
5.428	6.22968	5.61127	10.0433	10.2398	11.3515	UBR5	sp|O95071|UBR5_HUMAN E3 ubiquitin-protein ligase UBR5 OS=Homo sapiens OX=9606 GN=UBR5 PE=1 SV=2	O95071	O95071_S169	S	169	RTGRDRGSGLLGSQP	1
7.48342	6.51034	6.49872	9.09924	9.55556	10.6637	UBR5	sp|O95071|UBR5_HUMAN E3 ubiquitin-protein ligase UBR5 OS=Homo sapiens OX=9606 GN=UBR5 PE=1 SV=2	O95071	O95071_S174	S	174	RGSGLLGSQPQPVIP	0.997031
13.0502	12.776	12.6966	13.877	13.7632	14.1231	SCAF4	sp|O95104|SCAF4_HUMAN SR-related and CTD-associated factor 4 OS=Homo sapiens OX=9606 GN=SCAF4 PE=1 SV=3	O95104	O95104_T237	T	237	ITAQLKTTPTQPSEQ	0.96221
13.01	12.7384	12.6586	13.8479	13.7223	14.0762	SCAF4	sp|O95104|SCAF4_HUMAN SR-related and CTD-associated factor 4 OS=Homo sapiens OX=9606 GN=SCAF4 PE=1 SV=3	O95104	O95104_T236	T	236	AITAQLKTTPTQPSE	0.895396
9.82584	10.1734	9.95736	14.3967	14.5051	14.894	SCAF4	sp|O95104|SCAF4_HUMAN SR-related and CTD-associated factor 4 OS=Homo sapiens OX=9606 GN=SCAF4 PE=1 SV=3	O95104	O95104_S1004	S	1004	QERFGRRSFGNRVEN	1
10.8361	10.4708	10.2126	12.0422	11.6078	12.2213	UBE4B	sp|O95155|UBE4B_HUMAN Ubiquitin conjugation factor E4 B OS=Homo sapiens OX=9606 GN=UBE4B PE=1 SV=1	O95155	O95155_S97	S	97	SNSLETQSQSLSRSQ	0.855367
10.5628	10.317	9.93278	11.8847	11.48	12.0505	UBE4B	sp|O95155|UBE4B_HUMAN Ubiquitin conjugation factor E4 B OS=Homo sapiens OX=9606 GN=UBE4B PE=1 SV=1	O95155	O95155_S101	S	101	ETQSQSLSRSQSMDI	0.999648
14.6046	14.3294	14.3926	15.3629	14.9704	15.7782	UBE4B	sp|O95155|UBE4B_HUMAN Ubiquitin conjugation factor E4 B OS=Homo sapiens OX=9606 GN=UBE4B PE=1 SV=1	O95155	O95155_S105	S	105	QSLSRSQSMDIDGVS	1
8.41805	9.18415	9.24365	11.5505	11.4901	12.1864	UBE4B	sp|O95155|UBE4B_HUMAN Ubiquitin conjugation factor E4 B OS=Homo sapiens OX=9606 GN=UBE4B PE=1 SV=1	O95155	O95155_S143	S	143	RREKRSLSDKEPSSG	0.934637
8.14135	6.45453	9.00871	11.2511	11.303	11.9856	UBE4B	sp|O95155|UBE4B_HUMAN Ubiquitin conjugation factor E4 B OS=Homo sapiens OX=9606 GN=UBE4B PE=1 SV=1	O95155	O95155_S141	S	141	NDRREKRSLSDKEPS	0.797645
9.38962	9.53206	10.4663	11.3053	11.5209	12.2243	UBE4B	sp|O95155|UBE4B_HUMAN Ubiquitin conjugation factor E4 B OS=Homo sapiens OX=9606 GN=UBE4B PE=1 SV=1	O95155	O95155_S124	S	124	MSQVDVDSGIENMEV	0.993603
11.755	11.8463	11.9438	12.5163	12.0607	12.6541	RTN3	sp|O95197|RTN3_HUMAN Reticulon-3 OS=Homo sapiens OX=9606 GN=RTN3 PE=1 SV=2	O95197	O95197_S229	S	229	GIYTYSLSPSKVSGD	0.991434
5.12644	7.6298	7.27565	11.3363	11.1814	11.5421	RTN3	sp|O95197|RTN3_HUMAN Reticulon-3 OS=Homo sapiens OX=9606 GN=RTN3 PE=1 SV=2	O95197	O95197_T396	T	396	VCSIDGSTPITKSTG	0.996083
6.3192	7.78472	8.07819	10.7169	10.5413	10.7989	RTN3	sp|O95197|RTN3_HUMAN Reticulon-3 OS=Homo sapiens OX=9606 GN=RTN3 PE=1 SV=2	O95197	O95197_T399	T	399	IDGSTPITKSTGDWA	0.988678
5.82778	7.45507	6.52075	12.8805	12.6299	13.1103	RTN3	sp|O95197|RTN3_HUMAN Reticulon-3 OS=Homo sapiens OX=9606 GN=RTN3 PE=1 SV=2	O95197	O95197_T318	T	318	LSRQFSHTNAALEEV	0.926347
6.49414	6.58511	5.76	13.0194	12.6117	13.2891	RTN3	sp|O95197|RTN3_HUMAN Reticulon-3 OS=Homo sapiens OX=9606 GN=RTN3 PE=1 SV=2	O95197	O95197_S316	S	316	ALLSRQFSHTNAALE	0.994891
5.52328	7.63458	6.81479	11.0887	11.5402	12.1033	RTN3	sp|O95197|RTN3_HUMAN Reticulon-3 OS=Homo sapiens OX=9606 GN=RTN3 PE=1 SV=2	O95197	O95197_T467	T	467	SLGSGVATVKVVLPD	0.985396
7.99217	7.51546	9.74898	12.2594	11.8706	12.6877	ZRANB2	sp|O95218|ZRAB2_HUMAN Zinc finger Ran-binding domain-containing protein 2 OS=Homo sapiens OX=9606 GN=ZRANB2 PE=1 SV=2	O95218	O95218_S181	S	181	DEDDADLSKYNLDAS	1
7.87937	7.74081	6.53423	13.1702	13.6155	13.9975	ZRANB2	sp|O95218|ZRAB2_HUMAN Zinc finger Ran-binding domain-containing protein 2 OS=Homo sapiens OX=9606 GN=ZRANB2 PE=1 SV=2	O95218	O95218_S9	S	9	STKNFRVSDGDWICP	1
6.85323	7.39327	8.32249	12.6325	12.5608	13.0545	ZRANB2	sp|O95218|ZRAB2_HUMAN Zinc finger Ran-binding domain-containing protein 2 OS=Homo sapiens OX=9606 GN=ZRANB2 PE=1 SV=2	O95218	O95218_S83	S	83	NVNWARRSECNMCNT	1
6.72857	6.08833	7.08567	10.2845	9.39944	10.9808	ZRANB2	sp|O95218|ZRAB2_HUMAN Zinc finger Ran-binding domain-containing protein 2 OS=Homo sapiens OX=9606 GN=ZRANB2 PE=1 SV=2	O95218	O95218_T90	T	90	SECNMCNTPKYAKLE	0.999267
9.89518	10.2558	10.1104	11.6479	12.1348	12.2525	KIF20A	sp|O95235|KI20A_HUMAN Kinesin-like protein KIF20A OS=Homo sapiens OX=9606 GN=KIF20A PE=1 SV=1	O95235	O95235_S532	S	532	KEHSLQVSPSLEKGA	1
9.38652	9.7376	9.53146	11.4159	11.8521	12.0885	KIF20A	sp|O95235|KI20A_HUMAN Kinesin-like protein KIF20A OS=Homo sapiens OX=9606 GN=KIF20A PE=1 SV=1	O95235	O95235_S528	S	528	HSFIKEHSLQVSPSL	0.933405
11.7487	11.7505	12.0807	15.3522	15.5889	15.5912	KIF4A	sp|O95239|KIF4A_HUMAN Chromosome-associated kinesin KIF4A OS=Homo sapiens OX=9606 GN=KIF4A PE=1 SV=3	O95239	O95239_T799	T	799	PPKLRRRTFSLTEVR	1
13.6321	13.75	13.6208	16.634	16.3942	16.8882	KIF4A	sp|O95239|KIF4A_HUMAN Chromosome-associated kinesin KIF4A OS=Homo sapiens OX=9606 GN=KIF4A PE=1 SV=3	O95239	O95239_S801	S	801	KLRRRTFSLTEVRGQ	1
12.2481	12.3972	12.3104	14.9322	14.5985	15.2006	KIF4A	sp|O95239|KIF4A_HUMAN Chromosome-associated kinesin KIF4A OS=Homo sapiens OX=9606 GN=KIF4A PE=1 SV=3	O95239	O95239_T803	T	803	RRRTFSLTEVRGQVS	0.878656
11.0065	11.1014	11.4211	12.37	12.3259	12.6417	KIF4A	sp|O95239|KIF4A_HUMAN Chromosome-associated kinesin KIF4A OS=Homo sapiens OX=9606 GN=KIF4A PE=1 SV=3	O95239	O95239_S1222	S	1222	ASNTSFFSGCSPIEE	0.979732
9.35396	9.87208	10.1565	11.6526	11.7727	11.8499	KIF4A	sp|O95239|KIF4A_HUMAN Chromosome-associated kinesin KIF4A OS=Homo sapiens OX=9606 GN=KIF4A PE=1 SV=3	O95239	O95239_S1216	S	1216	KKKRALASNTSFFSG	0.906796
10.8321	10.6939	11.2525	11.3059	11.5739	12.254	KIF4A	sp|O95239|KIF4A_HUMAN Chromosome-associated kinesin KIF4A OS=Homo sapiens OX=9606 GN=KIF4A PE=1 SV=3	O95239	O95239_Y1046	Y	1046	MDIEDLKYCSEHSVN	0.998754
11.2386	11.1091	11.7614	12.2563	12.1849	12.9025	KIF4A	sp|O95239|KIF4A_HUMAN Chromosome-associated kinesin KIF4A OS=Homo sapiens OX=9606 GN=KIF4A PE=1 SV=3	O95239	O95239_S1051	S	1051	LKYCSEHSVNEHEDG	1
11.0673	11.1179	11.7715	12.2528	12.1622	12.9184	KIF4A	sp|O95239|KIF4A_HUMAN Chromosome-associated kinesin KIF4A OS=Homo sapiens OX=9606 GN=KIF4A PE=1 SV=3	O95239	O95239_S1048	S	1048	IEDLKYCSEHSVNEH	1
8.40655	7.74919	7.43587	11.3172	10.9718	12.0107	KIF4A	sp|O95239|KIF4A_HUMAN Chromosome-associated kinesin KIF4A OS=Homo sapiens OX=9606 GN=KIF4A PE=1 SV=3	O95239	O95239_S1126	S	1126	NRQQGKDSLGTVERT	0.999997
6.53135	6.90378	3.90292	9.96899	9.2083	10.6846	KIF4A	sp|O95239|KIF4A_HUMAN Chromosome-associated kinesin KIF4A OS=Homo sapiens OX=9606 GN=KIF4A PE=1 SV=3	O95239	O95239_S1038	S	1038	KEKFLEQSMDIEDLK	1
8.72324	8.46661	8.18966	10.7648	10.4002	11.3646	GOSR1	sp|O95249|GOSR1_HUMAN Golgi SNAP receptor complex member 1 OS=Homo sapiens OX=9606 GN=GOSR1 PE=1 SV=1	O95249	O95249_S141	S	141	ERENLMGSVRKDIES	1
7.30364	6.58073	7.18475	15.1809	15.0014	15.4106	GOSR1	sp|O95249|GOSR1_HUMAN Golgi SNAP receptor complex member 1 OS=Homo sapiens OX=9606 GN=GOSR1 PE=1 SV=1	O95249	O95249_S52	S	52	GRRDRYSSDTTPLLN	0.996244
7.6645	6.9823	7.0144	8.8618	8.5127	8.78776	GOSR1	sp|O95249|GOSR1_HUMAN Golgi SNAP receptor complex member 1 OS=Homo sapiens OX=9606 GN=GOSR1 PE=1 SV=1	O95249	O95249_T160	T	160	SGVNNRRTELFLKEH	1
9.37397	9.7109	10.1167	11.1948	11.0843	11.6055	KAT7	sp|O95251|KAT7_HUMAN Histone acetyltransferase KAT7 OS=Homo sapiens OX=9606 GN=KAT7 PE=1 SV=1	O95251	O95251_S10	S	10	RRKRNAGSSSDGTED	0.946236
5.98629	7.46735	8.31781	13.3123	13.1034	13.5446	KAT7	sp|O95251|KAT7_HUMAN Histone acetyltransferase KAT7 OS=Homo sapiens OX=9606 GN=KAT7 PE=1 SV=1	O95251	O95251_S178	S	178	KRRRFHESYNFNMKC	0.995043
13.2387	13.4438	13.8077	15.7781	15.5294	15.9245	VAPB	sp|O95292|VAPB_HUMAN Vesicle-associated membrane protein-associated protein B/C OS=Homo sapiens OX=9606 GN=VAPB PE=1 SV=3	O95292	O95292_S156	S	156	ETPIVSKSLSSSLDD	1
12.162	12.2532	12.6443	14.0462	13.9298	14.3661	VAPB	sp|O95292|VAPB_HUMAN Vesicle-associated membrane protein-associated protein B/C OS=Homo sapiens OX=9606 GN=VAPB PE=1 SV=3	O95292	O95292_S158	S	158	PIVSKSLSSSLDDTE	1
11.4486	11.7472	11.8166	15.8983	15.3525	16.1353	VAPB	sp|O95292|VAPB_HUMAN Vesicle-associated membrane protein-associated protein B/C OS=Homo sapiens OX=9606 GN=VAPB PE=1 SV=3	O95292	O95292_T150	T	150	TTASKTETPIVSKSL	1
7.36028	7.11905	6.97323	13.0848	12.9466	13.2782	VAPB	sp|O95292|VAPB_HUMAN Vesicle-associated membrane protein-associated protein B/C OS=Homo sapiens OX=9606 GN=VAPB PE=1 SV=3	O95292	O95292_S142	S	142	VEINKIISTTASKTE	0.997581
6.54958	7.15984	6.55188	12.7473	11.7562	11.6773	VAPB	sp|O95292|VAPB_HUMAN Vesicle-associated membrane protein-associated protein B/C OS=Homo sapiens OX=9606 GN=VAPB PE=1 SV=3	O95292	O95292_T148	T	148	ISTTASKTETPIVSK	0.999593
7.7326	6.60918	8.38403	10.7853	10.2085	11.507	VAPB	sp|O95292|VAPB_HUMAN Vesicle-associated membrane protein-associated protein B/C OS=Homo sapiens OX=9606 GN=VAPB PE=1 SV=3	O95292	O95292_S154	S	154	KTETPIVSKSLSSSL	0.999235
14.3803	14.177	14.5989	17.9276	17.5875	17.9899	SNAPIN	sp|O95295|SNAPN_HUMAN SNARE-associated protein Snapin OS=Homo sapiens OX=9606 GN=SNAPIN PE=1 SV=1	O95295	O95295_T14	T	14	AAVSGAGTPVAGPTG	1
13.6063	13.6368	14.0995	17.3484	16.9768	17.4742	SNAPIN	sp|O95295|SNAPN_HUMAN SNARE-associated protein Snapin OS=Homo sapiens OX=9606 GN=SNAPIN PE=1 SV=1	O95295	O95295_S10	S	10	GAGSAAVSGAGTPVA	1
12.6946	11.7445	9.65623	15.372	15.101	15.3733	SNAPIN	sp|O95295|SNAPN_HUMAN SNARE-associated protein Snapin OS=Homo sapiens OX=9606 GN=SNAPIN PE=1 SV=1	O95295	O95295_S6	S	6	__MAGAGSAAVSGAG	0.999981
12.7811	12.1679	11.8735	15.3923	15.5284	15.0466	SNAPIN	sp|O95295|SNAPN_HUMAN SNARE-associated protein Snapin OS=Homo sapiens OX=9606 GN=SNAPIN PE=1 SV=1	O95295	O95295_S133	S	133	SGIYPPGSPGK____	1
14.085	13.5874	13.6377	14.8408	14.6595	15.0169	MPZL1	sp|O95297|MPZL1_HUMAN Myelin protein zero-like protein 1 OS=Homo sapiens OX=9606 GN=MPZL1 PE=1 SV=1	O95297	O95297_S208	S	208	TGCSTSESLSPVKQA	0.999576
14.4026	13.8467	13.8384	16.8083	16.6011	16.7045	MPZL1	sp|O95297|MPZL1_HUMAN Myelin protein zero-like protein 1 OS=Homo sapiens OX=9606 GN=MPZL1 PE=1 SV=1	O95297	O95297_S260	S	260	DKINKSESVVYADIR	1
14.0367	13.4722	13.4487	16.4453	16.245	16.3486	MPZL1	sp|O95297|MPZL1_HUMAN Myelin protein zero-like protein 1 OS=Homo sapiens OX=9606 GN=MPZL1 PE=1 SV=1	O95297	O95297_S258	S	258	HSDKINKSESVVYAD	0.954175
13.4845	13.2557	13.5247	16.4532	16.0491	16.5046	TACC2	sp|O95359|TACC2_HUMAN Transforming acidic coiled-coil-containing protein 2 OS=Homo sapiens OX=9606 GN=TACC2 PE=1 SV=3	O95359	O95359_S2512	S	2512	VNETKFSSPTEELDY	1
12.4129	12.7247	12.8986	13.8314	13.4299	14.0909	TACC2	sp|O95359|TACC2_HUMAN Transforming acidic coiled-coil-containing protein 2 OS=Homo sapiens OX=9606 GN=TACC2 PE=1 SV=3	O95359	O95359_T2387	T	2387	PFKTSSKTPSSPSKS	0.94218
11.602	11.8886	12.1328	13.0186	12.508	13.1453	TACC2	sp|O95359|TACC2_HUMAN Transforming acidic coiled-coil-containing protein 2 OS=Homo sapiens OX=9606 GN=TACC2 PE=1 SV=3	O95359	O95359_S2390	S	2390	TSSKTPSSPSKSPAS	0.889329
12.16	12.4904	12.6839	13.7398	13.3938	14.1631	TACC2	sp|O95359|TACC2_HUMAN Transforming acidic coiled-coil-containing protein 2 OS=Homo sapiens OX=9606 GN=TACC2 PE=1 SV=3	O95359	O95359_S2394	S	2394	TPSSPSKSPASFEIP	0.999899
11.2708	11.6052	11.7724	12.8388	12.4633	13.265	TACC2	sp|O95359|TACC2_HUMAN Transforming acidic coiled-coil-containing protein 2 OS=Homo sapiens OX=9606 GN=TACC2 PE=1 SV=3	O95359	O95359_S2392	S	2392	SKTPSSPSKSPASFE	0.933726
12.8259	12.9104	12.8231	13.391	13.1302	13.5255	TACC2	sp|O95359|TACC2_HUMAN Transforming acidic coiled-coil-containing protein 2 OS=Homo sapiens OX=9606 GN=TACC2 PE=1 SV=3	O95359	O95359_S2248	S	2248	EAGEVTPSDSGGQED	0.914365
12.8855	12.9898	12.8663	13.3565	13.1534	13.5327	TACC2	sp|O95359|TACC2_HUMAN Transforming acidic coiled-coil-containing protein 2 OS=Homo sapiens OX=9606 GN=TACC2 PE=1 SV=3	O95359	O95359_S2250	S	2250	GEVTPSDSGGQEDSP	0.982981
13.1428	13.392	13.3184	14.3605	14.5028	15.0858	TACC2	sp|O95359|TACC2_HUMAN Transforming acidic coiled-coil-containing protein 2 OS=Homo sapiens OX=9606 GN=TACC2 PE=1 SV=3	O95359	O95359_S2359	S	2359	STSKMQESPKLPQQS	1
9.92848	9.71079	10.3018	10.6921	11.2671	11.5899	TACC2	sp|O95359|TACC2_HUMAN Transforming acidic coiled-coil-containing protein 2 OS=Homo sapiens OX=9606 GN=TACC2 PE=1 SV=3	O95359	O95359_S2557	S	2557	MFDTSQESPVKSSPV	0.999995
8.90128	8.77648	9.98667	10.847	10.7784	12.0612	TACC2	sp|O95359|TACC2_HUMAN Transforming acidic coiled-coil-containing protein 2 OS=Homo sapiens OX=9606 GN=TACC2 PE=1 SV=3	O95359	O95359_S2072	S	2072	KVNTRRKSTDSVPIS	0.983297
8.90127	8.77648	9.9036	10.4489	10.5953	11.6619	TACC2	sp|O95359|TACC2_HUMAN Transforming acidic coiled-coil-containing protein 2 OS=Homo sapiens OX=9606 GN=TACC2 PE=1 SV=3	O95359	O95359_T2073	T	2073	VNTRRKSTDSVPISK	0.807333
8.66604	9.8651	9.03873	10.6758	11.1063	11.091	TACC2	sp|O95359|TACC2_HUMAN Transforming acidic coiled-coil-containing protein 2 OS=Homo sapiens OX=9606 GN=TACC2 PE=1 SV=3	O95359	O95359_T2424	T	2424	KPAKKKKTPLKTDTF	1
9.08361	8.43169	7.08431	12.0278	10.3278	10.6248	TACC2	sp|O95359|TACC2_HUMAN Transforming acidic coiled-coil-containing protein 2 OS=Homo sapiens OX=9606 GN=TACC2 PE=1 SV=3	O95359	O95359_T1960	T	1960	FETPESTTPVKAPPA	0.963424
8.36465	8.65519	5.1933	10.2854	10.8442	11.3842	TACC2	sp|O95359|TACC2_HUMAN Transforming acidic coiled-coil-containing protein 2 OS=Homo sapiens OX=9606 GN=TACC2 PE=1 SV=3	O95359	O95359_S2562	S	2562	QESPVKSSPVRMSES	0.957412
15.8326	15.8271	15.8165	17.9204	17.53	17.7647	TRIM16	sp|O95361|TRI16_HUMAN Tripartite motif-containing protein 16 OS=Homo sapiens OX=9606 GN=TRIM16 PE=1 SV=3	O95361	O95361_S24	S	24	AQPPAPLSPDSGSPS	1
11.5161	11.5705	11.4554	13.9527	13.6116	13.8701	TRIM16	sp|O95361|TRI16_HUMAN Tripartite motif-containing protein 16 OS=Homo sapiens OX=9606 GN=TRIM16 PE=1 SV=3	O95361	O95361_T16	T	16	PGPLPRATAQPPAPL	0.9527
6.01674	8.92972	7.71607	10.5983	10.4822	10.2763	ZBTB7A	sp|O95365|ZBT7A_HUMAN Zinc finger and BTB domain-containing protein 7A OS=Homo sapiens OX=9606 GN=ZBTB7A PE=1 SV=1	O95365	O95365_T405	T	405	PRHIRTHTGEKPYEC	0.983902
13.7494	7.26873	13.2478	14.8198	15.2939	15.9288	PGM3	sp|O95394|AGM1_HUMAN Phosphoacetylglucosamine mutase OS=Homo sapiens OX=9606 GN=PGM3 PE=1 SV=1	O95394	O95394_S64	S	64	IGVMVTASHNPEEDN	0.999328
13.5388	8.95397	13.0073	14.6934	15.0941	15.6843	PGM3	sp|O95394|AGM1_HUMAN Phosphoacetylglucosamine mutase OS=Homo sapiens OX=9606 GN=PGM3 PE=1 SV=1	O95394	O95394_T62	T	62	STIGVMVTASHNPEE	0.995261
12.8273	11.1612	12.9104	15.9	15.898	15.9786	SVIL	sp|O95425|SVIL_HUMAN Supervillin OS=Homo sapiens OX=9606 GN=SVIL PE=1 SV=2	O95425	O95425_T852	T	852	RMNARYQTQPVTLGE	1
10.0962	9.13132	10.2462	12.5767	12.5526	12.7991	SVIL	sp|O95425|SVIL_HUMAN Supervillin OS=Homo sapiens OX=9606 GN=SVIL PE=1 SV=2	O95425	O95425_S865	S	865	GEVEQVQSGKLIPFS	0.996654
10.4829	10.3385	10.4373	13.4693	13.2966	13.4843	SVIL	sp|O95425|SVIL_HUMAN Supervillin OS=Homo sapiens OX=9606 GN=SVIL PE=1 SV=2	O95425	O95425_S238	S	238	SFSGRDSSFTEVPRS	0.999658
13.3479	13.4415	13.6377	14.9541	14.7667	15.0195	SVIL	sp|O95425|SVIL_HUMAN Supervillin OS=Homo sapiens OX=9606 GN=SVIL PE=1 SV=2	O95425	O95425_S1120	S	1120	TGEGLLDSPSKTMSI	0.99994
12.3608	12.2702	12.7303	13.6926	13.4809	13.3945	SVIL	sp|O95425|SVIL_HUMAN Supervillin OS=Homo sapiens OX=9606 GN=SVIL PE=1 SV=2	O95425	O95425_S920	S	920	SSIENSDSPVRSILK	1
11.3781	10.4829	10.1844	12.1946	11.9051	12.1906	SVIL	sp|O95425|SVIL_HUMAN Supervillin OS=Homo sapiens OX=9606 GN=SVIL PE=1 SV=2	O95425	O95425_S913	S	913	ATDYKFSSSIENSDS	0.909606
11.3204	10.4829	10.1844	12.5399	12.1132	12.3576	SVIL	sp|O95425|SVIL_HUMAN Supervillin OS=Homo sapiens OX=9606 GN=SVIL PE=1 SV=2	O95425	O95425_S912	S	912	SATDYKFSSSIENSD	0.814679
11.3204	10.4829	10.1844	12.1946	11.9051	12.1732	SVIL	sp|O95425|SVIL_HUMAN Supervillin OS=Homo sapiens OX=9606 GN=SVIL PE=1 SV=2	O95425	O95425_S914	S	914	TDYKFSSSIENSDSP	0.993049
12.3802	12.5334	12.8538	13.4146	13.1277	13.4459	SVIL	sp|O95425|SVIL_HUMAN Supervillin OS=Homo sapiens OX=9606 GN=SVIL PE=1 SV=2	O95425	O95425_S549	S	549	KVRTRSLSDFTGPPQ	0.99689
10.518	10.9189	10.9791	12.8135	12.509	13.1486	SVIL	sp|O95425|SVIL_HUMAN Supervillin OS=Homo sapiens OX=9606 GN=SVIL PE=1 SV=2	O95425	O95425_T545	T	545	SKKRKVRTRSLSDFT	0.945367
10.5546	9.43326	11.2097	11.4615	12.1144	12.9944	SVIL	sp|O95425|SVIL_HUMAN Supervillin OS=Homo sapiens OX=9606 GN=SVIL PE=1 SV=2	O95425	O95425_S1322	S	1322	VDYNMPRSPVEMDED	1
9.78197	9.4756	9.88647	10.3419	10.0515	10.5375	SVIL	sp|O95425|SVIL_HUMAN Supervillin OS=Homo sapiens OX=9606 GN=SVIL PE=1 SV=2	O95425	O95425_S63	S	63	SNEEEETSDSSLEKQ	0.851696
9.72291	9.24611	9.6746	10.3031	10.0006	10.508	SVIL	sp|O95425|SVIL_HUMAN Supervillin OS=Homo sapiens OX=9606 GN=SVIL PE=1 SV=2	O95425	O95425_S65	S	65	EEEETSDSSLEKQTR	0.933382
11.6931	11.8572	11.6827	13.6719	13.367	14.0895	SVIL	sp|O95425|SVIL_HUMAN Supervillin OS=Homo sapiens OX=9606 GN=SVIL PE=1 SV=2	O95425	O95425_S1225	S	1225	MVKKGLASPTAITPV	0.998519
10.8692	11.3692	10.8817	12.983	12.7509	13.3434	SVIL	sp|O95425|SVIL_HUMAN Supervillin OS=Homo sapiens OX=9606 GN=SVIL PE=1 SV=2	O95425	O95425_T1230	T	1230	LASPTAITPVASPIC	0.981546
10.3531	10.1838	10.3266	12.0701	12.1703	11.9535	SVIL	sp|O95425|SVIL_HUMAN Supervillin OS=Homo sapiens OX=9606 GN=SVIL PE=1 SV=2	O95425	O95425_S673	S	673	KESDRCTSHSETPTV	0.953826
8.36631	7.13547	8.67525	13.778	14.2128	13.4091	SVIL	sp|O95425|SVIL_HUMAN Supervillin OS=Homo sapiens OX=9606 GN=SVIL PE=1 SV=2	O95425	O95425_S50	S	50	MRASDPASPHIGRSN	0.999991
9.46879	8.96878	6.66866	11.3322	11.795	11.4152	SVIL	sp|O95425|SVIL_HUMAN Supervillin OS=Homo sapiens OX=9606 GN=SVIL PE=1 SV=2	O95425	O95425_T657	T	657	KTSERFRTQPITSAE	0.997117
7.40222	5.50278	6.43286	9.41825	8.95432	9.39102	SVIL	sp|O95425|SVIL_HUMAN Supervillin OS=Homo sapiens OX=9606 GN=SVIL PE=1 SV=2	O95425	O95425_S1137	S	1137	RLALLKKSGEEDWRN	1
7.8056	6.76999	7.97815	12.4143	12.2332	12.4755	SVIL	sp|O95425|SVIL_HUMAN Supervillin OS=Homo sapiens OX=9606 GN=SVIL PE=1 SV=2	O95425	O95425_S1422	S	1422	KENFSNVSLRSVNLT	1
5.95922	5.30043	6.80885	9.82723	9.82288	10.2253	SVIL	sp|O95425|SVIL_HUMAN Supervillin OS=Homo sapiens OX=9606 GN=SVIL PE=1 SV=2	O95425	O95425_T1111	T	1111	FAAGEIKTPTGEGLL	0.999992
8.31389	6.36603	5.59852	9.65215	7.79611	9.91006	SVIL	sp|O95425|SVIL_HUMAN Supervillin OS=Homo sapiens OX=9606 GN=SVIL PE=1 SV=2	O95425	O95425_S100	S	100	MDTHSLESKAERIAR	0.92461
12.8738	12.8772	13.1601	17.6312	17.4857	17.988	PARN	sp|O95453|PARN_HUMAN Poly(A)-specific ribonuclease PARN OS=Homo sapiens OX=9606 GN=PARN PE=1 SV=1	O95453	O95453_S557	S	557	NHYYRNNSFTAPSTV	1
11.4145	11.6135	11.3347	11.9395	12.0456	12.6818	PSMG1	sp|O95456|PSMG1_HUMAN Proteasome assembly chaperone 1 OS=Homo sapiens OX=9606 GN=PSMG1 PE=1 SV=1	O95456	O95456_T18	T	18	KAPCRAGTEDEEEEE	1
9.00528	8.8922	8.54175	10.6196	10.8701	10.7045	SEC24A	sp|O95486|SC24A_HUMAN Protein transport protein Sec24A OS=Homo sapiens OX=9606 GN=SEC24A PE=1 SV=2	O95486	O95486_T225	T	225	PPPVRALTPLTSSYR	0.999973
6.18612	3.73646	7.76111	10.4388	9.81116	10.8036	SEC24B	sp|O95487|SC24B_HUMAN Protein transport protein Sec24B OS=Homo sapiens OX=9606 GN=SEC24B PE=1 SV=2	O95487	O95487_S2	S	2	______MSAPAGSSH	0.999997
8.41455	8.56347	8.74489	9.56656	9.41653	9.03475	POLR1A	sp|O95602|RPA1_HUMAN DNA-directed RNA polymerase I subunit RPA1 OS=Homo sapiens OX=9606 GN=POLR1A PE=1 SV=2	O95602	O95602_S1386	S	1386	NAGELGRSRGEQEGD	1
13.095	12.9993	13.23	15.5957	15.2755	15.6995	CPSF4	sp|O95639|CPSF4_HUMAN Cleavage and polyadenylation specificity factor subunit 4 OS=Homo sapiens OX=9606 GN=CPSF4 PE=1 SV=1	O95639	O95639_S200	S	200	NNPPLQRSSSLIQLT	0.838229
13.095	12.9993	13.2243	15.3602	15.0366	15.4939	CPSF4	sp|O95639|CPSF4_HUMAN Cleavage and polyadenylation specificity factor subunit 4 OS=Homo sapiens OX=9606 GN=CPSF4 PE=1 SV=1	O95639	O95639_S202	S	202	PPLQRSSSLIQLTSQ	0.997989
12.5046	12.4268	12.6898	14.7493	14.4254	14.9145	CPSF4	sp|O95639|CPSF4_HUMAN Cleavage and polyadenylation specificity factor subunit 4 OS=Homo sapiens OX=9606 GN=CPSF4 PE=1 SV=1	O95639	O95639_S208	S	208	SSLIQLTSQNSSPNQ	0.823016
12.8455	14.2007	14.6505	15.3283	15.1089	16.0133	ASMTL	sp|O95671|ASML_HUMAN Probable bifunctional dTTP/UTP pyrophosphatase/methyltransferase protein OS=Homo sapiens OX=9606 GN=ASMTL PE=1 SV=3	O95671	O95671_S228	S	228	RRSVKHDSIPAADTF	0.975387
12.6328	13.0382	13.4878	14.3119	14.2858	14.751	ASMTL	sp|O95671|ASML_HUMAN Probable bifunctional dTTP/UTP pyrophosphatase/methyltransferase protein OS=Homo sapiens OX=9606 GN=ASMTL PE=1 SV=3	O95671	O95671_T234	T	234	DSIPAADTFEDLSDV	0.79829
12.3455	12.7066	13.0347	13.8533	13.7305	14.4208	ASMTL	sp|O95671|ASML_HUMAN Probable bifunctional dTTP/UTP pyrophosphatase/methyltransferase protein OS=Homo sapiens OX=9606 GN=ASMTL PE=1 SV=3	O95671	O95671_S239	S	239	ADTFEDLSDVEGGGS	1
15.2694	15.1905	15.4612	15.9749	15.7929	16.4419	CEP43	sp|O95684|CEP43_HUMAN Centrosomal protein 43 OS=Homo sapiens OX=9606 GN=CEP43 PE=1 SV=1	O95684	O95684_S152	S	152	GEGALDLSDVHSPPK	0.969302
9.99641	9.68709	10.128	11.8783	11.6937	11.9057	CEP43	sp|O95684|CEP43_HUMAN Centrosomal protein 43 OS=Homo sapiens OX=9606 GN=CEP43 PE=1 SV=1	O95684	O95684_S205	S	205	EANQSDTSVSLSEPK	0.899291
9.93089	9.70388	9.85198	11.5855	11.4943	11.4883	CEP43	sp|O95684|CEP43_HUMAN Centrosomal protein 43 OS=Homo sapiens OX=9606 GN=CEP43 PE=1 SV=1	O95684	O95684_S207	S	207	NQSDTSVSLSEPKSK	0.987491
5.47107	5.96579	6.41603	9.52683	10.5454	11.607	CEP43	sp|O95684|CEP43_HUMAN Centrosomal protein 43 OS=Homo sapiens OX=9606 GN=CEP43 PE=1 SV=1	O95684	O95684_S254	S	254	EDDMEGDSFFDDPIP	1
8.2221	7.90909	5.48008	10.6575	10.3043	10.6988	CEP43	sp|O95684|CEP43_HUMAN Centrosomal protein 43 OS=Homo sapiens OX=9606 GN=CEP43 PE=1 SV=1	O95684	O95684_S228	S	228	SHETKIGSFLSNRTL	1
5.2478	7.64241	6.86228	13.7676	13.3969	14.0861	CEP43	sp|O95684|CEP43_HUMAN Centrosomal protein 43 OS=Homo sapiens OX=9606 GN=CEP43 PE=1 SV=1	O95684	O95684_S284	S	284	AGSLASLSDAPPLKS	0.938672
5.79528	8.01034	7.79225	14.7781	14.4808	14.5006	CEP43	sp|O95684|CEP43_HUMAN Centrosomal protein 43 OS=Homo sapiens OX=9606 GN=CEP43 PE=1 SV=1	O95684	O95684_S279	S	279	EPRKQAGSLASLSDA	0.994433
7.81875	7.03457	6.05006	13.6998	13.844	12.7554	CEP43	sp|O95684|CEP43_HUMAN Centrosomal protein 43 OS=Homo sapiens OX=9606 GN=CEP43 PE=1 SV=1	O95684	O95684_S282	S	282	KQAGSLASLSDAPPL	0.994433
6.5139	7.14161	7.16302	8.5449	8.43687	8.92472	CEP43	sp|O95684|CEP43_HUMAN Centrosomal protein 43 OS=Homo sapiens OX=9606 GN=CEP43 PE=1 SV=1	O95684	O95684_S295	S	295	PLKSGLSSLAGAPSL	0.872043
7.09656	6.8759	6.28348	13.1932	12.9948	13.1405	SNAP29	sp|O95721|SNP29_HUMAN Synaptosomal-associated protein 29 OS=Homo sapiens OX=9606 GN=SNAP29 PE=1 SV=1	O95721	O95721_S204	S	204	AYHQKIDSNLDELSM	1
11.8693	11.8665	12.626	13.3808	13.7144	14.4009	OXSR1	sp|O95747|OXSR1_HUMAN Serine/threonine-protein kinase OSR1 OS=Homo sapiens OX=9606 GN=OXSR1 PE=1 SV=1	O95747	O95747_S339	S	339	EDGGWEWSDDEFDEE	1
11.695	11.7422	12.5525	13.2983	13.5126	14.1118	OXSR1	sp|O95747|OXSR1_HUMAN Serine/threonine-protein kinase OSR1 OS=Homo sapiens OX=9606 GN=OXSR1 PE=1 SV=1	O95747	O95747_S347	S	347	DDEFDEESEEGKAAI	0.946725
6.07157	6.8164	6.69741	14.3178	13.9569	14.2662	OXSR1	sp|O95747|OXSR1_HUMAN Serine/threonine-protein kinase OSR1 OS=Homo sapiens OX=9606 GN=OXSR1 PE=1 SV=1	O95747	O95747_T310	T	310	KTLQRAPTISERAKK	1
13.1452	12.8923	13.5309	15.953	15.0622	15.0541	WIZ	sp|O95785|WIZ_HUMAN Protein Wiz OS=Homo sapiens OX=9606 GN=WIZ PE=1 SV=2	O95785	O95785_T1153	T	1153	SPLGHSPTASPPPTA	0.995706
14.0995	14.002	14.6567	16.7656	16.3268	16.4212	WIZ	sp|O95785|WIZ_HUMAN Protein Wiz OS=Homo sapiens OX=9606 GN=WIZ PE=1 SV=2	O95785	O95785_S1151	S	1151	PGSPLGHSPTASPPP	0.999997
13.3673	13.2569	14.0973	15.8985	15.8261	16.121	WIZ	sp|O95785|WIZ_HUMAN Protein Wiz OS=Homo sapiens OX=9606 GN=WIZ PE=1 SV=2	O95785	O95785_S1146	S	1146	KLPPPPGSPLGHSPT	1
10.612	10.4272	11.5636	13.5368	14.4433	15.2768	WIZ	sp|O95785|WIZ_HUMAN Protein Wiz OS=Homo sapiens OX=9606 GN=WIZ PE=1 SV=2	O95785	O95785_S1155	S	1155	LGHSPTASPPPTARK	0.775893
12.0553	12.4923	12.5625	13.7353	13.6587	14.1182	WIZ	sp|O95785|WIZ_HUMAN Protein Wiz OS=Homo sapiens OX=9606 GN=WIZ PE=1 SV=2	O95785	O95785_S1006	S	1006	PKNPEDKSPQLSLSP	0.998527
12.377	13.0234	13.0693	13.5234	13.2972	13.7182	WIZ	sp|O95785|WIZ_HUMAN Protein Wiz OS=Homo sapiens OX=9606 GN=WIZ PE=1 SV=2	O95785	O95785_S1010	S	1010	EDKSPQLSLSPRPAS	1
11.1193	12.2982	12.7015	15.5294	15.0215	15.1856	WIZ	sp|O95785|WIZ_HUMAN Protein Wiz OS=Homo sapiens OX=9606 GN=WIZ PE=1 SV=2	O95785	O95785_S1134	S	1134	SPSDLHISPLAKKLP	1
11.4234	12.4369	12.8918	15.9576	15.4819	15.625	WIZ	sp|O95785|WIZ_HUMAN Protein Wiz OS=Homo sapiens OX=9606 GN=WIZ PE=1 SV=2	O95785	O95785_S1127	S	1127	GSSLEARSPSDLHIS	0.99999
8.71487	8.88198	9.0401	13.0716	13.183	13.762	WIZ	sp|O95785|WIZ_HUMAN Protein Wiz OS=Homo sapiens OX=9606 GN=WIZ PE=1 SV=2	O95785	O95785_S1129	S	1129	SLEARSPSDLHISPL	0.957691
7.98463	8.71286	8.0472	12.6466	12.1229	12.5027	WIZ	sp|O95785|WIZ_HUMAN Protein Wiz OS=Homo sapiens OX=9606 GN=WIZ PE=1 SV=2	O95785	O95785_S983	S	983	GLGHPPSSPLLKKTP	0.983154
8.45572	5.4442	6.89115	12.6466	12.1229	12.5027	WIZ	sp|O95785|WIZ_HUMAN Protein Wiz OS=Homo sapiens OX=9606 GN=WIZ PE=1 SV=2	O95785	O95785_S982	S	982	KGLGHPPSSPLLKKT	0.932607
7.31558	6.79034	6.94216	10.5483	10.3306	10.9833	WIZ	sp|O95785|WIZ_HUMAN Protein Wiz OS=Homo sapiens OX=9606 GN=WIZ PE=1 SV=2	O95785	O95785_T1213	T	1213	GAPREDMTPLNLSSR	0.995801
7.2718	6.21091	9.50283	10.1166	10.028	10.7609	WIZ	sp|O95785|WIZ_HUMAN Protein Wiz OS=Homo sapiens OX=9606 GN=WIZ PE=1 SV=2	O95785	O95785_S1218	S	1218	DMTPLNLSSRAEPVR	0.896744
5.80991	4.56006	6.24721	8.85241	8.91501	9.80019	WIZ	sp|O95785|WIZ_HUMAN Protein Wiz OS=Homo sapiens OX=9606 GN=WIZ PE=1 SV=2	O95785	O95785_S1219	S	1219	MTPLNLSSRAEPVRD	0.86375
14.5294	14.4214	14.6795	15.4004	14.9788	15.478	STAU1	sp|O95793|STAU1_HUMAN Double-stranded RNA-binding protein Staufen homolog 1 OS=Homo sapiens OX=9606 GN=STAU1 PE=1 SV=2	O95793	O95793_S390	S	390	VTFFEPGSGDENGTS	1
6.30337	8.67181	8.05585	11.1818	8.84896	9.42987	STAU1	sp|O95793|STAU1_HUMAN Double-stranded RNA-binding protein Staufen homolog 1 OS=Homo sapiens OX=9606 GN=STAU1 PE=1 SV=2	O95793	O95793_Y281	Y	281	KPQTSPEYGQGINPI	1
11.9551	11.9498	13.1551	13.9492	13.6861	14.1504	CAVIN2	sp|O95810|CAVN2_HUMAN Caveolae-associated protein 2 OS=Homo sapiens OX=9606 GN=CAVIN2 PE=1 SV=3	O95810	O95810_S284	S	284	SNHQKISSGKSSPFK	1
5.25058	7.67386	6.2217	8.65715	8.14877	8.09855	CAVIN2	sp|O95810|CAVN2_HUMAN Caveolae-associated protein 2 OS=Homo sapiens OX=9606 GN=CAVIN2 PE=1 SV=3	O95810	O95810_S398	S	398	QKVRYEGSYALTSEE	0.99986
5.99775	5.33554	5.64679	8.39225	9.13684	8.13221	BAG2	sp|O95816|BAG2_HUMAN BAG family molecular chaperone regulator 2 OS=Homo sapiens OX=9606 GN=BAG2 PE=1 SV=1	O95816	O95816_T201	T	201	SKGAGSKTLQQNAES	0.997046
19.0122	19.0256	19.1799	20.0071	19.6035	20.2844	BAG3	sp|O95817|BAG3_HUMAN BAG family molecular chaperone regulator 3 OS=Homo sapiens OX=9606 GN=BAG3 PE=1 SV=3	O95817	O95817_S386	S	386	GPSAVPSSPKSVATE	0.9989
18.9451	19.0446	19.0703	20.7762	20.3792	21.0014	BAG3	sp|O95817|BAG3_HUMAN BAG family molecular chaperone regulator 3 OS=Homo sapiens OX=9606 GN=BAG3 PE=1 SV=3	O95817	O95817_S377	S	377	PVPCPPPSPGPSAVP	1
18.7805	18.785	18.9573	19.7292	19.2913	20.0162	BAG3	sp|O95817|BAG3_HUMAN BAG family molecular chaperone regulator 3 OS=Homo sapiens OX=9606 GN=BAG3 PE=1 SV=3	O95817	O95817_S381	S	381	PPPSPGPSAVPSSPK	0.999939
18.5931	18.503	18.6827	19.6191	19.1998	19.911	BAG3	sp|O95817|BAG3_HUMAN BAG family molecular chaperone regulator 3 OS=Homo sapiens OX=9606 GN=BAG3 PE=1 SV=3	O95817	O95817_S385	S	385	PGPSAVPSSPKSVAT	0.997237
16.7467	16.8192	17.0183	19.0632	18.8113	19.264	BAG3	sp|O95817|BAG3_HUMAN BAG family molecular chaperone regulator 3 OS=Homo sapiens OX=9606 GN=BAG3 PE=1 SV=3	O95817	O95817_S289	S	289	RSSTPLHSPSPIRVH	1
17.26	17.2512	17.4168	19.6514	19.4025	19.8244	BAG3	sp|O95817|BAG3_HUMAN BAG family molecular chaperone regulator 3 OS=Homo sapiens OX=9606 GN=BAG3 PE=1 SV=3	O95817	O95817_T285	T	285	GSPARSSTPLHSPSP	1
16.2052	16.3563	16.4596	18.5084	18.2472	18.7108	BAG3	sp|O95817|BAG3_HUMAN BAG family molecular chaperone regulator 3 OS=Homo sapiens OX=9606 GN=BAG3 PE=1 SV=3	O95817	O95817_S291	S	291	STPLHSPSPIRVHTV	1
12.9258	13.1529	13.0648	16.5297	16.2643	16.8066	BAG3	sp|O95817|BAG3_HUMAN BAG family molecular chaperone regulator 3 OS=Homo sapiens OX=9606 GN=BAG3 PE=1 SV=3	O95817	O95817_S194	S	194	SLPSSGRSSLGSHQL	0.765204
12.5909	12.7436	12.6669	16.4124	16.1556	16.667	BAG3	sp|O95817|BAG3_HUMAN BAG family molecular chaperone regulator 3 OS=Homo sapiens OX=9606 GN=BAG3 PE=1 SV=3	O95817	O95817_S195	S	195	LPSSGRSSLGSHQLP	0.994071
12.35	12.9175	12.8357	15.6935	15.5419	15.9754	BAG3	sp|O95817|BAG3_HUMAN BAG family molecular chaperone regulator 3 OS=Homo sapiens OX=9606 GN=BAG3 PE=1 SV=3	O95817	O95817_S198	S	198	SGRSSLGSHQLPRGY	0.999994
4.75516	7.07985	8.31402	10.7914	11.3438	12.4844	BAG3	sp|O95817|BAG3_HUMAN BAG family molecular chaperone regulator 3 OS=Homo sapiens OX=9606 GN=BAG3 PE=1 SV=3	O95817	O95817_S7	S	7	_MSAATHSPMMQVAS	0.999982
9.54198	8.97255	9.33122	12.0588	12.2708	12.4809	MBD3	sp|O95983|MBD3_HUMAN Methyl-CpG-binding domain protein 3 OS=Homo sapiens OX=9606 GN=MBD3 PE=1 SV=1	O95983	O95983_S56	S	56	LARYLGGSMDLSTFD	1
7.80809	9.52437	7.07563	14.4104	13.9889	14.8372	MBD3	sp|O95983|MBD3_HUMAN Methyl-CpG-binding domain protein 3 OS=Homo sapiens OX=9606 GN=MBD3 PE=1 SV=1	O95983	O95983_S85	S	85	RQRVRYDSSNQVKGK	1
7.91891	9.31286	6.90673	9.19486	10.524	9.42296	PTTG1;PTTG2	sp|O95997|PTTG1_HUMAN Securin OS=Homo sapiens OX=9606 GN=PTTG1 PE=1 SV=1;sp|Q9NZH5|PTTG2_HUMAN Securin-2 OS=Homo sapiens OX=9606 GN=PTTG2 PE=1 SV=2	O95997	O95997_S165	S	165	LFQLGPPSPVKMPSP	1
7.57478	9.31286	7.10809	9.19486	10.524	9.42296	PTTG1;PTTG2	sp|O95997|PTTG1_HUMAN Securin OS=Homo sapiens OX=9606 GN=PTTG1 PE=1 SV=1;sp|Q9NZH5|PTTG2_HUMAN Securin-2 OS=Homo sapiens OX=9606 GN=PTTG2 PE=1 SV=2	Q9NZH5	Q9NZH5_S165	S	165	LFQLGPPSPVKMPSP	1
17.8339	17.4166	17.5612	18.7766	18.6098	19.0937	PAK4	sp|O96013|PAK4_HUMAN Serine/threonine-protein kinase PAK 4 OS=Homo sapiens OX=9606 GN=PAK4 PE=1 SV=1	O96013	O96013_S104	S	104	SNSLRRDSPPPPARA	1
13.9454	13.7156	13.7577	17.0442	16.8055	17.3232	PAK4	sp|O96013|PAK4_HUMAN Serine/threonine-protein kinase PAK 4 OS=Homo sapiens OX=9606 GN=PAK4 PE=1 SV=1	O96013	O96013_S97	S	97	ENMSVTRSNSLRRDS	0.925642
13.8674	13.8617	13.7422	17.1132	16.9249	17.4078	PAK4	sp|O96013|PAK4_HUMAN Serine/threonine-protein kinase PAK 4 OS=Homo sapiens OX=9606 GN=PAK4 PE=1 SV=1	O96013	O96013_S99	S	99	MSVTRSNSLRRDSPP	0.999951
14.0001	14.3512	13.8771	15.3081	15.7691	16.695	PAK4	sp|O96013|PAK4_HUMAN Serine/threonine-protein kinase PAK 4 OS=Homo sapiens OX=9606 GN=PAK4 PE=1 SV=1	O96013	O96013_S181	S	181	SRDKRPLSGPDVGTP	1
13.8777	14.2523	13.7231	15.2262	15.7182	16.6574	PAK4	sp|O96013|PAK4_HUMAN Serine/threonine-protein kinase PAK 4 OS=Homo sapiens OX=9606 GN=PAK4 PE=1 SV=1	O96013	O96013_T187	T	187	LSGPDVGTPQPAGLA	1
10.77	10.5581	9.9385	13.6205	13.0287	13.6475	PAK4	sp|O96013|PAK4_HUMAN Serine/threonine-protein kinase PAK 4 OS=Homo sapiens OX=9606 GN=PAK4 PE=1 SV=1	O96013	O96013_S167	S	167	PKSSREGSGGPQESS	1
8.35803	7.54412	8.35915	10.5121	10.2483	10.4631	PAK4	sp|O96013|PAK4_HUMAN Serine/threonine-protein kinase PAK 4 OS=Homo sapiens OX=9606 GN=PAK4 PE=1 SV=1	O96013	O96013_S148	S	148	HSEAGGGSGDRRRAG	0.999985
6.17902	7.77937	7.3094	9.32776	9.11845	9.38934	PAK4	sp|O96013|PAK4_HUMAN Serine/threonine-protein kinase PAK 4 OS=Homo sapiens OX=9606 GN=PAK4 PE=1 SV=1	O96013	O96013_S142	S	142	RGRFAGHSEAGGGSG	1
6.96503	5.18911	7.01676	12.6154	11.7688	12.5602	PAK4	sp|O96013|PAK4_HUMAN Serine/threonine-protein kinase PAK 4 OS=Homo sapiens OX=9606 GN=PAK4 PE=1 SV=1	O96013	O96013_S267	S	267	GVLGPHASEPQLAPP	0.971627
9.99148	6.50499	9.6187	11.4287	11.2583	11.657	NSD2	sp|O96028|NSD2_HUMAN Histone-lysine N-methyltransferase NSD2 OS=Homo sapiens OX=9606 GN=NSD2 PE=1 SV=1	O96028	O96028_S369	S	369	EAGIAAESLGEMAES	0.999205
7.99742	5.94406	7.57542	10.1171	10.7999	10.7374	NSD2	sp|O96028|NSD2_HUMAN Histone-lysine N-methyltransferase NSD2 OS=Homo sapiens OX=9606 GN=NSD2 PE=1 SV=1	O96028	O96028_S172	S	172	ARRNRKRSIKYDSLL	0.999997
3.07542	6.75777	6.37549	9.14122	9.96722	9.75773	NSD2	sp|O96028|NSD2_HUMAN Histone-lysine N-methyltransferase NSD2 OS=Homo sapiens OX=9606 GN=NSD2 PE=1 SV=1	O96028	O96028_Y175	Y	175	NRKRSIKYDSLLEQG	0.99999
7.25345	5.97251	8.20269	13.9154	13.7992	14.2741	NSD2	sp|O96028|NSD2_HUMAN Histone-lysine N-methyltransferase NSD2 OS=Homo sapiens OX=9606 GN=NSD2 PE=1 SV=1	O96028	O96028_S407	S	407	RRRAKLCSSAETLES	0.999924
6.8908	6.16706	7.96474	12.8059	13.0216	13.5678	NSD2	sp|O96028|NSD2_HUMAN Histone-lysine N-methyltransferase NSD2 OS=Homo sapiens OX=9606 GN=NSD2 PE=1 SV=1	O96028	O96028_S604	S	604	LKKRNRASTAASSAL	0.999942
6.33789	6.59514	7.71737	12.7538	12.8262	13.4269	NSD2	sp|O96028|NSD2_HUMAN Histone-lysine N-methyltransferase NSD2 OS=Homo sapiens OX=9606 GN=NSD2 PE=1 SV=1	O96028	O96028_T605	T	605	KKRNRASTAASSALG	0.847756
6.5644	5.92909	7.78868	12.6564	12.4091	12.6553	NSD2	sp|O96028|NSD2_HUMAN Histone-lysine N-methyltransferase NSD2 OS=Homo sapiens OX=9606 GN=NSD2 PE=1 SV=1	O96028	O96028_T422	T	422	HPDIGKSTPQKTAEA	0.999972
10.1708	9.99078	10.1421	10.4211	10.3864	10.8398	LDHA	sp|P00338|LDHA_HUMAN L-lactate dehydrogenase A chain OS=Homo sapiens OX=9606 GN=LDHA PE=1 SV=2	P00338	P00338_Y239	Y	239	KQVVESAYEVIKLKG	0.999962
15.2836	15.0658	15.1763	17.7112	17.4871	17.7546	ALDH1A1	sp|P00352|AL1A1_HUMAN Aldehyde dehydrogenase 1A1 OS=Homo sapiens OX=9606 GN=ALDH1A1 PE=1 SV=2	P00352	P00352_S3	S	3	_____MSSSGTPDLP	0.990679
15.3309	15.1309	15.2083	17.7278	17.5326	17.7942	ALDH1A1	sp|P00352|AL1A1_HUMAN Aldehyde dehydrogenase 1A1 OS=Homo sapiens OX=9606 GN=ALDH1A1 PE=1 SV=2	P00352	P00352_S4	S	4	____MSSSGTPDLPV	0.938729
14.502	14.3743	14.2242	16.9001	16.5981	16.9701	ALDH1A1	sp|P00352|AL1A1_HUMAN Aldehyde dehydrogenase 1A1 OS=Homo sapiens OX=9606 GN=ALDH1A1 PE=1 SV=2	P00352	P00352_T6	T	6	__MSSSGTPDLPVLL	1
11.9547	12.0701	12.2652	14.9147	15.1185	15.3232	EGFR	sp|P00533|EGFR_HUMAN Epidermal growth factor receptor OS=Homo sapiens OX=9606 GN=EGFR PE=1 SV=2	P00533	P00533_S1081	S	1081	TGALTEDSIDDTFLP	0.827341
11.955	12.0593	12.2609	14.8543	15.0649	15.2736	EGFR	sp|P00533|EGFR_HUMAN Epidermal growth factor receptor OS=Homo sapiens OX=9606 GN=EGFR PE=1 SV=2	P00533	P00533_T1085	T	1085	TEDSIDDTFLPVPEY	0.980762
11.8952	12.0437	12.2299	14.8573	15.0649	15.2734	EGFR	sp|P00533|EGFR_HUMAN Epidermal growth factor receptor OS=Homo sapiens OX=9606 GN=EGFR PE=1 SV=2	P00533	P00533_S1071	S	1071	SFLQRYSSDPTGALT	0.997831
14.6406	14.6018	14.5754	15.7074	15.9482	16.8158	EGFR	sp|P00533|EGFR_HUMAN Epidermal growth factor receptor OS=Homo sapiens OX=9606 GN=EGFR PE=1 SV=2	P00533	P00533_S1166	S	1166	QKGSHQISLDNPDYQ	1
12.082	13.0357	11.8723	13.0794	14.396	14.6146	EGFR	sp|P00533|EGFR_HUMAN Epidermal growth factor receptor OS=Homo sapiens OX=9606 GN=EGFR PE=1 SV=2	P00533	P00533_T693	T	693	RELVEPLTPSGEAPN	1
10.9043	11.5275	12.0243	14.5895	14.6371	15.1528	EGFR	sp|P00533|EGFR_HUMAN Epidermal growth factor receptor OS=Homo sapiens OX=9606 GN=EGFR PE=1 SV=2	P00533	P00533_S1064	S	1064	SCPIKEDSFLQRYSS	1
7.57525	10.3331	10.4069	11.5421	11.4644	11.7541	EGFR	sp|P00533|EGFR_HUMAN Epidermal growth factor receptor OS=Homo sapiens OX=9606 GN=EGFR PE=1 SV=2	P00533	P00533_S1057	S	1057	IDRNGLQSCPIKEDS	1
10.5388	10.3579	11.9282	15.9008	15.8757	16.349	EGFR	sp|P00533|EGFR_HUMAN Epidermal growth factor receptor OS=Homo sapiens OX=9606 GN=EGFR PE=1 SV=2	P00533	P00533_T993	T	993	RMHLPSPTDSNFYRA	0.999999
11.5375	11.2261	12.9538	16.7719	16.755	17.3006	EGFR	sp|P00533|EGFR_HUMAN Epidermal growth factor receptor OS=Homo sapiens OX=9606 GN=EGFR PE=1 SV=2	P00533	P00533_S991	S	991	DERMHLPSPTDSNFY	1
10.5361	10.0811	11.979	15.6457	15.6847	16.277	EGFR	sp|P00533|EGFR_HUMAN Epidermal growth factor receptor OS=Homo sapiens OX=9606 GN=EGFR PE=1 SV=2	P00533	P00533_S995	S	995	HLPSPTDSNFYRALM	0.999999
8.43932	5.19299	7.76502	11.4246	11.784	12.1891	EGFR	sp|P00533|EGFR_HUMAN Epidermal growth factor receptor OS=Homo sapiens OX=9606 GN=EGFR PE=1 SV=2	P00533	P00533_S1190	S	1190	PNGIFKGSTAENAEY	0.999741
20.6749	20.5188	20.3465	21.7138	21.2393	21.7317	LMNA	sp|P02545|LMNA_HUMAN Prelamin-A/C OS=Homo sapiens OX=9606 GN=LMNA PE=1 SV=1	P02545	P02545_S404	S	404	RSRGRASSHSSQTQG	1
19.6321	19.2541	18.9962	20.8836	20.6189	20.7985	LMNA	sp|P02545|LMNA_HUMAN Prelamin-A/C OS=Homo sapiens OX=9606 GN=LMNA PE=1 SV=1	P02545	P02545_S403	S	403	QRSRGRASSHSSQTQ	1
19.3626	19.2657	19.2811	20.5546	20.1918	20.5623	LMNA	sp|P02545|LMNA_HUMAN Prelamin-A/C OS=Homo sapiens OX=9606 GN=LMNA PE=1 SV=1	P02545	P02545_S406	S	406	RGRASSHSSQTQGGG	0.999984
19.593	19.538	19.596	20.6817	20.5045	20.8249	LMNA	sp|P02545|LMNA_HUMAN Prelamin-A/C OS=Homo sapiens OX=9606 GN=LMNA PE=1 SV=1	P02545	P02545_S407	S	407	GRASSHSSQTQGGGS	1
18.4806	18.0537	17.678	18.9227	18.5828	18.9838	LMNA	sp|P02545|LMNA_HUMAN Prelamin-A/C OS=Homo sapiens OX=9606 GN=LMNA PE=1 SV=1	P02545	P02545_T409	T	409	ASSHSSQTQGGGSVT	0.999735
19.9464	20.0861	20.2487	20.6652	20.4491	20.794	LMNA	sp|P02545|LMNA_HUMAN Prelamin-A/C OS=Homo sapiens OX=9606 GN=LMNA PE=1 SV=1	P02545	P02545_S22	S	22	QASSTPLSPTRITRL	1
15.7301	15.9378	16.1778	19.9692	19.9452	20.3005	LMNA	sp|P02545|LMNA_HUMAN Prelamin-A/C OS=Homo sapiens OX=9606 GN=LMNA PE=1 SV=1	P02545	P02545_S12	S	12	SQRRATRSGAQASST	1
16.3906	16.4484	16.6382	18.6963	18.3294	18.7555	LMNA	sp|P02545|LMNA_HUMAN Prelamin-A/C OS=Homo sapiens OX=9606 GN=LMNA PE=1 SV=1	P02545	P02545_T19	T	19	SGAQASSTPLSPTRI	1
13.8763	14.0584	14.3509	17.7244	17.6954	16.6458	LMNA	sp|P02545|LMNA_HUMAN Prelamin-A/C OS=Homo sapiens OX=9606 GN=LMNA PE=1 SV=1	P02545	P02545_S18	S	18	RSGAQASSTPLSPTR	0.847776
16.0206	15.9853	16.4773	17.8454	17.6175	18.0375	LMNA	sp|P02545|LMNA_HUMAN Prelamin-A/C OS=Homo sapiens OX=9606 GN=LMNA PE=1 SV=1	P02545	P02545_T3	T	3	_____METPSQRRAT	1
9.37805	9.55412	6.93856	11.4545	11.7855	12.0445	LMNA	sp|P02545|LMNA_HUMAN Prelamin-A/C OS=Homo sapiens OX=9606 GN=LMNA PE=1 SV=1	P02545	P02545_S5	S	5	___METPSQRRATRS	0.972866
10.574	10.1836	10.4224	11.2851	11.637	12.3185	LMNA	sp|P02545|LMNA_HUMAN Prelamin-A/C OS=Homo sapiens OX=9606 GN=LMNA PE=1 SV=1	P02545	P02545_T623	T	623	SASSVTVTRSYRSVG	0.750479
11.9391	9.93044	13.9257	17.5274	16.3594	17.4904	LMNA	sp|P02545|LMNA_HUMAN Prelamin-A/C OS=Homo sapiens OX=9606 GN=LMNA PE=1 SV=1	P02545	P02545_S423	S	423	TKKRKLESTESRSSF	1
5.95243	6.17718	7.93267	12.7309	9.75047	9.60231	LMNA	sp|P02545|LMNA_HUMAN Prelamin-A/C OS=Homo sapiens OX=9606 GN=LMNA PE=1 SV=1	P02545	P02545_S94	S	94	DARKTLDSVAKERAR	0.999971
15.1483	15.4041	15.7715	19.5458	19.3134	19.6144	LMNA	sp|P02545|LMNA_HUMAN Prelamin-A/C OS=Homo sapiens OX=9606 GN=LMNA PE=1 SV=1	P02545	P02545_S628	S	628	TVTRSYRSVGGSGGG	1
14.9939	15.2094	15.5878	19.2784	18.9994	19.3412	LMNA	sp|P02545|LMNA_HUMAN Prelamin-A/C OS=Homo sapiens OX=9606 GN=LMNA PE=1 SV=1	P02545	P02545_S632	S	632	SYRSVGGSGGGSFGD	0.999958
12.9156	12.9661	13.4489	15.7072	15.4213	15.7245	LMNA	sp|P02545|LMNA_HUMAN Prelamin-A/C OS=Homo sapiens OX=9606 GN=LMNA PE=1 SV=1	P02545	P02545_S636	S	636	VGGSGGGSFGDNLVT	1
6.72165	2.78723	7.63278	10.4767	11.4796	8.8868	LMNA	sp|P02545|LMNA_HUMAN Prelamin-A/C OS=Homo sapiens OX=9606 GN=LMNA PE=1 SV=1	P02545	P02545_S652	S	652	SYLLGNSSPRTQSPQ	0.75269
3.41594	8.31898	6.56997	10.4767	11.4813	8.87666	LMNA	sp|P02545|LMNA_HUMAN Prelamin-A/C OS=Homo sapiens OX=9606 GN=LMNA PE=1 SV=1	P02545	P02545_S651	S	651	RSYLLGNSSPRTQSP	0.996924
9.69266	10.3642	10.4807	17.1173	17.0439	17.3575	LMNA	sp|P02545|LMNA_HUMAN Prelamin-A/C OS=Homo sapiens OX=9606 GN=LMNA PE=1 SV=1	P02545	P02545_T10	T	10	TPSQRRATRSGAQAS	1
4.31267	9.38916	8.13137	11.1028	11.8593	11.1312	LMNA	sp|P02545|LMNA_HUMAN Prelamin-A/C OS=Homo sapiens OX=9606 GN=LMNA PE=1 SV=1	P02545	P02545_S583	S	583	PAEYNLRSRTVLCGT	0.908881
6.93022	7.03024	7.76652	10.7667	11.6065	10.6798	LMNA	sp|P02545|LMNA_HUMAN Prelamin-A/C OS=Homo sapiens OX=9606 GN=LMNA PE=1 SV=1	P02545	P02545_T585	T	585	EYNLRSRTVLCGTCG	0.956394
6.21021	7.31802	8.47726	12.9404	13.016	13.0259	LMNA	sp|P02545|LMNA_HUMAN Prelamin-A/C OS=Homo sapiens OX=9606 GN=LMNA PE=1 SV=1	P02545	P02545_S398	S	398	PSPTSQRSRGRASSH	0.999999
7.46435	5.37781	8.64395	15.3338	15.4713	15.6105	LMNA	sp|P02545|LMNA_HUMAN Prelamin-A/C OS=Homo sapiens OX=9606 GN=LMNA PE=1 SV=1	P02545	P02545_S426	S	426	RKLESTESRSSFSQH	1
7.3944	8.04293	8.52929	11.8541	11.6599	12.2522	TFRC	sp|P02786|TFR1_HUMAN Transferrin receptor protein 1 OS=Homo sapiens OX=9606 GN=TFRC PE=1 SV=2	P02786	P02786_S34	S	34	RQVDGDNSHVEMKLA	1
7.73531	6.89002	8.50093	10.6363	10.974	10.7432	TFRC	sp|P02786|TFR1_HUMAN Transferrin receptor protein 1 OS=Homo sapiens OX=9606 GN=TFRC PE=1 SV=2	P02786	P02786_S19	S	19	LFGGEPLSYTRFSLA	0.973186
7.0012	6.33096	7.12064	10.5959	10.8868	10.6879	TFRC	sp|P02786|TFR1_HUMAN Transferrin receptor protein 1 OS=Homo sapiens OX=9606 GN=TFRC PE=1 SV=2	P02786	P02786_Y20	Y	20	FGGEPLSYTRFSLAR	0.884233
10.4344	10.3513	10.2065	12.4848	12.4078	12.9529	ALDOA	sp|P04075|ALDOA_HUMAN Fructose-bisphosphate aldolase A OS=Homo sapiens OX=9606 GN=ALDOA PE=1 SV=2	P04075	P04075_S46	S	46	SIAKRLQSIGTENTE	1
10.998	10.444	10.7423	12.0395	12.0243	12.2376	ALDOA	sp|P04075|ALDOA_HUMAN Fructose-bisphosphate aldolase A OS=Homo sapiens OX=9606 GN=ALDOA PE=1 SV=2	P04075	P04075_S39	S	39	AADESTGSIAKRLQS	1
11.0767	10.5452	10.8321	12.1571	12.0797	12.3089	ALDOA	sp|P04075|ALDOA_HUMAN Fructose-bisphosphate aldolase A OS=Homo sapiens OX=9606 GN=ALDOA PE=1 SV=2	P04075	P04075_T37	T	37	ILAADESTGSIAKRL	0.945002
7.93821	5.43632	8.09216	8.95437	9.30001	8.96312	ANXA1	sp|P04083|ANXA1_HUMAN Annexin A1 OS=Homo sapiens OX=9606 GN=ANXA1 PE=1 SV=2	P04083	P04083_S182	S	182	DFRNALLSLAKGDRS	1
11.8393	11.7322	12.3099	14.1478	14.0268	14.714	ANXA1	sp|P04083|ANXA1_HUMAN Annexin A1 OS=Homo sapiens OX=9606 GN=ANXA1 PE=1 SV=2	P04083	P04083_S34	S	34	SSKGGPGSAVSPYPT	1
12.6722	12.5739	12.4237	18.0733	17.8655	18.4801	NR3C1	sp|P04150|GCR_HUMAN Glucocorticoid receptor OS=Homo sapiens OX=9606 GN=NR3C1 PE=1 SV=1	P04150	P04150_S134	S	134	ANLNRSTSVPENPKS	1
12.7028	12.1857	13.3475	15.4618	15.1408	15.4602	NR3C1	sp|P04150|GCR_HUMAN Glucocorticoid receptor OS=Homo sapiens OX=9606 GN=NR3C1 PE=1 SV=1	P04150	P04150_S47	S	47	KVSASSPSLAVASQS	0.973068
11.387	11.6982	11.9249	15.3889	15.0454	15.4029	NR3C1	sp|P04150|GCR_HUMAN Glucocorticoid receptor OS=Homo sapiens OX=9606 GN=NR3C1 PE=1 SV=1	P04150	P04150_S45	S	45	TVKVSASSPSLAVAS	0.999674
8.05632	11.918	7.59307	13.0836	13.1631	13.7594	NR3C1	sp|P04150|GCR_HUMAN Glucocorticoid receptor OS=Homo sapiens OX=9606 GN=NR3C1 PE=1 SV=1	P04150	P04150_T414	T	414	SSSSTATTGPPPKLC	0.859114
7.99532	6.87975	6.2888	12.4191	12.1803	13.3179	NR3C1	sp|P04150|GCR_HUMAN Glucocorticoid receptor OS=Homo sapiens OX=9606 GN=NR3C1 PE=1 SV=1	P04150	P04150_T411	T	411	SPPSSSSTATTGPPP	0.930461
4.93226	8.5838	4.60695	12.4175	12.7265	13.8378	NR3C1	sp|P04150|GCR_HUMAN Glucocorticoid receptor OS=Homo sapiens OX=9606 GN=NR3C1 PE=1 SV=1	P04150	P04150_S269	S	269	DLVLSSPSNVTLPQV	0.959582
6.76168	3.27667	3.2735	12.3356	12.4936	13.4103	NR3C1	sp|P04150|GCR_HUMAN Glucocorticoid receptor OS=Homo sapiens OX=9606 GN=NR3C1 PE=1 SV=1	P04150	P04150_S267	S	267	NGDLVLSSPSNVTLP	0.999884
7.13618	8.5838	4.17174	12.4085	12.5135	13.5965	NR3C1	sp|P04150|GCR_HUMAN Glucocorticoid receptor OS=Homo sapiens OX=9606 GN=NR3C1 PE=1 SV=1	P04150	P04150_T272	T	272	LSSPSNVTLPQVKTE	0.997713
8.69989	6.09661	7.7795	9.81161	10.3505	11.952	NR3C1	sp|P04150|GCR_HUMAN Glucocorticoid receptor OS=Homo sapiens OX=9606 GN=NR3C1 PE=1 SV=1	P04150	P04150_T8	T	8	MDSKESLTPGREENP	0.997829
5.29721	6.61208	5.3626	9.38091	8.3133	8.35366	NR3C1	sp|P04150|GCR_HUMAN Glucocorticoid receptor OS=Homo sapiens OX=9606 GN=NR3C1 PE=1 SV=1	P04150	P04150_S161	S	161	KEFPKTHSDVSSEQQ	0.998506
13.653	13.6837	14.0083	16.4523	16.0343	16.6061	TK1	sp|P04183|KITH_HUMAN Thymidine kinase, cytosolic OS=Homo sapiens OX=9606 GN=TK1 PE=1 SV=2	P04183	P04183_S231	S	231	PQQILQCSPAN____	1
11.809	11.3143	11.5723	12.3512	12.2398	12.351	GAPDH	sp|P04406|G3P_HUMAN Glyceraldehyde-3-phosphate dehydrogenase OS=Homo sapiens OX=9606 GN=GAPDH PE=1 SV=3	P04406	P04406_T154	T	154	ISNASCTTNCLAPLA	0.958867
11.4147	10.216	11.2503	13.4995	13.5041	13.4994	GAPDH	sp|P04406|G3P_HUMAN Glyceraldehyde-3-phosphate dehydrogenase OS=Homo sapiens OX=9606 GN=GAPDH PE=1 SV=3	P04406	P04406_T211	T	211	QNIIPASTGAAKAVG	0.940129
11.4147	10.216	11.2503	13.4995	13.4583	13.4994	GAPDH	sp|P04406|G3P_HUMAN Glyceraldehyde-3-phosphate dehydrogenase OS=Homo sapiens OX=9606 GN=GAPDH PE=1 SV=3	P04406	P04406_S210	S	210	LQNIIPASTGAAKAV	1
10.7262	10.985	9.7264	11.6371	12.0694	12.3583	GAPDH	sp|P04406|G3P_HUMAN Glyceraldehyde-3-phosphate dehydrogenase OS=Homo sapiens OX=9606 GN=GAPDH PE=1 SV=3	P04406	P04406_S83	S	83	IFQERDPSKIKWGDA	1
6.70042	4.98675	7.34784	12.7276	12.8798	13.5001	HLA-A	sp|P04439|HLAA_HUMAN HLA class I histocompatibility antigen, A alpha chain OS=Homo sapiens OX=9606 GN=HLA-A PE=1 SV=2;sp|P01893|HLAH_HUMAN Putative HLA class I histocompatibility antigen, alpha chain H OS=Homo sapiens OX=9606 GN=HLA-H PE=5 SV=3	P04439	P04439_T345	T	345	DRKGGSYTQAASSDS	0.920575
5.60987	5.97017	7.35975	12.342	12.5148	13.1722	HLA-A	sp|P04439|HLAA_HUMAN HLA class I histocompatibility antigen, A alpha chain OS=Homo sapiens OX=9606 GN=HLA-A PE=1 SV=2;sp|P01893|HLAH_HUMAN Putative HLA class I histocompatibility antigen, alpha chain H OS=Homo sapiens OX=9606 GN=HLA-H PE=5 SV=3	P04439	P04439_S352	S	352	TQAASSDSAQGSDVS	0.87018
5.97732	6.93731	9.19511	11.8455	11.9904	12.6758	HLA-A	sp|P04439|HLAA_HUMAN HLA class I histocompatibility antigen, A alpha chain OS=Homo sapiens OX=9606 GN=HLA-A PE=1 SV=2;sp|P01893|HLAH_HUMAN Putative HLA class I histocompatibility antigen, alpha chain H OS=Homo sapiens OX=9606 GN=HLA-H PE=5 SV=3	P04439	P04439_T361	T	361	QGSDVSLTACKV___	0.94955
7.65112	5.42611	7.72204	12.0506	12.2572	12.9494	HLA-A	sp|P04439|HLAA_HUMAN HLA class I histocompatibility antigen, A alpha chain OS=Homo sapiens OX=9606 GN=HLA-A PE=1 SV=2;sp|P01893|HLAH_HUMAN Putative HLA class I histocompatibility antigen, alpha chain H OS=Homo sapiens OX=9606 GN=HLA-H PE=5 SV=3	P04439	P04439_S359	S	359	SAQGSDVSLTACKV_	0.999818
7.66057	7.10031	8.45367	11.8762	12.1408	12.8676	HLA-A	sp|P04439|HLAA_HUMAN HLA class I histocompatibility antigen, A alpha chain OS=Homo sapiens OX=9606 GN=HLA-A PE=1 SV=2;sp|P01893|HLAH_HUMAN Putative HLA class I histocompatibility antigen, alpha chain H OS=Homo sapiens OX=9606 GN=HLA-H PE=5 SV=3	P04439	P04439_S356	S	356	SSDSAQGSDVSLTAC	0.999909
6.76045	5.80081	8.08231	9.03769	9.55966	10.2843	ERBB2	sp|P04626|ERBB2_HUMAN Receptor tyrosine-protein kinase erbB-2 OS=Homo sapiens OX=9606 GN=ERBB2 PE=1 SV=1	P04626	P04626_S998	S	998	NEDLGPASPLDSTFY	1
7.05757	7.08262	7.18488	7.30917	7.6264	8.26376	ERBB2	sp|P04626|ERBB2_HUMAN Receptor tyrosine-protein kinase erbB-2 OS=Homo sapiens OX=9606 GN=ERBB2 PE=1 SV=1	P04626	P04626_S1100	S	1100	GAAKGLQSLPTHDPS	0.999866
6.58776	6.65953	6.08265	7.71221	8.44039	8.88688	CAPNS1	sp|P04632|CPNS1_HUMAN Calpain small subunit 1 OS=Homo sapiens OX=9606 GN=CAPNS1 PE=1 SV=1	P04632	P04632_S6	S	6	__MFLVNSFLKGGGG	1
16.8936	16.3078	16.6705	21.156	20.9863	21.1204	HSPB1	sp|P04792|HSPB1_HUMAN Heat shock protein beta-1 OS=Homo sapiens OX=9606 GN=HSPB1 PE=1 SV=2	P04792	P04792_S82	S	82	RALSRQLSSGVSEIR	1
9.42718	9.72286	10.1035	11.1656	10.6577	11.551	HSPB1	sp|P04792|HSPB1_HUMAN Heat shock protein beta-1 OS=Homo sapiens OX=9606 GN=HSPB1 PE=1 SV=2	P04792	P04792_S199	S	199	GGPEAAKSDETAAK_	0.999835
10.4023	10.7048	9.74262	11.676	10.4256	11.8847	HSPB1	sp|P04792|HSPB1_HUMAN Heat shock protein beta-1 OS=Homo sapiens OX=9606 GN=HSPB1 PE=1 SV=2	P04792	P04792_T202	T	202	EAAKSDETAAK____	0.993085
11.1494	10.9966	10.9522	17.2432	17.2901	17.9223	HSPB1	sp|P04792|HSPB1_HUMAN Heat shock protein beta-1 OS=Homo sapiens OX=9606 GN=HSPB1 PE=1 SV=2	P04792	P04792_S15	S	15	FSLLRGPSWDPFRDW	1
7.24744	7.7392	6.24018	12.5986	13.511	13.52	HSPB1	sp|P04792|HSPB1_HUMAN Heat shock protein beta-1 OS=Homo sapiens OX=9606 GN=HSPB1 PE=1 SV=2	P04792	P04792_S65	S	65	LPPAAIESPAVAAPA	1
15.1016	15.6245	15.809	15.8697	16.211	17.0421	SLC4A2	sp|P04920|B3A2_HUMAN Anion exchange protein 2 OS=Homo sapiens OX=9606 GN=SLC4A2 PE=1 SV=4	P04920	P04920_S172	S	172	KAERTSPSSPAPLPH	0.966588
15.5831	15.762	15.9367	16.5077	16.6227	17.3954	SLC4A2	sp|P04920|B3A2_HUMAN Anion exchange protein 2 OS=Homo sapiens OX=9606 GN=SLC4A2 PE=1 SV=4	P04920	P04920_S173	S	173	AERTSPSSPAPLPHQ	0.999967
16.246	16.7326	16.9505	17.1339	17.165	17.2141	SLC4A2	sp|P04920|B3A2_HUMAN Anion exchange protein 2 OS=Homo sapiens OX=9606 GN=SLC4A2 PE=1 SV=4	P04920	P04920_S113	S	113	PRRRPGASPTGETPT	1
15.4372	15.5544	15.8902	16.0343	16.1025	16.2227	SLC4A2	sp|P04920|B3A2_HUMAN Anion exchange protein 2 OS=Homo sapiens OX=9606 GN=SLC4A2 PE=1 SV=4	P04920	P04920_T115	T	115	RRPGASPTGETPTIE	0.9782
10.5733	9.87507	10.0263	12.3198	12.1633	12.5583	SLC4A2	sp|P04920|B3A2_HUMAN Anion exchange protein 2 OS=Homo sapiens OX=9606 GN=SLC4A2 PE=1 SV=4	P04920	P04920_S232	S	232	KAQPGHRSYNLQERR	0.961508
12.9907	12.2132	12.807	17.4246	17.1819	18.0065	SLC4A2	sp|P04920|B3A2_HUMAN Anion exchange protein 2 OS=Homo sapiens OX=9606 GN=SLC4A2 PE=1 SV=4	P04920	P04920_S243	S	243	QERRRIGSMTGAEQA	1
12.1813	12.1043	12.409	16.8422	16.5623	17.3128	SLC4A2	sp|P04920|B3A2_HUMAN Anion exchange protein 2 OS=Homo sapiens OX=9606 GN=SLC4A2 PE=1 SV=4	P04920	P04920_T245	T	245	RRRIGSMTGAEQALL	1
5.67998	6.88682	6.21508	12.9049	13.3988	13.9657	SLC4A2	sp|P04920|B3A2_HUMAN Anion exchange protein 2 OS=Homo sapiens OX=9606 GN=SLC4A2 PE=1 SV=4	P04920	P04920_S14	S	14	RPAKGADSFCTPEPE	0.845298
7.08079	6.44918	6.76108	12.3306	12.2833	12.6643	SLC4A2	sp|P04920|B3A2_HUMAN Anion exchange protein 2 OS=Homo sapiens OX=9606 GN=SLC4A2 PE=1 SV=4	P04920	P04920_S65	S	65	GGEEPGRSYGEEDFE	0.999998
7.56577	5.41645	8.61759	11.0774	10.8152	11.2221	SLC4A2	sp|P04920|B3A2_HUMAN Anion exchange protein 2 OS=Homo sapiens OX=9606 GN=SLC4A2 PE=1 SV=4	P04920	P04920_S56	S	56	EILQEAGSRGGEEPG	1
5.6695	7.52372	5.80756	11.286	7.1142	8.16151	SLC4A2	sp|P04920|B3A2_HUMAN Anion exchange protein 2 OS=Homo sapiens OX=9606 GN=SLC4A2 PE=1 SV=4	P04920	P04920_T98	T	98	PDARRRKTPQGPGRK	1
10.5604	11.0826	11.1629	17.032	17.1994	18.1058	HMGN1	sp|P05114|HMGN1_HUMAN Non-histone chromosomal protein HMG-14 OS=Homo sapiens OX=9606 GN=HMGN1 PE=1 SV=3	P05114	P05114_S7	S	7	_MPKRKVSSAEGAAK	1
8.78305	9.25901	7.54179	16.909	16.5476	17.309	HMGN1	sp|P05114|HMGN1_HUMAN Non-histone chromosomal protein HMG-14 OS=Homo sapiens OX=9606 GN=HMGN1 PE=1 SV=3	P05114	P05114_S25	S	25	KRRSARLSAKPPAKV	1
8.78305	9.25901	6.31898	16.909	16.5476	17.309	HMGN1	sp|P05114|HMGN1_HUMAN Non-histone chromosomal protein HMG-14 OS=Homo sapiens OX=9606 GN=HMGN1 PE=1 SV=3	P05114	P05114_S21	S	21	KEEPKRRSARLSAKP	1
8.5368	8.22569	8.93267	11.3462	11.4034	11.4705	RPLP1	sp|P05386|RLA1_HUMAN 60S acidic ribosomal protein P1 OS=Homo sapiens OX=9606 GN=RPLP1 PE=1 SV=1	P05386	P05386_S83	S	83	PAGGPAPSTAAAPAE	0.984423
14.8413	14.8117	14.8803	16.0073	15.6673	16.2055	RPLP2	sp|P05387|RLA2_HUMAN 60S acidic ribosomal protein P2 OS=Homo sapiens OX=9606 GN=RPLP2 PE=1 SV=1	P05387	P05387_S79	S	79	AVSAAPGSAAPAAGS	1
14.8052	14.8026	14.8545	15.8497	15.5354	16.001	RPLP2	sp|P05387|RLA2_HUMAN 60S acidic ribosomal protein P2 OS=Homo sapiens OX=9606 GN=RPLP2 PE=1 SV=1	P05387	P05387_S64	S	64	QGIGKLASVPAGGAV	0.79394
6.11309	7.9365	15.021	14.9327	14.8135	15.1654	JUN	sp|P05412|JUN_HUMAN Transcription factor AP-1 OS=Homo sapiens OX=9606 GN=JUN PE=1 SV=2	P05412	P05412_S243	S	243	PGETPPLSPIDMESQ	0.999591
6.23059	6.8033	14.3021	14.208	14.1298	14.5523	JUN	sp|P05412|JUN_HUMAN Transcription factor AP-1 OS=Homo sapiens OX=9606 GN=JUN PE=1 SV=2	P05412	P05412_S249	S	249	LSPIDMESQERIKAE	0.98029
6.70212	7.20656	14.1623	14.0268	13.8716	14.2799	JUN	sp|P05412|JUN_HUMAN Transcription factor AP-1 OS=Homo sapiens OX=9606 GN=JUN PE=1 SV=2	P05412	P05412_T239	T	239	VPEMPGETPPLSPID	0.999993
5.45988	6.57151	12.3595	12.3438	12.4091	13.0271	JUN	sp|P05412|JUN_HUMAN Transcription factor AP-1 OS=Homo sapiens OX=9606 GN=JUN PE=1 SV=2	P05412	P05412_T231	T	231	ALKEEPQTVPEMPGE	0.991636
7.93009	6.00926	10.2525	13.0373	13.2334	13.846	JUN	sp|P05412|JUN_HUMAN Transcription factor AP-1 OS=Homo sapiens OX=9606 GN=JUN PE=1 SV=2	P05412	P05412_S63	S	63	KNSDLLTSPDVGLLK	1
5.72723	9.29094	4.85127	10.9288	10.3335	11.2092	SSB	sp|P05455|LA_HUMAN Lupus La protein OS=Homo sapiens OX=9606 GN=SSB PE=1 SV=2	P05455	P05455_T389	T	389	VKRAREETDKEEPAS	1
12.2291	12.2641	12.6791	15.3826	15.1119	15.5505	ITGB1	sp|P05556|ITB1_HUMAN Integrin beta-1 OS=Homo sapiens OX=9606 GN=ITGB1 PE=1 SV=2	P05556	P05556_T777	T	777	KMNAKWDTGENPIYK	1
9.69726	9.9553	10.2903	13.0956	13.0371	13.4077	ITGB1	sp|P05556|ITB1_HUMAN Integrin beta-1 OS=Homo sapiens OX=9606 GN=ITGB1 PE=1 SV=2	P05556	P05556_Y783	Y	783	DTGENPIYKSAVTTV	0.999985
12.7639	11.7371	10.2282	14.1686	14.1001	14.6963	ITGB1	sp|P05556|ITB1_HUMAN Integrin beta-1 OS=Homo sapiens OX=9606 GN=ITGB1 PE=1 SV=2	P05556	P05556_S785	S	785	GENPIYKSAVTTVVN	0.999996
5.28538	4.63389	8.20701	10.3062	11.3341	9.05974	ITGB1	sp|P05556|ITB1_HUMAN Integrin beta-1 OS=Homo sapiens OX=9606 GN=ITGB1 PE=1 SV=2	P05556	P05556_T789	T	789	IYKSAVTTVVNPKYE	0.999432
17.9446	17.5776	17.5765	22.815	22.5049	23.0242	KRT18	sp|P05783|K1C18_HUMAN Keratin, type I cytoskeletal 18 OS=Homo sapiens OX=9606 GN=KRT18 PE=1 SV=2	P05783	P05783_S18	S	18	TNYRSLGSVQAPSYG	1
17.8781	17.4424	17.5493	22.7468	22.4705	22.9468	KRT18	sp|P05783|K1C18_HUMAN Keratin, type I cytoskeletal 18 OS=Homo sapiens OX=9606 GN=KRT18 PE=1 SV=2	P05783	P05783_S15	S	15	TFSTNYRSLGSVQAP	1
15.2138	14.6503	14.8821	17.6207	17.7633	18.0366	KRT18	sp|P05783|K1C18_HUMAN Keratin, type I cytoskeletal 18 OS=Homo sapiens OX=9606 GN=KRT18 PE=1 SV=2	P05783	P05783_S23	S	23	LGSVQAPSYGARPVS	1
15.0023	12.1723	14.8109	16.5167	16.7628	17.3243	KRT18	sp|P05783|K1C18_HUMAN Keratin, type I cytoskeletal 18 OS=Homo sapiens OX=9606 GN=KRT18 PE=1 SV=2	P05783	P05783_Y24	Y	24	GSVQAPSYGARPVSS	1
17.3252	17.3521	17.2577	19.8918	20.467	21.0681	KRT18	sp|P05783|K1C18_HUMAN Keratin, type I cytoskeletal 18 OS=Homo sapiens OX=9606 GN=KRT18 PE=1 SV=2	P05783	P05783_T52	T	52	RISVSRSTSFRGGMG	0.7724
18.0199	17.9751	18.0477	20.6723	21.0454	21.5168	KRT18	sp|P05783|K1C18_HUMAN Keratin, type I cytoskeletal 18 OS=Homo sapiens OX=9606 GN=KRT18 PE=1 SV=2	P05783	P05783_S60	S	60	SFRGGMGSGGLATGI	1
17.6059	17.5951	17.6306	20.2569	20.7101	21.2162	KRT18	sp|P05783|K1C18_HUMAN Keratin, type I cytoskeletal 18 OS=Homo sapiens OX=9606 GN=KRT18 PE=1 SV=2	P05783	P05783_S53	S	53	ISVSRSTSFRGGMGS	0.97427
17.5492	17.5385	17.5511	20.1912	20.6575	21.1963	KRT18	sp|P05783|K1C18_HUMAN Keratin, type I cytoskeletal 18 OS=Homo sapiens OX=9606 GN=KRT18 PE=1 SV=2	P05783	P05783_T65	T	65	MGSGGLATGIAGGLA	0.999999
12.8629	12.6725	12.3724	16.6464	16.216	16.9807	KRT18	sp|P05783|K1C18_HUMAN Keratin, type I cytoskeletal 18 OS=Homo sapiens OX=9606 GN=KRT18 PE=1 SV=2	P05783	P05783_S420	S	420	IVDGKVVSETNDTKV	1
11.5511	11.3618	11.0464	15.4241	14.9658	15.7238	KRT18	sp|P05783|K1C18_HUMAN Keratin, type I cytoskeletal 18 OS=Homo sapiens OX=9606 GN=KRT18 PE=1 SV=2	P05783	P05783_T422	T	422	DGKVVSETNDTKVLR	0.921481
17.1631	15.4938	17.0024	21.7607	21.6511	21.9636	KRT18	sp|P05783|K1C18_HUMAN Keratin, type I cytoskeletal 18 OS=Homo sapiens OX=9606 GN=KRT18 PE=1 SV=2	P05783	P05783_S34	S	34	RPVSSAASVYAGAGG	1
15.7727	14.6206	15.5175	20.4415	20.0938	21.1919	KRT18	sp|P05783|K1C18_HUMAN Keratin, type I cytoskeletal 18 OS=Homo sapiens OX=9606 GN=KRT18 PE=1 SV=2	P05783	P05783_S31	S	31	YGARPVSSAASVYAG	0.999926
14.6468	14.1445	14.1396	19.1468	19.3822	20.3884	KRT18	sp|P05783|K1C18_HUMAN Keratin, type I cytoskeletal 18 OS=Homo sapiens OX=9606 GN=KRT18 PE=1 SV=2	P05783	P05783_S30	S	30	SYGARPVSSAASVYA	0.99977
16.5461	16.2576	16.3273	19.846	20.4285	20.7523	KRT18	sp|P05783|K1C18_HUMAN Keratin, type I cytoskeletal 18 OS=Homo sapiens OX=9606 GN=KRT18 PE=1 SV=2	P05783	P05783_S42	S	42	VYAGAGGSGSRISVS	1
16.3361	16.0986	16.1826	19.3335	19.6737	20.0812	KRT18	sp|P05783|K1C18_HUMAN Keratin, type I cytoskeletal 18 OS=Homo sapiens OX=9606 GN=KRT18 PE=1 SV=2	P05783	P05783_S44	S	44	AGAGGSGSRISVSRS	0.997179
13.4491	12.92	12.067	18.7375	19.0738	19.7499	KRT18	sp|P05783|K1C18_HUMAN Keratin, type I cytoskeletal 18 OS=Homo sapiens OX=9606 GN=KRT18 PE=1 SV=2	P05783	P05783_Y36	Y	36	VSSAASVYAGAGGSG	0.999984
17.1696	16.5473	16.9027	21.1112	21.0417	21.261	KRT18	sp|P05783|K1C18_HUMAN Keratin, type I cytoskeletal 18 OS=Homo sapiens OX=9606 GN=KRT18 PE=1 SV=2	P05783	P05783_S7	S	7	_MSFTTRSTFSTNYR	0.999986
10.6949	9.61161	11.0479	16.833	16.8578	17.2264	KRT18	sp|P05783|K1C18_HUMAN Keratin, type I cytoskeletal 18 OS=Homo sapiens OX=9606 GN=KRT18 PE=1 SV=2	P05783	P05783_S10	S	10	FTTRSTFSTNYRSLG	0.999998
8.92566	7.96185	9.03154	15.3426	15.1643	19.487	KRT18	sp|P05783|K1C18_HUMAN Keratin, type I cytoskeletal 18 OS=Homo sapiens OX=9606 GN=KRT18 PE=1 SV=2	P05783	P05783_T8	T	8	MSFTTRSTFSTNYRS	0.994885
12.2422	12.0772	11.9474	15.9655	16.0511	16.144	KRT18	sp|P05783|K1C18_HUMAN Keratin, type I cytoskeletal 18 OS=Homo sapiens OX=9606 GN=KRT18 PE=1 SV=2	P05783	P05783_S401	S	401	DALDSSNSMQTIQKT	0.984746
12.1284	11.9198	11.6881	15.8219	15.9203	16.0364	KRT18	sp|P05783|K1C18_HUMAN Keratin, type I cytoskeletal 18 OS=Homo sapiens OX=9606 GN=KRT18 PE=1 SV=2	P05783	P05783_S398	S	398	NLGDALDSSNSMQTI	0.983843
12.6113	12.455	11.7522	15.9836	15.9318	15.9741	KRT18	sp|P05783|K1C18_HUMAN Keratin, type I cytoskeletal 18 OS=Homo sapiens OX=9606 GN=KRT18 PE=1 SV=2	P05783	P05783_S399	S	399	LGDALDSSNSMQTIQ	1
9.64617	8.93338	9.8378	12.3258	12.238	12.7672	KRT18	sp|P05783|K1C18_HUMAN Keratin, type I cytoskeletal 18 OS=Homo sapiens OX=9606 GN=KRT18 PE=1 SV=2	P05783	P05783_S86	S	86	NEKETMQSLNDRLAS	1
10.7856	10.4256	12.2956	18.2778	18.8391	19.5228	KRT18	sp|P05783|K1C18_HUMAN Keratin, type I cytoskeletal 18 OS=Homo sapiens OX=9606 GN=KRT18 PE=1 SV=2	P05783	P05783_S47	S	47	GGSGSRISVSRSTSF	1
10.9022	10.3222	11.4325	16.2964	14.5325	18.4154	KRT18	sp|P05783|K1C18_HUMAN Keratin, type I cytoskeletal 18 OS=Homo sapiens OX=9606 GN=KRT18 PE=1 SV=2	P05783	P05783_S49	S	49	SGSRISVSRSTSFRG	0.995619
5.79334	9.08669	5.64143	10.3331	10.2049	10.0583	KRT18	sp|P05783|K1C18_HUMAN Keratin, type I cytoskeletal 18 OS=Homo sapiens OX=9606 GN=KRT18 PE=1 SV=2	P05783	P05783_S93	S	93	SLNDRLASYLDRVRS	1
15.0595	14.3076	15.1913	16.2359	16.1957	16.209	RB1	sp|P06400|RB_HUMAN Retinoblastoma-associated protein OS=Homo sapiens OX=9606 GN=RB1 PE=1 SV=2	P06400	P06400_S249	S	249	AVIPINGSPRTPRRG	1
12.4618	10.5027	12.9761	15.3673	15.2168	15.2905	RB1	sp|P06400|RB_HUMAN Retinoblastoma-associated protein OS=Homo sapiens OX=9606 GN=RB1 PE=1 SV=2	P06400	P06400_T252	T	252	PINGSPRTPRRGQNR	1
10.3394	9.94193	11.1929	12.0977	12.4843	12.5714	RB1	sp|P06400|RB_HUMAN Retinoblastoma-associated protein OS=Homo sapiens OX=9606 GN=RB1 PE=1 SV=2	P06400	P06400_S842	S	842	IGESFGTSEKFQKIN	0.790323
6.97686	8.25682	8.68103	11.6409	11.6118	12.3766	RB1	sp|P06400|RB_HUMAN Retinoblastoma-associated protein OS=Homo sapiens OX=9606 GN=RB1 PE=1 SV=2	P06400	P06400_T630	T	630	NSTANAETQATSAFQ	0.857276
6.24227	6.90002	6.26469	12.8116	12.6906	13.8696	RB1	sp|P06400|RB_HUMAN Retinoblastoma-associated protein OS=Homo sapiens OX=9606 GN=RB1 PE=1 SV=2	P06400	P06400_T625	T	625	STTRVNSTANAETQA	0.803508
6.22074	6.12645	6.39996	11.8567	11.6814	12.5539	RB1	sp|P06400|RB_HUMAN Retinoblastoma-associated protein OS=Homo sapiens OX=9606 GN=RB1 PE=1 SV=2	P06400	P06400_S624	S	624	GSTTRVNSTANAETQ	0.999674
7.15416	4.8272	5.49541	9.32521	9.34297	10.2449	RB1	sp|P06400|RB_HUMAN Retinoblastoma-associated protein OS=Homo sapiens OX=9606 GN=RB1 PE=1 SV=2	P06400	P06400_S919	S	919	QKQKMNDSMDTSNKE	0.999995
16.0916	16.1176	16.2029	17.9695	17.6938	17.973	PTMA	sp|P06454|PTMA_HUMAN Prothymosin alpha OS=Homo sapiens OX=9606 GN=PTMA PE=1 SV=2	P06454	P06454_S9	S	9	SDAAVDTSSEITTKD	0.995898
16.0607	16.0924	16.1767	17.9212	17.6576	17.9213	PTMA	sp|P06454|PTMA_HUMAN Prothymosin alpha OS=Homo sapiens OX=9606 GN=PTMA PE=1 SV=2	P06454	P06454_S10	S	10	DAAVDTSSEITTKDL	0.999962
15.1655	14.4561	15.6163	17.4497	17.5192	17.6323	CDK1;CDK2;CDK3	sp|P06493|CDK1_HUMAN Cyclin-dependent kinase 1 OS=Homo sapiens OX=9606 GN=CDK1 PE=1 SV=3	P06493	P06493_T14	T	14	IEKIGEGTYGVVYKG	1
15.3025	14.5915	15.7642	17.5904	17.6949	17.8134	CDK1;CDK2;CDK3	sp|P24941|CDK2_HUMAN Cyclin-dependent kinase 2 OS=Homo sapiens OX=9606 GN=CDK2 PE=1 SV=2	P24941	P24941_T14	T	14	VEKIGEGTYGVVYKA	1
15.1655	14.4561	15.6163	17.4497	17.5192	17.6323	CDK1;CDK2;CDK3	sp|P06493|CDK1_HUMAN Cyclin-dependent kinase 1 OS=Homo sapiens OX=9606 GN=CDK1 PE=1 SV=3	Q00526	Q00526_T14	T	14	VEKIGEGTYGVVYKA	1
10.7114	10.4098	10.6066	11.085	10.8809	11.3264	ENO1	sp|P06733|ENOA_HUMAN Alpha-enolase OS=Homo sapiens OX=9606 GN=ENO1 PE=1 SV=2	P06733	P06733_S419	S	419	RIEEELGSKAKFAGR	1
12.1663	12.1456	12.0783	12.7531	12.4254	12.9948	ENO1	sp|P06733|ENOA_HUMAN Alpha-enolase OS=Homo sapiens OX=9606 GN=ENO1 PE=1 SV=2	P06733	P06733_S263	S	263	KYDLDFKSPDDPSRY	1
9.14561	9.24618	9.73126	10.3495	10.3838	11.0962	ENO1	sp|P06733|ENOA_HUMAN Alpha-enolase OS=Homo sapiens OX=9606 GN=ENO1 PE=1 SV=2	P06733	P06733_T26	T	26	TVEVDLFTSKGLFRA	0.996792
6.4569	7.37483	7.78933	8.09576	8.19839	8.30288	ENO1	sp|P06733|ENOA_HUMAN Alpha-enolase OS=Homo sapiens OX=9606 GN=ENO1 PE=1 SV=2	P06733	P06733_S272	S	272	DDPSRYISPDQLADL	0.989793
14.6723	14.7875	15.1803	15.3811	15.2932	15.787	NPM1	sp|P06748|NPM_HUMAN Nucleophosmin OS=Homo sapiens OX=9606 GN=NPM1 PE=1 SV=2	P06748	P06748_S243	S	243	KTPKGPSSVEDIKAK	1
12.6406	11.5487	12.5595	15.9278	15.5404	15.8389	NPM1	sp|P06748|NPM_HUMAN Nucleophosmin OS=Homo sapiens OX=9606 GN=NPM1 PE=1 SV=2	P06748	P06748_S254	S	254	IKAKMQASIEKGGSL	1
12.0594	12.1475	12.2133	16.577	16.8767	16.7786	NPM1	sp|P06748|NPM_HUMAN Nucleophosmin OS=Homo sapiens OX=9606 GN=NPM1 PE=1 SV=2	P06748	P06748_S137	S	137	EEDVKLLSISGKRSA	1
12.9476	12.0198	12.2405	14.927	14.5594	15.2081	NPM1	sp|P06748|NPM_HUMAN Nucleophosmin OS=Homo sapiens OX=9606 GN=NPM1 PE=1 SV=2	P06748	P06748_S227	S	227	PRSKGQESFKKQEKT	1
6.95773	6.43967	4.58719	15.7033	15.6833	15.6735	NPM1	sp|P06748|NPM_HUMAN Nucleophosmin OS=Homo sapiens OX=9606 GN=NPM1 PE=1 SV=2	P06748	P06748_S143	S	143	LSISGKRSAPGGGSK	1
12.9048	11.2654	16.8925	18.7089	16.5202	17.3492	NPM1	sp|P06748|NPM_HUMAN Nucleophosmin OS=Homo sapiens OX=9606 GN=NPM1 PE=1 SV=2	P06748	P06748_T219	T	219	KDSKPSSTPRSKGQE	1
12.2022	10.4743	16.3725	18.2035	15.2189	16.056	NPM1	sp|P06748|NPM_HUMAN Nucleophosmin OS=Homo sapiens OX=9606 GN=NPM1 PE=1 SV=2	P06748	P06748_S217	S	217	NGKDSKPSSTPRSKG	0.946907
9.75427	9.84826	9.69072	15.4553	15.1912	15.4353	NPM1	sp|P06748|NPM_HUMAN Nucleophosmin OS=Homo sapiens OX=9606 GN=NPM1 PE=1 SV=2	P06748	P06748_T237	T	237	KQEKTPKTPKGPSSV	1
9.75427	9.84826	9.69072	15.2028	14.9235	15.1237	NPM1	sp|P06748|NPM_HUMAN Nucleophosmin OS=Homo sapiens OX=9606 GN=NPM1 PE=1 SV=2	P06748	P06748_T234	T	234	SFKKQEKTPKTPKGP	1
12.3115	12.4431	12.1022	17.0233	16.9035	17.2003	NPM1	sp|P06748|NPM_HUMAN Nucleophosmin OS=Homo sapiens OX=9606 GN=NPM1 PE=1 SV=2	P06748	P06748_S260	S	260	ASIEKGGSLPKVEAK	1
13.7484	6.84441	8.03161	16.1491	16.7344	16.1346	NPM1	sp|P06748|NPM_HUMAN Nucleophosmin OS=Homo sapiens OX=9606 GN=NPM1 PE=1 SV=2	P06748	P06748_T199	T	199	VKKSIRDTPAKNAQK	1
6.59041	7.69492	6.74052	14.1225	15.0499	13.7182	NPM1	sp|P06748|NPM_HUMAN Nucleophosmin OS=Homo sapiens OX=9606 GN=NPM1 PE=1 SV=2	P06748	P06748_S139	S	139	DVKLLSISGKRSAPG	1
10.2511	8.64202	10.4243	13.0539	14.4808	15.3881	NPM1	sp|P06748|NPM_HUMAN Nucleophosmin OS=Homo sapiens OX=9606 GN=NPM1 PE=1 SV=2	P06748	P06748_S207	S	207	PAKNAQKSNQNGKDS	0.997777
7.51364	5.47159	7.91608	12.5201	14.2827	14.901	NPM1	sp|P06748|NPM_HUMAN Nucleophosmin OS=Homo sapiens OX=9606 GN=NPM1 PE=1 SV=2	P06748	P06748_S214	S	214	SNQNGKDSKPSSTPR	0.997545
7.6757	7.3189	8.04326	10.5712	10.468	11.3467	NPM1	sp|P06748|NPM_HUMAN Nucleophosmin OS=Homo sapiens OX=9606 GN=NPM1 PE=1 SV=2	P06748	P06748_T279	T	279	VKNCFRMTDQEAIQD	1
6.21396	6.45626	6.78073	13.9966	11.6359	9.93003	NPM1	sp|P06748|NPM_HUMAN Nucleophosmin OS=Homo sapiens OX=9606 GN=NPM1 PE=1 SV=2	P06748	P06748_S222	S	222	KPSSTPRSKGQESFK	0.999819
9.07026	7.89964	8.33692	9.07683	9.48537	9.65813	LDHB	sp|P07195|LDHB_HUMAN L-lactate dehydrogenase B chain OS=Homo sapiens OX=9606 GN=LDHB PE=1 SV=2	P07195	P07195_Y240	Y	240	KMVVESAYEVIKLKG	0.996861
5.87571	6.99011	7.36571	11.6763	11.1865	11.7317	H1-0	sp|P07305|H10_HUMAN Histone H1.0 OS=Homo sapiens OX=9606 GN=H1-0 PE=1 SV=3	P07305	P07305_S5	S	5	___MTENSTSAPAAK	0.999051
16.4095	15.5599	15.6953	18.6653	18.5775	19.158	ANXA2	sp|P07355|ANXA2_HUMAN Annexin A2 OS=Homo sapiens OX=9606 GN=ANXA2 PE=1 SV=2;sp|A6NMY6|AXA2L_HUMAN Putative annexin A2-like protein OS=Homo sapiens OX=9606 GN=ANXA2P2 PE=5 SV=2	P07355	P07355_S26	S	26	TPPSAYGSVKAYTNF	1
11.3769	11.5358	11.939	12.5683	12.1088	12.731	ANXA2	sp|P07355|ANXA2_HUMAN Annexin A2 OS=Homo sapiens OX=9606 GN=ANXA2 PE=1 SV=2;sp|A6NMY6|AXA2L_HUMAN Putative annexin A2-like protein OS=Homo sapiens OX=9606 GN=ANXA2P2 PE=5 SV=2	P07355	P07355_S12	S	12	HEILCKLSLEGDHST	0.99999
16.277	15.9366	15.9999	19.093	18.8371	19.1174	ANXA2	sp|P07355|ANXA2_HUMAN Annexin A2 OS=Homo sapiens OX=9606 GN=ANXA2 PE=1 SV=2;sp|A6NMY6|AXA2L_HUMAN Putative annexin A2-like protein OS=Homo sapiens OX=9606 GN=ANXA2P2 PE=5 SV=2	P07355	P07355_S2	S	2	______MSTVHEILC	0.999984
9.01223	8.44052	8.65941	13.9307	14.0721	13.9651	ANXA2	sp|P07355|ANXA2_HUMAN Annexin A2 OS=Homo sapiens OX=9606 GN=ANXA2 PE=1 SV=2;sp|A6NMY6|AXA2L_HUMAN Putative annexin A2-like protein OS=Homo sapiens OX=9606 GN=ANXA2P2 PE=5 SV=2	P07355	P07355_T3	T	3	_____MSTVHEILCK	1
9.67575	6.62656	10.8941	12.998	12.8306	12.8405	ANXA2	sp|P07355|ANXA2_HUMAN Annexin A2 OS=Homo sapiens OX=9606 GN=ANXA2 PE=1 SV=2;sp|A6NMY6|AXA2L_HUMAN Putative annexin A2-like protein OS=Homo sapiens OX=9606 GN=ANXA2P2 PE=5 SV=2	P07355	P07355_Y188	Y	188	EDGSVIDYELIDQDA	0.992398
9.11423	8.07203	10.4002	12.9335	12.8373	12.8051	ANXA2	sp|P07355|ANXA2_HUMAN Annexin A2 OS=Homo sapiens OX=9606 GN=ANXA2 PE=1 SV=2;sp|A6NMY6|AXA2L_HUMAN Putative annexin A2-like protein OS=Homo sapiens OX=9606 GN=ANXA2P2 PE=5 SV=2	P07355	P07355_S184	S	184	GRRAEDGSVIDYELI	1
6.6484	6.47829	5.53854	9.06123	8.75621	9.49113	ANXA2	sp|P07355|ANXA2_HUMAN Annexin A2 OS=Homo sapiens OX=9606 GN=ANXA2 PE=1 SV=2;sp|A6NMY6|AXA2L_HUMAN Putative annexin A2-like protein OS=Homo sapiens OX=9606 GN=ANXA2P2 PE=5 SV=2	P07355	P07355_Y238	Y	238	RYKSYSPYDMLESIR	0.999885
7.08105	5.73555	7.33825	9.78955	10.6398	10.4666	EPRS1	sp|P07814|SYEP_HUMAN Bifunctional glutamate/proline--tRNA ligase OS=Homo sapiens OX=9606 GN=EPRS1 PE=1 SV=5	P07814	P07814_S739	S	739	FKERPTPSLNNNCTT	0.921309
8.56163	8.2426	8.30366	9.76975	9.74774	9.52736	EPRS1	sp|P07814|SYEP_HUMAN Bifunctional glutamate/proline--tRNA ligase OS=Homo sapiens OX=9606 GN=EPRS1 PE=1 SV=5	P07814	P07814_S1000	S	1000	QGGGLSSSGAGEGQG	0.850373
8.70389	7.7096	8.83326	9.54891	9.72834	9.91017	EPRS1	sp|P07814|SYEP_HUMAN Bifunctional glutamate/proline--tRNA ligase OS=Homo sapiens OX=9606 GN=EPRS1 PE=1 SV=5	P07814	P07814_S1336	S	1336	DYRRRLLSVNIRVRA	1
5.24739	6.41124	7.31961	13.4151	13.8023	13.0288	HNRNPC	sp|P07910|HNRPC_HUMAN Heterogeneous nuclear ribonucleoproteins C1/C2 OS=Homo sapiens OX=9606 GN=HNRNPC PE=1 SV=4;tr|A0A0G2JPF8|A0A0G2JPF8_HUMAN Heterogeneous nuclear ribonucleoprotein C-like 4 OS=Homo sapiens OX=9606 GN=HNRNPCL4 PE=3 SV=1;tr|A0A0G2JNQ3|A0A	P07910	P07910_S138	S	138	DYYDRMYSYPARVPP	0.999787
5.91326	7.8109	6.14241	13.3835	9.76547	10.5048	HNRNPC	sp|P07910|HNRPC_HUMAN Heterogeneous nuclear ribonucleoproteins C1/C2 OS=Homo sapiens OX=9606 GN=HNRNPC PE=1 SV=4;tr|A0A0G2JPF8|A0A0G2JPF8_HUMAN Heterogeneous nuclear ribonucleoprotein C-like 4 OS=Homo sapiens OX=9606 GN=HNRNPCL4 PE=3 SV=1;tr|A0A0G2JNQ3|A0A	P07910	P07910_S171	S	171	NTSRRGKSGFNSKSG	1
5.61383	7.54714	7.39482	11.8019	11.2968	12.2742	LYN	sp|P07948|LYN_HUMAN Tyrosine-protein kinase Lyn OS=Homo sapiens OX=9606 GN=LYN PE=1 SV=3	P07948	P07948_Y397	Y	397	RVIEDNEYTAREGAK	0.999988
8.16314	8.53014	7.51292	11.6741	11.628	12.6582	LYN	sp|P07948|LYN_HUMAN Tyrosine-protein kinase Lyn OS=Homo sapiens OX=9606 GN=LYN PE=1 SV=3	P07948	P07948_S48	S	48	QQRPVPESQLLPGQR	0.985531
12.628	12.6202	12.8074	14.4103	14.2403	14.3647	SP1	sp|P08047|SP1_HUMAN Transcription factor Sp1 OS=Homo sapiens OX=9606 GN=SP1 PE=1 SV=3	P08047	P08047_S40	S	40	GAFSQARSSSTGSSS	0.89868
10.9808	10.9958	11.1307	14.0267	14.0421	14.6148	SLC3A2	sp|P08195|4F2_HUMAN 4F2 cell-surface antigen heavy chain OS=Homo sapiens OX=9606 GN=SLC3A2 PE=1 SV=3	P08195	P08195_S134	S	134	AASGAAMSLAGAEKN	1
5.36273	7.53066	8.59409	10.2313	10.8404	10.2418	SLC3A2	sp|P08195|4F2_HUMAN 4F2 cell-surface antigen heavy chain OS=Homo sapiens OX=9606 GN=SLC3A2 PE=1 SV=3	P08195	P08195_S9	S	9	ELQPPEASIAVVSIP	0.999986
7.44637	6.70091	5.90284	7.8137	8.86872	8.54639	HSP90AB1	sp|P08238|HS90B_HUMAN Heat shock protein HSP 90-beta OS=Homo sapiens OX=9606 GN=HSP90AB1 PE=1 SV=4	P08238	P08238_S615	S	615	AQALRDNSTMGYMMA	0.996895
6.70506	6.61186	6.91822	11.1221	11.683	11.6942	HSP90AB1	sp|P08238|HS90B_HUMAN Heat shock protein HSP 90-beta OS=Homo sapiens OX=9606 GN=HSP90AB1 PE=1 SV=4	P08238	P08238_S718	S	718	LEGDEDASRMEEVD_	1
16.2885	15.8896	16.6478	16.7692	17.0302	17.2593	PDHA1	sp|P08559|ODPA_HUMAN Pyruvate dehydrogenase E1 component subunit alpha, somatic form, mitochondrial OS=Homo sapiens OX=9606 GN=PDHA1 PE=1 SV=3	P08559	P08559_S300	S	300	SMSDPGVSYRTREEI	1
16.3362	15.8218	16.5916	16.9439	17.4133	17.4647	PDHA1	sp|P08559|ODPA_HUMAN Pyruvate dehydrogenase E1 component subunit alpha, somatic form, mitochondrial OS=Homo sapiens OX=9606 GN=PDHA1 PE=1 SV=3	P08559	P08559_S293	S	293	TYRYHGHSMSDPGVS	1
13.4562	11.9781	13.0533	14.76	15.5903	15.1538	PDHA1	sp|P08559|ODPA_HUMAN Pyruvate dehydrogenase E1 component subunit alpha, somatic form, mitochondrial OS=Homo sapiens OX=9606 GN=PDHA1 PE=1 SV=3	P08559	P08559_Y289	Y	289	MELQTYRYHGHSMSD	0.999999
14.3747	13.511	14.5384	15.6287	16.1318	15.7086	PDHA1	sp|P08559|ODPA_HUMAN Pyruvate dehydrogenase E1 component subunit alpha, somatic form, mitochondrial OS=Homo sapiens OX=9606 GN=PDHA1 PE=1 SV=3	P08559	P08559_S295	S	295	RYHGHSMSDPGVSYR	0.997964
1.30408	4.07505	6.48706	11.6687	12.4309	11.2622	PDHA1	sp|P08559|ODPA_HUMAN Pyruvate dehydrogenase E1 component subunit alpha, somatic form, mitochondrial OS=Homo sapiens OX=9606 GN=PDHA1 PE=1 SV=3	P08559	P08559_T231	T	231	NNRYGMGTSVERAAA	0.921546
8.53267	8.77916	8.94135	12.0787	11.5679	12.1359	NFIC	sp|P08651|NFIC_HUMAN Nuclear factor 1 C-type OS=Homo sapiens OX=9606 GN=NFIC PE=1 SV=2	P08651	P08651_S487	S	487	DTSPANRSFVGLGPR	1
12.9546	13.2736	13.4785	13.8355	13.8088	14.3072	NFIC	sp|P08651|NFIC_HUMAN Nuclear factor 1 C-type OS=Homo sapiens OX=9606 GN=NFIC PE=1 SV=2	P08651	P08651_S286	S	286	SKRHKSGSMEEDVDT	0.764236
12.141	12.4971	12.5928	13.1449	13.1593	13.6693	NFIC	sp|P08651|NFIC_HUMAN Nuclear factor 1 C-type OS=Homo sapiens OX=9606 GN=NFIC PE=1 SV=2	P08651	P08651_S284	S	284	SGSKRHKSGSMEEDV	0.976846
16.4476	16.0103	16.1285	19.9431	19.7938	19.9979	VIM	sp|P08670|VIME_HUMAN Vimentin OS=Homo sapiens OX=9606 GN=VIM PE=1 SV=4	P08670	P08670_S51	S	51	LRPSTSRSLYASSPG	1
16.3017	15.7646	15.9565	19.6334	19.5132	19.6596	VIM	sp|P08670|VIME_HUMAN Vimentin OS=Homo sapiens OX=9606 GN=VIM PE=1 SV=4	P08670	P08670_Y53	Y	53	PSTSRSLYASSPGGV	0.997655
17.2184	15.8107	16.6323	19.6495	19.6457	19.2621	VIM	sp|P08670|VIME_HUMAN Vimentin OS=Homo sapiens OX=9606 GN=VIM PE=1 SV=4	P08670	P08670_S56	S	56	SRSLYASSPGGVYAT	1
9.49901	6.43411	5.9482	11.6724	12.1015	11.8363	VIM	sp|P08670|VIME_HUMAN Vimentin OS=Homo sapiens OX=9606 GN=VIM PE=1 SV=4	P08670	P08670_Y61	Y	61	ASSPGGVYATRSSAV	0.999997
6.79273	6.07063	8.69018	12.9991	13.9281	12.3977	VIM	sp|P08670|VIME_HUMAN Vimentin OS=Homo sapiens OX=9606 GN=VIM PE=1 SV=4	P08670	P08670_T63	T	63	SPGGVYATRSSAVRL	0.999999
17.397	17.3835	17.4537	20.5641	20.3555	20.6464	VIM	sp|P08670|VIME_HUMAN Vimentin OS=Homo sapiens OX=9606 GN=VIM PE=1 SV=4	P08670	P08670_S459	S	459	GQVINETSQHHDDLE	1
14.8618	14.4339	14.569	18.4914	18.1911	18.4604	VIM	sp|P08670|VIME_HUMAN Vimentin OS=Homo sapiens OX=9606 GN=VIM PE=1 SV=4	P08670	P08670_S29	S	29	SRPSSSRSYVTTSTR	1
14.4598	14.0347	14.1611	18.0535	17.7556	18.0027	VIM	sp|P08670|VIME_HUMAN Vimentin OS=Homo sapiens OX=9606 GN=VIM PE=1 SV=4	P08670	P08670_Y30	Y	30	RPSSSRSYVTTSTRT	0.999729
8.89219	7.67119	7.42764	15.2248	15.7079	14.3093	VIM	sp|P08670|VIME_HUMAN Vimentin OS=Homo sapiens OX=9606 GN=VIM PE=1 SV=4	P08670	P08670_S34	S	34	SRSYVTTSTRTYSLG	0.993877
11.2544	12.0363	10.8369	15.1574	15.9221	16.4753	VIM	sp|P08670|VIME_HUMAN Vimentin OS=Homo sapiens OX=9606 GN=VIM PE=1 SV=4	P08670	P08670_S430	S	430	LRETNLDSLPLVDTH	1
11.695	12.6624	12.3137	15.8778	15.6844	16.2058	VIM	sp|P08670|VIME_HUMAN Vimentin OS=Homo sapiens OX=9606 GN=VIM PE=1 SV=4	P08670	P08670_S73	S	73	SAVRLRSSVPGVRLL	0.837856
10.3716	9.90615	11.0125	12.0574	12.0605	13.0737	VIM	sp|P08670|VIME_HUMAN Vimentin OS=Homo sapiens OX=9606 GN=VIM PE=1 SV=4	P08670	P08670_S87	S	87	LQDSVDFSLADAINT	0.753737
10.2676	9.74046	10.9202	11.4707	11.9251	12.7627	VIM	sp|P08670|VIME_HUMAN Vimentin OS=Homo sapiens OX=9606 GN=VIM PE=1 SV=4	P08670	P08670_S83	S	83	GVRLLQDSVDFSLAD	0.999999
9.65764	9.72671	9.221	11.1888	11.9814	12.4915	VIM	sp|P08670|VIME_HUMAN Vimentin OS=Homo sapiens OX=9606 GN=VIM PE=1 SV=4	P08670	P08670_S438	S	438	LPLVDTHSKRTLLIK	0.991562
9.1798	9.14742	8.62454	10.8435	11.5413	12.0674	VIM	sp|P08670|VIME_HUMAN Vimentin OS=Homo sapiens OX=9606 GN=VIM PE=1 SV=4	P08670	P08670_T436	T	436	DSLPLVDTHSKRTLL	0.968945
13.7721	13.0778	13.1223	20.3935	20.5325	20.5909	VIM	sp|P08670|VIME_HUMAN Vimentin OS=Homo sapiens OX=9606 GN=VIM PE=1 SV=4	P08670	P08670_S39	S	39	TTSTRTYSLGSALRP	1
13.5654	12.8853	12.8679	20.1055	20.2885	20.3342	VIM	sp|P08670|VIME_HUMAN Vimentin OS=Homo sapiens OX=9606 GN=VIM PE=1 SV=4	P08670	P08670_Y38	Y	38	VTTSTRTYSLGSALR	0.986661
12.0923	12.2865	12.2926	16.8504	16.8171	16.5693	VIM	sp|P08670|VIME_HUMAN Vimentin OS=Homo sapiens OX=9606 GN=VIM PE=1 SV=4	P08670	P08670_S42	S	42	TRTYSLGSALRPSTS	1
8.88896	9.12676	6.9225	16.6089	16.4462	16.4697	VIM	sp|P08670|VIME_HUMAN Vimentin OS=Homo sapiens OX=9606 GN=VIM PE=1 SV=4	P08670	P08670_S47	S	47	LGSALRPSTSRSLYA	1
7.47545	7.70298	7.39535	14.9394	14.5066	14.2419	VIM	sp|P08670|VIME_HUMAN Vimentin OS=Homo sapiens OX=9606 GN=VIM PE=1 SV=4	P08670	P08670_T48	T	48	GSALRPSTSRSLYAS	0.819508
14.2986	13.1235	13.0985	18.2115	18.5747	18.554	VIM	sp|P08670|VIME_HUMAN Vimentin OS=Homo sapiens OX=9606 GN=VIM PE=1 SV=4	P08670	P08670_S5	S	5	___MSTRSVSSSSYR	1
11.4396	10.2418	9.87423	17.5394	17.3456	17.736	VIM	sp|P08670|VIME_HUMAN Vimentin OS=Homo sapiens OX=9606 GN=VIM PE=1 SV=4	P08670	P08670_S8	S	8	MSTRSVSSSSYRRMF	0.998446
13.2396	11.5761	11.7686	17.8351	17.5966	18.049	VIM	sp|P08670|VIME_HUMAN Vimentin OS=Homo sapiens OX=9606 GN=VIM PE=1 SV=4	P08670	P08670_S7	S	7	_MSTRSVSSSSYRRM	1
11.1688	8.4181	10.4646	17.4013	14.2567	17.1983	VIM	sp|P08670|VIME_HUMAN Vimentin OS=Homo sapiens OX=9606 GN=VIM PE=1 SV=4	P08670	P08670_S9	S	9	STRSVSSSSYRRMFG	0.828924
9.61596	8.3417	6.70458	16.1981	15.9966	16.4688	VIM	sp|P08670|VIME_HUMAN Vimentin OS=Homo sapiens OX=9606 GN=VIM PE=1 SV=4	P08670	P08670_S10	S	10	TRSVSSSSYRRMFGG	0.992771
11.6446	11.4382	11.8445	13.4411	13.4399	13.6826	VIM	sp|P08670|VIME_HUMAN Vimentin OS=Homo sapiens OX=9606 GN=VIM PE=1 SV=4	P08670	P08670_S412	S	412	EGEESRISLPLPNFS	1
4.13344	5.69034	4.66246	14.0116	15.2457	13.739	VIM	sp|P08670|VIME_HUMAN Vimentin OS=Homo sapiens OX=9606 GN=VIM PE=1 SV=4	P08670	P08670_S420	S	420	LPLPNFSSLNLRETN	0.999661
11.0953	8.28499	10.1978	16.882	17.8219	16.7943	VIM	sp|P08670|VIME_HUMAN Vimentin OS=Homo sapiens OX=9606 GN=VIM PE=1 SV=4	P08670	P08670_S25	S	25	PGTASRPSSSRSYVT	0.969883
11.1017	8.49006	10.1276	17.0908	17.9491	17.0631	VIM	sp|P08670|VIME_HUMAN Vimentin OS=Homo sapiens OX=9606 GN=VIM PE=1 SV=4	P08670	P08670_S26	S	26	GTASRPSSSRSYVTT	0.997475
11.0537	8.41973	9.64539	16.9037	17.7202	16.6656	VIM	sp|P08670|VIME_HUMAN Vimentin OS=Homo sapiens OX=9606 GN=VIM PE=1 SV=4	P08670	P08670_S22	S	22	FGGPGTASRPSSSRS	0.997735
8.39961	6.02513	8.26769	15.6614	16.5884	15.6432	VIM	sp|P08670|VIME_HUMAN Vimentin OS=Homo sapiens OX=9606 GN=VIM PE=1 SV=4	P08670	P08670_S27	S	27	TASRPSSSRSYVTTS	0.969212
9.71701	4.52569	8.42167	15.7881	15.9577	15.3958	VIM	sp|P08670|VIME_HUMAN Vimentin OS=Homo sapiens OX=9606 GN=VIM PE=1 SV=4	P08670	P08670_T20	T	20	RMFGGPGTASRPSSS	0.998753
8.37277	6.16961	6.0308	16.0765	16.6158	16.0836	VIM	sp|P08670|VIME_HUMAN Vimentin OS=Homo sapiens OX=9606 GN=VIM PE=1 SV=4	P08670	P08670_S72	S	72	SSAVRLRSSVPGVRL	1
6.68211	6.96835	5.32457	12.9638	12.9103	12.8962	VIM	sp|P08670|VIME_HUMAN Vimentin OS=Homo sapiens OX=9606 GN=VIM PE=1 SV=4	P08670	P08670_S2	S	2	______MSTRSVSSS	0.997291
6.75105	7.45102	7.12838	10.6601	11.4976	10.9151	VIM	sp|P08670|VIME_HUMAN Vimentin OS=Homo sapiens OX=9606 GN=VIM PE=1 SV=4	P08670	P08670_S65	S	65	GGVYATRSSAVRLRS	0.85116
7.27934	7.00573	6.56306	12.9922	13.8302	14.6781	SNRPA	sp|P09012|SNRPA_HUMAN U1 small nuclear ribonucleoprotein A OS=Homo sapiens OX=9606 GN=SNRPA PE=1 SV=3	P09012	P09012_T131	T	131	AVQGGGATPVVGAVQ	1
10.5993	10.6098	9.939	11.09	10.9051	11.9089	ENO2	sp|P09104|ENOG_HUMAN Gamma-enolase OS=Homo sapiens OX=9606 GN=ENO2 PE=1 SV=3	P09104	P09104_S263	S	263	KYDLDFKSPTDPSRY	0.999113
6.75769	6.44096	6.80597	9.85455	10.0374	10.3147	SRP19	sp|P09132|SRP19_HUMAN Signal recognition particle 19 kDa protein OS=Homo sapiens OX=9606 GN=SRP19 PE=1 SV=3	P09132	P09132_S128	S	128	KTGGADQSLQQGEGS	1
10.5805	10.7432	11.1998	12.3727	12.3223	12.7914	SNRPC	sp|P09234|RU1C_HUMAN U1 small nuclear ribonucleoprotein C OS=Homo sapiens OX=9606 GN=SNRPC PE=1 SV=1	P09234	P09234_S17	S	17	DTYLTHDSPSVRKTH	0.985146
6.6067	8.25736	7.78707	11.6969	11.6884	12.0071	HMGB1	sp|P09429|HMGB1_HUMAN High mobility group protein B1 OS=Homo sapiens OX=9606 GN=HMGB1 PE=1 SV=3	P09429	P09429_S35	S	35	KKKHPDASVNFSEFS	0.995135
6.16053	6.78075	6.81096	11.1308	11.1585	11.5586	HMGB1	sp|P09429|HMGB1_HUMAN High mobility group protein B1 OS=Homo sapiens OX=9606 GN=HMGB1 PE=1 SV=3	P09429	P09429_S39	S	39	PDASVNFSEFSKKCS	0.751188
8.62971	6.56925	5.31905	8.88796	9.52058	10.2298	HMGB1	sp|P09429|HMGB1_HUMAN High mobility group protein B1 OS=Homo sapiens OX=9606 GN=HMGB1 PE=1 SV=3	P09429	P09429_Y16	Y	16	PRGKMSSYAFFVQTC	0.990985
7.39004	4.95608	7.63577	7.96506	8.79018	8.24596	HMGB1	sp|P09429|HMGB1_HUMAN High mobility group protein B1 OS=Homo sapiens OX=9606 GN=HMGB1 PE=1 SV=3	P09429	P09429_S15	S	15	KPRGKMSSYAFFVQT	0.862941
8.55766	6.84684	9.37195	13.0877	13.11	13.7431	CNP	sp|P09543|CN37_HUMAN 2,3-cyclic-nucleotide 3-phosphodiesterase OS=Homo sapiens OX=9606 GN=CNP PE=1 SV=2	P09543	P09543_S9	S	9	NRGFSRKSHTFLPKI	0.999989
6.15927	6.21141	9.37195	12.7073	12.8385	13.3608	CNP	sp|P09543|CN37_HUMAN 2,3-cyclic-nucleotide 3-phosphodiesterase OS=Homo sapiens OX=9606 GN=CNP PE=1 SV=2	P09543	P09543_S6	S	6	__MNRGFSRKSHTFL	0.999989
10.9757	10.817	10.7829	12.7592	12.576	12.9351	HMOX1	sp|P09601|HMOX1_HUMAN Heme oxygenase 1 OS=Homo sapiens OX=9606 GN=HMOX1 PE=1 SV=1	P09601	P09601_T252	T	252	QDSAPVETPRGKPPL	1
15.1436	15.284	15.6521	20.8739	20.5943	21.0751	HNRNPA1	sp|P09651|ROA1_HUMAN Heterogeneous nuclear ribonucleoprotein A1 OS=Homo sapiens OX=9606 GN=HNRNPA1 PE=1 SV=5;sp|Q32P51|RA1L2_HUMAN Heterogeneous nuclear ribonucleoprotein A1-like 2 OS=Homo sapiens OX=9606 GN=HNRNPA1L2 PE=2 SV=2	P09651	P09651_S338	S	338	GNFGGRSSGPYGGGG	0.991756
14.8814	15.0848	15.4022	20.6064	20.3324	20.8043	HNRNPA1	sp|P09651|ROA1_HUMAN Heterogeneous nuclear ribonucleoprotein A1 OS=Homo sapiens OX=9606 GN=HNRNPA1 PE=1 SV=5;sp|Q32P51|RA1L2_HUMAN Heterogeneous nuclear ribonucleoprotein A1-like 2 OS=Homo sapiens OX=9606 GN=HNRNPA1L2 PE=2 SV=2	P09651	P09651_Y341	Y	341	GGRSSGPYGGGGQYF	0.983048
15.0122	15.1472	15.5323	20.7555	20.4753	20.9597	HNRNPA1	sp|P09651|ROA1_HUMAN Heterogeneous nuclear ribonucleoprotein A1 OS=Homo sapiens OX=9606 GN=HNRNPA1 PE=1 SV=5;sp|Q32P51|RA1L2_HUMAN Heterogeneous nuclear ribonucleoprotein A1-like 2 OS=Homo sapiens OX=9606 GN=HNRNPA1L2 PE=2 SV=2	P09651	P09651_S337	S	337	GGNFGGRSSGPYGGG	0.995119
13.0523	13.2898	13.6058	18.8976	18.6378	19.1107	HNRNPA1	sp|P09651|ROA1_HUMAN Heterogeneous nuclear ribonucleoprotein A1 OS=Homo sapiens OX=9606 GN=HNRNPA1 PE=1 SV=5;sp|Q32P51|RA1L2_HUMAN Heterogeneous nuclear ribonucleoprotein A1-like 2 OS=Homo sapiens OX=9606 GN=HNRNPA1L2 PE=2 SV=2	P09651	P09651_Y347	Y	347	PYGGGGQYFAKPRNQ	0.980738
15.2199	14.872	15.4068	16.1497	15.9098	16.1306	HNRNPA1	sp|P09651|ROA1_HUMAN Heterogeneous nuclear ribonucleoprotein A1 OS=Homo sapiens OX=9606 GN=HNRNPA1 PE=1 SV=5;sp|Q32P51|RA1L2_HUMAN Heterogeneous nuclear ribonucleoprotein A1-like 2 OS=Homo sapiens OX=9606 GN=HNRNPA1L2 PE=2 SV=2	P09651	P09651_S364	S	364	YGGSSSSSSYGSGRR	0.999904
14.4489	13.7978	14.3503	15.4184	15.0034	15.856	HNRNPA1	sp|P09651|ROA1_HUMAN Heterogeneous nuclear ribonucleoprotein A1 OS=Homo sapiens OX=9606 GN=HNRNPA1 PE=1 SV=5;sp|Q32P51|RA1L2_HUMAN Heterogeneous nuclear ribonucleoprotein A1-like 2 OS=Homo sapiens OX=9606 GN=HNRNPA1L2 PE=2 SV=2	P09651	P09651_S368	S	368	SSSSSYGSGRRF___	1
11.0458	10.6929	11.0082	13.2812	13.0205	13.4895	HNRNPA1	sp|P09651|ROA1_HUMAN Heterogeneous nuclear ribonucleoprotein A1 OS=Homo sapiens OX=9606 GN=HNRNPA1 PE=1 SV=5;sp|Q32P51|RA1L2_HUMAN Heterogeneous nuclear ribonucleoprotein A1-like 2 OS=Homo sapiens OX=9606 GN=HNRNPA1L2 PE=2 SV=2	P09651	P09651_S363	S	363	GYGGSSSSSSYGSGR	0.975182
9.59913	9.20555	9.69866	13.6392	13.4628	13.9703	HNRNPA1	sp|P09651|ROA1_HUMAN Heterogeneous nuclear ribonucleoprotein A1 OS=Homo sapiens OX=9606 GN=HNRNPA1 PE=1 SV=5;sp|Q32P51|RA1L2_HUMAN Heterogeneous nuclear ribonucleoprotein A1-like 2 OS=Homo sapiens OX=9606 GN=HNRNPA1L2 PE=2 SV=2	P09651	P09651_S199	S	199	SQRGRSGSGNFGGGR	0.999999
9.43376	8.75006	8.98642	11.9429	11.978	13.2241	HNRNPA1	sp|P09651|ROA1_HUMAN Heterogeneous nuclear ribonucleoprotein A1 OS=Homo sapiens OX=9606 GN=HNRNPA1 PE=1 SV=5;sp|Q32P51|RA1L2_HUMAN Heterogeneous nuclear ribonucleoprotein A1-like 2 OS=Homo sapiens OX=9606 GN=HNRNPA1L2 PE=2 SV=2	P09651	P09651_S95	S	95	RAVSREDSQRPGAHL	1
8.60023	7.89524	8.52131	15.9861	16.0967	16.3225	SNRPA1	sp|P09661|RU2A_HUMAN U2 small nuclear ribonucleoprotein A OS=Homo sapiens OX=9606 GN=SNRPA1 PE=1 SV=2	P09661	P09661_S178	S	178	AKDIARRSKTFNPGA	0.961204
8.13001	7.5837	8.52919	15.7021	15.8226	16.0219	SNRPA1	sp|P09661|RU2A_HUMAN U2 small nuclear ribonucleoprotein A OS=Homo sapiens OX=9606 GN=SNRPA1 PE=1 SV=2	P09661	P09661_T180	T	180	DIARRSKTFNPGAGL	0.999798
9.69298	10.3181	10.6746	14.5181	14.3295	14.5446	SNRPA1	sp|P09661|RU2A_HUMAN U2 small nuclear ribonucleoprotein A OS=Homo sapiens OX=9606 GN=SNRPA1 PE=1 SV=2	P09661	P09661_S236	S	236	IPGRERRSGPTDDGE	0.998719
9.69298	10.3181	10.6922	14.4823	14.2843	14.503	SNRPA1	sp|P09661|RU2A_HUMAN U2 small nuclear ribonucleoprotein A OS=Homo sapiens OX=9606 GN=SNRPA1 PE=1 SV=2	P09661	P09661_T239	T	239	RERRSGPTDDGEEEM	0.894556
12.3115	11.0606	11.9585	14.9419	14.9064	15.1362	POLA1	sp|P09884|DPOLA_HUMAN DNA polymerase alpha catalytic subunit OS=Homo sapiens OX=9606 GN=POLA1 PE=1 SV=2	P09884	P09884_S209	S	209	VPSGKIASPVSRKEP	1
11.7812	12.0406	12.1482	16.9308	16.6902	17.2932	POLA1	sp|P09884|DPOLA_HUMAN DNA polymerase alpha catalytic subunit OS=Homo sapiens OX=9606 GN=POLA1 PE=1 SV=2	P09884	P09884_S190	S	190	KKRSIGASPNPFSVH	1
12.1099	12.1565	12.2104	17.0675	16.774	17.4102	POLA1	sp|P09884|DPOLA_HUMAN DNA polymerase alpha catalytic subunit OS=Homo sapiens OX=9606 GN=POLA1 PE=1 SV=2	P09884	P09884_S186	S	186	MILKKKRSIGASPNP	1
10.8063	11.0951	10	15.2285	15.0907	15.7784	POLA1	sp|P09884|DPOLA_HUMAN DNA polymerase alpha catalytic subunit OS=Homo sapiens OX=9606 GN=POLA1 PE=1 SV=2	P09884	P09884_T198	T	198	PNPFSVHTATAVPSG	0.930133
10.783	11.0951	12.112	16.0622	15.7034	16.437	POLA1	sp|P09884|DPOLA_HUMAN DNA polymerase alpha catalytic subunit OS=Homo sapiens OX=9606 GN=POLA1 PE=1 SV=2	P09884	P09884_S195	S	195	GASPNPFSVHTATAV	0.884981
10.806	9.72235	12.1137	15.8527	15.596	16.2739	POLA1	sp|P09884|DPOLA_HUMAN DNA polymerase alpha catalytic subunit OS=Homo sapiens OX=9606 GN=POLA1 PE=1 SV=2	P09884	P09884_T200	T	200	PFSVHTATAVPSGKI	0.999988
10.8737	10.5544	10.9224	12.8381	12.2941	12.7945	HSPA1A;HSPA1B	sp|P0DMV9|HS71B_HUMAN Heat shock 70 kDa protein 1B OS=Homo sapiens OX=9606 GN=HSPA1B PE=1 SV=1;sp|P0DMV8|HS71A_HUMAN Heat shock 70 kDa protein 1A OS=Homo sapiens OX=9606 GN=HSPA1A PE=1 SV=1	P0DMV8	P0DMV8_S631	S	631	AQGPKGGSGSGPTIE	0.999787
10.8737	10.5544	10.9224	12.8381	12.2941	12.7945	HSPA1A;HSPA1B	sp|P0DMV9|HS71B_HUMAN Heat shock 70 kDa protein 1B OS=Homo sapiens OX=9606 GN=HSPA1B PE=1 SV=1;sp|P0DMV8|HS71A_HUMAN Heat shock 70 kDa protein 1A OS=Homo sapiens OX=9606 GN=HSPA1A PE=1 SV=1	P0DMV9	P0DMV9_S631	S	631	AQGPKGGSGSGPTIE	0.999787
7.81452	8.69217	8.98161	10.8509	10.2027	10.7815	HSPA1A;HSPA1B	sp|P0DMV9|HS71B_HUMAN Heat shock 70 kDa protein 1B OS=Homo sapiens OX=9606 GN=HSPA1B PE=1 SV=1;sp|P0DMV8|HS71A_HUMAN Heat shock 70 kDa protein 1A OS=Homo sapiens OX=9606 GN=HSPA1A PE=1 SV=1	P0DMV8	P0DMV8_T636	T	636	GGSGSGPTIEEVD__	0.994798
7.81452	8.69217	8.98161	10.8509	10.2027	10.7815	HSPA1A;HSPA1B	sp|P0DMV9|HS71B_HUMAN Heat shock 70 kDa protein 1B OS=Homo sapiens OX=9606 GN=HSPA1B PE=1 SV=1;sp|P0DMV8|HS71A_HUMAN Heat shock 70 kDa protein 1A OS=Homo sapiens OX=9606 GN=HSPA1A PE=1 SV=1	P0DMV9	P0DMV9_T636	T	636	GGSGSGPTIEEVD__	0.994798
6.21855	6.65761	9.09622	13.5791	13.5029	13.8451	RRAS	sp|P10301|RRAS_HUMAN Ras-related protein R-Ras OS=Homo sapiens OX=9606 GN=RRAS PE=1 SV=1	P10301	P10301_T9	T	9	SSGAASGTGRGRPRG	1
6.46007	6.18694	6.73908	14.404	13.9891	14.6484	ARAF	sp|P10398|ARAF_HUMAN Serine/threonine-protein kinase A-Raf OS=Homo sapiens OX=9606 GN=ARAF PE=1 SV=2	P10398	P10398_S257	S	257	SDGTPRGSPSPASVS	1
6.87531	4.85626	8.19815	11.0038	10.5998	10.6964	ARAF	sp|P10398|ARAF_HUMAN Serine/threonine-protein kinase A-Raf OS=Homo sapiens OX=9606 GN=ARAF PE=1 SV=2	P10398	P10398_S259	S	259	GTPRGSPSPASVSSG	0.977332
6.96047	8.77074	6.40117	13.9737	13.563	14.2516	ARAF	sp|P10398|ARAF_HUMAN Serine/threonine-protein kinase A-Raf OS=Homo sapiens OX=9606 GN=ARAF PE=1 SV=2	P10398	P10398_T253	T	253	SRGGSDGTPRGSPSP	0.966551
7.0151	9.21752	7.69131	15.4805	15.1907	15.5374	ARAF	sp|P10398|ARAF_HUMAN Serine/threonine-protein kinase A-Raf OS=Homo sapiens OX=9606 GN=ARAF PE=1 SV=2	P10398	P10398_S186	S	186	LLTPQGPSPRTQHCD	1
8.60013	5.41461	8.10195	14.1037	13.8424	14.3291	ARAF	sp|P10398|ARAF_HUMAN Serine/threonine-protein kinase A-Raf OS=Homo sapiens OX=9606 GN=ARAF PE=1 SV=2	P10398	P10398_T181	T	181	RPLNELLTPQGPSPR	1
7.48031	5.78995	7.92459	12.6372	12.908	13.4552	ARAF	sp|P10398|ARAF_HUMAN Serine/threonine-protein kinase A-Raf OS=Homo sapiens OX=9606 GN=ARAF PE=1 SV=2	P10398	P10398_Y302	Y	302	GYRDSGYYWEVPPSE	0.895373
6.43551	6.77276	8.5559	11.7179	12.0131	12.4639	ARAF	sp|P10398|ARAF_HUMAN Serine/threonine-protein kinase A-Raf OS=Homo sapiens OX=9606 GN=ARAF PE=1 SV=2	P10398	P10398_S299	S	299	KNLGYRDSGYYWEVP	0.996726
6.03844	7.28974	5.94618	12.8917	12.8279	12.6648	ARAF	sp|P10398|ARAF_HUMAN Serine/threonine-protein kinase A-Raf OS=Homo sapiens OX=9606 GN=ARAF PE=1 SV=2	P10398	P10398_S157	S	157	NRQQFYHSVQDLSGG	0.993405
6.2102	6.65321	6.1168	12.0691	12.1699	11.949	ARAF	sp|P10398|ARAF_HUMAN Serine/threonine-protein kinase A-Raf OS=Homo sapiens OX=9606 GN=ARAF PE=1 SV=2	P10398	P10398_Y155	Y	155	STNRQQFYHSVQDLS	0.999996
6.69489	9.78573	7.25906	12.3323	12.0568	12.3715	ARAF	sp|P10398|ARAF_HUMAN Serine/threonine-protein kinase A-Raf OS=Homo sapiens OX=9606 GN=ARAF PE=1 SV=2	P10398	P10398_S162	S	162	YHSVQDLSGGSRQHE	0.999714
23.8421	24.0117	24.2691	24.8808	24.8035	25.2146	H1-4	sp|P10412|H14_HUMAN Histone H1.4 OS=Homo sapiens OX=9606 GN=H1-4 PE=1 SV=2	P10412	P10412_T18	T	18	APAPAEKTPVKKKAR	1
16.8493	16.7661	17.4207	17.9333	17.3066	17.9671	H1-4	sp|P10412|H14_HUMAN Histone H1.4 OS=Homo sapiens OX=9606 GN=H1-4 PE=1 SV=2	P10412	P10412_S187	S	187	KPKKAPKSPAKAKAV	1
8.34056	3.56455	11.294	15.0818	12.6144	11.9841	H1-4	sp|P10412|H14_HUMAN Histone H1.4 OS=Homo sapiens OX=9606 GN=H1-4 PE=1 SV=2	P10412	P10412_T146	T	146	KKATGAATPKKSAKK	1
14.1603	13.5898	13.6638	15.2851	14.7138	15.8033	PRKAR1A	sp|P10644|KAP0_HUMAN cAMP-dependent protein kinase type I-alpha regulatory subunit OS=Homo sapiens OX=9606 GN=PRKAR1A PE=1 SV=1	P10644	P10644_T75	T	75	LQKAGTRTDSREDEI	0.973203
10.0764	9.78691	10.1395	11.8336	11.6999	11.5688	HSPA8	sp|P11142|HSP7C_HUMAN Heat shock cognate 71 kDa protein OS=Homo sapiens OX=9606 GN=HSPA8 PE=1 SV=1	P11142	P11142_S633	S	633	PGGGAPPSGGASSGP	0.999914
9.62836	9.36641	8.91441	9.88101	9.86152	10.0624	HSPA8	sp|P11142|HSP7C_HUMAN Heat shock cognate 71 kDa protein OS=Homo sapiens OX=9606 GN=HSPA8 PE=1 SV=1	P11142	P11142_S511	S	511	TNDKGRLSKEDIERM	1
13.9032	13.2351	13.2125	15.0603	15.0586	15.7212	SLC2A1	sp|P11166|GTR1_HUMAN Solute carrier family 2, facilitated glucose transporter member 1 OS=Homo sapiens OX=9606 GN=SLC2A1 PE=1 SV=2	P11166	P11166_S473	S	473	GFRQGGASQSDKTPE	1
13.7267	13.0724	13.0026	14.8673	14.8507	15.4348	SLC2A1	sp|P11166|GTR1_HUMAN Solute carrier family 2, facilitated glucose transporter member 1 OS=Homo sapiens OX=9606 GN=SLC2A1 PE=1 SV=2	P11166	P11166_T478	T	478	GASQSDKTPEELFHP	1
13.2703	12.5896	12.5609	14.4232	14.416	15.033	SLC2A1	sp|P11166|GTR1_HUMAN Solute carrier family 2, facilitated glucose transporter member 1 OS=Homo sapiens OX=9606 GN=SLC2A1 PE=1 SV=2	P11166	P11166_S475	S	475	RQGGASQSDKTPEEL	0.855746
9.44666	9.60773	10.1944	11.6325	11.6787	12.2176	SLC2A1	sp|P11166|GTR1_HUMAN Solute carrier family 2, facilitated glucose transporter member 1 OS=Homo sapiens OX=9606 GN=SLC2A1 PE=1 SV=2	P11166	P11166_S490	S	490	FHPLGADSQV_____	1
10.5019	9.94447	10.569	12.355	12.2376	12.4606	SLC2A1	sp|P11166|GTR1_HUMAN Solute carrier family 2, facilitated glucose transporter member 1 OS=Homo sapiens OX=9606 GN=SLC2A1 PE=1 SV=2	P11166	P11166_S465	S	465	RTFDEIASGFRQGGA	1
10.7824	10.7871	10.5344	14.2827	13.9869	14.6076	PYGB	sp|P11216|PYGB_HUMAN Glycogen phosphorylase, brain form OS=Homo sapiens OX=9606 GN=PYGB PE=1 SV=5	P11216	P11216_S8	S	8	MAKPLTDSEKRKQIS	0.99972
8.2965	5.1133	7.90775	10.4297	10.5199	11.25	RALB	sp|P11234|RALB_HUMAN Ras-related protein Ral-B OS=Homo sapiens OX=9606 GN=RALB PE=1 SV=1	P11234	P11234_S6	S	6	__MAANKSKGQSSLA	1
16.6103	16.8058	17.0937	18.7374	18.5293	18.8757	TOP1	sp|P11387|TOP1_HUMAN DNA topoisomerase 1 OS=Homo sapiens OX=9606 GN=TOP1 PE=1 SV=2	P11387	P11387_S10	S	10	GDHLHNDSQIEADFR	1
15.0005	15.201	15.465	17.0924	16.8763	17.1637	TOP1	sp|P11387|TOP1_HUMAN DNA topoisomerase 1 OS=Homo sapiens OX=9606 GN=TOP1 PE=1 SV=2	P11387	P11387_S2	S	2	______MSGDHLHND	1
16.5439	16.1625	16.8508	17.8976	17.8682	17.7411	TOP2A	sp|P11388|TOP2A_HUMAN DNA topoisomerase 2-alpha OS=Homo sapiens OX=9606 GN=TOP2A PE=1 SV=3	P11388	P11388_S1213	S	1213	QMAEVLPSPRGQRVI	1
10.9092	9.97973	9.62283	13.1839	12.6415	13.475	TOP2A	sp|P11388|TOP2A_HUMAN DNA topoisomerase 2-alpha OS=Homo sapiens OX=9606 GN=TOP2A PE=1 SV=3	P11388	P11388_T1406	T	1406	FPDETEITNPVPKKN	0.961491
12.2704	12.1827	11.9431	13.3803	12.9068	13.8166	TOP2A	sp|P11388|TOP2A_HUMAN DNA topoisomerase 2-alpha OS=Homo sapiens OX=9606 GN=TOP2A PE=1 SV=3	P11388	P11388_S1391	S	1391	VKGSVPLSSSPPATH	0.990651
15.874	16.174	16.5431	16.9456	16.4684	17.2271	TOP2A	sp|P11388|TOP2A_HUMAN DNA topoisomerase 2-alpha OS=Homo sapiens OX=9606 GN=TOP2A PE=1 SV=3	P11388	P11388_S1377	S	1377	KPQKSVVSDLEADDV	1
11.0033	10.4459	11.5994	13.0438	13.0827	13.7928	TOP2A	sp|P11388|TOP2A_HUMAN DNA topoisomerase 2-alpha OS=Homo sapiens OX=9606 GN=TOP2A PE=1 SV=3	P11388	P11388_S1504	S	1504	DFHMDFDSAVAPRAK	1
11.6815	12.1168	12.4169	13.7038	13.7518	14.3362	TOP2A	sp|P11388|TOP2A_HUMAN DNA topoisomerase 2-alpha OS=Homo sapiens OX=9606 GN=TOP2A PE=1 SV=3	P11388	P11388_S1495	S	1495	SKKSKGESDDFHMDF	0.99918
10.7673	11.1464	12.0107	16.249	15.8418	16.4186	TOP2A	sp|P11388|TOP2A_HUMAN DNA topoisomerase 2-alpha OS=Homo sapiens OX=9606 GN=TOP2A PE=1 SV=3	P11388	P11388_S1374	S	1374	KELKPQKSVVSDLEA	1
11.0403	11.6166	11.7572	13.8076	13.7321	14.4728	TOP2A	sp|P11388|TOP2A_HUMAN DNA topoisomerase 2-alpha OS=Homo sapiens OX=9606 GN=TOP2A PE=1 SV=3	P11388	P11388_S1491	S	1491	KAVTSKKSKGESDDF	0.999859
5.71056	8.12482	8.90913	9.73436	10.9688	11.8638	TOP2A	sp|P11388|TOP2A_HUMAN DNA topoisomerase 2-alpha OS=Homo sapiens OX=9606 GN=TOP2A PE=1 SV=3	P11388	P11388_S1449	S	1449	KRDPALNSGVSQKPD	0.997355
8.57798	9.7246	6.70619	13.0305	13.3263	16.3051	TOP2A	sp|P11388|TOP2A_HUMAN DNA topoisomerase 2-alpha OS=Homo sapiens OX=9606 GN=TOP2A PE=1 SV=3	P11388	P11388_S1452	S	1452	PALNSGVSQKPDPAK	0.85232
7.14162	6.47404	9.10294	11.3247	11.1403	11.4759	TOP2A	sp|P11388|TOP2A_HUMAN DNA topoisomerase 2-alpha OS=Homo sapiens OX=9606 GN=TOP2A PE=1 SV=3	P11388	P11388_T282	T	282	LKDKLDETGNSLKVI	0.999902
7.25491	6.05226	7.80066	12.6122	12.2554	12.7373	G6PD	sp|P11413|G6PD_HUMAN Glucose-6-phosphate 1-dehydrogenase OS=Homo sapiens OX=9606 GN=G6PD PE=1 SV=4	P11413	P11413_S8	S	8	MAEQVALSRTQVCGI	1
8.93799	8.33246	9.16616	13.7061	13.5168	13.7515	G6PD	sp|P11413|G6PD_HUMAN Glucose-6-phosphate 1-dehydrogenase OS=Homo sapiens OX=9606 GN=G6PD PE=1 SV=4	P11413	P11413_T10	T	10	EQVALSRTQVCGILR	1
6.98164	8.07319	8.45245	10.4978	10.9916	10.1442	G6PD	sp|P11413|G6PD_HUMAN Glucose-6-phosphate 1-dehydrogenase OS=Homo sapiens OX=9606 GN=G6PD PE=1 SV=4	P11413	P11413_T506	T	506	VGFQYEGTYKWVNPH	1
14.237	14.7012	13.9684	16.4552	16.7402	17.4052	TPR	sp|P12270|TPR_HUMAN Nucleoprotein TPR OS=Homo sapiens OX=9606 GN=TPR PE=1 SV=3	P12270	P12270_S2155	S	2155	GFAEAIHSPQVAGVP	1
13.4248	13.5179	13.0262	15.642	15.9299	16.5961	TPR	sp|P12270|TPR_HUMAN Nucleoprotein TPR OS=Homo sapiens OX=9606 GN=TPR PE=1 SV=3	P12270	P12270_T2146	T	2146	TLVVPHRTDGFAEAI	0.978517
11.1124	11.681	12.1066	14.0983	13.94	13.4281	TPR	sp|P12270|TPR_HUMAN Nucleoprotein TPR OS=Homo sapiens OX=9606 GN=TPR PE=1 SV=3	P12270	P12270_S2048	S	2048	NTGAAESSFSQEVSR	0.999997
10.4868	10.9966	11.6473	13.0633	13.383	13.3514	TPR	sp|P12270|TPR_HUMAN Nucleoprotein TPR OS=Homo sapiens OX=9606 GN=TPR PE=1 SV=3	P12270	P12270_T1839	T	1839	REEEEDSTIEASDQV	0.987228
8.75146	9.3363	8.76412	12.4323	12.8199	12.6506	TPR	sp|P12270|TPR_HUMAN Nucleoprotein TPR OS=Homo sapiens OX=9606 GN=TPR PE=1 SV=3	P12270	P12270_T1850	T	1850	SDQVSDDTVEMPLPK	0.99806
9.35957	10.6531	10.7605	15.3865	15.7824	16.6877	TPR	sp|P12270|TPR_HUMAN Nucleoprotein TPR OS=Homo sapiens OX=9606 GN=TPR PE=1 SV=3	P12270	P12270_T650	T	650	KRPSTSQTVSTPAPV	0.940533
9.33093	10.6531	10.6596	17.2077	17.2125	17.7947	TPR	sp|P12270|TPR_HUMAN Nucleoprotein TPR OS=Homo sapiens OX=9606 GN=TPR PE=1 SV=3	P12270	P12270_S652	S	652	PSTSQTVSTPAPVPV	0.996033
9.636	10.6531	9.37491	16.916	16.9569	17.5859	TPR	sp|P12270|TPR_HUMAN Nucleoprotein TPR OS=Homo sapiens OX=9606 GN=TPR PE=1 SV=3	P12270	P12270_T653	T	653	STSQTVSTPAPVPVI	0.99958
10.0307	10.6607	10.837	17.6214	17.5742	18.1137	TPR	sp|P12270|TPR_HUMAN Nucleoprotein TPR OS=Homo sapiens OX=9606 GN=TPR PE=1 SV=3	P12270	P12270_S646	S	646	ASTPKRPSTSQTVST	0.909503
10.1633	9.63369	6.25819	10.6649	11.1583	12.4367	TPR	sp|P12270|TPR_HUMAN Nucleoprotein TPR OS=Homo sapiens OX=9606 GN=TPR PE=1 SV=3	P12270	P12270_T1672	T	1672	PTANIKPTPVVSTPS	0.998545
5.46689	7.71013	6.22481	15.7271	15.5773	16.1502	TPR	sp|P12270|TPR_HUMAN Nucleoprotein TPR OS=Homo sapiens OX=9606 GN=TPR PE=1 SV=3	P12270	P12270_S1660	S	1660	SGERGIASTSDPPTA	0.999983
8.69671	5.69819	6.52878	13.968	13.5751	13.8631	TPR	sp|P12270|TPR_HUMAN Nucleoprotein TPR OS=Homo sapiens OX=9606 GN=TPR PE=1 SV=3	P12270	P12270_T1677	T	1677	KPTPVVSTPSKVTAA	0.984714
9.37651	10.5302	9.47439	16.5655	16.5244	16.9233	TPR	sp|P12270|TPR_HUMAN Nucleoprotein TPR OS=Homo sapiens OX=9606 GN=TPR PE=1 SV=3	P12270	P12270_T2137	T	2137	EDRTVPSTPTLVVPH	0.999991
9.04196	10.2424	9.11223	16.4506	16.2893	16.6298	TPR	sp|P12270|TPR_HUMAN Nucleoprotein TPR OS=Homo sapiens OX=9606 GN=TPR PE=1 SV=3	P12270	P12270_T2116	T	2116	VGRGLQLTPGIGGMQ	1
7.10397	8.06298	7.30304	14.2322	14.4971	14.9423	TPR	sp|P12270|TPR_HUMAN Nucleoprotein TPR OS=Homo sapiens OX=9606 GN=TPR PE=1 SV=3	P12270	P12270_T2133	T	2133	FFDDEDRTVPSTPTL	0.999999
4.56785	4.51921	8.05577	9.25384	10.7562	10.8293	TPR	sp|P12270|TPR_HUMAN Nucleoprotein TPR OS=Homo sapiens OX=9606 GN=TPR PE=1 SV=3	P12270	P12270_T1692	T	1692	AMAGNKSTPRASIRP	0.95378
5.15145	4.79178	6.50951	10.1227	10.0133	10.3954	TPR	sp|P12270|TPR_HUMAN Nucleoprotein TPR OS=Homo sapiens OX=9606 GN=TPR PE=1 SV=3	P12270	P12270_S929	S	929	RTGKGQPSNKEDVDD	0.977248
8.09861	7.30807	7.67556	11.8252	12.9641	12.4204	TPR	sp|P12270|TPR_HUMAN Nucleoprotein TPR OS=Homo sapiens OX=9606 GN=TPR PE=1 SV=3	P12270	P12270_S2063	S	2063	EQQPSSASERQAPRA	0.940222
10.8045	11.0285	11.2688	13.009	12.8896	13.3048	CDH1	sp|P12830|CADH1_HUMAN Cadherin-1 OS=Homo sapiens OX=9606 GN=CDH1 PE=1 SV=3	P12830	P12830_S793	S	793	DVAPTLMSVPRYLPR	1
17.2101	17.5795	17.5567	17.8867	17.7995	18.563	SRC	sp|P12931|SRC_HUMAN Proto-oncogene tyrosine-protein kinase Src OS=Homo sapiens OX=9606 GN=SRC PE=1 SV=3	P12931	P12931_S17	S	17	DASQRRRSLEPAENV	1
15.0852	15.4573	15.4134	15.7139	15.6796	16.5142	SRC	sp|P12931|SRC_HUMAN Proto-oncogene tyrosine-protein kinase Src OS=Homo sapiens OX=9606 GN=SRC PE=1 SV=3	P12931	P12931_S35	S	35	GGGAFPASQTPSKPA	0.994458
15.2501	15.6508	15.6752	16.8092	16.4757	17.1992	SRC	sp|P12931|SRC_HUMAN Proto-oncogene tyrosine-protein kinase Src OS=Homo sapiens OX=9606 GN=SRC PE=1 SV=3	P12931	P12931_T37	T	37	GAFPASQTPSKPASA	0.999998
12.1018	11.1454	11.375	14.5462	14.4001	14.8988	SRC	sp|P12931|SRC_HUMAN Proto-oncogene tyrosine-protein kinase Src OS=Homo sapiens OX=9606 GN=SRC PE=1 SV=3	P12931	P12931_Y419	Y	419	RLIEDNEYTARQGAK	0.999927
11.6036	11.3325	11.9048	15.1824	14.8805	14.9443	SRC	sp|P12931|SRC_HUMAN Proto-oncogene tyrosine-protein kinase Src OS=Homo sapiens OX=9606 GN=SRC PE=1 SV=3	P12931	P12931_T72	T	72	GGFNSSDTVTSPQRA	0.781591
11.5077	11.0259	11.7088	14.9491	14.7693	14.5408	SRC	sp|P12931|SRC_HUMAN Proto-oncogene tyrosine-protein kinase Src OS=Homo sapiens OX=9606 GN=SRC PE=1 SV=3	P12931	P12931_S75	S	75	NSSDTVTSPQRAGPL	0.999991
5.09403	6.45769	7.88084	11.4718	10.8461	11.8239	XRCC6	sp|P12956|XRCC6_HUMAN X-ray repair cross-complementing protein 6 OS=Homo sapiens OX=9606 GN=XRCC6 PE=1 SV=2	P12956	P12956_S6	S	6	__MSGWESYYKTEGD	1
6.08194	6.98292	4.65694	9.59203	9.36069	9.66098	XRCC5	sp|P13010|XRCC5_HUMAN X-ray repair cross-complementing protein 5 OS=Homo sapiens OX=9606 GN=XRCC5 PE=1 SV=3	P13010	P13010_S318	S	318	IQGFRYGSDIVPFSK	0.999999
5.66836	7.13027	6.23782	8.50909	9.61612	9.95505	XRCC5	sp|P13010|XRCC5_HUMAN X-ray repair cross-complementing protein 5 OS=Homo sapiens OX=9606 GN=XRCC5 PE=1 SV=3	P13010	P13010_T587	T	587	SLAEGSVTSVGSVNP	0.957151
9.42444	8.75975	9.08998	13.5478	12.792	12.4575	UNG	sp|P13051|UNG_HUMAN Uracil-DNA glycosylase OS=Homo sapiens OX=9606 GN=UNG PE=1 SV=2	P13051	P13051_S14	S	14	LYSFFSPSPARKRHA	1
9.16083	9.01135	8.73394	11.013	11.1619	10.7679	RNH1	sp|P13489|RINI_HUMAN Ribonuclease inhibitor OS=Homo sapiens OX=9606 GN=RNH1 PE=1 SV=2	P13489	P13489_S2	S	2	______MSLDIQSLD	1
12.3462	12.9567	11.7064	15.0651	14.3772	15.6785	EEF2	sp|P13639|EF2_HUMAN Elongation factor 2 OS=Homo sapiens OX=9606 GN=EEF2 PE=1 SV=4	P13639	P13639_T59	T	59	GETRFTDTRKDEQER	1
6.5428	6.52443	5.46199	10.5535	11.1457	11.4909	EEF2	sp|P13639|EF2_HUMAN Elongation factor 2 OS=Homo sapiens OX=9606 GN=EEF2 PE=1 SV=4	P13639	P13639_S595	S	595	NVLCLSKSPNKHNRL	0.95219
7.41279	7.38327	7.63318	9.08823	8.85358	9.61212	EEF2	sp|P13639|EF2_HUMAN Elongation factor 2 OS=Homo sapiens OX=9606 GN=EEF2 PE=1 SV=4	P13639	P13639_S584	S	584	VSYRETVSEESNVLC	0.98105
8.80765	8.39101	8.15285	9.99475	9.96504	9.99783	PLS3	sp|P13797|PLST_HUMAN Plastin-3 OS=Homo sapiens OX=9606 GN=PLS3 PE=1 SV=4	P13797	P13797_S339	S	339	DDLKRAESMLQQADK	1
12.4716	12.5918	12.6452	12.8991	12.8481	13.3444	APEH	sp|P13798|ACPH_HUMAN Acylamino-acid-releasing enzyme OS=Homo sapiens OX=9606 GN=APEH PE=1 SV=4	P13798	P13798_S187	S	187	KALDVSASDDEIARL	1
10.6696	11.0136	10.8395	16.8087	16.563	16.843	PRKAR2A	sp|P13861|KAP2_HUMAN cAMP-dependent protein kinase type II-alpha regulatory subunit OS=Homo sapiens OX=9606 GN=PRKAR2A PE=1 SV=2	P13861	P13861_T54	T	54	ASVLPAATPRQSLGH	1
7.44034	7.42894	5.20028	17.3903	17.1171	17.3925	PRKAR2A	sp|P13861|KAP2_HUMAN cAMP-dependent protein kinase type II-alpha regulatory subunit OS=Homo sapiens OX=9606 GN=PRKAR2A PE=1 SV=2	P13861	P13861_S58	S	58	PAATPRQSLGHPPPE	1
7.39108	7.106	7.88696	10.2656	10.8181	10.3629	PRKAR2A	sp|P13861|KAP2_HUMAN cAMP-dependent protein kinase type II-alpha regulatory subunit OS=Homo sapiens OX=9606 GN=PRKAR2A PE=1 SV=2	P13861	P13861_S316	S	316	LIRSRTKSNKDGGNQ	0.79713
8.33358	7.7601	7.37281	9.9326	8.00279	9.11712	GTF2F2	sp|P13984|T2FB_HUMAN General transcription factor IIF subunit 2 OS=Homo sapiens OX=9606 GN=GTF2F2 PE=1 SV=2	P13984	P13984_S248	S	248	HYQGEEKSD______	1
5.47048	6.24904	8.20244	7.07925	9.9446	10.9072	CD99	sp|P14209|CD99_HUMAN CD99 antigen OS=Homo sapiens OX=9606 GN=CD99 PE=1 SV=1	P14209	P14209_T181	T	181	AEPAVQRTLLEK___	1
14.8388	14.549	14.9329	15.6466	15.3393	15.7409	PKM	sp|P14618|KPYM_HUMAN Pyruvate kinase PKM OS=Homo sapiens OX=9606 GN=PKM PE=1 SV=4	P14618	P14618_S37	S	37	MCRLDIDSPPITARN	1
8.0233	9.02509	9.1753	10.1869	9.81326	10.2318	HNRNPL	sp|P14866|HNRPL_HUMAN Heterogeneous nuclear ribonucleoprotein L OS=Homo sapiens OX=9606 GN=HNRNPL PE=1 SV=2	P14866	P14866_S298	S	298	SGQGDPGSNPNKRQR	1
7.94251	7.91027	7.98487	10.0631	9.91171	10.216	HNRNPL	sp|P14866|HNRPL_HUMAN Heterogeneous nuclear ribonucleoprotein L OS=Homo sapiens OX=9606 GN=HNRNPL PE=1 SV=2	P14866	P14866_S291	S	291	DYTNPNLSGQGDPGS	0.998179
8.58446	5.95686	10.0968	13.0616	10.7693	13.2115	HNRNPL	sp|P14866|HNRPL_HUMAN Heterogeneous nuclear ribonucleoprotein L OS=Homo sapiens OX=9606 GN=HNRNPL PE=1 SV=2	P14866	P14866_S29	S	29	PDEQRRRSGAMVKMA	1
8.18315	8.49925	8.94854	11.4511	11.3918	11.6611	JUP	sp|P14923|PLAK_HUMAN Junction plakoglobin OS=Homo sapiens OX=9606 GN=JUP PE=1 SV=3	P14923	P14923_S24	S	24	QQTYTYDSGIHSGAN	0.987764
8.18315	8.49925	8.94854	11.4511	11.3918	11.6611	JUP	sp|P14923|PLAK_HUMAN Junction plakoglobin OS=Homo sapiens OX=9606 GN=JUP PE=1 SV=3	P14923	P14923_S28	S	28	TYDSGIHSGANTCVP	0.999967
6.1049	6.3983	5.30219	13.9877	13.7648	13.6421	JUP	sp|P14923|PLAK_HUMAN Junction plakoglobin OS=Homo sapiens OX=9606 GN=JUP PE=1 SV=3	P14923	P14923_S77	S	77	GDLEYQMSTTARAKR	0.770337
6.1319	6.15096	5.60689	13.1933	11.7499	10.0182	JUP	sp|P14923|PLAK_HUMAN Junction plakoglobin OS=Homo sapiens OX=9606 GN=JUP PE=1 SV=3	P14923	P14923_S68	S	68	YTQGVPPSQGDLEYQ	0.971227
5.30712	6.70397	7.84554	10.6706	10.635	11.1932	JUP	sp|P14923|PLAK_HUMAN Junction plakoglobin OS=Homo sapiens OX=9606 GN=JUP PE=1 SV=3	P14923	P14923_S99	S	99	GVSGEDSSLLLATQV	0.900288
6.70597	5.97279	7.17765	10.3948	10.296	10.772	JUP	sp|P14923|PLAK_HUMAN Junction plakoglobin OS=Homo sapiens OX=9606 GN=JUP PE=1 SV=3	P14923	P14923_T104	T	104	DSSLLLATQVEGQAT	0.895474
15.2528	14.8716	14.2998	15.7093	15.2976	16.1758	PVR	sp|P15151|PVR_HUMAN Poliovirus receptor OS=Homo sapiens OX=9606 GN=PVR PE=1 SV=2	P15151	P15151_S406	S	406	SAVSRENSSSQDPQT	0.999996
7.20304	6.22333	7.36465	8.95693	7.34341	9.78159	GSPT1	sp|P15170|ERF3A_HUMAN Eukaryotic peptide chain release factor GTP-binding subunit ERF3A OS=Homo sapiens OX=9606 GN=GSPT1 PE=1 SV=1	P15170	P15170_S62	S	62	EEIPKPKSVVAPPGA	1
9.20408	9.02129	8.88327	11.5567	11.2042	11.8513	EZR	sp|P15311|EZRI_HUMAN Ezrin OS=Homo sapiens OX=9606 GN=EZR PE=1 SV=4	P15311	P15311_S366	S	366	KKAERELSEQIQRAL	1
7.64057	7.43087	7.83462	15.5056	15.1699	15.7668	EZR	sp|P15311|EZRI_HUMAN Ezrin OS=Homo sapiens OX=9606 GN=EZR PE=1 SV=4	P15311	P15311_S536	S	536	RQLLTLSSELSQARD	0.999994
7.48383	7.43087	7.83461	15.2786	14.9228	13.0837	EZR	sp|P15311|EZRI_HUMAN Ezrin OS=Homo sapiens OX=9606 GN=EZR PE=1 SV=4	P15311	P15311_S535	S	535	QRQLLTLSSELSQAR	0.999786
5.68613	5.67714	5.87839	13.251	13.0891	13.4873	EZR	sp|P15311|EZRI_HUMAN Ezrin OS=Homo sapiens OX=9606 GN=EZR PE=1 SV=4	P15311	P15311_S539	S	539	LTLSSELSQARDENK	1
6.09394	6.99578	7.79047	11.0827	13.1428	9.90886	EZR	sp|P15311|EZRI_HUMAN Ezrin OS=Homo sapiens OX=9606 GN=EZR PE=1 SV=4	P15311	P15311_T567	T	567	QGRDKYKTLRQIRQG	1
10.5286	10.3167	10.451	11.7311	11.6645	11.9095	NME1	sp|P15531|NDKA_HUMAN Nucleoside diphosphate kinase A OS=Homo sapiens OX=9606 GN=NME1 PE=1 SV=1	P15531	P15531_S120	S	120	GRNIIHGSDSVESAE	0.999908
10.5919	10.2421	10.3697	11.9453	11.8109	12.0632	NME1	sp|P15531|NDKA_HUMAN Nucleoside diphosphate kinase A OS=Homo sapiens OX=9606 GN=NME1 PE=1 SV=1	P15531	P15531_S122	S	122	NIIHGSDSVESAEKE	0.858284
12.5118	12.9107	12.8478	13.8556	13.5917	13.9461	DSP	sp|P15924|DESP_HUMAN Desmoplakin OS=Homo sapiens OX=9606 GN=DSP PE=1 SV=3	P15924	P15924_S166	S	166	PRVRRASSKGGGGYT	1
12.4044	12.8524	12.8664	13.8556	13.5917	13.9461	DSP	sp|P15924|DESP_HUMAN Desmoplakin OS=Homo sapiens OX=9606 GN=DSP PE=1 SV=3	P15924	P15924_S165	S	165	VPRVRRASSKGGGGY	1
6.0041	7.29907	7.01072	13.5214	13.8477	14.0956	DSP	sp|P15924|DESP_HUMAN Desmoplakin OS=Homo sapiens OX=9606 GN=DSP PE=1 SV=3	P15924	P15924_S2549	S	2549	KFFDQYRSGSLSLTQ	0.925642
6.0041	6.67211	7.01072	13.765	14.0057	14.2165	DSP	sp|P15924|DESP_HUMAN Desmoplakin OS=Homo sapiens OX=9606 GN=DSP PE=1 SV=3	P15924	P15924_S2551	S	2551	FDQYRSGSLSLTQFA	0.999995
5.42376	5.15813	6.96958	11.1462	10.8788	11.454	DSP	sp|P15924|DESP_HUMAN Desmoplakin OS=Homo sapiens OX=9606 GN=DSP PE=1 SV=3	P15924	P15924_S1127	S	1127	DEKRRRKSVEDRFDQ	1
4.80855	6.4371	6.71644	10.6029	10.2905	10.7484	DSP	sp|P15924|DESP_HUMAN Desmoplakin OS=Homo sapiens OX=9606 GN=DSP PE=1 SV=3	P15924	P15924_S1708	S	1708	IEIERLQSLTENLTK	0.997815
15.4572	15.3702	15.632	16.2573	15.8625	16.3956	CD44	sp|P16070|CD44_HUMAN CD44 antigen OS=Homo sapiens OX=9606 GN=CD44 PE=1 SV=3	P16070	P16070_S717	S	717	VHLVNKESSETPDQF	0.994077
15.5401	15.4447	15.7457	16.2863	15.9226	16.4005	CD44	sp|P16070|CD44_HUMAN CD44 antigen OS=Homo sapiens OX=9606 GN=CD44 PE=1 SV=3	P16070	P16070_T720	T	720	VNKESSETPDQFMTA	1
9.96641	10.0672	10.414	13.5661	13.6377	13.8324	CD44	sp|P16070|CD44_HUMAN CD44 antigen OS=Homo sapiens OX=9606 GN=CD44 PE=1 SV=3	P16070	P16070_T726	T	726	ETPDQFMTADETRNL	1
13.5724	13.1436	13.5729	14.5613	14.5219	14.6742	CD44	sp|P16070|CD44_HUMAN CD44 antigen OS=Homo sapiens OX=9606 GN=CD44 PE=1 SV=3	P16070	P16070_S686	S	686	KKKLVINSGNGAVED	1
11.6652	11.4105	11.638	12.6261	12.278	12.886	CD44	sp|P16070|CD44_HUMAN CD44 antigen OS=Homo sapiens OX=9606 GN=CD44 PE=1 SV=3	P16070	P16070_S697	S	697	AVEDRKPSGLNGEAS	0.999989
11.3955	10.9194	11.1275	12.3799	12.1813	12.4496	CD44	sp|P16070|CD44_HUMAN CD44 antigen OS=Homo sapiens OX=9606 GN=CD44 PE=1 SV=3	P16070	P16070_S704	S	704	SGLNGEASKSQEMVH	0.994731
14.7218	14.2531	15.2842	18.1026	18.5983	18.5679	ITGB4	sp|P16144|ITB4_HUMAN Integrin beta-4 OS=Homo sapiens OX=9606 GN=ITGB4 PE=1 SV=5	P16144	P16144_S1457	S	1457	AFPGSTNSLHRMTTT	1
14.2286	13.7266	14.8286	17.639	18.1442	18.2045	ITGB4	sp|P16144|ITB4_HUMAN Integrin beta-4 OS=Homo sapiens OX=9606 GN=ITGB4 PE=1 SV=5	P16144	P16144_S1454	S	1454	MDFAFPGSTNSLHRM	0.999996
14.1904	13.7213	14.7781	17.5497	18.1067	18.1417	ITGB4	sp|P16144|ITB4_HUMAN Integrin beta-4 OS=Homo sapiens OX=9606 GN=ITGB4 PE=1 SV=5	P16144	P16144_T1455	T	1455	DFAFPGSTNSLHRMT	0.999961
11.9804	11.911	12.2165	13.9302	14.8521	14.6124	ITGB4	sp|P16144|ITB4_HUMAN Integrin beta-4 OS=Homo sapiens OX=9606 GN=ITGB4 PE=1 SV=5	P16144	P16144_S1069	S	1069	LELQEVDSLLRGRQV	1
6.64885	7.8206	7.06118	10.5803	10.9872	10.9912	ITGB4	sp|P16144|ITB4_HUMAN Integrin beta-4 OS=Homo sapiens OX=9606 GN=ITGB4 PE=1 SV=5	P16144	P16144_T1797	T	1797	GSLTRHVTQEFVSRT	0.999713
12.7812	12.7718	12.9097	15.5221	15.4503	15.8566	ITGB4	sp|P16144|ITB4_HUMAN Integrin beta-4 OS=Homo sapiens OX=9606 GN=ITGB4 PE=1 SV=5	P16144	P16144_S1483	S	1483	HVPHRVLSTSSTLTR	0.999998
6.67062	5.39205	6.93447	12.9028	13.131	12.443	ITGB4	sp|P16144|ITB4_HUMAN Integrin beta-4 OS=Homo sapiens OX=9606 GN=ITGB4 PE=1 SV=5	P16144	P16144_T1487	T	1487	RVLSTSSTLTRDYNS	0.993128
6.24898	5.82671	7.02797	13.9006	14.548	14.7983	ITGB4	sp|P16144|ITB4_HUMAN Integrin beta-4 OS=Homo sapiens OX=9606 GN=ITGB4 PE=1 SV=5	P16144	P16144_S1474	S	1474	AAYGTHLSPHVPHRV	1
6.27904	6.04495	8.11225	13.8157	14.4324	14.6835	ITGB4	sp|P16144|ITB4_HUMAN Integrin beta-4 OS=Homo sapiens OX=9606 GN=ITGB4 PE=1 SV=5	P16144	P16144_S1465	S	1465	LHRMTTTSAAAYGTH	0.989346
6.99545	5.4737	7.97393	11.9794	11.6813	10.0144	ITGB4	sp|P16144|ITB4_HUMAN Integrin beta-4 OS=Homo sapiens OX=9606 GN=ITGB4 PE=1 SV=5	P16144	P16144_S1604	S	1604	VFRVRAQSQEGWGRE	1
10.3125	10.0172	10.3672	12.4687	11.7917	12.3767	CREB1	sp|P16220|CREB1_HUMAN Cyclic AMP-responsive element-binding protein 1 OS=Homo sapiens OX=9606 GN=CREB1 PE=1 SV=3	P16220	P16220_S128	S	128	RKILNDLSSDAPGVP	0.999997
19.1503	19.4044	19.6641	19.9054	19.7327	20.1427	H1-5	sp|P16401|H15_HUMAN Histone H1.5 OS=Homo sapiens OX=9606 GN=H1-5 PE=1 SV=3	P16401	P16401_T11	T	11	TAPAETATPAPVEKS	1
23.1837	23.4547	23.4687	23.9801	23.8419	24.5463	H1-3	sp|P16402|H13_HUMAN Histone H1.3 OS=Homo sapiens OX=9606 GN=H1-3 PE=1 SV=2	P16402	P16402_T18	T	18	IPAPAEKTPVKKKAK	1
22.1128	22.4526	22.569	23.1467	23.0158	23.7984	H1-3	sp|P16402|H13_HUMAN Histone H1.3 OS=Homo sapiens OX=9606 GN=H1-3 PE=1 SV=2	P16402	P16402_T10	T	10	ETAPLAPTIPAPAEK	1
21.3092	21.6027	21.2728	21.8384	21.6589	22.4407	H1-3	sp|P16402|H13_HUMAN Histone H1.3 OS=Homo sapiens OX=9606 GN=H1-3 PE=1 SV=2	P16402	P16402_T4	T	4	____MSETAPLAPTI	1
15.8249	14.8437	15.3221	18.3364	18.5011	18.6429	H1-3	sp|P16402|H13_HUMAN Histone H1.3 OS=Homo sapiens OX=9606 GN=H1-3 PE=1 SV=2	P16402	P16402_T147	T	147	KKVAGAATPKKSIKK	1
14.8504	15.0677	15.2252	16.3076	15.9488	16.6498	H1-3	sp|P16402|H13_HUMAN Histone H1.3 OS=Homo sapiens OX=9606 GN=H1-3 PE=1 SV=2	P16402	P16402_S37	S	37	TAGKRKASGPPVSEL	1
7.15779	8.72195	8.98652	10.8041	11.174	10.9793	H1-3	sp|P16402|H13_HUMAN Histone H1.3 OS=Homo sapiens OX=9606 GN=H1-3 PE=1 SV=2	P16402	P16402_S56	S	56	VAASKERSGVSLAAL	0.999999
8.78873	8.20422	7.12569	11.6882	11.2579	11.6501	H1-3	sp|P16402|H13_HUMAN Histone H1.3 OS=Homo sapiens OX=9606 GN=H1-3 PE=1 SV=2	P16402	P16402_S105	S	105	KGTGASGSFKLNKKA	0.999998
7.72808	6.86058	8.01814	11.2896	11.3257	10.4566	POR	sp|P16435|NCPR_HUMAN NADPH--cytochrome P450 reductase OS=Homo sapiens OX=9606 GN=POR PE=1 SV=2	P16435	P16435_S63	S	63	KIQTLTSSVRESSFV	0.972671
15.4402	15.346	15.0432	18.1719	17.5126	18.7002	STMN1	sp|P16949|STMN1_HUMAN Stathmin OS=Homo sapiens OX=9606 GN=STMN1 PE=1 SV=3	P16949	P16949_S63	S	63	AAEERRKSHEAEVLK	1
15.7411	15.4475	15.6505	17.0292	17.0824	17.431	STMN1	sp|P16949|STMN1_HUMAN Stathmin OS=Homo sapiens OX=9606 GN=STMN1 PE=1 SV=3	P16949	P16949_S16	S	16	KELEKRASGQAFELI	1
12.6607	12.3209	12.7148	17.0663	17.4868	17.1472	STMN1	sp|P16949|STMN1_HUMAN Stathmin OS=Homo sapiens OX=9606 GN=STMN1 PE=1 SV=3	P16949	P16949_S25	S	25	QAFELILSPRSKESV	1
9.36672	9.37002	9.42756	11.4728	11.0022	11.4656	STMN1	sp|P16949|STMN1_HUMAN Stathmin OS=Homo sapiens OX=9606 GN=STMN1 PE=1 SV=3	P16949	P16949_S46	S	46	PPKKKDLSLEEIQKK	1
7.81926	5.66267	9.6205	12.5715	12.3788	12.3902	STMN1	sp|P16949|STMN1_HUMAN Stathmin OS=Homo sapiens OX=9606 GN=STMN1 PE=1 SV=3	P16949	P16949_S28	S	28	ELILSPRSKESVPEF	0.970958
7.39709	5.90489	6.88083	9.20438	8.46357	9.65348	STMN1	sp|P16949|STMN1_HUMAN Stathmin OS=Homo sapiens OX=9606 GN=STMN1 PE=1 SV=3	P16949	P16949_T146	T	146	SKDPADETEAD____	0.999473
12.8899	12.3494	12.4287	16.4009	16.0265	16.889	YBX3	sp|P16989|YBOX3_HUMAN Y-box-binding protein 3 OS=Homo sapiens OX=9606 GN=YBX3 PE=1 SV=4	P16989	P16989_S324	S	324	TSGPNQPSVRRGYRR	1
11.9243	11.3994	11.7948	15.6746	15.2577	16.2592	YBX3	sp|P16989|YBOX3_HUMAN Y-box-binding protein 3 OS=Homo sapiens OX=9606 GN=YBX3 PE=1 SV=4	P16989	P16989_S318	S	318	KENQQATSGPNQPSV	0.867266
14.288	14.3444	14.4573	14.7938	14.5174	14.9977	YBX3	sp|P16989|YBOX3_HUMAN Y-box-binding protein 3 OS=Homo sapiens OX=9606 GN=YBX3 PE=1 SV=4	P16989	P16989_S369	S	369	PAPPTQQSSAE____	0.99075
13.5657	13.5883	13.6946	14.1002	13.8111	14.1903	YBX3	sp|P16989|YBOX3_HUMAN Y-box-binding protein 3 OS=Homo sapiens OX=9606 GN=YBX3 PE=1 SV=4	P16989	P16989_S370	S	370	APPTQQSSAE_____	0.997065
6.21844	6.22973	6.87536	11.8411	11.8499	11.908	YBX3	sp|P16989|YBOX3_HUMAN Y-box-binding protein 3 OS=Homo sapiens OX=9606 GN=YBX3 PE=1 SV=4	P16989	P16989_S217	S	217	PATDRQFSGARNQLR	0.999999
9.04051	8.08148	6.77431	11.262	11.4158	11.6112	YBX3	sp|P16989|YBOX3_HUMAN Y-box-binding protein 3 OS=Homo sapiens OX=9606 GN=YBX3 PE=1 SV=4	P16989	P16989_S250	S	250	GQTFDRRSRVLPHPN	1
8.39055	6.10398	7.9985	11.0973	11.1251	10.9713	YBX3	sp|P16989|YBOX3_HUMAN Y-box-binding protein 3 OS=Homo sapiens OX=9606 GN=YBX3 PE=1 SV=4	P16989	P16989_T158	T	158	GAEAANVTGPDGVPV	0.999999
19.5619	20.1573	20.1895	22.3894	22.1171	22.233	HMGA1	sp|P17096|HMGA1_HUMAN High mobility group protein HMG-I/HMG-Y OS=Homo sapiens OX=9606 GN=HMGA1 PE=1 SV=3	P17096	P17096_T53	T	53	KEPSEVPTPKRPRGR	1
17.6043	17.9712	18.2925	20.5114	20.1787	20.4937	HMGA1	sp|P17096|HMGA1_HUMAN High mobility group protein HMG-I/HMG-Y OS=Homo sapiens OX=9606 GN=HMGA1 PE=1 SV=3	P17096	P17096_S44	S	44	PGTALVGSQKEPSEV	1
18.1856	18.5321	18.8953	20.8939	20.6634	21.1705	HMGA1	sp|P17096|HMGA1_HUMAN High mobility group protein HMG-I/HMG-Y OS=Homo sapiens OX=9606 GN=HMGA1 PE=1 SV=3	P17096	P17096_S36	S	36	PRKQPPVSPGTALVG	1
17.6247	18.1288	18.2808	20.3034	19.9577	20.3527	HMGA1	sp|P17096|HMGA1_HUMAN High mobility group protein HMG-I/HMG-Y OS=Homo sapiens OX=9606 GN=HMGA1 PE=1 SV=3	P17096	P17096_T39	T	39	QPPVSPGTALVGSQK	1
16.3483	18.066	17.2208	20.5696	20.2346	19.3535	HMGA1	sp|P17096|HMGA1_HUMAN High mobility group protein HMG-I/HMG-Y OS=Homo sapiens OX=9606 GN=HMGA1 PE=1 SV=3	P17096	P17096_S49	S	49	VGSQKEPSEVPTPKR	0.999964
13.8516	13.9147	14.269	14.7966	14.7334	15.1873	HMGA1	sp|P17096|HMGA1_HUMAN High mobility group protein HMG-I/HMG-Y OS=Homo sapiens OX=9606 GN=HMGA1 PE=1 SV=3	P17096	P17096_S5	S	5	___MSESSSKSSQPL	0.999963
12.3427	12.1972	12.4765	12.9679	13.3824	13.6281	HMGA1	sp|P17096|HMGA1_HUMAN High mobility group protein HMG-I/HMG-Y OS=Homo sapiens OX=9606 GN=HMGA1 PE=1 SV=3	P17096	P17096_S4	S	4	____MSESSSKSSQP	0.999998
9.73428	6.39308	6.24163	13.0581	9.35805	9.80399	HMGA1	sp|P17096|HMGA1_HUMAN High mobility group protein HMG-I/HMG-Y OS=Homo sapiens OX=9606 GN=HMGA1 PE=1 SV=3	P17096	P17096_T78	T	78	KTRKTTTTPGRKPRG	0.841441
7.35491	7.10797	5.87851	13.0821	9.13705	10.0358	HMGA1	sp|P17096|HMGA1_HUMAN High mobility group protein HMG-I/HMG-Y OS=Homo sapiens OX=9606 GN=HMGA1 PE=1 SV=3	P17096	P17096_T77	T	77	AKTRKTTTTPGRKPR	0.841441
13.4298	13.0832	13.0603	15.6634	15.3228	15.5999	PRKCA	sp|P17252|KPCA_HUMAN Protein kinase C alpha type OS=Homo sapiens OX=9606 GN=PRKCA PE=1 SV=4	P17252	P17252_T11	T	11	VFPGNDSTASQDVAN	0.952791
13.3385	12.857	13.0076	15.6659	15.3111	15.6413	PRKCA	sp|P17252|KPCA_HUMAN Protein kinase C alpha type OS=Homo sapiens OX=9606 GN=PRKCA PE=1 SV=4	P17252	P17252_S10	S	10	DVFPGNDSTASQDVA	0.990934
9.02447	9.07901	8.69191	12.4341	11.5118	12.1945	PRKCA	sp|P17252|KPCA_HUMAN Protein kinase C alpha type OS=Homo sapiens OX=9606 GN=PRKCA PE=1 SV=4	P17252	P17252_S13	S	13	PGNDSTASQDVANRF	0.828617
14.2393	14.1047	14.3299	15.4564	15.0277	15.509	PRKCA	sp|P17252|KPCA_HUMAN Protein kinase C alpha type OS=Homo sapiens OX=9606 GN=PRKCA PE=1 SV=4	P17252	P17252_S319	S	319	PAGNKVISPSEDRKQ	1
12.1262	12.0549	12.9846	13.7228	13.6905	13.8867	UBTF	sp|P17480|UBF1_HUMAN Nucleolar transcription factor 1 OS=Homo sapiens OX=9606 GN=UBTF PE=1 SV=1	P17480	P17480_T9	T	9	NGEADCPTDLEMAAP	1
7.95199	5.72729	6.90088	11.6446	11.6955	11.8994	UBTF	sp|P17480|UBF1_HUMAN Nucleolar transcription factor 1 OS=Homo sapiens OX=9606 GN=UBTF PE=1 SV=1	P17480	P17480_S546	S	546	KRYERELSEMRAPPA	0.999904
15.2095	14.7308	14.9466	17.9111	17.9262	18.0984	JUND	sp|P17535|JUND_HUMAN Transcription factor jun-D OS=Homo sapiens OX=9606 GN=JUND PE=1 SV=3	P17535	P17535_S100	S	100	LGLLKLASPELERLI	1
8.52442	8.89126	9.03827	9.6646	9.70616	10.5213	JUND	sp|P17535|JUND_HUMAN Transcription factor jun-D OS=Homo sapiens OX=9606 GN=JUND PE=1 SV=3	P17535	P17535_S27	S	27	GSGGSFASPGRLFPG	0.999929
7.43909	8.9706	7.00788	10.4005	11.1393	12.1525	JUND	sp|P17535|JUND_HUMAN Transcription factor jun-D OS=Homo sapiens OX=9606 GN=JUND PE=1 SV=3	P17535	P17535_S90	S	90	PPDGLLASPDLGLLK	1
8.13208	7.24347	7.86173	10.0164	9.8846	10.3901	CAPN2	sp|P17655|CAN2_HUMAN Calpain-2 catalytic subunit OS=Homo sapiens OX=9606 GN=CAPN2 PE=1 SV=6	P17655	P17655_T464	T	464	RARERSDTFINLREV	1
15.5212	15.4536	15.2645	16.017	15.8653	16.3878	DDX5	sp|P17844|DDX5_HUMAN Probable ATP-dependent RNA helicase DDX5 OS=Homo sapiens OX=9606 GN=DDX5 PE=1 SV=1	P17844	P17844_S6	S	6	__MSGYSSDRDRGRD	1
3.29013	4.13484	3.28289	8.83235	8.64834	9.57009	DDX5	sp|P17844|DDX5_HUMAN Probable ATP-dependent RNA helicase DDX5 OS=Homo sapiens OX=9606 GN=DDX5 PE=1 SV=1	P17844	P17844_Y4	Y	4	____MSGYSSDRDRG	0.999807
6.56849	5.72279	6.67327	8.98738	8.96446	9.15349	DDX5	sp|P17844|DDX5_HUMAN Probable ATP-dependent RNA helicase DDX5 OS=Homo sapiens OX=9606 GN=DDX5 PE=1 SV=1	P17844	P17844_S2	S	2	______MSGYSSDRD	0.986459
8.58802	8.08577	8.50056	12.4253	12.4533	12.1828	DDX5	sp|P17844|DDX5_HUMAN Probable ATP-dependent RNA helicase DDX5 OS=Homo sapiens OX=9606 GN=DDX5 PE=1 SV=1	P17844	P17844_S480	S	480	QLVEDRGSGRSRGRG	1
6.70123	5.76773	6.53106	9.59121	11.1677	9.58204	DDX5	sp|P17844|DDX5_HUMAN Probable ATP-dependent RNA helicase DDX5 OS=Homo sapiens OX=9606 GN=DDX5 PE=1 SV=1	P17844	P17844_S30	S	30	GSRAGPLSGKKFGNP	1
7.45561	6.9421	6.5065	11.1015	12.3304	9.57726	DDX5	sp|P17844|DDX5_HUMAN Probable ATP-dependent RNA helicase DDX5 OS=Homo sapiens OX=9606 GN=DDX5 PE=1 SV=1	P17844	P17844_S520	S	520	NYDRGYSSLLKRDFG	1
5.20165	5.83158	6.66189	11.9012	11.6833	12.1693	DDX5	sp|P17844|DDX5_HUMAN Probable ATP-dependent RNA helicase DDX5 OS=Homo sapiens OX=9606 GN=DDX5 PE=1 SV=1	P17844	P17844_S519	S	519	ENYDRGYSSLLKRDF	1
10.3831	10.4018	10.2163	13.5556	13.2719	13.8628	PFKL	sp|P17858|PFKAL_HUMAN ATP-dependent 6-phosphofructokinase, liver type OS=Homo sapiens OX=9606 GN=PFKL PE=1 SV=6	P17858	P17858_S775	S	775	HVTRRTLSMDKGF__	1
13.7464	14.0321	13.9714	15.9309	15.687	16.3468	PSMC3	sp|P17980|PRS6A_HUMAN 26S proteasome regulatory subunit 6A OS=Homo sapiens OX=9606 GN=PSMC3 PE=1 SV=3	P17980	P17980_S9	S	9	NLLPNIESPVTRQEK	0.999999
11.0503	10.2934	11.0964	15.6348	15.703	15.685	PTPN1	sp|P18031|PTN1_HUMAN Tyrosine-protein phosphatase non-receptor type 1 OS=Homo sapiens OX=9606 GN=PTPN1 PE=1 SV=1	P18031	P18031_S378	S	378	RSRVVGGSLRGAQAA	1
11.3065	11.6074	11.7638	14.2938	13.8823	14.736	PTPN1	sp|P18031|PTN1_HUMAN Tyrosine-protein phosphatase non-receptor type 1 OS=Homo sapiens OX=9606 GN=PTPN1 PE=1 SV=1	P18031	P18031_S352	S	352	PIKEEKGSPLNAAPY	1
10.4729	10.7302	11.0976	13.5552	13.1283	13.8172	PTPN1	sp|P18031|PTN1_HUMAN Tyrosine-protein phosphatase non-receptor type 1 OS=Homo sapiens OX=9606 GN=PTPN1 PE=1 SV=1	P18031	P18031_Y359	Y	359	SPLNAAPYGIESMSQ	0.994195
11.7007	11.4802	12.0179	14.7417	14.5593	14.7886	ITGB5	sp|P18084|ITB5_HUMAN Integrin beta-5 OS=Homo sapiens OX=9606 GN=ITGB5 PE=1 SV=1	P18084	P18084_T782	T	782	RKPISTHTVDFTFNK	1
11.3322	11.1374	11.712	14.3399	14.1284	14.4091	ITGB5	sp|P18084|ITB5_HUMAN Integrin beta-5 OS=Homo sapiens OX=9606 GN=ITGB5 PE=1 SV=1	P18084	P18084_S779	S	779	PLYRKPISTHTVDFT	1
10.7423	10.4205	10.9356	13.9154	13.7137	13.9587	ITGB5	sp|P18084|ITB5_HUMAN Integrin beta-5 OS=Homo sapiens OX=9606 GN=ITGB5 PE=1 SV=1	P18084	P18084_T780	T	780	LYRKPISTHTVDFTF	0.999884
8.34187	5.78523	7.03367	10.8009	10.8519	9.37742	ITGB5	sp|P18084|ITB5_HUMAN Integrin beta-5 OS=Homo sapiens OX=9606 GN=ITGB5 PE=1 SV=1	P18084	P18084_S770	S	770	RARYEMASNPLYRKP	1
9.2101	7.52665	7.48969	11.3816	11.0229	11.8107	ITGB5	sp|P18084|ITB5_HUMAN Integrin beta-5 OS=Homo sapiens OX=9606 GN=ITGB5 PE=1 SV=1	P18084	P18084_S793	S	793	TFNKFNKSYNGTVD_	1
7.94669	5.15814	7.38885	13.1072	13.5582	13.4338	RPL7	sp|P18124|RL7_HUMAN 60S ribosomal protein L7 OS=Homo sapiens OX=9606 GN=RPL7 PE=1 SV=1	P18124	P18124_T17	T	17	EVPAVPETLKKKRRN	1
13.8422	13.8022	13.9721	14.2464	14.0894	14.5023	VCL	sp|P18206|VINC_HUMAN Vinculin OS=Homo sapiens OX=9606 GN=VCL PE=1 SV=4	P18206	P18206_S290	S	290	WLRDPSASPGDAGEQ	1
8.57662	8.56067	8.30334	8.61717	9.3344	9.42	VCL	sp|P18206|VINC_HUMAN Vinculin OS=Homo sapiens OX=9606 GN=VCL PE=1 SV=4	P18206	P18206_T604	T	604	DVFSDTTTPIKLLAV	0.997165
5.77682	6.87077	7.67689	10.5113	10.9013	10.6443	VCL	sp|P18206|VINC_HUMAN Vinculin OS=Homo sapiens OX=9606 GN=VCL PE=1 SV=4	P18206	P18206_S443	S	443	GEISALTSKLADLRR	0.81607
7.15995	7.50345	8.33939	10.2277	10.5359	11.4052	VCL	sp|P18206|VINC_HUMAN Vinculin OS=Homo sapiens OX=9606 GN=VCL PE=1 SV=4	P18206	P18206_T1123	T	1123	IRTDAGFTLRWVRKT	0.999999
5.27127	6.90923	5.32154	7.5093	6.96103	7.72629	VCL	sp|P18206|VINC_HUMAN Vinculin OS=Homo sapiens OX=9606 GN=VCL PE=1 SV=4	P18206	P18206_T324	T	324	ERREILGTCKMLGQM	1
12.8767	12.9583	13.4125	16.1888	16.0447	16.6439	SON	sp|P18583|SON_HUMAN Protein SON OS=Homo sapiens OX=9606 GN=SON PE=1 SV=4	P18583	P18583_S94	S	94	SRKSRCVSVQTDPTD	1
11.0487	10.8395	11.3581	12.7286	12.3141	12.6288	SON	sp|P18583|SON_HUMAN Protein SON OS=Homo sapiens OX=9606 GN=SON PE=1 SV=4	P18583	P18583_T39	T	39	QLNGETNTPIEGNQA	0.999928
9.3305	7.27703	8.82739	14.6843	15.2658	14.9652	SON	sp|P18583|SON_HUMAN Protein SON OS=Homo sapiens OX=9606 GN=SON PE=1 SV=4	P18583	P18583_S1076	S	1076	AYERSMMSPMADRSM	1
9.23685	8.28075	9.39001	15.4874	16.0978	15.6939	SON	sp|P18583|SON_HUMAN Protein SON OS=Homo sapiens OX=9606 GN=SON PE=1 SV=4	P18583	P18583_S1026	S	1026	SYERSMMSPMAERSM	1
9.23685	8.28075	9.39001	15.4874	16.0978	15.6939	SON	sp|P18583|SON_HUMAN Protein SON OS=Homo sapiens OX=9606 GN=SON PE=1 SV=4	P18583	P18583_S1051	S	1051	AYERSMMSPMAERSM	1
7.19471	6.88469	7.48253	10.8774	10.5907	11.0019	SON	sp|P18583|SON_HUMAN Protein SON OS=Homo sapiens OX=9606 GN=SON PE=1 SV=4	P18583	P18583_S2357	S	2357	GERAQKRSGNFSAAM	0.999997
6.48526	6.09757	8.32798	8.23655	9.55006	9.41203	SON	sp|P18583|SON_HUMAN Protein SON OS=Homo sapiens OX=9606 GN=SON PE=1 SV=4	P18583	P18583_S2238	S	2238	ALAQKRLSENAFDLE	1
7.51033	6.82681	7.05907	11.2468	10.6544	10.8022	SON	sp|P18583|SON_HUMAN Protein SON OS=Homo sapiens OX=9606 GN=SON PE=1 SV=4	P18583	P18583_S2097	S	2097	EEKVAKKSGGATIEE	0.991364
5.12189	5.84932	4.97545	10.288	10.7106	11.2369	SON	sp|P18583|SON_HUMAN Protein SON OS=Homo sapiens OX=9606 GN=SON PE=1 SV=4	P18583	P18583_S998	S	998	LMLASRRSMMMSYAA	0.999999
13.4863	13.3407	13.9478	18.6424	18.4625	18.7833	NELFE	sp|P18615|NELFE_HUMAN Negative elongation factor E OS=Homo sapiens OX=9606 GN=NELFE PE=1 SV=3	P18615	P18615_S49	S	49	SQGGVKRSLSEQPVM	0.999998
13.4374	13.3665	13.4094	18.1173	17.924	18.2302	NELFE	sp|P18615|NELFE_HUMAN Negative elongation factor E OS=Homo sapiens OX=9606 GN=NELFE PE=1 SV=3	P18615	P18615_S51	S	51	GGVKRSLSEQPVMDT	0.999959
8.28344	8.56193	8.92816	9.59316	10.6949	11.2249	NELFE	sp|P18615|NELFE_HUMAN Negative elongation factor E OS=Homo sapiens OX=9606 GN=NELFE PE=1 SV=3	P18615	P18615_S281	S	281	TLLRGAFSPFGNIID	1
10.4158	9.98106	6.61225	16.5727	16.3153	16.8029	NELFE	sp|P18615|NELFE_HUMAN Negative elongation factor E OS=Homo sapiens OX=9606 GN=NELFE PE=1 SV=3	P18615	P18615_S131	S	131	SRRPQRKSLYESFVS	1
10.3491	9.98106	7.08973	16.5633	16.3041	16.7899	NELFE	sp|P18615|NELFE_HUMAN Negative elongation factor E OS=Homo sapiens OX=9606 GN=NELFE PE=1 SV=3	P18615	P18615_Y133	Y	133	RPQRKSLYESFVSSS	0.963986
15.549	15.584	15.9768	16.8149	16.5764	16.9196	NELFE	sp|P18615|NELFE_HUMAN Negative elongation factor E OS=Homo sapiens OX=9606 GN=NELFE PE=1 SV=3	P18615	P18615_S353	S	353	GSLAVQNSPKGCHRD	1
7.66378	11.9388	11.7013	16.2045	15.7746	16.4485	NELFE	sp|P18615|NELFE_HUMAN Negative elongation factor E OS=Homo sapiens OX=9606 GN=NELFE PE=1 SV=3	P18615	P18615_S115	S	115	QPFQRSISADDDLQE	0.999994
12.893	12.6322	12.39	14.1226	13.7297	14.3765	NELFE	sp|P18615|NELFE_HUMAN Negative elongation factor E OS=Homo sapiens OX=9606 GN=NELFE PE=1 SV=3	P18615	P18615_S251	S	251	GPFRRSDSFPERRAP	0.994497
10.8777	5.51662	14.127	15.0733	15.6891	15.7158	NELFE	sp|P18615|NELFE_HUMAN Negative elongation factor E OS=Homo sapiens OX=9606 GN=NELFE PE=1 SV=3	P18615	P18615_S249	S	249	REGPFRRSDSFPERR	0.965243
7.41308	6.69802	7.47004	12.191	11.604	11.7127	NELFE	sp|P18615|NELFE_HUMAN Negative elongation factor E OS=Homo sapiens OX=9606 GN=NELFE PE=1 SV=3	P18615	P18615_S165	S	165	AGDGPPRSFDWGYEE	1
5.14758	2.66362	6.33745	12.2627	11.9935	12.5353	PGAM1	sp|P18669|PGAM1_HUMAN Phosphoglycerate mutase 1 OS=Homo sapiens OX=9606 GN=PGAM1 PE=1 SV=2	P18669	P18669_S14	S	14	VLIRHGESAWNLENR	1
11.3876	11.6047	11.9295	12.4806	12.6546	13.4612	ATF1	sp|P18846|ATF1_HUMAN Cyclic AMP-dependent transcription factor ATF-1 OS=Homo sapiens OX=9606 GN=ATF1 PE=1 SV=2	P18846	P18846_S198	S	198	PQTVVMTSPVTLTSQ	0.999947
7.31801	8.1913	7.87877	10.2055	9.93559	9.19876	ATF1	sp|P18846|ATF1_HUMAN Cyclic AMP-dependent transcription factor ATF-1 OS=Homo sapiens OX=9606 GN=ATF1 PE=1 SV=2	P18846	P18846_T201	T	201	VVMTSPVTLTSQTTK	0.980363
5.10359	7.27193	4.18534	8.73464	8.767	8.91562	LIG1	sp|P18858|DNLI1_HUMAN DNA ligase 1 OS=Homo sapiens OX=9606 GN=LIG1 PE=1 SV=1	P18858	P18858_S229	S	229	RRAPKTLSSFFTPRK	0.999745
7.94	6.13967	9.60663	12.0627	12.7027	11.6014	LIG1	sp|P18858|DNLI1_HUMAN DNA ligase 1 OS=Homo sapiens OX=9606 GN=LIG1 PE=1 SV=1	P18858	P18858_T233	T	233	KTLSSFFTPRKPAVK	1
5.82029	5.97807	5.39193	6.8898	7.42572	7.77641	CDH2	sp|P19022|CADH2_HUMAN Cadherin-2 OS=Homo sapiens OX=9606 GN=CDH2 PE=1 SV=4	P19022	P19022_S824	S	824	EPQYPVRSAAPHPGD	1
10.3687	6.48782	5.25081	12.0806	11.943	12.0746	PLCG1	sp|P19174|PLCG1_HUMAN 1-phosphatidylinositol 4,5-bisphosphate phosphodiesterase gamma-1 OS=Homo sapiens OX=9606 GN=PLCG1 PE=1 SV=1	P19174	P19174_S6	S	6	__MAGAASPCANGCG	1
9.66276	6.32754	7.02236	11.3094	10.5442	11.4204	PLCG1	sp|P19174|PLCG1_HUMAN 1-phosphatidylinositol 4,5-bisphosphate phosphodiesterase gamma-1 OS=Homo sapiens OX=9606 GN=PLCG1 PE=1 SV=1	P19174	P19174_S1221	S	1221	AKENGDLSPFSGTSL	0.996198
10.6547	6.31646	8.59629	13.7524	13.4235	14.2581	PLCG1	sp|P19174|PLCG1_HUMAN 1-phosphatidylinositol 4,5-bisphosphate phosphodiesterase gamma-1 OS=Homo sapiens OX=9606 GN=PLCG1 PE=1 SV=1	P19174	P19174_S1248	S	1248	HGRAREGSFESRYQQ	0.999999
7.29906	7.68815	7.49541	12.1186	12.4465	12.5228	PLCG1	sp|P19174|PLCG1_HUMAN 1-phosphatidylinositol 4,5-bisphosphate phosphodiesterase gamma-1 OS=Homo sapiens OX=9606 GN=PLCG1 PE=1 SV=1	P19174	P19174_S1233	S	1233	TSLRERGSDASGQLF	0.999937
17.9906	17.5128	17.9418	18.1729	18.3876	18.591	NCL	sp|P19338|NUCL_HUMAN Nucleolin OS=Homo sapiens OX=9606 GN=NCL PE=1 SV=3	P19338	P19338_S67	S	67	SAKKVVVSPTKKVAV	1
14.199	10.7565	13.4955	16.4089	17.4444	16.2265	NCL	sp|P19338|NUCL_HUMAN Nucleolin OS=Homo sapiens OX=9606 GN=NCL PE=1 SV=3	P19338	P19338_S563	S	563	ELQGPRGSPNARSQP	1
10.2042	10.1721	10.7424	12.528	12.1578	12.643	NCL	sp|P19338|NUCL_HUMAN Nucleolin OS=Homo sapiens OX=9606 GN=NCL PE=1 SV=3	P19338	P19338_S458	S	458	GTEIDGRSISLYYTG	1
9.55986	9.27584	10.0448	11.9259	11.5498	11.6179	NCL	sp|P19338|NUCL_HUMAN Nucleolin OS=Homo sapiens OX=9606 GN=NCL PE=1 SV=3	P19338	P19338_S460	S	460	EIDGRSISLYYTGEK	0.999893
5.49184	5.7492	11.031	15.2377	12.6519	14.5929	NCL	sp|P19338|NUCL_HUMAN Nucleolin OS=Homo sapiens OX=9606 GN=NCL PE=1 SV=3	P19338	P19338_T106	T	106	TPAKAVTTPGKKGAT	0.999951
6.62706	5.95689	7.25927	13.0821	12.6142	11.7182	NCL	sp|P19338|NUCL_HUMAN Nucleolin OS=Homo sapiens OX=9606 GN=NCL PE=1 SV=3	P19338	P19338_S580	S	580	TLFVKGLSEDTTEET	0.999999
6.42137	7.43137	6.15607	11.768	12.598	11.0283	NCL	sp|P19338|NUCL_HUMAN Nucleolin OS=Homo sapiens OX=9606 GN=NCL PE=1 SV=3	P19338	P19338_T76	T	76	TKKVAVATPAKKAAV	1
7.71831	6.33437	6.92073	10.8202	11.0979	10.5348	NCL	sp|P19338|NUCL_HUMAN Nucleolin OS=Homo sapiens OX=9606 GN=NCL PE=1 SV=3	P19338	P19338_S479	S	479	DYRGGKNSTWSGESK	0.999964
8.33639	6.77263	7.60065	10.3812	11.1662	11.4021	EIF2AK2	sp|P19525|E2AK2_HUMAN Interferon-induced, double-stranded RNA-activated protein kinase OS=Homo sapiens OX=9606 GN=EIF2AK2 PE=1 SV=2	P19525	P19525_T90	T	90	SPLLLTTTNSSEGLS	0.932954
8.10071	7.90375	7.40178	10.1801	10.9669	11.2242	EIF2AK2	sp|P19525|E2AK2_HUMAN Interferon-induced, double-stranded RNA-activated protein kinase OS=Homo sapiens OX=9606 GN=EIF2AK2 PE=1 SV=2	P19525	P19525_S83	S	83	NKEKKAVSPLLLTTT	0.851419
7.16166	5.46374	6.94614	9.63584	10.4539	10.6207	EIF2AK2	sp|P19525|E2AK2_HUMAN Interferon-induced, double-stranded RNA-activated protein kinase OS=Homo sapiens OX=9606 GN=EIF2AK2 PE=1 SV=2	P19525	P19525_Y101	Y	101	EGLSMGNYIGLINRI	0.999356
14.1243	12.5688	14.7598	15.7167	15.2423	15.8329	NFKB1	sp|P19838|NFKB1_HUMAN Nuclear factor NF-kappa-B p105 subunit OS=Homo sapiens OX=9606 GN=NFKB1 PE=1 SV=2	P19838	P19838_S907	S	907	QAHSLPLSPASTRQQ	0.999998
14.1243	12.5688	14.7598	15.7167	15.2423	15.8329	NFKB1	sp|P19838|NFKB1_HUMAN Nuclear factor NF-kappa-B p105 subunit OS=Homo sapiens OX=9606 GN=NFKB1 PE=1 SV=2	P19838	P19838_S903	S	903	KTTSQAHSLPLSPAS	0.999996
6.67016	6.70395	6.42178	7.80281	8.54538	8.5577	NFKB1	sp|P19838|NFKB1_HUMAN Nuclear factor NF-kappa-B p105 subunit OS=Homo sapiens OX=9606 GN=NFKB1 PE=1 SV=2	P19838	P19838_T943	T	943	LSFTESLTSGASLLT	0.846874
5.24396	6.0552	8.00571	7.80281	8.54538	8.5577	NFKB1	sp|P19838|NFKB1_HUMAN Nuclear factor NF-kappa-B p105 subunit OS=Homo sapiens OX=9606 GN=NFKB1 PE=1 SV=2	P19838	P19838_T939	T	939	SFRKLSFTESLTSGA	0.859865
4.64537	5.32614	6.21473	7.76071	8.47618	8.6412	NFKB1	sp|P19838|NFKB1_HUMAN Nuclear factor NF-kappa-B p105 subunit OS=Homo sapiens OX=9606 GN=NFKB1 PE=1 SV=2	P19838	P19838_S937	S	937	ETSFRKLSFTESLTS	0.96428
7.21629	6.69969	5.42652	11.2223	11.8697	9.77701	NFKB1	sp|P19838|NFKB1_HUMAN Nuclear factor NF-kappa-B p105 subunit OS=Homo sapiens OX=9606 GN=NFKB1 PE=1 SV=2	P19838	P19838_S923	S	923	DELRDSDSVCDSGVE	0.999942
13.4811	13.4071	13.6062	15.0252	14.77	15.1313	ATP2B1	sp|P20020|AT2B1_HUMAN Plasma membrane calcium-transporting ATPase 1 OS=Homo sapiens OX=9606 GN=ATP2B1 PE=1 SV=4	P20020	P20020_S1126	S	1126	RVVNAFRSSLYEGLE	0.989056
13.3438	13.2888	13.4724	14.9351	14.6757	15.0379	ATP2B1	sp|P20020|AT2B1_HUMAN Plasma membrane calcium-transporting ATPase 1 OS=Homo sapiens OX=9606 GN=ATP2B1 PE=1 SV=4	P20020	P20020_S1127	S	1127	VVNAFRSSLYEGLEK	0.839594
13.0237	13.0427	12.5368	14.3027	15.019	15.0577	ATP2B1	sp|P20020|AT2B1_HUMAN Plasma membrane calcium-transporting ATPase 1 OS=Homo sapiens OX=9606 GN=ATP2B1 PE=1 SV=4	P20020	P20020_S1140	S	1140	EKPESRSSIHNFMTH	0.995439
13.0126	13.0458	12.5163	14.31	15.0157	15.0629	ATP2B1	sp|P20020|AT2B1_HUMAN Plasma membrane calcium-transporting ATPase 1 OS=Homo sapiens OX=9606 GN=ATP2B1 PE=1 SV=4	P20020	P20020_S1139	S	1139	LEKPESRSSIHNFMT	0.982354
15.5868	15.3252	15.2067	15.9987	15.794	16.5078	ATP2B1	sp|P20020|AT2B1_HUMAN Plasma membrane calcium-transporting ATPase 1 OS=Homo sapiens OX=9606 GN=ATP2B1 PE=1 SV=4	P20020	P20020_S17	S	17	AYSGVKNSLKEANHD	1
12.0059	11.6898	11.3493	13.2527	13.1239	13.7092	ATP2B1	sp|P20020|AT2B1_HUMAN Plasma membrane calcium-transporting ATPase 1 OS=Homo sapiens OX=9606 GN=ATP2B1 PE=1 SV=4	P20020	P20020_S8	S	8	MGDMANNSVAYSGVK	0.999952
10.1105	10.1449	10.3277	10.7073	10.8462	10.6869	ATP2B1	sp|P20020|AT2B1_HUMAN Plasma membrane calcium-transporting ATPase 1 OS=Homo sapiens OX=9606 GN=ATP2B1 PE=1 SV=4	P20020	P20020_S338	S	338	MEMQPLKSEEGGDGD	1
2.75974	8.02608	7.08791	11.4608	10.9711	10.5451	EIF2S2	sp|P20042|IF2B_HUMAN Eukaryotic translation initiation factor 2 subunit 2 OS=Homo sapiens OX=9606 GN=EIF2S2 PE=1 SV=2	P20042	P20042_S13	S	13	MIFDPTMSKKKKKKK	0.936087
13.957	14.0329	14.3805	15.2962	15.3707	15.8034	EIF2S2	sp|P20042|IF2B_HUMAN Eukaryotic translation initiation factor 2 subunit 2 OS=Homo sapiens OX=9606 GN=EIF2S2 PE=1 SV=2	P20042	P20042_S105	S	105	VKDLKIESDVQEPTE	1
13.5132	13.5193	13.9489	14.6618	14.6899	15.1341	EIF2S2	sp|P20042|IF2B_HUMAN Eukaryotic translation initiation factor 2 subunit 2 OS=Homo sapiens OX=9606 GN=EIF2S2 PE=1 SV=2	P20042	P20042_T111	T	111	ESDVQEPTEPEDDLD	0.999998
11.512	11.854	12.8807	14.0619	14.1043	14.6575	EIF2S2	sp|P20042|IF2B_HUMAN Eukaryotic translation initiation factor 2 subunit 2 OS=Homo sapiens OX=9606 GN=EIF2S2 PE=1 SV=2	P20042	P20042_S67	S	67	DTRKKDASDDLDDLN	1
6.06605	5.98527	7.66906	14.6295	14.3373	15.3049	EIF2S2	sp|P20042|IF2B_HUMAN Eukaryotic translation initiation factor 2 subunit 2 OS=Homo sapiens OX=9606 GN=EIF2S2 PE=1 SV=2	P20042	P20042_T31	T	31	MLDEEGDTQTEETQP	0.994576
14.6276	15.6655	15.1117	17.6658	17.3259	17.9724	BTF3	sp|P20290|BTF3_HUMAN Transcription factor BTF3 OS=Homo sapiens OX=9606 GN=BTF3 PE=1 SV=1	P20290	P20290_S30	S	30	PGGEATLSQPPPRGG	1
14.6554	15.9443	15.2771	17.6183	17.375	18.011	BTF3	sp|P20290|BTF3_HUMAN Transcription factor BTF3 OS=Homo sapiens OX=9606 GN=BTF3 PE=1 SV=1	P20290	P20290_T28	T	28	GCPGGEATLSQPPPR	0.940767
8.39625	8.1346	9.46502	11.8792	11.6568	11.921	BTF3	sp|P20290|BTF3_HUMAN Transcription factor BTF3 OS=Homo sapiens OX=9606 GN=BTF3 PE=1 SV=1	P20290	P20290_S201	S	201	VENFDEASKNEAN__	1
5.01277	6.82362	7.3474	9.31594	9.29635	9.64639	BTF3	sp|P20290|BTF3_HUMAN Transcription factor BTF3 OS=Homo sapiens OX=9606 GN=BTF3 PE=1 SV=1	P20290	P20290_T182	T	182	DGKAPLATGEDDDDE	1
7.62854	5.90133	6.03779	8.18375	8.63607	8.9986	BTF3	sp|P20290|BTF3_HUMAN Transcription factor BTF3 OS=Homo sapiens OX=9606 GN=BTF3 PE=1 SV=1	P20290	P20290_S161	S	161	LGADSLTSLRRLAEA	0.75469
6.78015	7.08396	7.50623	13.3942	13.2948	13.7848	BTF3	sp|P20290|BTF3_HUMAN Transcription factor BTF3 OS=Homo sapiens OX=9606 GN=BTF3 PE=1 SV=1	P20290	P20290_S173	S	173	AEALPKQSVDGKAPL	1
6.89156	7.00778	7.42763	8.85328	8.96695	9.87072	RAB4A	sp|P20338|RAB4A_HUMAN Ras-related protein Rab-4A OS=Homo sapiens OX=9606 GN=RAB4A PE=1 SV=3	P20338	P20338_S2	S	2	______MSQTAMSET	0.939695
14.3859	14.5046	14.7531	17.5118	17.1507	17.7209	RAB6A	sp|P20340|RAB6A_HUMAN Ras-related protein Rab-6A OS=Homo sapiens OX=9606 GN=RAB6A PE=1 SV=3	P20340	P20340_S2	S	2	______MSTGGDFGN	1
13.4519	13.5425	13.7992	16.5458	16.1552	16.7036	RAB6A	sp|P20340|RAB6A_HUMAN Ras-related protein Rab-6A OS=Homo sapiens OX=9606 GN=RAB6A PE=1 SV=3	P20340	P20340_T3	T	3	_____MSTGGDFGNP	1
7.57608	5.45631	8.77935	8.97433	9.53949	9.94396	MSH3	sp|P20585|MSH3_HUMAN DNA mismatch repair protein Msh3 OS=Homo sapiens OX=9606 GN=MSH3 PE=1 SV=4	P20585	P20585_S8	S	8	MSRRKPASGGLAASS	0.997408
12.2236	12.2588	12.5838	13.1713	12.9652	13.5916	M6PR	sp|P20645|MPRD_HUMAN Cation-dependent mannose-6-phosphate receptor OS=Homo sapiens OX=9606 GN=M6PR PE=1 SV=1	P20645	P20645_S267	S	267	DDQLGEESEERDDHL	1
16.2602	17.1866	17.658	18.652	18.5177	18.885	LMNB1	sp|P20700|LMNB1_HUMAN Lamin-B1 OS=Homo sapiens OX=9606 GN=LMNB1 PE=1 SV=2	P20700	P20700_T5	T	5	___MATATPVPPRMG	1
14.7808	14.4584	15.1459	17.2376	17.2377	17.0337	LMNB1	sp|P20700|LMNB1_HUMAN Lamin-B1 OS=Homo sapiens OX=9606 GN=LMNB1 PE=1 SV=2	P20700	P20700_S23	S	23	GGPTTPLSPTRLSRL	1
14.5028	14.3816	14.9956	17.0012	16.8918	16.938	LMNB1	sp|P20700|LMNB1_HUMAN Lamin-B1 OS=Homo sapiens OX=9606 GN=LMNB1 PE=1 SV=2	P20700	P20700_T20	T	20	SRAGGPTTPLSPTRL	1
9.18765	8.87312	9.54584	12.1233	11.885	12.124	LMNB1	sp|P20700|LMNB1_HUMAN Lamin-B1 OS=Homo sapiens OX=9606 GN=LMNB1 PE=1 SV=2	P20700	P20700_S284	S	284	LSSEMNTSTVNSARE	0.94766
7.74563	8.61493	7.06346	11.6634	11.6012	11.5178	LMNB1	sp|P20700|LMNB1_HUMAN Lamin-B1 OS=Homo sapiens OX=9606 GN=LMNB1 PE=1 SV=2	P20700	P20700_S288	S	288	MNTSTVNSAREELME	0.952991
5.3227	5.39652	5.47548	7.70768	9.00854	8.77665	LMNB1	sp|P20700|LMNB1_HUMAN Lamin-B1 OS=Homo sapiens OX=9606 GN=LMNB1 PE=1 SV=2	P20700	P20700_T285	T	285	SSEMNTSTVNSAREE	0.886888
6.0991	5.29217	6.60747	10.656	10.5068	10.1978	LMNB1	sp|P20700|LMNB1_HUMAN Lamin-B1 OS=Homo sapiens OX=9606 GN=LMNB1 PE=1 SV=2	P20700	P20700_S408	S	408	SRASSSRSVRTTRGK	0.999989
5.49619	6.88623	7.46535	10.656	10.5068	10.1978	LMNB1	sp|P20700|LMNB1_HUMAN Lamin-B1 OS=Homo sapiens OX=9606 GN=LMNB1 PE=1 SV=2	P20700	P20700_S405	S	405	VTVSRASSSRSVRTT	0.999385
5.4787	7.24968	7.23587	10.656	10.5068	10.1978	LMNB1	sp|P20700|LMNB1_HUMAN Lamin-B1 OS=Homo sapiens OX=9606 GN=LMNB1 PE=1 SV=2	P20700	P20700_S404	S	404	RVTVSRASSSRSVRT	0.999976
11.7045	11.6745	11.5248	17.0492	17.0103	17.4875	CAST	sp|P20810|ICAL_HUMAN Calpastatin OS=Homo sapiens OX=9606 GN=CAST PE=1 SV=4	P20810	P20810_S133	S	133	DKKKEKKSLTPAVPV	0.999999
10.5113	10.9584	11.0446	15.5847	15.4089	16.0254	CAST	sp|P20810|ICAL_HUMAN Calpastatin OS=Homo sapiens OX=9606 GN=CAST PE=1 SV=4	P20810	P20810_S366	S	366	KPKPRSESELIDELS	0.999999
10.6064	10.9902	10.809	15.6448	15.4872	15.5582	CAST	sp|P20810|ICAL_HUMAN Calpastatin OS=Homo sapiens OX=9606 GN=CAST PE=1 SV=4	P20810	P20810_S364	S	364	EEKPKPRSESELIDE	0.999989
7.56764	7.30259	8.35389	10.4118	9.08586	9.05181	CAST	sp|P20810|ICAL_HUMAN Calpastatin OS=Homo sapiens OX=9606 GN=CAST PE=1 SV=4	P20810	P20810_S379	S	379	LSEDFDRSECKEKPS	0.799368
13.6515	13.8814	13.7084	14.7242	14.6365	15.5034	CAST	sp|P20810|ICAL_HUMAN Calpastatin OS=Homo sapiens OX=9606 GN=CAST PE=1 SV=4	P20810	P20810_S243	S	243	SSDFTCGSPTAAGKK	1
12.5091	12.65	12.547	13.5847	13.3809	14.2862	CAST	sp|P20810|ICAL_HUMAN Calpastatin OS=Homo sapiens OX=9606 GN=CAST PE=1 SV=4	P20810	P20810_T245	T	245	DFTCGSPTAAGKKTE	0.781487
5.25184	4.04401	6.92112	7.47494	7.46014	8.14383	CAST	sp|P20810|ICAL_HUMAN Calpastatin OS=Homo sapiens OX=9606 GN=CAST PE=1 SV=4	P20810	P20810_S311	S	311	EPELDLRSIKEVDEA	1
11.5747	11.2283	11.4392	17.6764	17.1965	17.6837	CAST	sp|P20810|ICAL_HUMAN Calpastatin OS=Homo sapiens OX=9606 GN=CAST PE=1 SV=4	P20810	P20810_S411	S	411	SEAVCRTSMCSIQSA	0.932017
11.5747	11.2283	11.4392	17.6764	17.1965	17.6837	CAST	sp|P20810|ICAL_HUMAN Calpastatin OS=Homo sapiens OX=9606 GN=CAST PE=1 SV=4	P20810	P20810_S414	S	414	VCRTSMCSIQSAPPE	0.754973
7.31296	6.43591	6.06117	11.2885	11.954	11.4552	CAST	sp|P20810|ICAL_HUMAN Calpastatin OS=Homo sapiens OX=9606 GN=CAST PE=1 SV=4	P20810	P20810_S297	S	297	ALEALSASLGTRQAE	0.999996
6.32104	7.83342	8.64564	11.3469	11.252	11.9609	CAST	sp|P20810|ICAL_HUMAN Calpastatin OS=Homo sapiens OX=9606 GN=CAST PE=1 SV=4	P20810	P20810_S287	S	287	KVEKDTMSDQALEAL	0.998504
9.38684	9.44902	7.47967	10.8174	10.3219	10.8131	CAST	sp|P20810|ICAL_HUMAN Calpastatin OS=Homo sapiens OX=9606 GN=CAST PE=1 SV=4	P20810	P20810_S561	S	561	GAPPRDTSQSDKDLD	0.977067
5.9466	6.80819	5.6482	8.84385	9.30909	10.6798	CAST	sp|P20810|ICAL_HUMAN Calpastatin OS=Homo sapiens OX=9606 GN=CAST PE=1 SV=4	P20810	P20810_S577	S	577	ALDKLSDSLGQRQPD	0.999974
6.16294	7.05595	7.46918	9.50563	9.72494	9.21668	CAST	sp|P20810|ICAL_HUMAN Calpastatin OS=Homo sapiens OX=9606 GN=CAST PE=1 SV=4	P20810	P20810_S663	S	663	GDLDSCPSTTETSQN	0.765288
7.15731	5.83865	6.31448	8.50161	9.69785	8.47186	CAST	sp|P20810|ICAL_HUMAN Calpastatin OS=Homo sapiens OX=9606 GN=CAST PE=1 SV=4	P20810	P20810_S527	S	527	SGPQNASSLKFEDAK	0.796612
12.7556	13.1393	13.1095	14.2423	13.8663	14.2865	PTMS	sp|P20962|PTMS_HUMAN Parathymosin OS=Homo sapiens OX=9606 GN=PTMS PE=1 SV=2	P20962	P20962_S5	S	5	___MSEKSVEAAAEL	1
12.3203	12.746	12.7832	13.6539	13.1939	13.7741	PTMS	sp|P20962|PTMS_HUMAN Parathymosin OS=Homo sapiens OX=9606 GN=PTMS PE=1 SV=2	P20962	P20962_S2	S	2	______MSEKSVEAA	1
6.41846	6.7609	6.4608	11.3973	11.1666	11.38	PTMS	sp|P20962|PTMS_HUMAN Parathymosin OS=Homo sapiens OX=9606 GN=PTMS PE=1 SV=2	P20962	P20962_S13	S	13	VEAAAELSAKDLKEK	0.999998
11.9027	11.2239	11.9124	12.7171	13.0415	12.9957	CDK11B	sp|Q9UQ88|CD11A_HUMAN Cyclin-dependent kinase 11A OS=Homo sapiens OX=9606 GN=CDK11A PE=1 SV=4;sp|P21127|CD11B_HUMAN Cyclin-dependent kinase 11B OS=Homo sapiens OX=9606 GN=CDK11B PE=1 SV=4	P21127	P21127_S65	S	65	MEITIRNSPYRREDS	0.992411
9.57141	7.35413	9.68286	10.1457	11.3933	11.1783	CDK11B	sp|Q9UQ88|CD11A_HUMAN Cyclin-dependent kinase 11A OS=Homo sapiens OX=9606 GN=CDK11A PE=1 SV=4;sp|P21127|CD11B_HUMAN Cyclin-dependent kinase 11B OS=Homo sapiens OX=9606 GN=CDK11B PE=1 SV=4	P21127	P21127_Y67	Y	67	ITIRNSPYRREDSME	0.804774
5.69577	5.50732	7.31806	9.69693	8.8476	10.471	CDK11B	sp|Q9UQ88|CD11A_HUMAN Cyclin-dependent kinase 11A OS=Homo sapiens OX=9606 GN=CDK11A PE=1 SV=4;sp|P21127|CD11B_HUMAN Cyclin-dependent kinase 11B OS=Homo sapiens OX=9606 GN=CDK11B PE=1 SV=4	P21127	P21127_S713	S	713	YFPGRRISAEDGLKH	0.999994
15.1126	15.0769	15.2223	16.0818	15.7442	16.392	CSRP1	sp|P21291|CSRP1_HUMAN Cysteine and glycine-rich protein 1 OS=Homo sapiens OX=9606 GN=CSRP1 PE=1 SV=3	P21291	P21291_S192	S	192	GAGALVHSE______	1
14.4173	13.0459	13.9579	15.7281	16.0537	15.4937	FLNA	sp|P21333|FLNA_HUMAN Filamin-A OS=Homo sapiens OX=9606 GN=FLNA PE=1 SV=4	P21333	P21333_S1459	S	1459	KCSGPGLSPGMVRAN	1
13.0878	11.8727	12.9412	15.0075	15.1381	14.5728	FLNA	sp|P21333|FLNA_HUMAN Filamin-A OS=Homo sapiens OX=9606 GN=FLNA PE=1 SV=4	P21333	P21333_S1084	S	1084	LQGGSAGSPARFTID	1
12.8712	11.5758	12.7345	14.8181	14.9469	14.3937	FLNA	sp|P21333|FLNA_HUMAN Filamin-A OS=Homo sapiens OX=9606 GN=FLNA PE=1 SV=4	P21333	P21333_S1081	S	1081	GPGLQGGSAGSPARF	0.99327
8.02075	8.86591	8.39309	12.5277	12.8514	13.3025	FLNA	sp|P21333|FLNA_HUMAN Filamin-A OS=Homo sapiens OX=9606 GN=FLNA PE=1 SV=4	P21333	P21333_S1533	S	1533	GDEEVPRSPFKVKVL	1
11.0055	10.5842	11.1651	12.0732	11.8918	12.253	FLNA	sp|P21333|FLNA_HUMAN Filamin-A OS=Homo sapiens OX=9606 GN=FLNA PE=1 SV=4	P21333	P21333_S1630	S	1630	GGDEIPFSPYRVRAV	1
10.1277	10.1409	9.99108	10.893	10.96	11.5083	FLNA	sp|P21333|FLNA_HUMAN Filamin-A OS=Homo sapiens OX=9606 GN=FLNA PE=1 SV=4	P21333	P21333_S968	S	968	FSVAVSPSLDLSKIK	1
6.74678	6.18729	7.26737	9.8765	10.277	10.7273	FLNA	sp|P21333|FLNA_HUMAN Filamin-A OS=Homo sapiens OX=9606 GN=FLNA PE=1 SV=4	P21333	P21333_S1967	S	1967	MSHLKVGSAADIPIN	1
9.27745	8.89577	8.69092	10.0276	10.0734	10.658	FLNA	sp|P21333|FLNA_HUMAN Filamin-A OS=Homo sapiens OX=9606 GN=FLNA PE=1 SV=4	P21333	P21333_S860	S	860	ADQATPTSPIRVKVE	0.968849
5.65452	6.72927	6.05619	11.8466	11.3608	11.5137	FLNA	sp|P21333|FLNA_HUMAN Filamin-A OS=Homo sapiens OX=9606 GN=FLNA PE=1 SV=4	P21333	P21333_S1301	S	1301	KARVANPSGNLTETY	0.978249
7.22512	7.67776	7.62481	10.3622	10.8814	11.94	FLNA	sp|P21333|FLNA_HUMAN Filamin-A OS=Homo sapiens OX=9606 GN=FLNA PE=1 SV=4	P21333	P21333_S11	S	11	SHSRAGQSAAGAAPG	0.999994
7.23521	5.82184	7.13719	8.71419	8.16067	8.62079	FLNA	sp|P21333|FLNA_HUMAN Filamin-A OS=Homo sapiens OX=9606 GN=FLNA PE=1 SV=4	P21333	P21333_T1949	T	1949	HVPGSPFTARVTGDD	0.985483
12.8749	12.6755	12.5289	15.3982	15.1306	15.7979	NF1	sp|P21359|NF1_HUMAN Neurofibromin OS=Homo sapiens OX=9606 GN=NF1 PE=1 SV=2	P21359	P21359_S2543	S	2543	KLLGTRKSFDHLISD	1
9.14317	8.26501	8.63499	13.3566	13.1467	14.2402	NF1	sp|P21359|NF1_HUMAN Neurofibromin OS=Homo sapiens OX=9606 GN=NF1 PE=1 SV=2	P21359	P21359_S2523	S	2523	PRARKSMSLDMGQPS	0.994688
8.29642	8.55913	7.03752	13.6766	13.5642	14.038	NF1	sp|P21359|NF1_HUMAN Neurofibromin OS=Homo sapiens OX=9606 GN=NF1 PE=1 SV=2	P21359	P21359_S2521	S	2521	TSPRARKSMSLDMGQ	0.999979
11.1908	11.7242	11.9187	12.4331	12.853	13.0952	NF1	sp|P21359|NF1_HUMAN Neurofibromin OS=Homo sapiens OX=9606 GN=NF1 PE=1 SV=2	P21359	P21359_S2597	S	2597	HPHLRKVSVSESNVL	0.880953
8.04119	8.82278	8.25541	9.3678	9.91224	10.9338	NF1	sp|P21359|NF1_HUMAN Neurofibromin OS=Homo sapiens OX=9606 GN=NF1 PE=1 SV=2	P21359	P21359_S2599	S	2599	HLRKVSVSESNVLLD	0.945511
10.2059	9.17607	9.50069	11.6473	11.5774	12.2837	NF1	sp|P21359|NF1_HUMAN Neurofibromin OS=Homo sapiens OX=9606 GN=NF1 PE=1 SV=2	P21359	P21359_S665	S	665	LRKGKGNSSMDSAAG	0.902082
8.19495	6.01118	7.08472	10.8361	10.8036	11.2765	NF1	sp|P21359|NF1_HUMAN Neurofibromin OS=Homo sapiens OX=9606 GN=NF1 PE=1 SV=2	P21359	P21359_S879	S	879	ERKGSMISVMSSEGN	0.805528
7.98712	6.17929	6.48426	10.321	9.53271	11.0536	NF1	sp|P21359|NF1_HUMAN Neurofibromin OS=Homo sapiens OX=9606 GN=NF1 PE=1 SV=2	P21359	P21359_S882	S	882	GSMISVMSSEGNADT	0.95056
6.67589	6.79146	6.15862	9.81013	9.90175	10.8411	NF1	sp|P21359|NF1_HUMAN Neurofibromin OS=Homo sapiens OX=9606 GN=NF1 PE=1 SV=2	P21359	P21359_S883	S	883	SMISVMSSEGNADTP	0.863962
4.91265	5.55994	7.84011	10.7021	10.1665	10.7319	NF1	sp|P21359|NF1_HUMAN Neurofibromin OS=Homo sapiens OX=9606 GN=NF1 PE=1 SV=2	P21359	P21359_T653	T	653	DHEELLRTPGASLRK	0.999813
8.01143	8.38633	8.28267	8.55235	8.56055	8.89367	OSBP	sp|P22059|OSBP1_HUMAN Oxysterol-binding protein 1 OS=Homo sapiens OX=9606 GN=OSBP PE=1 SV=1	P22059	P22059_S240	S	240	TALQRSLSELESLKL	0.997619
7.07486	6.86399	7.09014	10.8702	10.9698	11.6831	OSBP	sp|P22059|OSBP1_HUMAN Oxysterol-binding protein 1 OS=Homo sapiens OX=9606 GN=OSBP PE=1 SV=1	P22059	P22059_T332	T	332	ATVLPANTPGNVGSG	0.999875
8.52836	8.68868	8.38359	12.3864	9.55641	12.5876	FBL	sp|P22087|FBRL_HUMAN rRNA 2-O-methyltransferase fibrillarin OS=Homo sapiens OX=9606 GN=FBL PE=1 SV=2	P22087	P22087_S124	S	124	VYGEKRVSISEGDDK	1
7.40197	7.91952	9.23962	9.54177	10.2942	10.6959	GART	sp|P22102|PUR2_HUMAN Trifunctional purine biosynthetic protein adenosine-3 OS=Homo sapiens OX=9606 GN=GART PE=1 SV=1	P22102	P22102_S796	S	796	GSVLKNGSLTNHFSF	0.998821
14.6205	14.6024	14.5104	16.0684	15.7231	16.146	PAICS	sp|P22234|PUR6_HUMAN Multifunctional protein ADE2 OS=Homo sapiens OX=9606 GN=PAICS PE=1 SV=3	P22234	P22234_S27	S	27	EVYELLDSPGKVLLQ	1
17.419	17.6228	17.6708	18.7334	18.7034	19.5784	UBA1	sp|P22314|UBA1_HUMAN Ubiquitin-like modifier-activating enzyme 1 OS=Homo sapiens OX=9606 GN=UBA1 PE=1 SV=3	P22314	P22314_S13	S	13	LSKKRRVSGPDPKPG	1
16.1205	16.3774	16.381	17.3775	17.4109	18.3342	UBA1	sp|P22314|UBA1_HUMAN Ubiquitin-like modifier-activating enzyme 1 OS=Homo sapiens OX=9606 GN=UBA1 PE=1 SV=3	P22314	P22314_S21	S	21	GPDPKPGSNCSPAQS	0.985305
16.3423	16.5906	16.6357	17.3799	17.4105	18.3341	UBA1	sp|P22314|UBA1_HUMAN Ubiquitin-like modifier-activating enzyme 1 OS=Homo sapiens OX=9606 GN=UBA1 PE=1 SV=3	P22314	P22314_S24	S	24	PKPGSNCSPAQSVLS	0.999998
16.2656	16.5373	16.5305	17.0117	17.0892	18.0906	UBA1	sp|P22314|UBA1_HUMAN Ubiquitin-like modifier-activating enzyme 1 OS=Homo sapiens OX=9606 GN=UBA1 PE=1 SV=3	P22314	P22314_S28	S	28	SNCSPAQSVLSEVPS	0.999295
12.7389	12.9076	12.8894	15.0945	14.7493	15.3355	UBA1	sp|P22314|UBA1_HUMAN Ubiquitin-like modifier-activating enzyme 1 OS=Homo sapiens OX=9606 GN=UBA1 PE=1 SV=3	P22314	P22314_S46	S	46	NGMAKNGSEADIDEG	1
11.5455	11.3093	11.3644	12.704	12.5756	13.1009	NME2	sp|P22392|NDKB_HUMAN Nucleoside diphosphate kinase B OS=Homo sapiens OX=9606 GN=NME2 PE=1 SV=1;sp|O60361|NDK8_HUMAN Putative nucleoside diphosphate kinase OS=Homo sapiens OX=9606 GN=NME2P1 PE=5 SV=1	P22392	P22392_S120	S	120	GRNIIHGSDSVKSAE	1
10.7035	10.9616	11.4769	12.5913	12.2737	12.6725	HNRNPA2B1	sp|P22626|ROA2_HUMAN Heterogeneous nuclear ribonucleoproteins A2/B1 OS=Homo sapiens OX=9606 GN=HNRNPA2B1 PE=1 SV=2	P22626	P22626_S225	S	225	NFGPGPGSNFRGGSD	1
10.2801	10.052	10.7353	13.4123	13.2774	13.8692	HNRNPA2B1	sp|P22626|ROA2_HUMAN Heterogeneous nuclear ribonucleoproteins A2/B1 OS=Homo sapiens OX=9606 GN=HNRNPA2B1 PE=1 SV=2	P22626	P22626_S212	S	212	GNFGFGDSRGGGGNF	1
7.0465	4.39776	5.82816	9.65566	8.8262	9.94687	HNRNPA2B1	sp|P22626|ROA2_HUMAN Heterogeneous nuclear ribonucleoproteins A2/B1 OS=Homo sapiens OX=9606 GN=HNRNPA2B1 PE=1 SV=2	P22626	P22626_S198	S	198	QEMQEVQSSRSGRGG	0.924879
11.6112	11.4261	7.39829	12.6557	12.8983	13.0764	HNRNPA2B1	sp|P22626|ROA2_HUMAN Heterogeneous nuclear ribonucleoproteins A2/B1 OS=Homo sapiens OX=9606 GN=HNRNPA2B1 PE=1 SV=2	P22626	P22626_S231	S	231	GSNFRGGSDGYGSGR	1
6.07126	6.82046	6.29718	12.563	11.8933	12.9152	HNRNPA2B1	sp|P22626|ROA2_HUMAN Heterogeneous nuclear ribonucleoproteins A2/B1 OS=Homo sapiens OX=9606 GN=HNRNPA2B1 PE=1 SV=2	P22626	P22626_S236	S	236	GGSDGYGSGRGFGDG	1
6.55287	4.85592	6.05783	11.472	11.7476	11.7991	HNRNPA2B1	sp|P22626|ROA2_HUMAN Heterogeneous nuclear ribonucleoproteins A2/B1 OS=Homo sapiens OX=9606 GN=HNRNPA2B1 PE=1 SV=2	P22626	P22626_T4	T	4	____MEKTLETVPLE	0.999419
7.32162	6.998	6.17898	11.9766	7.06878	11.8209	HNRNPA2B1	sp|P22626|ROA2_HUMAN Heterogeneous nuclear ribonucleoproteins A2/B1 OS=Homo sapiens OX=9606 GN=HNRNPA2B1 PE=1 SV=2	P22626	P22626_S324	S	324	KSGNFGGSRNMGGPY	0.999998
6.26694	6.72263	7.23513	10.0705	9.79959	10.4174	HNRNPA2B1	sp|P22626|ROA2_HUMAN Heterogeneous nuclear ribonucleoproteins A2/B1 OS=Homo sapiens OX=9606 GN=HNRNPA2B1 PE=1 SV=2	P22626	P22626_S318	S	318	SNYGPMKSGNFGGSR	0.983744
7.23192	7.73763	6.89792	15.9798	16.0058	16.5852	TCEA1	sp|P23193|TCEA1_HUMAN Transcription elongation factor A protein 1 OS=Homo sapiens OX=9606 GN=TCEA1 PE=1 SV=2	P23193	P23193_S81	S	81	KKLLDGPSTEKDLDE	1
7.55002	7.95235	7.12547	15.4021	15.5016	16.1293	TCEA1	sp|P23193|TCEA1_HUMAN Transcription elongation factor A protein 1 OS=Homo sapiens OX=9606 GN=TCEA1 PE=1 SV=2	P23193	P23193_T82	T	82	KLLDGPSTEKDLDEK	0.993436
11.1454	9.50354	10.6724	11.5891	11.3756	11.9926	SFPQ	sp|P23246|SFPQ_HUMAN Splicing factor, proline- and glutamine-rich OS=Homo sapiens OX=9606 GN=SFPQ PE=1 SV=2	P23246	P23246_S273	S	273	GRSEEKISDSEGFKA	0.999992
8.7313	7.18617	7.40687	13.7181	14.9948	11.9115	SFPQ	sp|P23246|SFPQ_HUMAN Splicing factor, proline- and glutamine-rich OS=Homo sapiens OX=9606 GN=SFPQ PE=1 SV=2	P23246	P23246_T687	T	687	PRGMGPGTPAGYGRG	1
9.20105	9.0074	9.57025	9.69724	9.71443	10.2666	WARS1	sp|P23381|SYWC_HUMAN Tryptophan--tRNA ligase, cytoplasmic OS=Homo sapiens OX=9606 GN=WARS1 PE=1 SV=2	P23381	P23381_S467	S	467	FMTPRKLSFDFQ___	1
5.34089	4.80131	6.94114	6.49649	7.53308	8.7634	WARS1	sp|P23381|SYWC_HUMAN Tryptophan--tRNA ligase, cytoplasmic OS=Homo sapiens OX=9606 GN=WARS1 PE=1 SV=2	P23381	P23381_S8	S	8	MPNSEPASLLELFNS	0.961061
10.271	10.8676	11.0313	13.838	13.877	13.8045	RPS3	sp|P23396|RS3_HUMAN 40S ribosomal protein S3 OS=Homo sapiens OX=9606 GN=RPS3 PE=1 SV=2	P23396	P23396_T242	T	242	AMPQPVPTA______	1
7.53223	5.62705	6.18963	13.2472	13.8277	14.576	RPS6KB1	sp|P23443|KS6B1_HUMAN Ribosomal protein S6 kinase beta-1 OS=Homo sapiens OX=9606 GN=RPS6KB1 PE=1 SV=2	P23443	P23443_S447	S	447	GSPRTPVSPVKFSPG	1
5.22332	6.09109	7.20307	13.2352	13.5766	14.1842	RPS6KB1	sp|P23443|KS6B1_HUMAN Ribosomal protein S6 kinase beta-1 OS=Homo sapiens OX=9606 GN=RPS6KB1 PE=1 SV=2	P23443	P23443_T444	T	444	RFIGSPRTPVSPVKF	1
7.75836	6.21818	3.86756	13.2352	13.5766	14.1842	RPS6KB1	sp|P23443|KS6B1_HUMAN Ribosomal protein S6 kinase beta-1 OS=Homo sapiens OX=9606 GN=RPS6KB1 PE=1 SV=2	P23443	P23443_S441	S	441	SPRRFIGSPRTPVSP	1
7.59422	5.70275	7.64347	12.8738	12.3312	12.6742	RPS6KB1	sp|P23443|KS6B1_HUMAN Ribosomal protein S6 kinase beta-1 OS=Homo sapiens OX=9606 GN=RPS6KB1 PE=1 SV=2	P23443	P23443_S427	S	427	ESVKEKFSFEPKIRS	1
11.1029	8.2358	13.0746	13.5967	12.9772	13.7507	CFL1	sp|P23528|COF1_HUMAN Cofilin-1 OS=Homo sapiens OX=9606 GN=CFL1 PE=1 SV=3	P23528	P23528_S24	S	24	DMKVRKSSTPEEVKK	0.992619
8.72864	8.64728	9.01588	9.8578	9.90732	10.4141	CFL1	sp|P23528|COF1_HUMAN Cofilin-1 OS=Homo sapiens OX=9606 GN=CFL1 PE=1 SV=3	P23528	P23528_S156	S	156	LAEKLGGSAVISLEG	1
16.5834	16.4306	16.2063	18.5354	18.6383	18.8076	EIF4B	sp|P23588|IF4B_HUMAN Eukaryotic translation initiation factor 4B OS=Homo sapiens OX=9606 GN=EIF4B PE=1 SV=2	P23588	P23588_S498	S	498	PPARSQSSDTEQQSP	1
16.0616	15.8653	15.5893	18.102	18.358	18.5211	EIF4B	sp|P23588|IF4B_HUMAN Eukaryotic translation initiation factor 4B OS=Homo sapiens OX=9606 GN=EIF4B PE=1 SV=2	P23588	P23588_S495	S	495	SSNPPARSQSSDTEQ	0.991645
16.4284	16.2842	16.098	18.1112	18.3793	18.5194	EIF4B	sp|P23588|IF4B_HUMAN Eukaryotic translation initiation factor 4B OS=Homo sapiens OX=9606 GN=EIF4B PE=1 SV=2	P23588	P23588_S497	S	497	NPPARSQSSDTEQQS	0.999999
16.3862	16.7585	16.6378	17.8805	18.205	18.217	EIF4B	sp|P23588|IF4B_HUMAN Eukaryotic translation initiation factor 4B OS=Homo sapiens OX=9606 GN=EIF4B PE=1 SV=2	P23588	P23588_S425	S	425	SRTGSESSQTGTSTT	1
16.9197	16.9852	16.8534	17.9184	18.2577	18.294	EIF4B	sp|P23588|IF4B_HUMAN Eukaryotic translation initiation factor 4B OS=Homo sapiens OX=9606 GN=EIF4B PE=1 SV=2	P23588	P23588_S422	S	422	RERSRTGSESSQTGT	1
16.1293	15.8327	15.7592	16.7264	17.0432	17.0748	EIF4B	sp|P23588|IF4B_HUMAN Eukaryotic translation initiation factor 4B OS=Homo sapiens OX=9606 GN=EIF4B PE=1 SV=2	P23588	P23588_T427	T	427	TGSESSQTGTSTTSS	0.821403
16.7697	16.7937	16.5972	17.6204	18.0172	18.0604	EIF4B	sp|P23588|IF4B_HUMAN Eukaryotic translation initiation factor 4B OS=Homo sapiens OX=9606 GN=EIF4B PE=1 SV=2	P23588	P23588_T420	T	420	QERERSRTGSESSQT	1
15.2912	14.488	14.2755	15.4981	16.3741	15.7866	EIF4B	sp|P23588|IF4B_HUMAN Eukaryotic translation initiation factor 4B OS=Homo sapiens OX=9606 GN=EIF4B PE=1 SV=2	P23588	P23588_S418	S	418	ETQERERSRTGSESS	1
15.8939	16.1552	16.0263	16.7802	17.0418	17.2971	EIF4B	sp|P23588|IF4B_HUMAN Eukaryotic translation initiation factor 4B OS=Homo sapiens OX=9606 GN=EIF4B PE=1 SV=2	P23588	P23588_S424	S	424	RSRTGSESSQTGTST	0.999965
12.291	12.1095	12.1618	16.3541	16.201	16.4815	EIF4B	sp|P23588|IF4B_HUMAN Eukaryotic translation initiation factor 4B OS=Homo sapiens OX=9606 GN=EIF4B PE=1 SV=2	P23588	P23588_S192	S	192	GRDRNRDSDKTDTDW	1
13.4171	13.5887	13.702	15.5463	14.9573	15.4488	EIF4B	sp|P23588|IF4B_HUMAN Eukaryotic translation initiation factor 4B OS=Homo sapiens OX=9606 GN=EIF4B PE=1 SV=2	P23588	P23588_S597	S	597	ASKYAALSVDGEDEN	1
12.935	12.6393	13.4957	14.6234	14.8752	15.4522	EIF4B	sp|P23588|IF4B_HUMAN Eukaryotic translation initiation factor 4B OS=Homo sapiens OX=9606 GN=EIF4B PE=1 SV=2	P23588	P23588_S409	S	409	ERHPSWRSEETQERE	1
13.2565	12.6952	13.563	14.9329	15.3154	15.7667	EIF4B	sp|P23588|IF4B_HUMAN Eukaryotic translation initiation factor 4B OS=Homo sapiens OX=9606 GN=EIF4B PE=1 SV=2	P23588	P23588_S406	S	406	RPRERHPSWRSEETQ	1
10.579	10.7157	10.6552	15.5077	15.4164	15.7801	EIF4B	sp|P23588|IF4B_HUMAN Eukaryotic translation initiation factor 4B OS=Homo sapiens OX=9606 GN=EIF4B PE=1 SV=2	P23588	P23588_S219	S	219	PPRRGDDSFGDKYRD	1
9.0195	8.38532	7.78469	17.3245	17.2602	17.8497	EIF4B	sp|P23588|IF4B_HUMAN Eukaryotic translation initiation factor 4B OS=Homo sapiens OX=9606 GN=EIF4B PE=1 SV=2	P23588	P23588_S230	S	230	KYRDRYDSDRYRDGY	1
7.62366	7.88514	8.05234	14.2174	14.3597	14.3406	EIF4B	sp|P23588|IF4B_HUMAN Eukaryotic translation initiation factor 4B OS=Homo sapiens OX=9606 GN=EIF4B PE=1 SV=2	P23588	P23588_T341	T	341	LNLKPRSTPKEDDSS	0.999583
6.87411	7.53536	8.2314	12.9577	12.8411	12.7382	EIF4B	sp|P23588|IF4B_HUMAN Eukaryotic translation initiation factor 4B OS=Homo sapiens OX=9606 GN=EIF4B PE=1 SV=2	P23588	P23588_S350	S	350	KEDDSSASTSQSTRA	0.875806
8.09461	6.74762	9.61629	12.5282	12.4595	13.09	EIF4B	sp|P23588|IF4B_HUMAN Eukaryotic translation initiation factor 4B OS=Homo sapiens OX=9606 GN=EIF4B PE=1 SV=2	P23588	P23588_T14	T	14	KKNKKGKTISLTDFL	0.97971
7.48055	8.01814	7.34841	14.6343	14.5348	13.479	EIF4B	sp|P23588|IF4B_HUMAN Eukaryotic translation initiation factor 4B OS=Homo sapiens OX=9606 GN=EIF4B PE=1 SV=2	P23588	P23588_T205	T	205	DWRARPATDSFDDYP	0.996625
6.53274	7.26646	7.02827	13.5848	13.2101	13.9288	EIF4B	sp|P23588|IF4B_HUMAN Eukaryotic translation initiation factor 4B OS=Homo sapiens OX=9606 GN=EIF4B PE=1 SV=2	P23588	P23588_S207	S	207	RARPATDSFDDYPPR	0.99981
6.9341	7.17712	6.96036	11.84	12.1002	11.5353	EIF4B	sp|P23588|IF4B_HUMAN Eukaryotic translation initiation factor 4B OS=Homo sapiens OX=9606 GN=EIF4B PE=1 SV=2	P23588	P23588_Y211	Y	211	ATDSFDDYPPRRGDD	0.861846
8.38632	5.70911	7.44606	12.2285	11.9862	12.8549	EIF4B	sp|P23588|IF4B_HUMAN Eukaryotic translation initiation factor 4B OS=Homo sapiens OX=9606 GN=EIF4B PE=1 SV=2	P23588	P23588_S309	S	309	YDRRDDRSWSSRDDY	0.99999
7.85691	4.69592	6.8949	11.0869	11.9587	11.8434	EIF4B	sp|P23588|IF4B_HUMAN Eukaryotic translation initiation factor 4B OS=Homo sapiens OX=9606 GN=EIF4B PE=1 SV=2	P23588	P23588_S359	S	359	SQSTRAASIFGGAKP	1
8.61472	7.47181	6.46143	11.3417	11.2675	11.6495	EIF4B	sp|P23588|IF4B_HUMAN Eukaryotic translation initiation factor 4B OS=Homo sapiens OX=9606 GN=EIF4B PE=1 SV=2	P23588	P23588_S263	S	263	DRYDDRGSRDYDRGY	1
6.29274	7.7134	6.76028	11.0359	11.0867	10.0355	ATP2B4	sp|P23634|AT2B4_HUMAN Plasma membrane calcium-transporting ATPase 4 OS=Homo sapiens OX=9606 GN=ATP2B4 PE=1 SV=2	P23634	P23634_S13	S	13	DRVLPANSMAESREG	0.969586
7.86229	6.56959	5.17192	10.771	10.9891	11.8451	EEF1B2	sp|P24534|EF1B_HUMAN Elongation factor 1-beta OS=Homo sapiens OX=9606 GN=EEF1B2 PE=1 SV=3	P24534	P24534_S140	S	140	KPALVAKSSILLDVK	0.88712
6.86317	7.42658	7.96304	10.362	10.641	11.5042	EEF1B2	sp|P24534|EF1B_HUMAN Elongation factor 1-beta OS=Homo sapiens OX=9606 GN=EEF1B2 PE=1 SV=3	P24534	P24534_S141	S	141	PALVAKSSILLDVKP	0.945493
6.05131	7.57067	5.85897	10.8031	10.6852	10.743	EEF1B2	sp|P24534|EF1B_HUMAN Elongation factor 1-beta OS=Homo sapiens OX=9606 GN=EEF1B2 PE=1 SV=3	P24534	P24534_S174	S	174	ADGLVWGSSKLVPVG	0.997754
13.7069	13.4236	14.1661	14.3232	14.853	14.2836	POLR2A	sp|P24928|RPB1_HUMAN DNA-directed RNA polymerase II subunit RPB1 OS=Homo sapiens OX=9606 GN=POLR2A PE=1 SV=2	P24928	P24928_T1915	T	1915	KYSPTSPTYSPTSPK	0.948444
13.7069	13.4236	14.1661	14.3232	14.853	14.2836	POLR2A	sp|P24928|RPB1_HUMAN DNA-directed RNA polymerase II subunit RPB1 OS=Homo sapiens OX=9606 GN=POLR2A PE=1 SV=2	P24928	P24928_T1929	T	1929	KYSPTSPTYSPTSPK	0.948444
12.9443	12.8343	13.5128	14.008	13.9271	14.2862	POLR2A	sp|P24928|RPB1_HUMAN DNA-directed RNA polymerase II subunit RPB1 OS=Homo sapiens OX=9606 GN=POLR2A PE=1 SV=2	P24928	P24928_T1885	T	1885	SPTYSPTTPKYSPTS	0.995029
4.20235	6.38544	9.98854	12.7425	13.1936	12.2904	POLR2A	sp|P24928|RPB1_HUMAN DNA-directed RNA polymerase II subunit RPB1 OS=Homo sapiens OX=9606 GN=POLR2A PE=1 SV=2	P24928	P24928_S1864	S	1864	SPKYSPTSPKYSPTS	0.896801
5.2752	7.85191	9.98854	12.7425	13.1936	12.2904	POLR2A	sp|P24928|RPB1_HUMAN DNA-directed RNA polymerase II subunit RPB1 OS=Homo sapiens OX=9606 GN=POLR2A PE=1 SV=2	P24928	P24928_S1871	S	1871	SPKYSPTSPKYSPTS	0.896801
8.12864	8.17768	9.66061	10.8402	11.0947	11.5652	MCM3	sp|P25205|MCM3_HUMAN DNA replication licensing factor MCM3 OS=Homo sapiens OX=9606 GN=MCM3 PE=1 SV=3	P25205	P25205_Y159	Y	159	KKTIERRYSDLTTLV	1
7.87117	7.91071	8.53309	10.2933	10.1482	10.5167	MCM3	sp|P25205|MCM3_HUMAN DNA replication licensing factor MCM3 OS=Homo sapiens OX=9606 GN=MCM3 PE=1 SV=3	P25205	P25205_T164	T	164	RRYSDLTTLVAFPSS	0.948202
6.12585	6.2355	7.77866	10.1765	10.3756	10.6991	BRD2	sp|P25440|BRD2_HUMAN Bromodomain-containing protein 2 OS=Homo sapiens OX=9606 GN=BRD2 PE=1 SV=2	P25440	P25440_S248	S	248	PHPSVISSPLLKSLH	0.943279
7.48934	4.96949	8.74927	12.1283	12.0811	13.182	BRD2	sp|P25440|BRD2_HUMAN Bromodomain-containing protein 2 OS=Homo sapiens OX=9606 GN=BRD2 PE=1 SV=2	P25440	P25440_S320	S	320	LPPMRRESGRPIKPP	1
6.47485	7.85158	6.9978	10.2838	10.2544	10.463	FAS	sp|P25445|TNR6_HUMAN Tumor necrosis factor receptor superfamily member 6 OS=Homo sapiens OX=9606 GN=FAS PE=1 SV=1	P25445	P25445_T293	T	293	GKKEAYDTLIKDLKK	0.999991
7.65354	3.72477	7.67614	15.2799	15.1473	15.6554	YY1	sp|P25490|TYY1_HUMAN Transcriptional repressor protein YY1 OS=Homo sapiens OX=9606 GN=YY1 PE=1 SV=2	P25490	P25490_S184	S	184	GKKSGKKSYLSGGAG	0.999939
5.28523	5.96354	6.28002	13.129	10.068	11.0475	DNAJB1	sp|P25685|DNJB1_HUMAN DnaJ homolog subfamily B member 1 OS=Homo sapiens OX=9606 GN=DNAJB1 PE=1 SV=4	P25685	P25685_S151	S	151	VNFGRSRSAQEPARK	1
8.66223	5.63075	8.21039	11.3119	11.1244	11.6474	DNAJB2	sp|O75190|DNJB6_HUMAN DnaJ homolog subfamily B member 6 OS=Homo sapiens OX=9606 GN=DNAJB6 PE=1 SV=2	P25686	P25686_S168	S	168	AGAFRSVSTSTTFVQ	0.984259
8.36736	8.4832	7.12746	10.4109	10.4704	10.3844	PSMA1	sp|P25786|PSA1_HUMAN Proteasome subunit alpha type-1 OS=Homo sapiens OX=9606 GN=PSMA1 PE=1 SV=1	P25786	P25786_S14	S	14	DNDVTVWSPQGRIHQ	0.999828
5.40937	5.80136	5.83856	7.30285	7.61121	7.25935	PSMA1	sp|P25786|PSA1_HUMAN Proteasome subunit alpha type-1 OS=Homo sapiens OX=9606 GN=PSMA1 PE=1 SV=1	P25786	P25786_S110	S	110	LPVSRLVSLIGSKTQ	0.999647
9.28357	8.84396	9.43999	9.50497	9.73511	9.81132	PSMA2	sp|P25787|PSA2_HUMAN Proteasome subunit alpha type-2 OS=Homo sapiens OX=9606 GN=PSMA2 PE=1 SV=2	P25787	P25787_S7	S	7	_MAERGYSFSLTTFS	0.999506
8.32778	6.67952	7.47553	12.1046	11.913	12.0386	PSMA4	sp|P25789|PSA4_HUMAN Proteasome subunit alpha type-4 OS=Homo sapiens OX=9606 GN=PSMA4 PE=1 SV=1	P25789	P25789_S13	S	13	DSRTTIFSPEGRLYQ	0.99998
16.1159	16.0324	16.1724	19.5064	19.386	19.708	ITGA3	sp|P26006|ITA3_HUMAN Integrin alpha-3 OS=Homo sapiens OX=9606 GN=ITGA3 PE=1 SV=5	P26006	P26006_S1042	S	1042	AEMKSQPSETERLTD	0.999969
11.6254	11.5229	11.6636	13.7798	13.5405	13.8164	MSN	sp|P26038|MOES_HUMAN Moesin OS=Homo sapiens OX=9606 GN=MSN PE=1 SV=3	P26038	P26038_S576	S	576	QRIDEFESM______	1
9.63529	7.27353	6.20869	14.163	14.2436	14.723	MSN	sp|P26038|MOES_HUMAN Moesin OS=Homo sapiens OX=9606 GN=MSN PE=1 SV=3	P26038	P26038_S468	S	468	AELKTAMSTPHVAEP	0.995207
10.918	7.95735	6.50198	13.9866	14.059	14.5363	MSN	sp|P26038|MOES_HUMAN Moesin OS=Homo sapiens OX=9606 GN=MSN PE=1 SV=3	P26038	P26038_T469	T	469	ELKTAMSTPHVAEPA	0.976243
8.27744	7.17987	7.473	14.2703	14.0219	14.441	MSN	sp|P26038|MOES_HUMAN Moesin OS=Homo sapiens OX=9606 GN=MSN PE=1 SV=3	P26038	P26038_T526	T	526	QKHLKALTSELANAR	1
5.76482	6.49525	6.25424	13.4436	13.2807	13.5106	MSN	sp|P26038|MOES_HUMAN Moesin OS=Homo sapiens OX=9606 GN=MSN PE=1 SV=3	P26038	P26038_S527	S	527	KHLKALTSELANARD	1
6.72892	7.06808	7.56233	11.6034	12.0357	12.0732	DNMT1	sp|P26358|DNMT1_HUMAN DNA (cytosine-5)-methyltransferase 1 OS=Homo sapiens OX=9606 GN=DNMT1 PE=1 SV=2	P26358	P26358_S394	S	394	SIFDANESGFESYEA	1
11.6019	14.2577	14.6618	15.5447	15.0727	16.4798	DNMT1	sp|P26358|DNMT1_HUMAN DNA (cytosine-5)-methyltransferase 1 OS=Homo sapiens OX=9606 GN=DNMT1 PE=1 SV=2	P26358	P26358_S154	S	154	AKPEPSPSPRITRKS	1
12.9986	14.6779	14.9819	16.0152	15.7274	17.0157	DNMT1	sp|P26358|DNMT1_HUMAN DNA (cytosine-5)-methyltransferase 1 OS=Homo sapiens OX=9606 GN=DNMT1 PE=1 SV=2	P26358	P26358_S143	S	143	RTPRRSKSDGEAKPE	1
7.26219	6.82132	4.77354	11.3099	10.9822	11.2263	DNMT1	sp|P26358|DNMT1_HUMAN DNA (cytosine-5)-methyltransferase 1 OS=Homo sapiens OX=9606 GN=DNMT1 PE=1 SV=2	P26358	P26358_S152	S	152	GEAKPEPSPSPRITR	1
12.5488	12.879	12.8091	14.1599	14.042	15.1168	DNMT1	sp|P26358|DNMT1_HUMAN DNA (cytosine-5)-methyltransferase 1 OS=Homo sapiens OX=9606 GN=DNMT1 PE=1 SV=2	P26358	P26358_S141	S	141	KPRTPRRSKSDGEAK	1
7.88397	7.53655	8.12094	10.2362	10.0141	10.3723	RPL13	sp|P26373|RL13_HUMAN 60S ribosomal protein L13 OS=Homo sapiens OX=9606 GN=RPL13 PE=1 SV=4	P26373	P26373_S77	S	77	VRAGRGFSLEELRVA	1
10.3465	10.3569	10.6964	12.4065	11.8269	12.6991	PTBP1	sp|P26599|PTBP1_HUMAN Polypyrimidine tract-binding protein 1 OS=Homo sapiens OX=9606 GN=PTBP1 PE=1 SV=1	P26599	P26599_S433	S	433	LTKDYGNSPLHRFKK	1
9.95391	10.545	7.10956	11.342	10.8378	11.636	TARS1	sp|P26639|SYTC_HUMAN Threonine--tRNA ligase 1, cytoplasmic OS=Homo sapiens OX=9606 GN=TARS1 PE=1 SV=3	P26639	P26639_S39	S	39	KKKNKEGSGDGGRAE	1
7.79878	7.46696	6.51964	9.62399	9.30031	9.69791	YWHAQ	sp|P27348|1433T_HUMAN 14-3-3 protein theta OS=Homo sapiens OX=9606 GN=YWHAQ PE=1 SV=1	P27348	P27348_S45	S	45	NEERNLLSVAYKNVV	0.963324
11.6054	10.9981	12.3044	15.3779	15.2167	15.472	MAPK3	sp|P27361|MK03_HUMAN Mitogen-activated protein kinase 3 OS=Homo sapiens OX=9606 GN=MAPK3 PE=1 SV=4	P27361	P27361_T207	T	207	FLTEYVATRWYRAPE	1
12.2159	11.6489	12.7338	16.5643	16.3952	16.7501	MAPK3	sp|P27361|MK03_HUMAN Mitogen-activated protein kinase 3 OS=Homo sapiens OX=9606 GN=MAPK3 PE=1 SV=4	P27361	P27361_Y204	Y	204	HTGFLTEYVATRWYR	0.99748
10.6807	10.1873	10.7761	15.7293	15.554	15.9831	MAPK3	sp|P27361|MK03_HUMAN Mitogen-activated protein kinase 3 OS=Homo sapiens OX=9606 GN=MAPK3 PE=1 SV=4	P27361	P27361_T202	T	202	HDHTGFLTEYVATRW	1
10.9181	11.2123	11.2959	12.6719	12.7594	13.056	MARK3	sp|P27448|MARK3_HUMAN MAP/microtubule affinity-regulating kinase 3 OS=Homo sapiens OX=9606 GN=MARK3 PE=1 SV=5	P27448	P27448_T491	T	491	PERKKSSTVPSSNTA	0.978439
11.0951	11.2123	11.2959	13.4074	12.7268	14.273	MARK3	sp|P27448|MARK3_HUMAN MAP/microtubule affinity-regulating kinase 3 OS=Homo sapiens OX=9606 GN=MARK3 PE=1 SV=5	P27448	P27448_S489	S	489	DIPERKKSSTVPSSN	0.843886
11.2048	11.1595	7.11701	12.9721	12.9714	13.9919	MARK3	sp|P27448|MARK3_HUMAN MAP/microtubule affinity-regulating kinase 3 OS=Homo sapiens OX=9606 GN=MARK3 PE=1 SV=5	P27448	P27448_S490	S	490	IPERKKSSTVPSSNT	0.85187
7.71426	9.5543	9.62623	13.868	13.7818	14.5533	MARK3	sp|P27448|MARK3_HUMAN MAP/microtubule affinity-regulating kinase 3 OS=Homo sapiens OX=9606 GN=MARK3 PE=1 SV=5	P27448	P27448_S419	S	419	SQKQRRYSDHAGPAI	1
9.30012	9.22649	9.5322	11.9271	11.7	14.7434	MARK3	sp|P27448|MARK3_HUMAN MAP/microtubule affinity-regulating kinase 3 OS=Homo sapiens OX=9606 GN=MARK3 PE=1 SV=5	P27448	P27448_S383	S	383	SSSSSNLSLAKVRPS	0.99997
9.07929	9.25252	9.48276	11.665	11.5484	11.8671	MARK3	sp|P27448|MARK3_HUMAN MAP/microtubule affinity-regulating kinase 3 OS=Homo sapiens OX=9606 GN=MARK3 PE=1 SV=5	P27448	P27448_S380	S	380	ASDSSSSSNLSLAKV	0.95506
9.06764	9.25252	9.48276	11.3752	11.2082	11.8205	MARK3	sp|P27448|MARK3_HUMAN MAP/microtubule affinity-regulating kinase 3 OS=Homo sapiens OX=9606 GN=MARK3 PE=1 SV=5	P27448	P27448_S379	S	379	DASDSSSSSNLSLAK	0.765952
8.36101	9.04867	8.73948	10.9865	11.4902	11.453	MARK3	sp|P27448|MARK3_HUMAN MAP/microtubule affinity-regulating kinase 3 OS=Homo sapiens OX=9606 GN=MARK3 PE=1 SV=5	P27448	P27448_S598	S	598	TPLSQTRSRGSTNLF	0.851365
5.20855	9.41036	7.14701	11.6229	11.7097	12.3175	MARK3	sp|P27448|MARK3_HUMAN MAP/microtubule affinity-regulating kinase 3 OS=Homo sapiens OX=9606 GN=MARK3 PE=1 SV=5	P27448	P27448_S601	S	601	SQTRSRGSTNLFSKL	0.960588
12.1091	11.6029	11.5037	14.1696	13.6687	14.82	MARK3	sp|P27448|MARK3_HUMAN MAP/microtubule affinity-regulating kinase 3 OS=Homo sapiens OX=9606 GN=MARK3 PE=1 SV=5	P27448	P27448_T507	T	507	GGMTRRNTYVCSERT	1
12.1503	11.4696	11.4087	13.9359	13.3922	14.5841	MARK3	sp|P27448|MARK3_HUMAN MAP/microtubule affinity-regulating kinase 3 OS=Homo sapiens OX=9606 GN=MARK3 PE=1 SV=5	P27448	P27448_Y508	Y	508	GMTRRNTYVCSERTT	0.898198
6.57913	6.847	7.86779	12.8267	12.7513	13.0433	MARK3	sp|P27448|MARK3_HUMAN MAP/microtubule affinity-regulating kinase 3 OS=Homo sapiens OX=9606 GN=MARK3 PE=1 SV=5	P27448	P27448_S45	S	45	RCRNSIASCADEQPH	1
6.54998	7.9205	5.83935	12.9349	12.9941	13.3215	MARK3	sp|P27448|MARK3_HUMAN MAP/microtubule affinity-regulating kinase 3 OS=Homo sapiens OX=9606 GN=MARK3 PE=1 SV=5	P27448	P27448_S42	S	42	SGARCRNSIASCADE	1
8.28662	5.23063	7.19664	10.5289	11.0667	11.4156	MARK3	sp|P27448|MARK3_HUMAN MAP/microtubule affinity-regulating kinase 3 OS=Homo sapiens OX=9606 GN=MARK3 PE=1 SV=5	P27448	P27448_S451	S	451	DLKEDGISSRKSSGS	0.996472
7.2105	6.38687	6.31976	11.2497	10.9531	11.0415	MARK3	sp|P27448|MARK3_HUMAN MAP/microtubule affinity-regulating kinase 3 OS=Homo sapiens OX=9606 GN=MARK3 PE=1 SV=5	P27448	P27448_T536	T	536	STIPDQRTPVASTHS	0.999226
12.4562	12.8395	13.0219	14.7705	14.8508	15.9019	RPA1	sp|P27694|RFA1_HUMAN Replication protein A 70 kDa DNA-binding subunit OS=Homo sapiens OX=9606 GN=RPA1 PE=1 SV=2	P27694	P27694_S135	S	135	APPAPAASPAASSRP	1
8.94696	9.15368	9.48415	11.0316	10.3345	11.1165	RPA1	sp|P27694|RFA1_HUMAN Replication protein A 70 kDa DNA-binding subunit OS=Homo sapiens OX=9606 GN=RPA1 PE=1 SV=2	P27694	P27694_Y118	Y	118	KIGNPVPYNEGLGQP	0.999904
10.9322	11.1112	10.8255	14.5647	14.127	14.9009	RPA1	sp|P27694|RFA1_HUMAN Replication protein A 70 kDa DNA-binding subunit OS=Homo sapiens OX=9606 GN=RPA1 PE=1 SV=2	P27694	P27694_S384	S	384	AIKGARVSDFGGRSL	1
8.29446	7.71837	6.16891	8.14823	9.65057	9.82332	RPA1	sp|P27694|RFA1_HUMAN Replication protein A 70 kDa DNA-binding subunit OS=Homo sapiens OX=9606 GN=RPA1 PE=1 SV=2	P27694	P27694_S6	S	6	__MVGQLSEGAIAAI	1
5.12094	6.46513	7.55883	10.5316	10.5602	11.07	RPA1	sp|P27694|RFA1_HUMAN Replication protein A 70 kDa DNA-binding subunit OS=Homo sapiens OX=9606 GN=RPA1 PE=1 SV=2	P27694	P27694_S392	S	392	DFGGRSLSVLSSSTI	0.87242
5.12094	6.45162	5.41436	10.4535	10.5298	11.0835	RPA1	sp|P27694|RFA1_HUMAN Replication protein A 70 kDa DNA-binding subunit OS=Homo sapiens OX=9606 GN=RPA1 PE=1 SV=2	P27694	P27694_S390	S	390	VSDFGGRSLSVLSSS	0.987344
9.23343	9.56064	10.1111	10.9844	10.7473	10.7671	DCK	sp|P27707|DCK_HUMAN Deoxycytidine kinase OS=Homo sapiens OX=9606 GN=DCK PE=1 SV=1	P27707	P27707_S74	S	74	EFEELTMSQKNGGNV	0.999987
5.7599	7.75594	5.9352	16.1232	15.9794	16.6808	DCK	sp|P27707|DCK_HUMAN Deoxycytidine kinase OS=Homo sapiens OX=9606 GN=DCK PE=1 SV=1	P27707	P27707_S11	S	11	PPKRSCPSFSASSEG	0.995536
15.7158	16.0855	16.0923	16.951	16.8218	17.5373	CAD	sp|P27708|PYR1_HUMAN CAD protein OS=Homo sapiens OX=9606 GN=CAD PE=1 SV=3	P27708	P27708_S1859	S	1859	PPRIHRASDPGLPAE	1
8.37577	4.71254	8.78275	9.6631	9.81221	9.505	CAD	sp|P27708|PYR1_HUMAN CAD protein OS=Homo sapiens OX=9606 GN=CAD PE=1 SV=3	P27708	P27708_S1406	S	1406	GAGGRRLSSFVTKGY	0.998842
4.83158	6.2704	7.55798	12.6509	13.6997	14.8582	CAD	sp|P27708|PYR1_HUMAN CAD protein OS=Homo sapiens OX=9606 GN=CAD PE=1 SV=3	P27708	P27708_T1884	T	1884	AEPELMGTPDGTCYP	0.999996
5.57076	6.78435	6.43545	6.44267	9.46749	9.78686	CAD	sp|P27708|PYR1_HUMAN CAD protein OS=Homo sapiens OX=9606 GN=CAD PE=1 SV=3	P27708	P27708_T1906	T	1906	ASPQNLGTPGLLHPQ	0.999998
7.25617	5.73943	6.33127	8.15488	10.4092	10.7009	CAD	sp|P27708|PYR1_HUMAN CAD protein OS=Homo sapiens OX=9606 GN=CAD PE=1 SV=3	P27708	P27708_S1900	S	1900	PPVPRQASPQNLGTP	0.999997
13.9337	13.66	14.0989	15.271	15.2268	16.1364	MAP4	sp|P27816|MAP4_HUMAN Microtubule-associated protein 4 OS=Homo sapiens OX=9606 GN=MAP4 PE=1 SV=3	P27816	P27816_S825	S	825	STGPSSRSPSTLLPK	0.999995
10.2867	11.6163	10.2658	14.7997	14.9977	16.1422	MAP4	sp|P27816|MAP4_HUMAN Microtubule-associated protein 4 OS=Homo sapiens OX=9606 GN=MAP4 PE=1 SV=3	P27816	P27816_S827	S	827	GPSSRSPSTLLPKKP	0.999969
15.1884	15.2129	15.0863	15.866	15.4846	16.3465	MAP4	sp|P27816|MAP4_HUMAN Microtubule-associated protein 4 OS=Homo sapiens OX=9606 GN=MAP4 PE=1 SV=3	P27816	P27816_S941	S	941	NVRSKVGSTENIKHQ	1
14.9479	12.8616	13.1484	14.6402	15.7987	15.9095	MAP4	sp|P27816|MAP4_HUMAN Microtubule-associated protein 4 OS=Homo sapiens OX=9606 GN=MAP4 PE=1 SV=3	P27816	P27816_S696	S	696	PNKELPPSPEKKTKP	1
11.261	9.92631	10.7028	13.0874	12.9533	13.2553	MAP4	sp|P27816|MAP4_HUMAN Microtubule-associated protein 4 OS=Homo sapiens OX=9606 GN=MAP4 PE=1 SV=3	P27816	P27816_T942	T	942	VRSKVGSTENIKHQP	0.996457
11.4953	11.7098	11.9593	12.9378	12.8373	13.0835	MAP4	sp|P27816|MAP4_HUMAN Microtubule-associated protein 4 OS=Homo sapiens OX=9606 GN=MAP4 PE=1 SV=3	P27816	P27816_S1151	S	1151	DSQIQETSI______	0.999999
10.9913	11.1261	11.2562	13.0335	12.9008	12.9927	MAP4	sp|P27816|MAP4_HUMAN Microtubule-associated protein 4 OS=Homo sapiens OX=9606 GN=MAP4 PE=1 SV=3	P27816	P27816_T585	T	585	PLSETEATPVPIKDM	0.999956
11.1678	11.4047	11.1113	12.7824	12.6096	12.9802	MAP4	sp|P27816|MAP4_HUMAN Microtubule-associated protein 4 OS=Homo sapiens OX=9606 GN=MAP4 PE=1 SV=3	P27816	P27816_T571	T	571	LTLANNVTPAKDVPP	0.999991
16.5513	16.6832	16.4373	17.3916	17.0303	17.0662	MAP4	sp|P27816|MAP4_HUMAN Microtubule-associated protein 4 OS=Homo sapiens OX=9606 GN=MAP4 PE=1 SV=3	P27816	P27816_S787	S	787	KAPEKRASPSKPASA	1
5.72348	7.87818	7.83216	12.7719	12.5323	12.486	MAP4	sp|P27816|MAP4_HUMAN Microtubule-associated protein 4 OS=Homo sapiens OX=9606 GN=MAP4 PE=1 SV=3	P27816	P27816_S793	S	793	ASPSKPASAPASRSG	1
5.16788	7.45976	7.47191	10.181	10.1057	10.4542	MAP4	sp|P27816|MAP4_HUMAN Microtubule-associated protein 4 OS=Homo sapiens OX=9606 GN=MAP4 PE=1 SV=3	P27816	P27816_S797	S	797	KPASAPASRSGSKST	1
15.2149	15.3376	15.2438	16.8501	16.6319	17.0914	MAP4	sp|P27816|MAP4_HUMAN Microtubule-associated protein 4 OS=Homo sapiens OX=9606 GN=MAP4 PE=1 SV=3	P27816	P27816_S636	S	636	TGTGKKCSLPAEEDS	1
4.43131	4.65873	7.23697	12.521	12.3843	12.8068	MAP4	sp|P27816|MAP4_HUMAN Microtubule-associated protein 4 OS=Homo sapiens OX=9606 GN=MAP4 PE=1 SV=3	P27816	P27816_S643	S	643	SLPAEEDSVLEKLGE	1
14.0991	14.2643	14.1515	15.4669	15.242	15.9745	MAP4	sp|P27816|MAP4_HUMAN Microtubule-associated protein 4 OS=Homo sapiens OX=9606 GN=MAP4 PE=1 SV=3	P27816	P27816_S507	S	507	VGLLKDMSPLSETEM	1
7.29709	7.87525	8.38115	13.8393	13.5008	13.5455	MAP4	sp|P27816|MAP4_HUMAN Microtubule-associated protein 4 OS=Homo sapiens OX=9606 GN=MAP4 PE=1 SV=3	P27816	P27816_S853	S	853	VKKMTAKSVPADLSR	0.999584
10.2867	11.5743	10.2658	13.306	14.3034	15.034	MAP4	sp|P27816|MAP4_HUMAN Microtubule-associated protein 4 OS=Homo sapiens OX=9606 GN=MAP4 PE=1 SV=3	P27816	P27816_S822	S	822	AVASTGPSSRSPSTL	0.870939
10.1606	9.58455	9.74817	15.642	15.3134	15.8233	MAP4	sp|P27816|MAP4_HUMAN Microtubule-associated protein 4 OS=Homo sapiens OX=9606 GN=MAP4 PE=1 SV=3	P27816	P27816_T878	T	878	KTTTLSGTAPAAGVV	0.89218
9.7585	9.50493	9.58438	15.4808	15.1594	15.6601	MAP4	sp|P27816|MAP4_HUMAN Microtubule-associated protein 4 OS=Homo sapiens OX=9606 GN=MAP4 PE=1 SV=3	P27816	P27816_S876	S	876	MKKTTTLSGTAPAAG	0.999999
9.66134	9.26785	9.60014	13.9875	13.9968	14.2283	MAP4	sp|P27816|MAP4_HUMAN Microtubule-associated protein 4 OS=Homo sapiens OX=9606 GN=MAP4 PE=1 SV=3	P27816	P27816_T874	T	874	SSMKKTTTLSGTAPA	0.995841
9.40341	9.63991	9.36063	11.6083	12.1321	12.7242	MAP4	sp|P27816|MAP4_HUMAN Microtubule-associated protein 4 OS=Homo sapiens OX=9606 GN=MAP4 PE=1 SV=3	P27816	P27816_S14	S	14	ADALTEPSPDIEGEI	1
7.0598	7.50256	7.74461	12.354	13.6323	13.0471	MAP4	sp|P27816|MAP4_HUMAN Microtubule-associated protein 4 OS=Homo sapiens OX=9606 GN=MAP4 PE=1 SV=3	P27816	P27816_S5	S	5	___MADLSLADALTE	1
6.77851	6.8469	6.90122	10.5809	12.9628	10.7399	MAP4	sp|P27816|MAP4_HUMAN Microtubule-associated protein 4 OS=Homo sapiens OX=9606 GN=MAP4 PE=1 SV=3	P27816	P27816_T11	T	11	LSLADALTEPSPDIE	0.840908
9.0237	8.98996	7.29919	9.40438	10.0869	11.107	MAP4	sp|P27816|MAP4_HUMAN Microtubule-associated protein 4 OS=Homo sapiens OX=9606 GN=MAP4 PE=1 SV=3	P27816	P27816_S624	S	624	AAPTFMISPETVTGT	0.978043
7.35126	7.46256	7.07928	10.6109	10.5666	9.64564	MAP4	sp|P27816|MAP4_HUMAN Microtubule-associated protein 4 OS=Homo sapiens OX=9606 GN=MAP4 PE=1 SV=3	P27816	P27816_S616	S	616	SLQDVGQSAAPTFMI	0.996068
6.45033	5.74709	7.76213	10.9373	10.5371	11.7138	MAP4	sp|P27816|MAP4_HUMAN Microtubule-associated protein 4 OS=Homo sapiens OX=9606 GN=MAP4 PE=1 SV=3	P27816	P27816_S1000	S	1000	QIVSKKVSYSHIQSK	1
6.66704	7.1153	6.48727	12.5841	12.7136	12.5812	MAP4	sp|P27816|MAP4_HUMAN Microtubule-associated protein 4 OS=Homo sapiens OX=9606 GN=MAP4 PE=1 SV=3	P27816	P27816_T925	T	925	PRLSRLATNTSAPDL	1
12.7645	12.9709	12.6558	13.1701	13.3537	13.581	PSMA5	sp|P28066|PSA5_HUMAN Proteasome subunit alpha type-5 OS=Homo sapiens OX=9606 GN=PSMA5 PE=1 SV=3	P28066	P28066_S56	S	56	AVEKRITSPLMEPSS	0.999816
9.34373	8.89996	7.34969	10.5131	10.3988	10.6985	PSMA5	sp|P28066|PSA5_HUMAN Proteasome subunit alpha type-5 OS=Homo sapiens OX=9606 GN=PSMA5 PE=1 SV=3	P28066	P28066_S16	S	16	DRGVNTFSPEGRLFQ	0.999588
6.43208	6.28476	6.77442	11.1296	11.625	11.8952	PSMB6	sp|P28072|PSB6_HUMAN Proteasome subunit beta type-6 OS=Homo sapiens OX=9606 GN=PSMB6 PE=1 SV=4	P28072	P28072_T23	T	23	AWGPEAFTPDWESRE	1
14.0725	14.2678	14.7244	15.1548	14.7482	15.4217	ITPRID2	sp|P28290|ITPI2_HUMAN Protein ITPRID2 OS=Homo sapiens OX=9606 GN=ITPRID2 PE=1 SV=3	P28290	P28290_S746	S	746	SLPTTLLSPVRVVSS	1
14.337	13.797	13.4939	15.0655	14.7572	15.4093	ITPRID2	sp|P28290|ITPI2_HUMAN Protein ITPRID2 OS=Homo sapiens OX=9606 GN=ITPRID2 PE=1 SV=3	P28290	P28290_S591	S	591	AVADKRKSGSQDFPQ	0.999264
14.2118	13.6573	13.2527	14.8993	14.4596	15.1899	ITPRID2	sp|P28290|ITPI2_HUMAN Protein ITPRID2 OS=Homo sapiens OX=9606 GN=ITPRID2 PE=1 SV=3	P28290	P28290_S593	S	593	ADKRKSGSQDFPQCN	0.999038
11.1359	10.0786	10.7763	11.2272	11.2969	11.771	ITPRID2	sp|P28290|ITPI2_HUMAN Protein ITPRID2 OS=Homo sapiens OX=9606 GN=ITPRID2 PE=1 SV=3	P28290	P28290_T280	T	280	SVTSNKETDPPPPLT	0.998621
9.5374	10.1597	10.3423	12.3635	12.2393	12.7591	ITPRID2	sp|P28290|ITPI2_HUMAN Protein ITPRID2 OS=Homo sapiens OX=9606 GN=ITPRID2 PE=1 SV=3	P28290	P28290_T867	T	867	EHTRTLSTHSVPNIS	0.848911
10.2801	10.7649	10.9954	13.0566	12.9394	13.4724	ITPRID2	sp|P28290|ITPI2_HUMAN Protein ITPRID2 OS=Homo sapiens OX=9606 GN=ITPRID2 PE=1 SV=3	P28290	P28290_T864	T	864	PLCEHTRTLSTHSVP	0.999989
10.8159	11.0867	11.2629	13.3823	13.2764	13.8026	ITPRID2	sp|P28290|ITPI2_HUMAN Protein ITPRID2 OS=Homo sapiens OX=9606 GN=ITPRID2 PE=1 SV=3	P28290	P28290_S869	S	869	TRTLSTHSVPNISGA	0.99982
10.3469	10.6245	10.7431	12.8587	12.7528	13.2667	ITPRID2	sp|P28290|ITPI2_HUMAN Protein ITPRID2 OS=Homo sapiens OX=9606 GN=ITPRID2 PE=1 SV=3	P28290	P28290_S866	S	866	CEHTRTLSTHSVPNI	0.876426
15.8646	15.4437	15.6548	16.1954	16.0002	16.6881	ITPRID2	sp|P28290|ITPI2_HUMAN Protein ITPRID2 OS=Homo sapiens OX=9606 GN=ITPRID2 PE=1 SV=3	P28290	P28290_S668	S	668	HILKSLASIEAKCSD	1
5.23347	7.61958	6.19539	10.5603	9.83697	10.4066	ITPRID2	sp|P28290|ITPI2_HUMAN Protein ITPRID2 OS=Homo sapiens OX=9606 GN=ITPRID2 PE=1 SV=3	P28290	P28290_S665	S	665	TTHHILKSLASIEAK	1
8.13939	6.41601	6.95563	8.98165	9.30911	10.2811	ITPRID2	sp|P28290|ITPI2_HUMAN Protein ITPRID2 OS=Homo sapiens OX=9606 GN=ITPRID2 PE=1 SV=3	P28290	P28290_S806	S	806	TIFISPSSVKKEEAP	0.94354
5.84284	4.90803	6.60749	12.1565	11.8295	12.0721	ITPRID2	sp|P28290|ITPI2_HUMAN Protein ITPRID2 OS=Homo sapiens OX=9606 GN=ITPRID2 PE=1 SV=3	P28290	P28290_T1156	T	1156	FRASVALTPTAPSRT	1
6.98224	6.17929	6.40176	12.2878	12.1156	12.7079	ITPRID2	sp|P28290|ITPI2_HUMAN Protein ITPRID2 OS=Homo sapiens OX=9606 GN=ITPRID2 PE=1 SV=3	P28290	P28290_S1152	S	1152	RKKVFRASVALTPTA	1
7.87765	7.6629	7.89282	9.33563	8.97447	10.1005	ITPRID2	sp|P28290|ITPI2_HUMAN Protein ITPRID2 OS=Homo sapiens OX=9606 GN=ITPRID2 PE=1 SV=3	P28290	P28290_S316	S	316	TEKGESSSPSPSAEK	0.926896
7.51564	7.29415	8.16062	12.8268	12.7546	13.019	ITPRID2	sp|P28290|ITPI2_HUMAN Protein ITPRID2 OS=Homo sapiens OX=9606 GN=ITPRID2 PE=1 SV=3	P28290	P28290_S704	S	704	RAQMKVCSLSNQRMG	0.999999
7.70889	4.92635	8.42515	12.683	12.7523	13.0001	ITPRID2	sp|P28290|ITPI2_HUMAN Protein ITPRID2 OS=Homo sapiens OX=9606 GN=ITPRID2 PE=1 SV=3	P28290	P28290_S314	S	314	DKTEKGESSSPSPSA	0.999999
6.86247	6.51657	7.05618	8.28239	8.38841	9.01102	ITPRID2	sp|P28290|ITPI2_HUMAN Protein ITPRID2 OS=Homo sapiens OX=9606 GN=ITPRID2 PE=1 SV=3	P28290	P28290_S949	S	949	PYSTQKSSVLPLYEN	0.882346
5.56303	7.15665	7.29304	9.68472	10.7297	11.1794	ITPRID2	sp|P28290|ITPI2_HUMAN Protein ITPRID2 OS=Homo sapiens OX=9606 GN=ITPRID2 PE=1 SV=3	P28290	P28290_S330	S	330	KGKILNVSVIEESGN	1
8.4811	6.30041	6.861	9.37384	8.64345	9.10019	ITPRID2	sp|P28290|ITPI2_HUMAN Protein ITPRID2 OS=Homo sapiens OX=9606 GN=ITPRID2 PE=1 SV=3	P28290	P28290_S410	S	410	ESKLGEESGIVESKL	0.999956
11.6041	11.4828	12.0569	17.0833	16.9483	16.9539	MAPK1	sp|P28482|MK01_HUMAN Mitogen-activated protein kinase 1 OS=Homo sapiens OX=9606 GN=MAPK1 PE=1 SV=3	P28482	P28482_T190	T	190	FLTEYVATRWYRAPE	1
12.6389	12.5355	13.1271	18.2513	18.1217	18.1333	MAPK1	sp|P28482|MK01_HUMAN Mitogen-activated protein kinase 1 OS=Homo sapiens OX=9606 GN=MAPK1 PE=1 SV=3	P28482	P28482_T185	T	185	HDHTGFLTEYVATRW	1
11.6728	11.5864	12.194	17.4017	17.2765	17.2929	MAPK1	sp|P28482|MK01_HUMAN Mitogen-activated protein kinase 1 OS=Homo sapiens OX=9606 GN=MAPK1 PE=1 SV=3	P28482	P28482_Y187	Y	187	HTGFLTEYVATRWYR	1
6.06232	6.9118	6.96277	13.7238	13.6267	14.1246	GTF2E2	sp|P29084|T2EB_HUMAN Transcription initiation factor IIE subunit beta OS=Homo sapiens OX=9606 GN=GTF2E2 PE=1 SV=1	P29084	P29084_S18	S	18	LFKKRALSTPVVEKR	1
17.1025	17.5547	17.6206	18.5007	18.104	18.705	EPHA2	sp|P29317|EPHA2_HUMAN Ephrin type-A receptor 2 OS=Homo sapiens OX=9606 GN=EPHA2 PE=1 SV=2	P29317	P29317_S901	S	901	RLPSTSGSEGVPFRT	1
16.1942	15.7318	15.8587	17.8283	17.4458	17.9989	EPHA2	sp|P29317|EPHA2_HUMAN Ephrin type-A receptor 2 OS=Homo sapiens OX=9606 GN=EPHA2 PE=1 SV=2	P29317	P29317_S897	S	897	RVSIRLPSTSGSEGV	0.999999
16.2368	16.7881	16.7196	17.7658	17.3925	17.9314	EPHA2	sp|P29317|EPHA2_HUMAN Ephrin type-A receptor 2 OS=Homo sapiens OX=9606 GN=EPHA2 PE=1 SV=2	P29317	P29317_T898	T	898	VSIRLPSTSGSEGVP	0.930989
10.4195	10.2219	10.6063	12.0873	12.1302	12.492	EPHA2	sp|P29317|EPHA2_HUMAN Ephrin type-A receptor 2 OS=Homo sapiens OX=9606 GN=EPHA2 PE=1 SV=2	P29317	P29317_T773	T	773	DDPEATYTTSGGKIP	0.888419
10.555	10.5534	10.9292	12.1807	12.2646	12.5342	EPHA2	sp|P29317|EPHA2_HUMAN Ephrin type-A receptor 2 OS=Homo sapiens OX=9606 GN=EPHA2 PE=1 SV=2	P29317	P29317_T771	T	771	LEDDPEATYTTSGGK	0.996148
12.1302	12.3342	11.1322	13.0442	13.8853	14.6832	SHC1	sp|P29353|SHC1_HUMAN SHC-transforming protein 1 OS=Homo sapiens OX=9606 GN=SHC1 PE=1 SV=4	P29353	P29353_S139	S	139	EEWTRHGSFVNKPTR	1
7.09171	6.88197	7.95827	13.2161	13.5567	13.5174	MPG	sp|P29372|3MG_HUMAN DNA-3-methyladenine glycosylase OS=Homo sapiens OX=9606 GN=MPG PE=1 SV=3	P29372	P29372_T67	T	67	RCLGPPTTPGPYRSI	0.999948
9.38412	8.89849	9.17233	11.9996	12.305	12.2419	PML	sp|P29590|PML_HUMAN Protein PML OS=Homo sapiens OX=9606 GN=PML PE=1 SV=3	P29590	P29590_T867	T	867	ARAEGVSTPLAGRGL	0.979736
6.37783	5.22583	5.32092	13.3057	13.3298	13.3782	PML	sp|P29590|PML_HUMAN Protein PML OS=Homo sapiens OX=9606 GN=PML PE=1 SV=3	P29590	P29590_S512	S	512	SPEQPRPSTSKAVSP	0.9999
6.17409	6.17615	7.75431	11.5401	12.8652	11.7748	PML	sp|P29590|PML_HUMAN Protein PML OS=Homo sapiens OX=9606 GN=PML PE=1 SV=3	P29590	P29590_S480	S	480	TAQKRKCSQTQCPRK	1
5.98878	7.68482	7.58374	10.7538	11.4374	9.99591	PML	sp|P29590|PML_HUMAN Protein PML OS=Homo sapiens OX=9606 GN=PML PE=1 SV=3	P29590	P29590_T482	T	482	QKRKCSQTQCPRKVI	0.895059
7.66204	8.0036	5.92305	9.47787	9.57697	9.63951	PML	sp|P29590|PML_HUMAN Protein PML OS=Homo sapiens OX=9606 GN=PML PE=1 SV=3	P29590	P29590_S493	S	493	RKVIKMESEEGKEAR	1
18.6057	17.8559	18.3376	19.3961	19.803	19.8337	EEF1D	sp|P29692|EF1D_HUMAN Elongation factor 1-delta OS=Homo sapiens OX=9606 GN=EEF1D PE=1 SV=5	P29692	P29692_S133	S	133	APQTQHVSPMRQVEP	1
9.84848	10.1401	10.2495	14.0756	13.9274	14.1375	EEF1D	sp|P29692|EF1D_HUMAN Elongation factor 1-delta OS=Homo sapiens OX=9606 GN=EEF1D PE=1 SV=5	P29692	P29692_S60	S	60	ARENIQKSLAGSSGP	1
9.84878	10.1088	10.1859	13.0935	13.1151	13.5983	EEF1D	sp|P29692|EF1D_HUMAN Elongation factor 1-delta OS=Homo sapiens OX=9606 GN=EEF1D PE=1 SV=5	P29692	P29692_S64	S	64	IQKSLAGSSGPGASS	0.984351
9.11466	8.96715	9.25145	11.7636	10.8583	11.5401	EEF1D	sp|P29692|EF1D_HUMAN Elongation factor 1-delta OS=Homo sapiens OX=9606 GN=EEF1D PE=1 SV=5	P29692	P29692_S74	S	74	PGASSGTSGDHGELV	0.752216
8.51209	8.64296	8.32608	10.7186	10.4562	10.8952	EEF1D	sp|P29692|EF1D_HUMAN Elongation factor 1-delta OS=Homo sapiens OX=9606 GN=EEF1D PE=1 SV=5	P29692	P29692_T73	T	73	GPGASSGTSGDHGEL	0.965989
8.26284	8.45358	7.58061	10.7546	10.786	11.292	EEF1D	sp|P29692|EF1D_HUMAN Elongation factor 1-delta OS=Homo sapiens OX=9606 GN=EEF1D PE=1 SV=5	P29692	P29692_S70	S	70	GSSGPGASSGTSGDH	0.982375
5.16641	8.15772	7.80714	10.0811	10.1686	10.1652	EEF1D	sp|P29692|EF1D_HUMAN Elongation factor 1-delta OS=Homo sapiens OX=9606 GN=EEF1D PE=1 SV=5	P29692	P29692_S44	S	44	SRQENGASVILRDIA	1
16.5631	16.9122	16.6097	20.4171	20.0439	20.5355	MARCKS	sp|P29966|MARCS_HUMAN Myristoylated alanine-rich C-kinase substrate OS=Homo sapiens OX=9606 GN=MARCKS PE=1 SV=4	P29966	P29966_T120	T	120	AAEPGSPTAAEGEAA	1
16.6114	16.9722	16.5764	20.3843	20.0003	20.4943	MARCKS	sp|P29966|MARCS_HUMAN Myristoylated alanine-rich C-kinase substrate OS=Homo sapiens OX=9606 GN=MARCKS PE=1 SV=4	P29966	P29966_S118	S	118	GEAAEPGSPTAAEGE	1
13.135	13.3735	12.8668	14.7866	14.5998	15.2948	MARCKS	sp|P29966|MARCS_HUMAN Myristoylated alanine-rich C-kinase substrate OS=Homo sapiens OX=9606 GN=MARCKS PE=1 SV=4	P29966	P29966_S128	S	128	AAEGEAASAASSTSS	0.99683
16.3918	16.8282	16.587	18.454	18.0068	18.8786	MARCKS	sp|P29966|MARCS_HUMAN Myristoylated alanine-rich C-kinase substrate OS=Homo sapiens OX=9606 GN=MARCKS PE=1 SV=4	P29966	P29966_S101	S	101	AAPEAGASPVEKEAP	1
11.736	13.2781	13.7851	15.9419	15.7395	15.9014	MARCKS	sp|P29966|MARCS_HUMAN Myristoylated alanine-rich C-kinase substrate OS=Homo sapiens OX=9606 GN=MARCKS PE=1 SV=4	P29966	P29966_T143	T	143	PKAEDGATPSPSNET	1
11.8331	12.3758	12.6883	15.8994	15.6526	16.1157	MARCKS	sp|P29966|MARCS_HUMAN Myristoylated alanine-rich C-kinase substrate OS=Homo sapiens OX=9606 GN=MARCKS PE=1 SV=4	P29966	P29966_S167	S	167	FKKSFKLSGFSFKKN	1
10.3804	11.0384	11.1319	12.3121	14.1393	11.3855	MARCKS	sp|P29966|MARCS_HUMAN Myristoylated alanine-rich C-kinase substrate OS=Homo sapiens OX=9606 GN=MARCKS PE=1 SV=4	P29966	P29966_S170	S	170	SFKLSGFSFKKNKKE	1
10.5307	10.9341	11.5376	15.7883	15.5482	16.0224	MARCKS	sp|P29966|MARCS_HUMAN Myristoylated alanine-rich C-kinase substrate OS=Homo sapiens OX=9606 GN=MARCKS PE=1 SV=4	P29966	P29966_S163	S	163	KRFSFKKSFKLSGFS	1
11.45	11.3491	11.4455	11.9531	11.7284	12.0916	PRDX6	sp|P30041|PRDX6_HUMAN Peroxiredoxin-6 OS=Homo sapiens OX=9606 GN=PRDX6 PE=1 SV=3	P30041	P30041_T44	T	44	FSHPRDFTPVCTTEL	1
6.69131	5.73024	6.41498	9.38863	9.24598	10.4137	PRDX6	sp|P30041|PRDX6_HUMAN Peroxiredoxin-6 OS=Homo sapiens OX=9606 GN=PRDX6 PE=1 SV=3	P30041	P30041_T177	T	177	TAEKRVATPVDWKDG	1
13.4071	12.0699	13.2297	14.7465	14.9713	14.3983	RPL12	sp|P30050|RL12_HUMAN 60S ribosomal protein L12 OS=Homo sapiens OX=9606 GN=RPL12 PE=1 SV=1	P30050	P30050_S38	S	38	KIGPLGLSPKKVGDD	1
6.53597	6.914	6.772	7.93837	8.02261	8.6806	RPL12	sp|P30050|RL12_HUMAN 60S ribosomal protein L12 OS=Homo sapiens OX=9606 GN=RPL12 PE=1 SV=1	P30050	P30050_S126	S	126	RSLARELSGTIKEIL	0.99228
12.2704	12.1123	11.909	12.5677	12.6408	13.2343	PEBP1	sp|P30086|PEBP1_HUMAN Phosphatidylethanolamine-binding protein 1 OS=Homo sapiens OX=9606 GN=PEBP1 PE=1 SV=3	P30086	P30086_S54	S	54	KNRPTSISWDGLDSG	0.835951
9.97285	9.92593	10.0783	13.0646	12.8471	13.4502	CDC27	sp|P30260|CDC27_HUMAN Cell division cycle protein 27 homolog OS=Homo sapiens OX=9606 GN=CDC27 PE=1 SV=2	P30260	P30260_T205	T	205	PETVLTETPQDTIEL	0.999982
9.55329	10.0235	8.84139	12.9655	12.7107	13.4513	CDC27	sp|P30260|CDC27_HUMAN Cell division cycle protein 27 homolog OS=Homo sapiens OX=9606 GN=CDC27 PE=1 SV=2	P30260	P30260_T209	T	209	LTETPQDTIELNRLN	0.967473
9.72074	10.1078	9.42605	12.8255	13.3393	14.4073	CDC27	sp|P30260|CDC27_HUMAN Cell division cycle protein 27 homolog OS=Homo sapiens OX=9606 GN=CDC27 PE=1 SV=2	P30260	P30260_S364	S	364	STTPQVLSPTITSPP	0.999992
0.244627	6.6377	7.19731	10.7737	10.3137	10.5863	CDC27	sp|P30260|CDC27_HUMAN Cell division cycle protein 27 homolog OS=Homo sapiens OX=9606 GN=CDC27 PE=1 SV=2	P30260	P30260_T388	T	388	LFTSDSSTTKENSKK	0.787682
5.86997	7.28042	6.0005	10.7183	10.3163	10.6795	CDC27	sp|P30260|CDC27_HUMAN Cell division cycle protein 27 homolog OS=Homo sapiens OX=9606 GN=CDC27 PE=1 SV=2	P30260	P30260_T389	T	389	FTSDSSTTKENSKKL	0.897285
9.92493	5.55894	6.51426	11.7117	11.613	11.4519	CDC27	sp|P30260|CDC27_HUMAN Cell division cycle protein 27 homolog OS=Homo sapiens OX=9606 GN=CDC27 PE=1 SV=2	P30260	P30260_S386	S	386	SRLFTSDSSTTKENS	0.876426
4.17736	6.81499	7.77804	13.7561	13.4945	14.035	CDC27	sp|P30260|CDC27_HUMAN Cell division cycle protein 27 homolog OS=Homo sapiens OX=9606 GN=CDC27 PE=1 SV=2	P30260	P30260_S426	S	426	TQPNINDSLEITKLD	0.975913
0.20454	9.06042	5.99958	10.7742	10.0309	10.8509	CDC27	sp|P30260|CDC27_HUMAN Cell division cycle protein 27 homolog OS=Homo sapiens OX=9606 GN=CDC27 PE=1 SV=2	P30260	P30260_S393	S	393	SSTTKENSKKLKMKF	0.825819
10.8338	10.3825	9.00603	13.3991	13.0608	14.175	NMT1	sp|P30419|NMT1_HUMAN Glycylpeptide N-tetradecanoyltransferase 1 OS=Homo sapiens OX=9606 GN=NMT1 PE=1 SV=2	P30419	P30419_T71	T	71	KKEKGSETDSAQDQP	0.944042
9.63884	9.38411	8.16413	13.3321	12.9305	14.0806	NMT1	sp|P30419|NMT1_HUMAN Glycylpeptide N-tetradecanoyltransferase 1 OS=Homo sapiens OX=9606 GN=NMT1 PE=1 SV=2	P30419	P30419_S69	S	69	KKKKEKGSETDSAQD	1
8.31156	6.79614	8.59604	14.5737	14.6105	15.0479	NMT1	sp|P30419|NMT1_HUMAN Glycylpeptide N-tetradecanoyltransferase 1 OS=Homo sapiens OX=9606 GN=NMT1 PE=1 SV=2	P30419	P30419_S83	S	83	DQPVKMNSLPAERIQ	1
6.79184	5.28134	6.73102	10.3498	10.431	11.584	ADSS2	sp|P30520|PURA2_HUMAN Adenylosuccinate synthetase isozyme 2 OS=Homo sapiens OX=9606 GN=ADSS2 PE=1 SV=3	P30520	P30520_S12	S	12	ETYPAASSLPNGDCG	0.998208
12.2562	12.4791	10.6227	13.1743	13.0397	13.3158	ADSL	sp|P30566|PUR8_HUMAN Adenylosuccinate lyase OS=Homo sapiens OX=9606 GN=ADSL PE=1 SV=2	P30566	P30566_S9	S	9	AAGGDHGSPDSYRSP	0.989346
11.9516	11.9538	12.2633	14.9677	14.6873	15.1656	CLIP1	sp|P30622|CLIP1_HUMAN CAP-Gly domain-containing linker protein 1 OS=Homo sapiens OX=9606 GN=CLIP1 PE=1 SV=2	P30622	P30622_S44	S	44	ISSEKASSTPSSETQ	0.881971
10.2197	10.6344	10.2481	13.9144	13.561	14.1637	CLIP1	sp|P30622|CLIP1_HUMAN CAP-Gly domain-containing linker protein 1 OS=Homo sapiens OX=9606 GN=CLIP1 PE=1 SV=2	P30622	P30622_T45	T	45	SSEKASSTPSSETQE	0.996999
14.3674	14.3703	14.4602	15.0858	14.8638	15.2445	CLIP1	sp|P30622|CLIP1_HUMAN CAP-Gly domain-containing linker protein 1 OS=Homo sapiens OX=9606 GN=CLIP1 PE=1 SV=2	P30622	P30622_S195	S	195	LTKTASESISNLSEA	1
13.7545	13.573	13.9092	15.0058	14.8223	15.3578	CLIP1	sp|P30622|CLIP1_HUMAN CAP-Gly domain-containing linker protein 1 OS=Homo sapiens OX=9606 GN=CLIP1 PE=1 SV=2	P30622	P30622_S143	S	143	GLQTTPASRATSPLC	1
13.4447	13.1055	13.2651	15.0174	14.7673	15.3225	CLIP1	sp|P30622|CLIP1_HUMAN CAP-Gly domain-containing linker protein 1 OS=Homo sapiens OX=9606 GN=CLIP1 PE=1 SV=2	P30622	P30622_S310	S	310	TSASLKRSPSASSLS	0.998299
12.4037	12.1109	11.9723	13.8899	13.6084	13.5353	CLIP1	sp|P30622|CLIP1_HUMAN CAP-Gly domain-containing linker protein 1 OS=Homo sapiens OX=9606 GN=CLIP1 PE=1 SV=2	P30622	P30622_S312	S	312	ASLKRSPSASSLSSM	0.996427
7.16302	8.12663	6.4325	14.3882	14.0611	14.3965	CLIP1	sp|P30622|CLIP1_HUMAN CAP-Gly domain-containing linker protein 1 OS=Homo sapiens OX=9606 GN=CLIP1 PE=1 SV=2	P30622	P30622_S348	S	348	SRYARKISGTTALQE	1
5.13038	7.32292	6.30266	9.62561	9.17469	9.27756	CLIP1	sp|P30622|CLIP1_HUMAN CAP-Gly domain-containing linker protein 1 OS=Homo sapiens OX=9606 GN=CLIP1 PE=1 SV=2	P30622	P30622_T191	T	191	PISNLTKTASESISN	0.823067
7.8154	6.66904	6.42276	13.9429	14.611	13.5434	CLIP1	sp|P30622|CLIP1_HUMAN CAP-Gly domain-containing linker protein 1 OS=Homo sapiens OX=9606 GN=CLIP1 PE=1 SV=2	P30622	P30622_T287	T	287	KIGFPSTTPAKAKAN	0.999293
7.24695	7.17976	8.2976	10.6726	10.6613	11.4143	CLIP1	sp|P30622|CLIP1_HUMAN CAP-Gly domain-containing linker protein 1 OS=Homo sapiens OX=9606 GN=CLIP1 PE=1 SV=2	P30622	P30622_S2	S	2	______MSMLKPSGL	0.999999
7.29239	5.41002	7.0648	8.53465	7.29505	8.87198	CLIP1	sp|P30622|CLIP1_HUMAN CAP-Gly domain-containing linker protein 1 OS=Homo sapiens OX=9606 GN=CLIP1 PE=1 SV=2	P30622	P30622_S1303	S	1303	ENKRQLSSSSGNTDT	0.841738
7.74474	8.6287	7.3892	12.9896	12.9132	13.3848	ALDH3A1	sp|P30838|AL3A1_HUMAN Aldehyde dehydrogenase, dimeric NADP-preferring OS=Homo sapiens OX=9606 GN=ALDH3A1 PE=1 SV=3	P30838	P30838_S427	S	427	ETFSHRRSCLVRPLM	1
6.72493	5.99166	6.48958	8.0696	7.62615	7.04612	ALDH3A1	sp|P30838|AL3A1_HUMAN Aldehyde dehydrogenase, dimeric NADP-preferring OS=Homo sapiens OX=9606 GN=ALDH3A1 PE=1 SV=3	P30838	P30838_T308	T	308	QKVAYGGTGDAATRY	0.991113
11.0344	10.3919	10.6724	14.9721	14.5468	15.2071	MAT2A	sp|P31153|METK2_HUMAN S-adenosylmethionine synthase isoform type-2 OS=Homo sapiens OX=9606 GN=MAT2A PE=1 SV=1	P31153	P31153_S293	S	293	DYTKVDRSAAYAARW	1
16.0297	16.0773	15.8056	16.476	16.9665	17.2283	RRM2	sp|P31350|RIR2_HUMAN Ribonucleoside-diphosphate reductase subunit M2 OS=Homo sapiens OX=9606 GN=RRM2 PE=1 SV=1	P31350	P31350_S20	S	20	DPQQLQLSPLKGLSL	1
7.80168	6.94506	6.18671	11.8818	11.3418	11.5168	SLC6A6	sp|P31641|SC6A6_HUMAN Sodium- and chloride-dependent taurine transporter OS=Homo sapiens OX=9606 GN=SLC6A6 PE=1 SV=2	P31641	P31641_T596	T	596	AVEREGATPYNSRTV	0.995669
10.9835	11.2114	11.514	12.2903	12.0738	12.54	AKT2	sp|P31751|AKT2_HUMAN RAC-beta serine/threonine-protein kinase OS=Homo sapiens OX=9606 GN=AKT2 PE=1 SV=2	P31751	P31751_S126	S	126	PMDYKCGSPSDSSTT	0.999948
10.2694	9.99012	10.9626	11.2504	11.0665	11.2701	AKT2	sp|P31751|AKT2_HUMAN RAC-beta serine/threonine-protein kinase OS=Homo sapiens OX=9606 GN=AKT2 PE=1 SV=2	P31751	P31751_S34	S	34	FLLKSDGSFIGYKER	1
8.15086	6.00539	7.126	12.1924	12.4517	12.7613	AKT2	sp|P31751|AKT2_HUMAN RAC-beta serine/threonine-protein kinase OS=Homo sapiens OX=9606 GN=AKT2 PE=1 SV=2	P31751	P31751_S478	S	478	PQFSYSASIRE____	0.990843
4.91692	7.20379	6.58147	11.5628	12.0128	12.32	AKT2	sp|P31751|AKT2_HUMAN RAC-beta serine/threonine-protein kinase OS=Homo sapiens OX=9606 GN=AKT2 PE=1 SV=2	P31751	P31751_Y475	Y	475	THFPQFSYSASIRE_	0.769995
10.3519	10.123	10.5362	13.91	13.9321	14.5076	HNRNPH3	sp|P31942|HNRH3_HUMAN Heterogeneous nuclear ribonucleoprotein H3 OS=Homo sapiens OX=9606 GN=HNRNPH3 PE=1 SV=2	P31942	P31942_S298	S	298	DNQGGYGSVGRMGMG	1
9.5779	9.57945	10.6641	13.2589	13.2215	13.9354	HNRNPH3	sp|P31942|HNRH3_HUMAN Heterogeneous nuclear ribonucleoprotein H3 OS=Homo sapiens OX=9606 GN=HNRNPH3 PE=1 SV=2	P31942	P31942_T314	T	314	NYSGGYGTPDGLGGY	1
9.39993	9.70883	9.75761	13.1157	13.127	13.7921	HNRNPH3	sp|P31942|HNRH3_HUMAN Heterogeneous nuclear ribonucleoprotein H3 OS=Homo sapiens OX=9606 GN=HNRNPH3 PE=1 SV=2	P31942	P31942_Y308	Y	308	RMGMGNNYSGGYGTP	0.988913
7.39391	6.8413	8.54834	9.5976	9.10913	9.73587	HNRNPH3	sp|P31942|HNRH3_HUMAN Heterogeneous nuclear ribonucleoprotein H3 OS=Homo sapiens OX=9606 GN=HNRNPH3 PE=1 SV=2	P31942	P31942_S328	S	328	YGRGGGGSGGYYGQG	0.965695
6.67592	4.61576	6.30242	11.4812	11.45	11.6031	HNRNPH1	sp|P31943|HNRH1_HUMAN Heterogeneous nuclear ribonucleoprotein H OS=Homo sapiens OX=9606 GN=HNRNPH1 PE=1 SV=4	P31943	P31943_S54	S	54	YTREGRPSGEAFVEL	0.990271
8.6427	8.9862	9.16669	9.53334	9.27063	9.94788	HNRNPH1	sp|P31943|HNRH1_HUMAN Heterogeneous nuclear ribonucleoprotein H OS=Homo sapiens OX=9606 GN=HNRNPH1 PE=1 SV=4	P31943	P31943_S269	S	269	RDLNYCFSGMSDHRY	0.996984
8.27065	5.87326	6.42581	13.0841	12.8334	12.929	HNRNPH1	sp|P31943|HNRH1_HUMAN Heterogeneous nuclear ribonucleoprotein H OS=Homo sapiens OX=9606 GN=HNRNPH1 PE=1 SV=4	P31943	P31943_S23	S	23	RGLPWSCSADEVQRF	0.832092
15.2117	14.7393	14.9809	15.9327	15.249	15.9967	STIP1	sp|P31948|STIP1_HUMAN Stress-induced-phosphoprotein 1 OS=Homo sapiens OX=9606 GN=STIP1 PE=1 SV=1	P31948	P31948_S481	S	481	AQYNRHDSPEDVKRR	1
9.10395	9.3784	9.1905	10.7654	10.8486	10.9728	STIP1	sp|P31948|STIP1_HUMAN Stress-induced-phosphoprotein 1 OS=Homo sapiens OX=9606 GN=STIP1 PE=1 SV=1	P31948	P31948_S16	S	16	EKGNKALSVGNIDDA	1
12.0648	12.3372	12.5556	13.7242	13.373	13.9462	ELF1	sp|P32519|ELF1_HUMAN ETS-related transcription factor Elf-1 OS=Homo sapiens OX=9606 GN=ELF1 PE=1 SV=2	P32519	P32519_S432	S	432	TQVPVVVSPRNQQLH	1
9.98907	9.82767	10.2993	12.8435	12.8518	13.1793	ELF1	sp|P32519|ELF1_HUMAN ETS-related transcription factor Elf-1 OS=Homo sapiens OX=9606 GN=ELF1 PE=1 SV=2	P32519	P32519_Y378	Y	378	VQPTQSPYPTQLFRT	0.999974
9.63331	10.1279	10.5	12.488	12.6032	12.9886	ELF1	sp|P32519|ELF1_HUMAN ETS-related transcription factor Elf-1 OS=Homo sapiens OX=9606 GN=ELF1 PE=1 SV=2	P32519	P32519_T380	T	380	PTQSPYPTQLFRTVH	0.977078
9.04295	9.5123	9.72948	12.5557	12.519	13.0073	ELF1	sp|P32519|ELF1_HUMAN ETS-related transcription factor Elf-1 OS=Homo sapiens OX=9606 GN=ELF1 PE=1 SV=2	P32519	P32519_S376	S	376	RTVQPTQSPYPTQLF	0.998698
9.28597	9.70097	7.89558	12.607	12.5011	12.8857	ELF1	sp|P32519|ELF1_HUMAN ETS-related transcription factor Elf-1 OS=Homo sapiens OX=9606 GN=ELF1 PE=1 SV=2	P32519	P32519_T374	T	374	VLRTVQPTQSPYPTQ	0.86895
13.6682	13.6159	14.1616	17.2856	17.134	17.509	CSTF2	sp|P33240|CSTF2_HUMAN Cleavage stimulation factor subunit 2 OS=Homo sapiens OX=9606 GN=CSTF2 PE=1 SV=1	P33240	P33240_T531	T	531	SPGQNQVTPQDHEKA	0.999486
12.9906	13.0886	13.5524	14.3342	14.0994	14.8349	CSTF2	sp|P33240|CSTF2_HUMAN Cleavage stimulation factor subunit 2 OS=Homo sapiens OX=9606 GN=CSTF2 PE=1 SV=1	P33240	P33240_Y115	Y	115	APVIESPYGETISPE	0.999987
12.8631	13.0402	13.3959	14.1745	13.9417	14.6602	CSTF2	sp|P33240|CSTF2_HUMAN Cleavage stimulation factor subunit 2 OS=Homo sapiens OX=9606 GN=CSTF2 PE=1 SV=1	P33240	P33240_S113	S	113	TGAPVIESPYGETIS	0.980152
5.1601	7.17627	8.9084	14.3368	14.2498	14.4011	CSTF2	sp|P33240|CSTF2_HUMAN Cleavage stimulation factor subunit 2 OS=Homo sapiens OX=9606 GN=CSTF2 PE=1 SV=1	P33240	P33240_S310	S	310	RAAMQRGSLPANVPT	1
11.8132	11.6766	7.79478	14.8479	14.5977	15.0598	MCM4	sp|P33991|MCM4_HUMAN DNA replication licensing factor MCM4 OS=Homo sapiens OX=9606 GN=MCM4 PE=1 SV=5	P33991	P33991_T7	T	7	_MSSPASTPSRRGSR	0.997276
10.4376	10.6437	10.4395	15.8776	15.7977	16.1715	MCM4	sp|P33991|MCM4_HUMAN DNA replication licensing factor MCM4 OS=Homo sapiens OX=9606 GN=MCM4 PE=1 SV=5	P33991	P33991_T23	T	23	GRATPAQTPRSEDAR	1
14.0096	14.7004	13.449	17.2009	17.1571	17.7772	MCM4	sp|P33991|MCM4_HUMAN DNA replication licensing factor MCM4 OS=Homo sapiens OX=9606 GN=MCM4 PE=1 SV=5	P33991	P33991_T19	T	19	GSRRGRATPAQTPRS	1
12.4569	12.7914	12.999	14.8778	14.9334	15.113	MCM4	sp|P33991|MCM4_HUMAN DNA replication licensing factor MCM4 OS=Homo sapiens OX=9606 GN=MCM4 PE=1 SV=5	P33991	P33991_T110	T	110	PRSGVRGTPVRQRPD	1
12.3277	12.7914	12.999	14.6915	14.306	14.9594	MCM4	sp|P33991|MCM4_HUMAN DNA replication licensing factor MCM4 OS=Homo sapiens OX=9606 GN=MCM4 PE=1 SV=5	P33991	P33991_S105	S	105	RVEGTPRSGVRGTPV	1
6.76021	7.00229	5.85101	9.74781	9.98805	10.8693	MCM4	sp|P33991|MCM4_HUMAN DNA replication licensing factor MCM4 OS=Homo sapiens OX=9606 GN=MCM4 PE=1 SV=5	P33991	P33991_S120	S	120	RQRPDLGSAQKGLQV	1
7.20991	7.38406	8.37745	10.4807	10.3286	10.7812	MCM7	sp|P33993|MCM7_HUMAN DNA replication licensing factor MCM7 OS=Homo sapiens OX=9606 GN=MCM7 PE=1 SV=4	P33993	P33993_S678	S	678	GGRSVRFSEAEQRCV	1
5.24888	4.60341	6.93981	9.33623	9.0379	9.86805	MCM7	sp|P33993|MCM7_HUMAN DNA replication licensing factor MCM7 OS=Homo sapiens OX=9606 GN=MCM7 PE=1 SV=4	P33993	P33993_S674	S	674	ELVSGGRSVRFSEAE	0.930814
8.50569	9.24659	9.56649	10.9953	10.9074	11.103	MCM7	sp|P33993|MCM7_HUMAN DNA replication licensing factor MCM7 OS=Homo sapiens OX=9606 GN=MCM7 PE=1 SV=4	P33993	P33993_S500	S	500	GRYNPRRSLEQNIQL	1
10.1682	9.41528	10.199	10.49	10.9241	10.4221	SHMT2	sp|P34897|GLYM_HUMAN Serine hydroxymethyltransferase, mitochondrial OS=Homo sapiens OX=9606 GN=SHMT2 PE=1 SV=3	P34897	P34897_S266	S	266	VAAKVIPSPFKHADI	1
5.73212	6.25826	6.96812	8.96085	8.37446	10.8866	HSPA4	sp|P34932|HSP74_HUMAN Heat shock 70 kDa protein 4 OS=Homo sapiens OX=9606 GN=HSPA4 PE=1 SV=4	P34932	P34932_T538	T	538	VEEQQQQTPAENKAE	0.999999
14.2575	14.5035	14.8289	15.5344	15.0905	15.8763	CTNNA1	sp|P35221|CTNA1_HUMAN Catenin alpha-1 OS=Homo sapiens OX=9606 GN=CTNNA1 PE=1 SV=1	P35221	P35221_T654	T	654	DFDVRSRTSVQTEDD	0.98169
14.0037	14.2289	14.6209	15.3632	14.9039	15.751	CTNNA1	sp|P35221|CTNA1_HUMAN Catenin alpha-1 OS=Homo sapiens OX=9606 GN=CTNNA1 PE=1 SV=1	P35221	P35221_S652	S	652	TEDFDVRSRTSVQTE	0.999488
13.8453	14.0788	14.4059	15.5401	15.2101	15.8572	CTNNA1	sp|P35221|CTNA1_HUMAN Catenin alpha-1 OS=Homo sapiens OX=9606 GN=CTNNA1 PE=1 SV=1	P35221	P35221_S655	S	655	FDVRSRTSVQTEDDQ	0.999901
13.6271	13.8872	14.207	15.6009	15.279	15.9018	CTNNA1	sp|P35221|CTNA1_HUMAN Catenin alpha-1 OS=Homo sapiens OX=9606 GN=CTNNA1 PE=1 SV=1	P35221	P35221_T658	T	658	RSRTSVQTEDDQLIA	1
5.87515	6.77373	6.26001	9.04435	9.98194	10.0449	CTNNA1	sp|P35221|CTNA1_HUMAN Catenin alpha-1 OS=Homo sapiens OX=9606 GN=CTNNA1 PE=1 SV=1	P35221	P35221_S851	S	851	QKSQGMASLNLPAVS	0.999899
15.8216	15.87	16.0496	17.4382	17.3569	17.8235	CTNNB1	sp|P35222|CTNB1_HUMAN Catenin beta-1 OS=Homo sapiens OX=9606 GN=CTNNB1 PE=1 SV=1	P35222	P35222_S552	S	552	QDTQRRTSMGGTQQQ	0.999975
14.3541	13.9699	14.478	16.5894	16.7767	16.8798	CTNNB1	sp|P35222|CTNB1_HUMAN Catenin beta-1 OS=Homo sapiens OX=9606 GN=CTNNB1 PE=1 SV=1	P35222	P35222_T556	T	556	RRTSMGGTQQQFVEG	0.999479
16.5431	16.6438	16.7914	18.0228	17.8278	18.3687	CTNNB1	sp|P35222|CTNB1_HUMAN Catenin beta-1 OS=Homo sapiens OX=9606 GN=CTNNB1 PE=1 SV=1	P35222	P35222_T551	T	551	HQDTQRRTSMGGTQQ	0.968398
6.87605	7.1016	5.17867	10.7722	10.9909	11.326	CTNNB1	sp|P35222|CTNB1_HUMAN Catenin beta-1 OS=Homo sapiens OX=9606 GN=CTNNB1 PE=1 SV=1	P35222	P35222_S45	S	45	GATTTAPSLSGKGNP	0.996187
6.02201	4.40159	7.31897	9.75551	9.94609	10.4705	CTNNB1	sp|P35222|CTNB1_HUMAN Catenin beta-1 OS=Homo sapiens OX=9606 GN=CTNNB1 PE=1 SV=1	P35222	P35222_Y30	Y	30	SHWQQQSYLDSGIHS	1
6.14582	6.87045	7.45721	10.729	8.878	9.57901	BMI1	sp|P35226|BMI1_HUMAN Polycomb complex protein BMI-1 OS=Homo sapiens OX=9606 GN=BMI1 PE=1 SV=2	P35226	P35226_S316	S	316	ANRPRKSSVNGSSAT	0.983791
7.78969	5.57583	7.44719	11.2309	9.5894	10.3403	BMI1	sp|P35226|BMI1_HUMAN Polycomb complex protein BMI-1 OS=Homo sapiens OX=9606 GN=BMI1 PE=1 SV=2	P35226	P35226_S315	S	315	FANRPRKSSVNGSSA	0.999999
6.51399	7.94162	7.49094	12.0185	11.8491	12.2959	RDX	sp|P35241|RADI_HUMAN Radixin OS=Homo sapiens OX=9606 GN=RDX PE=1 SV=1	P35241	P35241_S532	S	532	KKQLQALSSELAQAR	0.847738
6.24575	6.81566	7.39483	11.8912	11.704	12.1749	RDX	sp|P35241|RADI_HUMAN Radixin OS=Homo sapiens OX=9606 GN=RDX PE=1 SV=1	P35241	P35241_S533	S	533	KQLQALSSELAQARD	1
13.7726	13.9475	13.9642	14.525	14.3369	14.6953	RFC1	sp|P35251|RFC1_HUMAN Replication factor C subunit 1 OS=Homo sapiens OX=9606 GN=RFC1 PE=1 SV=4	P35251	P35251_S312	S	312	DKIGEVSSPKASSKL	0.998445
12.0287	12.2318	12.3703	14.1884	14.1089	14.5561	RFC1	sp|P35251|RFC1_HUMAN Replication factor C subunit 1 OS=Homo sapiens OX=9606 GN=RFC1 PE=1 SV=4	P35251	P35251_T161	T	161	PLSPIKLTPTSVLDY	1
11.6554	12.0827	11.3313	13.1559	13.2425	13.5164	RFC1	sp|P35251|RFC1_HUMAN Replication factor C subunit 1 OS=Homo sapiens OX=9606 GN=RFC1 PE=1 SV=4	P35251	P35251_S156	S	156	KTKNKPLSPIKLTPT	1
6.66045	5.924	6.17208	8.77546	9.44373	9.90008	RFC1	sp|P35251|RFC1_HUMAN Replication factor C subunit 1 OS=Homo sapiens OX=9606 GN=RFC1 PE=1 SV=4	P35251	P35251_S190	S	190	ASKRKELSQNTDESG	0.995694
6.0076	6.09184	6.89053	12.2912	12.2627	12.6338	RFC1	sp|P35251|RFC1_HUMAN Replication factor C subunit 1 OS=Homo sapiens OX=9606 GN=RFC1 PE=1 SV=4	P35251	P35251_S283	S	283	SDERKSYSPRKQSKY	0.999999
6.48469	5.12034	7.75041	12.2912	12.2627	12.6338	RFC1	sp|P35251|RFC1_HUMAN Replication factor C subunit 1 OS=Homo sapiens OX=9606 GN=RFC1 PE=1 SV=4	P35251	P35251_S281	S	281	QVSDERKSYSPRKQS	0.999766
5.32697	6.39631	7.55667	8.77835	8.95292	8.80067	RFC1	sp|P35251|RFC1_HUMAN Replication factor C subunit 1 OS=Homo sapiens OX=9606 GN=RFC1 PE=1 SV=4	P35251	P35251_T245	T	245	TKKARKDTEAGETFS	0.998707
6.48583	7.61569	6.91601	9.76808	9.53068	10.0908	RFC1	sp|P35251|RFC1_HUMAN Replication factor C subunit 1 OS=Homo sapiens OX=9606 GN=RFC1 PE=1 SV=4	P35251	P35251_S196	S	196	LSQNTDESGLNDEAI	0.933895
14.8318	15.0068	15.1472	15.8394	15.6001	15.8759	GTF2F1	sp|P35269|T2FA_HUMAN General transcription factor IIF subunit 1 OS=Homo sapiens OX=9606 GN=GTF2F1 PE=1 SV=2	P35269	P35269_S442	S	442	KSTPQPPSGKTTPNS	0.99999
6.58916	7.38346	6.16396	12.2077	12.4454	12.6241	GTF2F1	sp|P35269|T2FA_HUMAN General transcription factor IIF subunit 1 OS=Homo sapiens OX=9606 GN=GTF2F1 PE=1 SV=2	P35269	P35269_T154	T	154	TPLARHRTLTAEEAE	1
6.30342	4.29392	5.71317	11.9147	12.1708	12.8328	GTF2F1	sp|P35269|T2FA_HUMAN General transcription factor IIF subunit 1 OS=Homo sapiens OX=9606 GN=GTF2F1 PE=1 SV=2	P35269	P35269_T156	T	156	LARHRTLTAEEAEEE	1
6.50739	8.05464	7.13684	11.5076	11.6296	11.1577	MYH10	sp|P35580|MYH10_HUMAN Myosin-10 OS=Homo sapiens OX=9606 GN=MYH10 PE=1 SV=3	P35580	P35580_S1938	S	1938	GGPISFSSSRSGRRQ	0.998936
5.85257	6.22061	7.69654	11.0536	11.4312	10.5973	MYH10	sp|P35580|MYH10_HUMAN Myosin-10 OS=Homo sapiens OX=9606 GN=MYH10 PE=1 SV=3	P35580	P35580_S1935	S	1935	LRRGGPISFSSSRSG	0.926278
7.25863	5.4016	5.69258	13.572	12.8193	13.4491	SOAT1	sp|P35610|SOAT1_HUMAN Sterol O-acyltransferase 1 OS=Homo sapiens OX=9606 GN=SOAT1 PE=1 SV=3	P35610	P35610_T36	T	36	PAKESLETPSNGRID	0.999983
12.3634	12.6331	12.9348	13.623	13.4648	13.9341	ADD1	sp|P35611|ADDA_HUMAN Alpha-adducin OS=Homo sapiens OX=9606 GN=ADD1 PE=1 SV=2	P35611	P35611_T429	T	429	ASDGDSGTCSPLRHS	0.96016
12.1865	12.3772	12.6122	13.401	13.2437	13.7025	ADD1	sp|P35611|ADDA_HUMAN Alpha-adducin OS=Homo sapiens OX=9606 GN=ADD1 PE=1 SV=2	P35611	P35611_S431	S	431	DGDSGTCSPLRHSFQ	0.999277
11.9606	12.2327	12.5125	13.1273	13.0137	13.5571	ADD1	sp|P35611|ADDA_HUMAN Alpha-adducin OS=Homo sapiens OX=9606 GN=ADD1 PE=1 SV=2	P35611	P35611_Y419	Y	419	VPASVTGYSFASDGD	0.996538
4.00954	4.94101	6.3999	9.08736	8.55978	9.10949	ADD1	sp|P35611|ADDA_HUMAN Alpha-adducin OS=Homo sapiens OX=9606 GN=ADD1 PE=1 SV=2	P35611	P35611_T724	T	724	KKKKKFRTPSFLKKS	1
6.61844	9.67109	6.53805	11.0056	12.3827	13.405	ADD1	sp|P35611|ADDA_HUMAN Alpha-adducin OS=Homo sapiens OX=9606 GN=ADD1 PE=1 SV=2	P35611	P35611_S12	S	12	SRAAVVTSPPPTTAP	0.999957
8.56337	6.86812	7.29995	10.3523	9.91427	9.85616	ADD1	sp|P35611|ADDA_HUMAN Alpha-adducin OS=Homo sapiens OX=9606 GN=ADD1 PE=1 SV=2	P35611	P35611_S532	S	532	CGVVMDRSLVQGELV	0.983841
6.05405	7.68226	7.5602	13.3332	13.1658	13.434	FUS	sp|P35637|FUS_HUMAN RNA-binding protein FUS OS=Homo sapiens OX=9606 GN=FUS PE=1 SV=1	P35637	P35637_S346	S	346	VSFDDPPSAKAAIDW	1
16.5005	16.2737	16.6987	16.8326	17.1825	17.462	NUP214	sp|P35658|NU214_HUMAN Nuclear pore complex protein Nup214 OS=Homo sapiens OX=9606 GN=NUP214 PE=1 SV=2	P35658	P35658_S678	S	678	PPAAKPGSPQAKSLQ	1
14.1533	14.137	14.5931	16.5881	16.5087	16.9301	NUP214	sp|P35658|NU214_HUMAN Nuclear pore complex protein Nup214 OS=Homo sapiens OX=9606 GN=NUP214 PE=1 SV=2	P35658	P35658_S656	S	656	GRSAQGSSSPVPSMV	0.802374
14.2733	14.312	14.6116	16.6952	16.5927	17.0092	NUP214	sp|P35658|NU214_HUMAN Nuclear pore complex protein Nup214 OS=Homo sapiens OX=9606 GN=NUP214 PE=1 SV=2	P35658	P35658_S657	S	657	RSAQGSSSPVPSMVQ	1
14.831	14.9258	15.1123	16.2248	16.0226	16.5203	NUP214	sp|P35658|NU214_HUMAN Nuclear pore complex protein Nup214 OS=Homo sapiens OX=9606 GN=NUP214 PE=1 SV=2	P35658	P35658_S666	S	666	VPSMVQKSPRITPPA	1
9.73291	9.25499	10.3087	12.6937	13.1459	13.543	NUP214	sp|P35658|NU214_HUMAN Nuclear pore complex protein Nup214 OS=Homo sapiens OX=9606 GN=NUP214 PE=1 SV=2	P35658	P35658_S537	S	537	LAPTPAASPVAPSAA	0.977693
9.84247	9.77428	10.0254	12.5272	11.9848	12.8406	NUP214	sp|P35658|NU214_HUMAN Nuclear pore complex protein Nup214 OS=Homo sapiens OX=9606 GN=NUP214 PE=1 SV=2	P35658	P35658_T1312	T	1312	TTSSKLETPPSKLGE	1
8.48285	8.42451	8.70774	9.57349	9.51489	9.42257	NUP214	sp|P35658|NU214_HUMAN Nuclear pore complex protein Nup214 OS=Homo sapiens OX=9606 GN=NUP214 PE=1 SV=2	P35658	P35658_S1963	S	1963	SQGFGFSSPNKTGGF	0.946111
8.75291	8.88809	7.01404	12.5288	12.746	13.7026	NUP214	sp|P35658|NU214_HUMAN Nuclear pore complex protein Nup214 OS=Homo sapiens OX=9606 GN=NUP214 PE=1 SV=2	P35658	P35658_T1137	T	1137	NNPATPSTAMGSSVP	0.959413
8.20344	5.12572	8.35495	14.8441	15.4668	14.5803	NUP214	sp|P35658|NU214_HUMAN Nuclear pore complex protein Nup214 OS=Homo sapiens OX=9606 GN=NUP214 PE=1 SV=2	P35658	P35658_S646	S	646	LKSSVLPSPSGRSAQ	0.987004
4.86818	4.06014	8.21685	15.4817	15.2923	15.9868	NUP214	sp|P35658|NU214_HUMAN Nuclear pore complex protein Nup214 OS=Homo sapiens OX=9606 GN=NUP214 PE=1 SV=2	P35658	P35658_S1023	S	1023	APVVRTPSIQPSLLP	1
6.67467	4.67202	4.24848	15.5591	15.3603	16.0366	NUP214	sp|P35658|NU214_HUMAN Nuclear pore complex protein Nup214 OS=Homo sapiens OX=9606 GN=NUP214 PE=1 SV=2	P35658	P35658_T1021	T	1021	RHAPVVRTPSIQPSL	1
8.08123	5.89297	7.62863	10.8251	11.0186	11.4158	NUP214	sp|P35658|NU214_HUMAN Nuclear pore complex protein Nup214 OS=Homo sapiens OX=9606 GN=NUP214 PE=1 SV=2	P35658	P35658_S931	S	931	TIESHTKSLPKVPAK	1
5.30963	4.66859	7.29667	11.2842	12.1765	12.5284	NUP214	sp|P35658|NU214_HUMAN Nuclear pore complex protein Nup214 OS=Homo sapiens OX=9606 GN=NUP214 PE=1 SV=2	P35658	P35658_S501	S	501	TVTGEPPSYSSGSDS	0.955038
7.20747	6.05364	7.62899	13.1228	13.2446	13.4637	NUP214	sp|P35658|NU214_HUMAN Nuclear pore complex protein Nup214 OS=Homo sapiens OX=9606 GN=NUP214 PE=1 SV=2	P35658	P35658_S970	S	970	APASLSRSAFLSQRY	0.997486
6.84921	8.0671	7.05814	13.2733	13.7502	12.3509	NUP214	sp|P35658|NU214_HUMAN Nuclear pore complex protein Nup214 OS=Homo sapiens OX=9606 GN=NUP214 PE=1 SV=2	P35658	P35658_S974	S	974	LSRSAFLSQRYYEDL	1
8.56745	7.09609	8.14198	11.7957	11.6734	12.1381	NUP214	sp|P35658|NU214_HUMAN Nuclear pore complex protein Nup214 OS=Homo sapiens OX=9606 GN=NUP214 PE=1 SV=2	P35658	P35658_S1167	S	1167	ANQAKQGSLINSLKP	0.999997
6.74269	7.6004	7.98926	11.1645	10.4385	11.748	NUP214	sp|P35658|NU214_HUMAN Nuclear pore complex protein Nup214 OS=Homo sapiens OX=9606 GN=NUP214 PE=1 SV=2	P35658	P35658_S1181	S	1181	PSGPTPASGQLSSGD	0.803317
5.09269	5.2819	6.37802	12.0243	11.8061	11.919	NUP214	sp|P35658|NU214_HUMAN Nuclear pore complex protein Nup214 OS=Homo sapiens OX=9606 GN=NUP214 PE=1 SV=2	P35658	P35658_S1354	S	1354	KPTNKASSTSLTSTQ	0.791292
6.4321	6.66714	7.20696	11.3336	11.1206	11.4321	NUP214	sp|P35658|NU214_HUMAN Nuclear pore complex protein Nup214 OS=Homo sapiens OX=9606 GN=NUP214 PE=1 SV=2	P35658	P35658_T1156	T	1156	KTPHPVLTPVAANQA	1
6.82438	7.43153	8.21914	11.3336	11.1206	11.4321	NUP214	sp|P35658|NU214_HUMAN Nuclear pore complex protein Nup214 OS=Homo sapiens OX=9606 GN=NUP214 PE=1 SV=2	P35658	P35658_T1150	T	1150	VPYSTAKTPHPVLTP	0.999999
7.53147	7.5189	7.02388	9.16895	9.6645	9.82939	NUP214	sp|P35658|NU214_HUMAN Nuclear pore complex protein Nup214 OS=Homo sapiens OX=9606 GN=NUP214 PE=1 SV=2	P35658	P35658_S1335	S	1335	GETLGSFSGLRVGQA	0.996781
6.38611	5.65092	6.86055	9.17451	9.54506	9.74403	NUP214	sp|P35658|NU214_HUMAN Nuclear pore complex protein Nup214 OS=Homo sapiens OX=9606 GN=NUP214 PE=1 SV=2	P35658	P35658_S1333	S	1333	LAGETLGSFSGLRVG	0.914574
6.379	5.5804	5.48708	9.28719	7.11306	9.90935	NUP214	sp|P35658|NU214_HUMAN Nuclear pore complex protein Nup214 OS=Homo sapiens OX=9606 GN=NUP214 PE=1 SV=2	P35658	P35658_T1203	T	1203	IETAVTSTPSASGQF	0.76138
13.4444	13.9094	14.0753	15.3861	14.9419	15.5991	DEK	sp|P35659|DEK_HUMAN Protein DEK OS=Homo sapiens OX=9606 GN=DEK PE=1 SV=1	P35659	P35659_S51	S	51	EEEEKEKSLIVEGKR	1
5.5304	5.27707	7.80986	11.9813	12.1084	11.465	DEK	sp|P35659|DEK_HUMAN Protein DEK OS=Homo sapiens OX=9606 GN=DEK PE=1 SV=1	P35659	P35659_T67	T	67	KKKVERLTMQVSSLQ	1
5.83229	7.78555	5.36267	11.4544	8.8945	9.88066	DEK	sp|P35659|DEK_HUMAN Protein DEK OS=Homo sapiens OX=9606 GN=DEK PE=1 SV=1	P35659	P35659_S210	S	210	GSKKERNSSGMARKA	1
9.02685	7.20585	7.77005	12.0054	12.4675	12.4271	ARL3	sp|P36405|ARL3_HUMAN ADP-ribosylation factor-like protein 3 OS=Homo sapiens OX=9606 GN=ARL3 PE=1 SV=2	P36405	P36405_S5	S	5	___MGLLSILRKLKS	1
11.9379	7.48803	10.3569	15.5284	16.1569	14.9227	MAP2K2	sp|P36507|MP2K2_HUMAN Dual specificity mitogen-activated protein kinase kinase 2 OS=Homo sapiens OX=9606 GN=MAP2K2 PE=1 SV=1;tr|A0A1B0GUL7|A0A1B0GUL7_HUMAN Protein kinase domain-containing protein OS=Homo sapiens OX=9606 PE=1 SV=1	P36507	P36507_T394	T	394	LRLNQPGTPTRTAV_	0.999655
11.6512	8.43351	10.9954	13.6075	14.4582	13.5002	RPL4	sp|P36578|RL4_HUMAN 60S ribosomal protein L4 OS=Homo sapiens OX=9606 GN=RPL4 PE=1 SV=5	P36578	P36578_S295	S	295	DLSRILKSPEIQRAL	1
11.1491	10.9952	10.7316	11.8303	13.1427	13.5662	PGM1	sp|P36871|PGM1_HUMAN Phosphoglucomutase-1 OS=Homo sapiens OX=9606 GN=PGM1 PE=1 SV=3	P36871	P36871_T115	T	115	AIGGIILTASHNPGG	0.999945
10.6837	10.8916	10.6328	11.7636	13.0958	13.4931	PGM1	sp|P36871|PGM1_HUMAN Phosphoglucomutase-1 OS=Homo sapiens OX=9606 GN=PGM1 PE=1 SV=3	P36871	P36871_S117	S	117	GGIILTASHNPGGPN	1
5.09125	7.49435	6.54498	10.2562	10.0889	10.2497	POLR2I	sp|P36954|RPB9_HUMAN DNA-directed RNA polymerase II subunit RPB9 OS=Homo sapiens OX=9606 GN=POLR2I PE=1 SV=1	P36954	P36954_S51	S	51	YQQEADNSCIYVNKI	1
8.87055	8.8025	8.97894	11.7456	11.8179	12.0608	NUP62	sp|P37198|NUP62_HUMAN Nuclear pore glycoprotein p62 OS=Homo sapiens OX=9606 GN=NUP62 PE=1 SV=3	P37198	P37198_S2	S	2	______MSGFNFGGT	1
4.46251	5.68059	6.84849	6.40282	7.50381	8.04973	NUP62	sp|P37198|NUP62_HUMAN Nuclear pore glycoprotein p62 OS=Homo sapiens OX=9606 GN=NUP62 PE=1 SV=3	P37198	P37198_S408	S	408	KELEDLLSPLEELVK	1
9.79901	8.3365	9.49185	10.607	9.93006	10.0283	TAGLN2	sp|P37802|TAGL2_HUMAN Transgelin-2 OS=Homo sapiens OX=9606 GN=TAGLN2 PE=1 SV=3	P37802	P37802_T60	T	60	QNWLKDGTVLCELIN	0.997306
11.4665	11.0723	10.9091	15.9992	15.9277	16.5285	TAGLN2	sp|P37802|TAGL2_HUMAN Transgelin-2 OS=Homo sapiens OX=9606 GN=TAGLN2 PE=1 SV=3	P37802	P37802_S185	S	185	MGTNRGASQAGMTGY	1
6.47604	6.28912	6.71783	14.5263	14.4897	15.4233	TAGLN2	sp|P37802|TAGL2_HUMAN Transgelin-2 OS=Homo sapiens OX=9606 GN=TAGLN2 PE=1 SV=3	P37802	P37802_S163	S	163	KENPRNFSDNQLQEG	1
7.35591	6.11471	5.9461	11.8411	11.4636	12.1897	TAGLN2	sp|P37802|TAGL2_HUMAN Transgelin-2 OS=Homo sapiens OX=9606 GN=TAGLN2 PE=1 SV=3	P37802	P37802_S11	S	11	RGPAYGLSREVQQKI	1
7.04282	6.89577	8.01482	9.92672	9.87179	9.88721	TAGLN2	sp|P37802|TAGL2_HUMAN Transgelin-2 OS=Homo sapiens OX=9606 GN=TAGLN2 PE=1 SV=3	P37802	P37802_T180	T	180	VIGLQMGTNRGASQA	1
8.48919	5.50438	5.12695	10.6189	11.2312	10.1684	TALDO1	sp|P37837|TALDO_HUMAN Transaldolase OS=Homo sapiens OX=9606 GN=TALDO1 PE=1 SV=2	P37837	P37837_S237	S	237	KTIVMGASFRNTGEI	1
7.17046	7.32324	7.41793	11.9808	12.6399	12.5512	ETFB	sp|P38117|ETFB_HUMAN Electron transfer flavoprotein subunit beta OS=Homo sapiens OX=9606 GN=ETFB PE=1 SV=3	P38117	P38117_T194	T	194	LNEPRYATLPNIMKA	1
15.0697	14.9536	15.2352	16.6365	16.5364	16.8356	RBMX	sp|P38159|RBMX_HUMAN RNA-binding motif protein, X chromosome OS=Homo sapiens OX=9606 GN=RBMX PE=1 SV=3;sp|Q96E39|RMXL1_HUMAN RNA binding motif protein, X-linked-like-1 OS=Homo sapiens OX=9606 GN=RBMXL1 PE=1 SV=1	P38159	P38159_S326	S	326	GYGGSRDSYSSSRSD	1
15.1199	14.8096	14.9766	16.4487	16.5045	16.7081	RBMX	sp|P38159|RBMX_HUMAN RNA-binding motif protein, X chromosome OS=Homo sapiens OX=9606 GN=RBMX PE=1 SV=3;sp|Q96E39|RMXL1_HUMAN RNA binding motif protein, X-linked-like-1 OS=Homo sapiens OX=9606 GN=RBMXL1 PE=1 SV=1	P38159	P38159_S328	S	328	GGSRDSYSSSRSDLY	0.999053
13.7609	13.5716	13.581	15.5071	15.3414	15.6476	RBMX	sp|P38159|RBMX_HUMAN RNA-binding motif protein, X chromosome OS=Homo sapiens OX=9606 GN=RBMX PE=1 SV=3;sp|Q96E39|RMXL1_HUMAN RNA binding motif protein, X-linked-like-1 OS=Homo sapiens OX=9606 GN=RBMXL1 PE=1 SV=1	P38159	P38159_S323	S	323	SRDGYGGSRDSYSSS	0.99999
14.9574	14.879	15.0903	16.2902	16.2699	16.4962	RBMX	sp|P38159|RBMX_HUMAN RNA-binding motif protein, X chromosome OS=Homo sapiens OX=9606 GN=RBMX PE=1 SV=3;sp|Q96E39|RMXL1_HUMAN RNA binding motif protein, X-linked-like-1 OS=Homo sapiens OX=9606 GN=RBMXL1 PE=1 SV=1	P38159	P38159_S330	S	330	SRDSYSSSRSDLYSS	0.987837
14.2418	14.1451	14.6789	15.5007	15.6353	16.0853	RBMX	sp|P38159|RBMX_HUMAN RNA-binding motif protein, X chromosome OS=Homo sapiens OX=9606 GN=RBMX PE=1 SV=3;sp|Q96E39|RMXL1_HUMAN RNA binding motif protein, X-linked-like-1 OS=Homo sapiens OX=9606 GN=RBMXL1 PE=1 SV=1	P38159	P38159_Y327	Y	327	YGGSRDSYSSSRSDL	0.998326
14.2488	14.1979	14.5871	15.573	15.6554	15.6893	RBMX	sp|P38159|RBMX_HUMAN RNA-binding motif protein, X chromosome OS=Homo sapiens OX=9606 GN=RBMX PE=1 SV=3;sp|Q96E39|RMXL1_HUMAN RNA binding motif protein, X-linked-like-1 OS=Homo sapiens OX=9606 GN=RBMXL1 PE=1 SV=1	P38159	P38159_S329	S	329	GSRDSYSSSRSDLYS	0.899022
14.6242	14.5889	14.7692	15.6853	15.6828	16.0027	RBMX	sp|P38159|RBMX_HUMAN RNA-binding motif protein, X chromosome OS=Homo sapiens OX=9606 GN=RBMX PE=1 SV=3;sp|Q96E39|RMXL1_HUMAN RNA binding motif protein, X-linked-like-1 OS=Homo sapiens OX=9606 GN=RBMXL1 PE=1 SV=1	P38159	P38159_S249	S	249	TYRDYGHSSSRDDYP	0.999997
14.6583	14.6119	14.7612	15.6642	15.6864	15.6765	RBMX	sp|P38159|RBMX_HUMAN RNA-binding motif protein, X chromosome OS=Homo sapiens OX=9606 GN=RBMX PE=1 SV=3;sp|Q96E39|RMXL1_HUMAN RNA binding motif protein, X-linked-like-1 OS=Homo sapiens OX=9606 GN=RBMXL1 PE=1 SV=1	P38159	P38159_S250	S	250	YRDYGHSSSRDDYPS	0.971284
13.9463	14.0874	14.6862	15.332	15.241	15.6771	RBMX	sp|P38159|RBMX_HUMAN RNA-binding motif protein, X chromosome OS=Homo sapiens OX=9606 GN=RBMX PE=1 SV=3;sp|Q96E39|RMXL1_HUMAN RNA binding motif protein, X-linked-like-1 OS=Homo sapiens OX=9606 GN=RBMXL1 PE=1 SV=1	P38159	P38159_S332	S	332	DSYSSSRSDLYSSGR	0.999999
11.791	11.9151	11.9067	15.6973	15.6212	16.1148	RBMX	sp|P38159|RBMX_HUMAN RNA-binding motif protein, X chromosome OS=Homo sapiens OX=9606 GN=RBMX PE=1 SV=3;sp|Q96E39|RMXL1_HUMAN RNA binding motif protein, X-linked-like-1 OS=Homo sapiens OX=9606 GN=RBMXL1 PE=1 SV=1	P38159	P38159_S165	S	165	GGPPPKRSAPSGPVR	1
12.6559	12.3789	13.3698	14.1495	14.5321	14.9645	RBMX	sp|P38159|RBMX_HUMAN RNA-binding motif protein, X chromosome OS=Homo sapiens OX=9606 GN=RBMX PE=1 SV=3;sp|Q96E39|RMXL1_HUMAN RNA binding motif protein, X-linked-like-1 OS=Homo sapiens OX=9606 GN=RBMXL1 PE=1 SV=1	P38159	P38159_S284	S	284	SGGSYRDSYESYGNS	1
11.4755	11.4098	11.8589	12.4197	12.3822	12.8185	RBMX	sp|P38159|RBMX_HUMAN RNA-binding motif protein, X chromosome OS=Homo sapiens OX=9606 GN=RBMX PE=1 SV=3;sp|Q96E39|RMXL1_HUMAN RNA binding motif protein, X-linked-like-1 OS=Homo sapiens OX=9606 GN=RBMXL1 PE=1 SV=1	P38159	P38159_S280	S	280	SDHPSGGSYRDSYES	0.854639
12.8401	12.4091	13.4824	14.0862	14.3273	14.7825	RBMX	sp|P38159|RBMX_HUMAN RNA-binding motif protein, X chromosome OS=Homo sapiens OX=9606 GN=RBMX PE=1 SV=3;sp|Q96E39|RMXL1_HUMAN RNA binding motif protein, X-linked-like-1 OS=Homo sapiens OX=9606 GN=RBMXL1 PE=1 SV=1	P38159	P38159_S277	S	277	RDYSDHPSGGSYRDS	0.977057
10.8925	10.4937	11.1959	12.6616	12.8021	12.9551	RBMX	sp|P38159|RBMX_HUMAN RNA-binding motif protein, X chromosome OS=Homo sapiens OX=9606 GN=RBMX PE=1 SV=3;sp|Q96E39|RMXL1_HUMAN RNA binding motif protein, X-linked-like-1 OS=Homo sapiens OX=9606 GN=RBMXL1 PE=1 SV=1	P38159	P38159_S316	S	316	RYDDYSSSRDGYGGS	0.99113
11.0326	10.613	11.3704	12.8384	12.9385	13.1433	RBMX	sp|P38159|RBMX_HUMAN RNA-binding motif protein, X chromosome OS=Homo sapiens OX=9606 GN=RBMX PE=1 SV=3;sp|Q96E39|RMXL1_HUMAN RNA binding motif protein, X-linked-like-1 OS=Homo sapiens OX=9606 GN=RBMXL1 PE=1 SV=1	P38159	P38159_S314	S	314	SSRYDDYSSSRDGYG	0.86459
10.5662	10.2246	10.7171	12.5566	12.5538	12.299	RBMX	sp|P38159|RBMX_HUMAN RNA-binding motif protein, X chromosome OS=Homo sapiens OX=9606 GN=RBMX PE=1 SV=3;sp|Q96E39|RMXL1_HUMAN RNA binding motif protein, X-linked-like-1 OS=Homo sapiens OX=9606 GN=RBMXL1 PE=1 SV=1	P38159	P38159_S273	S	273	YGRDRDYSDHPSGGS	0.999816
11.395	11.0479	11.2741	11.9134	11.6011	12.6816	RBMX	sp|P38159|RBMX_HUMAN RNA-binding motif protein, X chromosome OS=Homo sapiens OX=9606 GN=RBMX PE=1 SV=3;sp|Q96E39|RMXL1_HUMAN RNA binding motif protein, X-linked-like-1 OS=Homo sapiens OX=9606 GN=RBMXL1 PE=1 SV=1	P38159	P38159_Y260	Y	260	DDYPSRGYSDRDGYG	0.961907
9.71903	9.97845	10.0943	11.5744	11.1727	11.9246	RBMX	sp|P38159|RBMX_HUMAN RNA-binding motif protein, X chromosome OS=Homo sapiens OX=9606 GN=RBMX PE=1 SV=3;sp|Q96E39|RMXL1_HUMAN RNA binding motif protein, X-linked-like-1 OS=Homo sapiens OX=9606 GN=RBMXL1 PE=1 SV=1	P38159	P38159_S261	S	261	DYPSRGYSDRDGYGR	0.999742
11.6105	11.1335	9.46482	12.8502	11.827	11.7726	RBMX	sp|P38159|RBMX_HUMAN RNA-binding motif protein, X chromosome OS=Homo sapiens OX=9606 GN=RBMX PE=1 SV=3;sp|Q96E39|RMXL1_HUMAN RNA binding motif protein, X-linked-like-1 OS=Homo sapiens OX=9606 GN=RBMXL1 PE=1 SV=1	P38159	P38159_S116	S	116	LRGGRGGSGGTRGPP	0.886871
15.2077	12.3823	14.2589	18.1712	18.7521	17.1933	RBMX	sp|P38159|RBMX_HUMAN RNA-binding motif protein, X chromosome OS=Homo sapiens OX=9606 GN=RBMX PE=1 SV=3;sp|Q96E39|RMXL1_HUMAN RNA binding motif protein, X-linked-like-1 OS=Homo sapiens OX=9606 GN=RBMXL1 PE=1 SV=1	P38159	P38159_S352	S	352	QERGLPPSMERGYPP	1
11.1212	11.7841	11.8307	15.5525	15.0156	15.8821	RBMX	sp|P38159|RBMX_HUMAN RNA-binding motif protein, X chromosome OS=Homo sapiens OX=9606 GN=RBMX PE=1 SV=3;sp|Q96E39|RMXL1_HUMAN RNA binding motif protein, X-linked-like-1 OS=Homo sapiens OX=9606 GN=RBMXL1 PE=1 SV=1	P38159	P38159_S189	S	189	PVSRGRDSYGGPPRR	1
5.73411	7.27235	7.85836	8.97645	9.11353	10.1283	RBMX	sp|P38159|RBMX_HUMAN RNA-binding motif protein, X chromosome OS=Homo sapiens OX=9606 GN=RBMX PE=1 SV=3;sp|Q96E39|RMXL1_HUMAN RNA binding motif protein, X-linked-like-1 OS=Homo sapiens OX=9606 GN=RBMXL1 PE=1 SV=1	P38159	P38159_S141	S	141	YSMNFNMSSSRGPLP	0.943301
11.6076	12.5187	13.0768	13.5355	12.9596	14.0231	COIL	sp|P38432|COIL_HUMAN Coilin OS=Homo sapiens OX=9606 GN=COIL PE=1 SV=1	P38432	P38432_S372	S	372	AGWRRSGSNGGGQAP	0.985202
11.6126	12.3044	13.1288	13.627	12.832	13.7572	COIL	sp|P38432|COIL_HUMAN Coilin OS=Homo sapiens OX=9606 GN=COIL PE=1 SV=1	P38432	P38432_S382	S	382	GGQAPGASPSVSLPA	0.99909
11.6005	11.7865	12.5129	13.8921	14.0305	14.6721	COIL	sp|P38432|COIL_HUMAN Coilin OS=Homo sapiens OX=9606 GN=COIL PE=1 SV=1	P38432	P38432_Y488	Y	488	LLELTSSYSPDVSDY	0.999506
11.3826	11.6678	12.3589	13.8096	13.9728	14.5893	COIL	sp|P38432|COIL_HUMAN Coilin OS=Homo sapiens OX=9606 GN=COIL PE=1 SV=1	P38432	P38432_S487	S	487	KLLELTSSYSPDVSD	0.999701
11.3081	11.4793	12.1486	13.5794	13.7091	14.2781	COIL	sp|P38432|COIL_HUMAN Coilin OS=Homo sapiens OX=9606 GN=COIL PE=1 SV=1	P38432	P38432_S486	S	486	FKLLELTSSYSPDVS	0.940407
11.212	11.6491	12.1223	12.9433	13.0582	13.8308	COIL	sp|P38432|COIL_HUMAN Coilin OS=Homo sapiens OX=9606 GN=COIL PE=1 SV=1	P38432	P38432_S493	S	493	SSYSPDVSDYKEGRI	0.765629
11.0559	11.1782	11.9527	13.3807	13.5843	14.1727	COIL	sp|P38432|COIL_HUMAN Coilin OS=Homo sapiens OX=9606 GN=COIL PE=1 SV=1	P38432	P38432_S489	S	489	LELTSSYSPDVSDYK	0.925446
9.33206	8.82192	8.18341	11.3183	12.7022	11.0282	COIL	sp|P38432|COIL_HUMAN Coilin OS=Homo sapiens OX=9606 GN=COIL PE=1 SV=1	P38432	P38432_T303	T	303	IKLGFSLTPSKGKTS	0.998284
10.461	7.68924	7.99801	11.5516	12.1588	12.6753	COIL	sp|P38432|COIL_HUMAN Coilin OS=Homo sapiens OX=9606 GN=COIL PE=1 SV=1	P38432	P38432_Y128	Y	128	ETEPDCKYSKKHWKS	0.852616
8.26855	8.09721	5.88195	10.7381	10.4113	11.301	ANP32A	sp|P39687|AN32A_HUMAN Acidic leucine-rich nuclear phosphoprotein 32 family member A OS=Homo sapiens OX=9606 GN=ANP32A PE=1 SV=1	P39687	P39687_S27	S	27	KELVLDNSRSNEGKL	1
5.99817	5.91396	11.3995	14.947	14.4547	14.7337	ANP32A	sp|P39687|AN32A_HUMAN Acidic leucine-rich nuclear phosphoprotein 32 family member A OS=Homo sapiens OX=9606 GN=ANP32A PE=1 SV=1	P39687	P39687_S17	S	17	ELRNRTPSDVKELVL	1
6.11033	5.1685	11.5225	13.6882	13.0798	13.3909	ANP32A	sp|P39687|AN32A_HUMAN Acidic leucine-rich nuclear phosphoprotein 32 family member A OS=Homo sapiens OX=9606 GN=ANP32A PE=1 SV=1	P39687	P39687_T15	T	15	HLELRNRTPSDVKEL	1
6.91393	7.57867	7.45851	8.62694	9.18169	8.83943	FEN1	sp|P39748|FEN1_HUMAN Flap endonuclease 1 OS=Homo sapiens OX=9606 GN=FEN1 PE=1 SV=1	P39748	P39748_T336	T	336	SKSRQGSTQGRLDDF	0.785761
6.07477	4.13192	5.96118	8.0609	8.2994	8.58247	FEN1	sp|P39748|FEN1_HUMAN Flap endonuclease 1 OS=Homo sapiens OX=9606 GN=FEN1 PE=1 SV=1	P39748	P39748_S335	S	335	LSKSRQGSTQGRLDD	0.823099
8.5829	8.8916	9.36644	11.0304	10.9	10.4279	CUX1	sp|P39880|CUX1_HUMAN Homeobox protein cut-like 1 OS=Homo sapiens OX=9606 GN=CUX1 PE=1 SV=3	P39880	P39880_S1319	S	1319	SQGQAGASDSPSARS	0.934959
8.29976	7.92047	7.88184	11.1029	10.7497	10.9234	CUX1	sp|P39880|CUX1_HUMAN Homeobox protein cut-like 1 OS=Homo sapiens OX=9606 GN=CUX1 PE=1 SV=3	P39880	P39880_S1496	S	1496	HRLEKAASREEPIEW	1
11.358	11.9556	11.9498	12.3122	12.1023	12.5656	CUX1	sp|P39880|CUX1_HUMAN Homeobox protein cut-like 1 OS=Homo sapiens OX=9606 GN=CUX1 PE=1 SV=3	P39880	P39880_S1215	S	1215	AYMKRRHSSVSDSQP	0.999978
6.09051	6.00716	5.53388	10.7462	11.0021	11.5837	CUX1	sp|P39880|CUX1_HUMAN Homeobox protein cut-like 1 OS=Homo sapiens OX=9606 GN=CUX1 PE=1 SV=3	P39880	P39880_S702	S	702	SASGSGNSDDAIRSI	0.997658
5.67057	6.08632	7.24386	10.6911	10.8933	10.5666	CUX1	sp|P39880|CUX1_HUMAN Homeobox protein cut-like 1 OS=Homo sapiens OX=9606 GN=CUX1 PE=1 SV=3	P39880	P39880_S699	S	699	QPSSASGSGNSDDAI	0.851146
7.94227	6.60754	7.10824	10.9493	11.6636	11.6412	CUX1	sp|P39880|CUX1_HUMAN Homeobox protein cut-like 1 OS=Homo sapiens OX=9606 GN=CUX1 PE=1 SV=3	P39880	P39880_S1455	S	1455	SAPRRPSSLQSLFGL	0.982639
[truncated: 7,062 more rows]

## Sheet: Table S3B
Supplemental Table S3B: OA-sensitive sites. Related to Figure 3. Normalized site intensitites as determined by Spectronaut were normalized to respective protein abundances and log2 transformed prior determining significant differences due to OA treatment (1 mM for 2 h, two-sided T test, FDR<0.05).
[truncated: 15,859 more rows]

[truncated: 1 more sheets: Table S3C]
