# Supplementary material for: Combination of in vivo and in vitro phosphoproteomics determines the PP2A target repertoire on proteome scale
Source: Cell Rep Methods. 2025 Jun 19;5(7):101084. doi: 10.1016/j.crmeth.2025.101084 (PMC12296510; doi:10.1016/j.crmeth.2025.101084)
Supplement: Table S4. PPP2R5E-PP2A complex purifications, OBIPhA assays, and bona fide target sites, related to Figure 4 — (A) PPP2R5E complex purifications. (B) OBIPhA of PPP2R5E. (C) Bona fide PPP2C-PPP2R5E target sites [file mmc5.xlsx]

## Sheet: Table S4A
Supplemental Table S4A: PPP2R5E complex purifications. Related to Figure 4A-B. Normalized protein intensitites as determined by Spectronaut were log2 transformed prior determining significant differences (two-sided T test, FDR<0.05, marked by a "+" in columns U-V).
Control_1	Control_2	Control_3	PPP1CA_1	PPP1CA_2	PPP1CA_3	PPP2R5E_1	PPP2R5E_2	PPP2R5E_3	ProteinGroups	Genes	Organisms	UniProtIDs	ProteinNames	FastaHeaders	Peptide.Count	-Log Student's T-test p-value PPP2R5E_Control	Student's T-test q-value PPP2R5E_Control	-Log Student's T-test p-value PPP1CA_PPP2R5E	Student's T-test q-value PPP1CA_PPP2R5E	Student's T-test Significant PPP2R5E_Control	Student's T-test Significant PPP1CA_PPP2R5E
-2.81647	-1.13937	-1.5741	-0.0934124	-0.383822	-0.209238	-3.36901	-2.81915	-2.74708	A1L390	PLEKHG3	Homo sapiens	A1L390	PKHG3_HUMAN	>sp|A1L390|PKHG3_HUMAN Pleckstrin homology domain-containing family G member 3 OS=Homo sapiens OX=9606 GN=PLEKHG3 PE=1 SV=1	3	0.0230078	1	3.67642	0	-	+
0.681078	0.373322	0.73172	3.20571	3.06972	3.15911	1.34329	1.05568	0.679113	O00469	PLOD2	Homo sapiens	O00469	PLOD2_HUMAN	>sp|O00469|PLOD2_HUMAN Procollagen-lysine,2-oxoglutarate 5-dioxygenase 2 OS=Homo sapiens OX=9606 GN=PLOD2 PE=1 SV=2	15	1.20391	0.0879119	3.37815	0	-	+
-3.22596	-2.79729	-2.65114	3.17429	2.79058	1.539	-0.681565	-0.567018	0.434318	O14639	ABLIM1	Homo sapiens	O14639	ABLM1_HUMAN	>sp|O14639|ABLM1_HUMAN Actin-binding LIM protein 1 OS=Homo sapiens OX=9606 GN=ABLIM1 PE=1 SV=3	9	2.87627	0.00430233	1.98623	0.020466	+	+
-1.36139	-1.10127	-1.13688	1.76915	1.69232	2.22169	-0.812355	-1.49362	0.460174	O15143	ARPC1B	Homo sapiens	O15143	ARC1B_HUMAN	>sp|O15143|ARC1B_HUMAN Actin-related protein 2/3 complex subunit 1B OS=Homo sapiens OX=9606 GN=ARPC1B PE=1 SV=3	12	0.733678	0.346444	1.86745	0.0333643	-	+
0.847081	0.468051	0.843332	3.12872	2.88386	3.30536	0.844965	-0.290847	1.7829	O15144	ARPC2	Homo sapiens	O15144	ARPC2_HUMAN	>sp|O15144|ARPC2_HUMAN Actin-related protein 2/3 complex subunit 2 OS=Homo sapiens OX=9606 GN=ARPC2 PE=1 SV=1	11	0.333821	0.864891	1.72002	0.0409357	-	+
0.96983	0.449779	0.742971	3.19274	2.75163	3.76536	1.01366	-0.137729	1.47291	O15145	ARPC3	Homo sapiens	O15145	ARPC3_HUMAN	>sp|O15145|ARPC3_HUMAN Actin-related protein 2/3 complex subunit 3 OS=Homo sapiens OX=9606 GN=ARPC3 PE=1 SV=3	5	0.343154	0.853855	1.92114	0.0311667	-	+
-4.29818	-2.78064	-2.92325	1.95769	1.74514	1.88115	-0.208514	-1.71019	0.424733	O15511	ARPC5	Homo sapiens	O15511	ARPC5_HUMAN	>sp|O15511|ARPC5_HUMAN Actin-related protein 2/3 complex subunit 5 OS=Homo sapiens OX=9606 GN=ARPC5 PE=1 SV=3	2	1.92812	0.0145742	1.6846	0.043486	+	+
1.04839	1.79124	2.29704	3.89935	3.49036	4.47349	1.39622	0.516811	2.54553	O43795	MYO1B	Homo sapiens	O43795	MYO1B_HUMAN	>sp|O43795|MYO1B_HUMAN Unconventional myosin-Ib OS=Homo sapiens OX=9606 GN=MYO1B PE=1 SV=3	31	0.207517	1	1.71151	0.0398118	-	+
-1.59696	-1.31148	-1.46327	-0.709367	-0.694071	-0.418544	0.975575	1.3052	0.523963	O60264	SMARCA5	Homo sapiens	O60264	SMCA5_HUMAN	>sp|O60264|SMCA5_HUMAN SWI/SNF-related matrix-associated actin-dependent regulator of chromatin subfamily A member 5 OS=Homo sapiens OX=9606 GN=SMARCA5 PE=1 SV=1	21	3.53888	0.00234074	2.48516	0.0164667	+	+
1.05134	0.9999	1.06305	-0.145368	0.546505	0.534258	1.9947	1.29354	2.32415	O60306	AQR	Homo sapiens	O60306	AQR_HUMAN	>sp|O60306|AQR_HUMAN RNA helicase aquarius OS=Homo sapiens OX=9606 GN=AQR PE=1 SV=4	14	1.58338	0.0324679	1.82804	0.0416416	+	+
-3.53402	-3.90404	-2.07676	4.13444	4.39881	4.61026	7.51173	8.4479	6.3767	O60814;P57053;P58876;P62807;Q5QNW6;Q93079;Q99877;Q99879	H2BC12;H2BS1;H2BC5;H2BC10;H2BC18;H2BC9;H2BC15;H2BC14	Homo sapiens	O60814;P57053;P58876;P62807;Q5QNW6;Q93079;Q99877;Q99879	H2B1K_HUMAN;H2BFS_HUMAN;H2B1D_HUMAN;H2B1C_HUMAN;H2B2F_HUMAN;H2B1H_HUMAN;H2B1N_HUMAN;H2B1M_HUMAN	>sp|O60814|H2B1K_HUMAN Histone H2B type 1-K OS=Homo sapiens OX=9606 GN=H2BC12 PE=1 SV=3;>sp|P57053|H2BFS_HUMAN Histone H2B type F-S OS=Homo sapiens OX=9606 GN=H2BS1 PE=1 SV=2;>sp|P58876|H2B1D_HUMAN Histone H2B type 1-D OS=Homo sapiens OX=9606 GN=H2BC5 PE=1 SV=2;>sp|P62807|H2B1C_HUMAN Histone H2B type 1-C/E/F/G/I OS=Homo sapiens OX=9606 GN=H2BC10 PE=1 SV=4;>sp|Q5QNW6|H2B2F_HUMAN Histone H2B type 2…	14	3.99218	0.0041791	2.12153	0.0183797	+	+
-5.95024	-2.72554	-3.9233	1.37081	1.04074	0.517076	-1.26419	-1.34061	-1.09454	O75128	COBL	Homo sapiens	O75128	COBL_HUMAN	>sp|O75128|COBL_HUMAN Protein cordon-bleu OS=Homo sapiens OX=9606 GN=COBL PE=1 SV=2	4	1.76007	0.0219891	2.98464	0	+	+
-2.33203	-2.73566	-2.14658	0.270534	-0.000618935	0.0854454	-1.52743	-1.93288	-1.2638	O75165	DNAJC13	Homo sapiens	O75165	DJC13_HUMAN	>sp|O75165|DJC13_HUMAN DnaJ homolog subfamily C member 13 OS=Homo sapiens OX=9606 GN=DNAJC13 PE=1 SV=5	17	1.77579	0.0210121	2.88796	0.00536842	+	+
1.0599	0.820544	1.1358	2.98231	2.78803	1.53397	0.700838	-0.191409	0.160163	O75340	PDCD6	Homo sapiens	O75340	PDCD6_HUMAN	>sp|O75340|PDCD6_HUMAN Programmed cell death protein 6 OS=Homo sapiens OX=9606 GN=PDCD6 PE=1 SV=1	7	0.0103969	1	1.8739	0.0335	-	+
-3.15443	-2.80654	-3.63524	0.177243	0.462551	0.981696	-0.644732	-0.711238	-0.998755	O75663	TIPRL	Homo sapiens	O75663	TIPRL_HUMAN	>sp|O75663|TIPRL_HUMAN TIP41-like protein OS=Homo sapiens OX=9606 GN=TIPRL PE=1 SV=2	3	3.40326	0.00252023	2.15931	0.031187	+	+
-0.516422	0.0949087	-0.534742	-3.21569	-3.33284	-2.37016	-0.623642	-1.50195	-1.64386	O75683	SURF6	Homo sapiens	O75683	SURF6_HUMAN	>sp|O75683|SURF6_HUMAN Surfeit locus protein 6 OS=Homo sapiens OX=9606 GN=SURF6 PE=1 SV=3	3	0.0153034	1	1.75567	0.0476464	-	+
-1.60414	-1.74719	-1.39337	-1.96566	-2.15951	-1.79455	-4.01394	-5.15315	-3.32084	O75695	RP2	Homo sapiens	O75695	XRP2_HUMAN	>sp|O75695|XRP2_HUMAN Protein XRP2 OS=Homo sapiens OX=9606 GN=RP2 PE=1 SV=4	2	0.00120892	1	1.80006	0.0386323	-	+
-0.455724	-0.331247	-0.118279	4.72916	3.92709	3.58202	1.11829	0.349267	2.48861	O75955	FLOT1	Homo sapiens	O75955	FLOT1_HUMAN	>sp|O75955|FLOT1_HUMAN Flotillin-1 OS=Homo sapiens OX=9606 GN=FLOT1 PE=1 SV=3	20	1.50351	0.0398791	1.74767	0.0388831	+	+
2.72219	2.25049	2.62664	-0.0890541	0.758152	0.706795	4.42396	3.14005	2.01561	O76021	RSL1D1	Homo sapiens	O76021	RL1D1_HUMAN	>sp|O76021|RL1D1_HUMAN Ribosomal L1 domain-containing protein 1 OS=Homo sapiens OX=9606 GN=RSL1D1 PE=1 SV=3	18	0.693111	0.388225	1.66466	0.04304	-	+
-2.50023	-4.32241	-2.44745	4.43518	4.33614	3.52818	0.55926	-0.176252	-0.617473	O94842	TOX4	Homo sapiens	O94842	TOX4_HUMAN	>sp|O94842|TOX4_HUMAN TOX high mobility group box family member 4 OS=Homo sapiens OX=9606 GN=TOX4 PE=1 SV=1	5	2.18847	0.00836364	3.13482	0	+	+
1.43218	1.21003	1.26082	3.00029	2.70868	1.51819	0.348123	0.250913	0.283388	O94875	SORBS2	Homo sapiens	O94875	SRBS2_HUMAN	>sp|O94875|SRBS2_HUMAN Sorbin and SH3 domain-containing protein 2 OS=Homo sapiens OX=9606 GN=SORBS2 PE=1 SV=3	13	3.48e-05	1	2.01696	0.0292963	-	+
-3.25726	-3.60682	-3.76849	-0.537477	-1.81011	-0.444603	2.55995	1.85863	2.88205	O94964	SOGA1	Homo sapiens	O94964	SOGA1_HUMAN	>sp|O94964|SOGA1_HUMAN Protein SOGA1 OS=Homo sapiens OX=9606 GN=SOGA1 PE=1 SV=2	57	4.52412	0.00333333	2.48842	0.00497561	+	+
-0.397945	0.37364	-0.361423	2.10308	2.14999	1.90137	-0.0781422	-0.607019	1.04553	O94973	AP2A2	Homo sapiens	O94973	AP2A2_HUMAN	>sp|O94973|AP2A2_HUMAN AP-2 complex subunit alpha-2 OS=Homo sapiens OX=9606 GN=AP2A2 PE=1 SV=2	13	0.472617	0.674817	1.76187	0.0418837	-	+
-1.76202	-2.07971	-2.42979	-3.98821	-4.77961	-2.71112	0.58003	0.494431	-1.25104	O95104	SCAF4	Homo sapiens	O95104	SCAF4_HUMAN	>sp|O95104|SCAF4_HUMAN SR-related and CTD-associated factor 4 OS=Homo sapiens OX=9606 GN=SCAF4 PE=1 SV=3	2	1.80045	0.0200493	1.94661	0.01984	+	+
-2.22386	-3.76158	-3.1271	1.20053	0.968264	0.800693	-1.86014	-1.84374	-1.48114	O95274	LYPD3	Homo sapiens	O95274	LYPD3_HUMAN	>sp|O95274|LYPD3_HUMAN Ly6/PLAUR domain-containing protein 3 OS=Homo sapiens OX=9606 GN=LYPD3 PE=1 SV=2	3	1.62474	0.0295748	4.05324	0	+	+
-0.291165	0.457993	0.854404	3.71958	3.28717	3.80577	1.01025	0.623969	2.18014	O95425	SVIL	Homo sapiens	O95425	SVIL_HUMAN	>sp|O95425|SVIL_HUMAN Supervillin OS=Homo sapiens OX=9606 GN=SVIL PE=1 SV=2	46	1.04272	0.141457	2.03647	0.0206667	-	+
0.947414	0.986457	1.18063	4.1351	3.91775	4.10952	2.00501	1.21227	2.88347	O95782	AP2A1	Homo sapiens	O95782	AP2A1_HUMAN	>sp|O95782|AP2A1_HUMAN AP-2 complex subunit alpha-1 OS=Homo sapiens OX=9606 GN=AP2A1 PE=1 SV=3	39	1.25582	0.0764341	1.84402	0.037457	-	+
-1.63969	2.8784	-0.50938	-0.0616503	-0.462197	-0.00866318	-1.40609	-1.69391	-1.49249	O95819	MAP4K4	Homo sapiens	O95819	M4K4_HUMAN	>sp|O95819|M4K4_HUMAN Mitogen-activated protein kinase kinase kinase kinase 4 OS=Homo sapiens OX=9606 GN=MAP4K4 PE=1 SV=2	4	0.0610134	1	2.90305	0.00453333	-	+
-2.94686	-3.20372	-3.65408	1.12277	0.698478	1.49049	-0.823478	-3.27451	-3.20574	O95905	ECD	Homo sapiens	O95905	ECD_HUMAN	>sp|O95905|ECD_HUMAN Protein ecdysoneless homolog OS=Homo sapiens OX=9606 GN=ECD PE=1 SV=1	2	0	1	1.87188	0.0293694	-	+
-3.13439	-3.97174	-3.47494	5.07181	4.81591	4.70177	2.07212	1.79674	3.52782	P04899	GNAI2	Homo sapiens	P04899	GNAI2_HUMAN	>sp|P04899|GNAI2_HUMAN Guanine nucleotide-binding protein G(i) subunit alpha-2 OS=Homo sapiens OX=9606 GN=GNAI2 PE=1 SV=3	10	3.57888	0.00243077	1.92354	0.0306557	+	+
4.34173	4.5385	4.55173	4.76506	4.80237	5.11619	8.5569	9.33003	6.86223	P04908;P0C0S8;P20671;Q16777;Q6FI13;Q7L7L0;Q93077;Q96KK5;Q99878;Q9BTM1	H2AC8;H2AC17;H2AC7;H2AC20;H2AC19;H2AW;H2AC6;H2AC12;H2AC14;H2AJ	Homo sapiens	P04908;P0C0S8;P20671;Q16777;Q6FI13;Q7L7L0;Q93077;Q96KK5;Q99878;Q9BTM1	H2A1B_HUMAN;H2A1_HUMAN;H2A1D_HUMAN;H2A2C_HUMAN;H2A2A_HUMAN;H2A3_HUMAN;H2A1C_HUMAN;H2A1H_HUMAN;H2A1J_HUMAN;H2AJ_HUMAN	>sp|P04908|H2A1B_HUMAN Histone H2A type 1-B/E OS=Homo sapiens OX=9606 GN=H2AC8 PE=1 SV=2;>sp|P0C0S8|H2A1_HUMAN Histone H2A type 1 OS=Homo sapiens OX=9606 GN=H2AC17 PE=1 SV=2;>sp|P20671|H2A1D_HUMAN Histone H2A type 1-D OS=Homo sapiens OX=9606 GN=H2AC7 PE=1 SV=2;>sp|Q16777|H2A2C_HUMAN Histone H2A type 2-C OS=Homo sapiens OX=9606 GN=H2AC20 PE=1 SV=4;>sp|Q6FI13|H2A2A_HUMAN Histone H2A type 2-A OS=Hom…	6	2.47332	0.00530303	1.9826	0.0189796	+	+
2.05684	1.66469	1.493	-0.846275	-0.820393	-0.768804	2.80068	1.1642	1.8379	P05114	HMGN1	Homo sapiens	P05114	HMGN1_HUMAN	>sp|P05114|HMGN1_HUMAN Non-histone chromosomal protein HMG-14 OS=Homo sapiens OX=9606 GN=HMGN1 PE=1 SV=3	4	0.445691	0.711688	2.35059	0.0110769	-	+
-0.131201	-0.224821	0.365156	4.47564	4.13048	3.8296	-0.263224	0.0073967	1.92772	P05187	ALPP	Homo sapiens	P05187	PPB1_HUMAN	>sp|P05187|PPB1_HUMAN Alkaline phosphatase, placental type OS=Homo sapiens OX=9606 GN=ALPP PE=1 SV=2	12	0.619185	0.475807	2.13221	0.0145294	-	+
-1.81173	-1.26169	-0.898789	4.34634	4.00636	4.6632	2.32053	1.1688	2.70464	P06396	GSN	Homo sapiens	P06396	GELS_HUMAN	>sp|P06396|GELS_HUMAN Gelsolin OS=Homo sapiens OX=9606 GN=GSN PE=1 SV=1	18	2.80661	0.00432891	1.98485	0.0296364	+	+
3.51982	3.00441	3.5687	7.95081	7.77318	7.13563	5.40853	4.25002	5.51865	P07355	ANXA2	Homo sapiens	P07355	ANXA2_HUMAN	>sp|P07355|ANXA2_HUMAN Annexin A2 OS=Homo sapiens OX=9606 GN=ANXA2 PE=1 SV=2	40	2.02592	0.0117292	2.24121	0.0154375	+	+
-3.10452	-4.53767	-2.49208	3.23459	2.79965	2.75036	0.162866	-0.499117	1.16167	P07947	YES1	Homo sapiens	P07947	YES_HUMAN	>sp|P07947|YES_HUMAN Tyrosine-protein kinase Yes OS=Homo sapiens OX=9606 GN=YES1 PE=1 SV=3	6	2.33687	0.0061925	2.19691	0.0133514	+	+
0.551501	-0.0138464	0.213363	2.51029	2.31521	2.10543	-0.102131	-1.89254	-0.071332	P08133	ANXA6	Homo sapiens	P08133	ANXA6_HUMAN	>sp|P08133|ANXA6_HUMAN Annexin A6 OS=Homo sapiens OX=9606 GN=ANXA6 PE=1 SV=3	16	0.0474066	1	2.09151	0.0170824	-	+
2.81446	3.05863	3.19443	5.95713	5.69615	5.25513	2.02298	1.76745	4.18631	P08174	CD55	Homo sapiens	P08174	DAF_HUMAN	>sp|P08174|DAF_HUMAN Complement decay-accelerating factor OS=Homo sapiens OX=9606 GN=CD55 PE=1 SV=4	15	0.175061	1	1.69975	0.0402667	-	+
2.57523	2.48715	2.66404	4.29088	3.95849	3.68779	1.42158	0.913353	2.66807	P08754	GNAI3	Homo sapiens	P08754	GNAI3_HUMAN	>sp|P08754|GNAI3_HUMAN Guanine nucleotide-binding protein G(i) subunit alpha-3 OS=Homo sapiens OX=9606 GN=GNAI3 PE=1 SV=3	7	0.0357608	1	1.86517	0.0337481	-	+
-3.63276	-2.17063	-3.87496	0.208885	0.0643539	0.66942	3.32249	4.01767	1.80227	P0C0S5;Q71UI9	H2AZ1;H2AZ2	Homo sapiens	P0C0S5;Q71UI9	H2AZ_HUMAN;H2AV_HUMAN	>sp|P0C0S5|H2AZ_HUMAN Histone H2A.Z OS=Homo sapiens OX=9606 GN=H2AZ1 PE=1 SV=2;>sp|Q71UI9|H2AV_HUMAN Histone H2A.V OS=Homo sapiens OX=9606 GN=H2AZ2 PE=1 SV=3	3	3.05943	0.00379928	1.80129	0.0344748	+	+
5.77502	5.69519	5.6787	3.83237	3.72913	4.1798	6.58701	6.87285	6.69488	P10412	H1-4	Homo sapiens	P10412	H14_HUMAN	>sp|P10412|H14_HUMAN Histone H1.4 OS=Homo sapiens OX=9606 GN=H1-4 PE=1 SV=2	12	3.76102	0.00285714	4.2086	0	+	+
2.00505	1.71312	1.77233	1.74444	1.84824	1.83014	3.04598	2.77822	3.1026	P10515	DLAT	Homo sapiens	P10515	ODP2_HUMAN	>sp|P10515|ODP2_HUMAN Dihydrolipoyllysine-residue acetyltransferase component of pyruvate dehydrogenase complex, mitochondrial OS=Homo sapiens OX=9606 GN=DLAT PE=1 SV=3	14	3.28944	0.00320408	3.42937	0.00582857	+	+
1.42908	1.26099	1.26051	1.62199	1.38375	2.28276	0.551132	0.624896	0.591811	P13489	RNH1	Homo sapiens	P13489	RINI_HUMAN	>sp|P13489|RINI_HUMAN Ribonuclease inhibitor OS=Homo sapiens OX=9606 GN=RNH1 PE=1 SV=2	8	5.77e-05	1	1.91534	0.0487473	-	+
-0.0620604	0.183744	0.201764	4.75584	4.42907	3.88291	1.16004	0.788492	2.88103	P13987	CD59	Homo sapiens	P13987	CD59_HUMAN	>sp|P13987|CD59_HUMAN CD59 glycoprotein OS=Homo sapiens OX=9606 GN=CD59 PE=1 SV=1	5	1.38716	0.0538699	1.77871	0.035726	-	+
0.705831	0.359407	0.375359	-0.682133	-0.659877	-1.31482	1.54719	0.14886	0.919498	P14324	FDPS	Homo sapiens	P14324	FPPS_HUMAN	>sp|P14324|FPPS_HUMAN Farnesyl pyrophosphate synthase OS=Homo sapiens OX=9606 GN=FDPS PE=1 SV=4	5	0.694976	0.386015	1.73328	0.0491676	-	+
-4.17447	-3.1333	-3.92369	-0.393748	-0.260717	-0.86162	-2.16156	-2.65506	-1.80218	P14384	CPM	Homo sapiens	P14384	CBPM_HUMAN	>sp|P14384|CBPM_HUMAN Carboxypeptidase M OS=Homo sapiens OX=9606 GN=CPM PE=1 SV=2	2	2.03831	0.0113763	2.28431	0.0186364	+	+
2.53276	3.1179	3.08821	4.18277	4.13335	3.4391	2.87776	2.40689	2.69508	P15924	DSP	Homo sapiens	P15924	DESP_HUMAN	>sp|P15924|DESP_HUMAN Desmoplakin OS=Homo sapiens OX=9606 GN=DSP PE=1 SV=3	225	0.0812608	1	1.98301	0.0399268	-	+
3.70337	3.50704	3.54041	1.3978	1.46181	1.67258	4.21036	4.04749	4.5675	P16401	H1-5	Homo sapiens	P16401	H15_HUMAN	>sp|P16401|H15_HUMAN Histone H1.5 OS=Homo sapiens OX=9606 GN=H1-5 PE=1 SV=3	8	2.16032	0.00894019	4.03189	0	+	+
2.58559	4.09515	3.05161	3.28274	3.04665	2.94437	4.7313	4.97263	6.06374	P16403	H1-2	Homo sapiens	P16403	H12_HUMAN	>sp|P16403|H12_HUMAN Histone H1.2 OS=Homo sapiens OX=9606 GN=H1-2 PE=1 SV=2	3	1.83302	0.018589	2.16504	0.0192889	+	+
2.39905	2.10809	1.9297	0.333821	0.248025	0.417485	2.44936	2.03763	1.91197	P17096	HMGA1	Homo sapiens	P17096	HMGA1_HUMAN	>sp|P17096|HMGA1_HUMAN High mobility group protein HMG-I/HMG-Y OS=Homo sapiens OX=9606 GN=HMGA1 PE=1 SV=3	5	0.282087	0.940348	3.35134	0	-	+
-3.59928	-3.40827	-3.16317	1.58273	1.56375	0.741767	-2.04635	-2.47026	-0.913753	P17252	PRKCA	Homo sapiens	P17252	KPCA_HUMAN	>sp|P17252|KPCA_HUMAN Protein kinase C alpha type OS=Homo sapiens OX=9606 GN=PRKCA PE=1 SV=4	2	1.81759	0.019062	2.34105	0.0117551	+	+
-1.75838	-1.98566	-1.68674	2.9283	2.60511	3.19721	1.53234	1.28552	2.0192	P17480	UBTF	Homo sapiens	P17480	UBF1_HUMAN	>sp|P17480|UBF1_HUMAN Nucleolar transcription factor 1 OS=Homo sapiens OX=9606 GN=UBTF PE=1 SV=1	14	4.19967	0.00564103	2.03608	0.0362177	+	+
0.927751	1.39536	0.888405	-1.02817	-1.19429	-0.738063	0.409716	-0.0281343	-0.0259752	P20290	BTF3	Homo sapiens	P20290	BTF3_HUMAN	>sp|P20290|BTF3_HUMAN Transcription factor BTF3 OS=Homo sapiens OX=9606 GN=BTF3 PE=1 SV=1	2	0.00263055	1	2.30158	0.0307797	-	+
0.831333	0.844543	0.926908	0.391847	0.578637	0.925309	2.77426	3.12433	1.58583	P22087	FBL	Homo sapiens	P22087	FBRL_HUMAN	>sp|P22087|FBRL_HUMAN rRNA 2'-O-methyltransferase fibrillarin OS=Homo sapiens OX=9606 GN=FBL PE=1 SV=2	11	1.90009	0.0154123	1.71632	0.0494348	+	+
3.88806	3.2533	3.74675	1.95133	1.5215	1.89157	0.599128	0.426592	0.82626	P27105	STOM	Homo sapiens	P27105	STOM_HUMAN	>sp|P27105|STOM_HUMAN Stomatin OS=Homo sapiens OX=9606 GN=STOM PE=1 SV=3	12	3.88e-05	1	2.56384	0.017494	-	+
0.385135	0.760542	0.250316	3.02769	3.39917	2.47725	4.54173	4.28748	4.30654	P28072	PSMB6	Homo sapiens	P28072	PSB6_HUMAN	>sp|P28072|PSB6_HUMAN Proteasome subunit beta type-6 OS=Homo sapiens OX=9606 GN=PSMB6 PE=1 SV=4	2	4.94483	0	2.13702	0.030521	+	+
-3.97561	-2.54703	-3.80288	2.13804	1.73269	1.57277	-0.893568	-1.41828	-0.487123	P28290	ITPRID2	Homo sapiens	P28290	ITPI2_HUMAN	>sp|P28290|ITPI2_HUMAN Protein ITPRID2 OS=Homo sapiens OX=9606 GN=ITPRID2 PE=1 SV=3	8	2.35826	0.00569231	3.00719	0	+	+
1.86127	1.8724	1.69285	-0.127803	-0.645147	-0.346301	5.94846	5.14225	6.44241	P30153	PPP2R1A	Homo sapiens	P30153	2AAA_HUMAN	>sp|P30153|2AAA_HUMAN Serine/threonine-protein phosphatase 2A 65 kDa regulatory subunit A alpha isoform OS=Homo sapiens OX=9606 GN=PPP2R1A PE=1 SV=4	69	3.63782	0.00263333	3.96811	0	+	+
-2.44248	-1.77087	-2.15003	-3.81378	-2.93033	-3.85316	3.38313	2.43464	3.63955	P30154	PPP2R1B	Homo sapiens	P30154	2AAB_HUMAN	>sp|P30154|2AAB_HUMAN Serine/threonine-protein phosphatase 2A 65 kDa regulatory subunit A beta isoform OS=Homo sapiens OX=9606 GN=PPP2R1B PE=1 SV=3	32	3.95751	0.004	3.83211	0	+	+
1.00922	0.551928	0.997128	2.52085	2.00561	2.31081	1.30056	1.18574	1.43707	P31040	SDHA	Homo sapiens	P31040	SDHA_HUMAN	>sp|P31040|SDHA_HUMAN Succinate dehydrogenase [ubiquinone] flavoprotein subunit, mitochondrial OS=Homo sapiens OX=9606 GN=SDHA PE=1 SV=2	19	1.57845	0.0326565	2.36827	0.0302047	+	+
-0.326653	-0.412288	-0.470976	0.822296	0.75406	0.20761	-0.604239	-0.701806	-0.419693	P32929	CTH	Homo sapiens	P32929	CGL_HUMAN	>sp|P32929|CGL_HUMAN Cystathionine gamma-lyase OS=Homo sapiens OX=9606 GN=CTH PE=1 SV=3	6	0.0308896	1	2.28326	0.0299469	-	+
-1.86343	-3.2209	-1.19884	1.42867	0.752871	2.14764	-0.916178	-0.651025	-1.00368	P34741	SDC2	Homo sapiens	P34741	SDC2_HUMAN	>sp|P34741|SDC2_HUMAN Syndecan-2 OS=Homo sapiens OX=9606 GN=SDC2 PE=1 SV=2	3	1.25956	0.0760323	2.28005	0.0156825	-	+
1.50231	0.722993	1.42042	1.45518	1.29839	1.44565	4.03178	3.61743	3.005	P38159	RBMX	Homo sapiens	P38159	RBMX_HUMAN	>sp|P38159|RBMX_HUMAN RNA-binding motif protein, X chromosome OS=Homo sapiens OX=9606 GN=RBMX PE=1 SV=3	24	2.71994	0.00449039	2.68507	0.0051	+	+
-1.48499	-0.63539	-0.758235	-0.762302	-0.868675	-0.214338	0.90786	0.414801	0.382066	P42696	RBM34	Homo sapiens	P42696	RBM34_HUMAN	>sp|P42696|RBM34_HUMAN RNA-binding protein 34 OS=Homo sapiens OX=9606 GN=RBM34 PE=1 SV=2	6	2.38006	0.00568385	1.95633	0.0414023	+	+
2.10648	2.02232	2.18715	1.17479	0.605211	0.234163	3.21892	3.46299	4.42118	P49459	UBE2A	Homo sapiens	P49459	UBE2A_HUMAN	>sp|P49459|UBE2A_HUMAN Ubiquitin-conjugating enzyme E2 A OS=Homo sapiens OX=9606 GN=UBE2A PE=1 SV=2	3	2.20356	0.00816279	2.56862	0.00523077	+	+
-1.08921	-0.443827	-0.494153	3.87736	3.70111	3.45008	0.0667953	-0.390766	-0.792115	P49750	YLPM1	Homo sapiens	P49750	YLPM1_HUMAN	>sp|P49750|YLPM1_HUMAN YLP motif-containing protein 1 OS=Homo sapiens OX=9606 GN=YLPM1 PE=1 SV=4	15	0.698198	0.382172	3.89213	0	-	+
-3.51911	-3.6796	-2.9222	0.755781	0.224444	0.722388	-0.560709	-1.05308	-1.08462	P49757	NUMB	Homo sapiens	P49757	NUMB_HUMAN	>sp|P49757|NUMB_HUMAN Protein numb homolog OS=Homo sapiens OX=9606 GN=NUMB PE=1 SV=2	2	3.30814	0.00327083	2.43095	0.0186154	+	+
-3.21607	-4.14608	-3.62478	0.201021	-0.141469	0.0551443	-0.934764	-0.822198	-1.07856	P49841	GSK3B	Homo sapiens	P49841	GSK3B_HUMAN	>sp|P49841|GSK3B_HUMAN Glycogen synthase kinase-3 beta OS=Homo sapiens OX=9606 GN=GSK3B PE=1 SV=2	4	3.50586	0.00216438	2.86516	0.0139155	+	+
0.595906	0.265294	0.47871	4.10644	3.95046	3.28601	1.8046	0.1674	0.92095	P50995	ANXA11	Homo sapiens	P50995	ANX11_HUMAN	>sp|P50995|ANX11_HUMAN Annexin A11 OS=Homo sapiens OX=9606 GN=ANXA11 PE=1 SV=1	11	0.764354	0.316603	2.20281	0.0149697	-	+
1.08906	1.48206	1.65035	3.04027	2.5462	2.82092	1.11354	1.03496	1.93203	P51114	FXR1	Homo sapiens	P51114	FXR1_HUMAN	>sp|P51114|FXR1_HUMAN Fragile X mental retardation syndrome-related protein 1 OS=Homo sapiens OX=9606 GN=FXR1 PE=1 SV=3	16	0.25734	0.979344	1.96589	0.0378421	-	+
0.14914	0.0472775	0	-0.345329	-0.617278	-0.5607	0.295049	0.122179	0.100352	P52789	HK2	Homo sapiens	P52789	HXK2_HUMAN	>sp|P52789|HXK2_HUMAN Hexokinase-2 OS=Homo sapiens OX=9606 GN=HK2 PE=1 SV=2	2	0.93901	0.191357	2.56134	0.04025	-	+
-1.21602	-2.92718	-1.12538	0.515118	-0.0205011	0.318505	-1.41611	-1.66907	-0.754372	P53350	PLK1	Homo sapiens	P53350	PLK1_HUMAN	>sp|P53350|PLK1_HUMAN Serine/threonine-protein kinase PLK1 OS=Homo sapiens OX=9606 GN=PLK1 PE=1 SV=1	2	0.600266	0.50133	2.10485	0.0291724	-	+
0.343487	-0.371559	0.465167	1.07112	0.874584	1.14801	0.135977	-0.362464	-0.036459	P55735	SEC13	Homo sapiens	P55735	SEC13_HUMAN	>sp|P55735|SEC13_HUMAN Protein SEC13 homolog OS=Homo sapiens OX=9606 GN=SEC13 PE=1 SV=3	4	0.11888	1	2.5852	0.0177931	-	+
-2.88217	-3.67899	-2.50321	-1.43123	-1.0354	-0.995745	1.76517	1.83472	0.453495	P55769	SNU13	Homo sapiens	P55769	NH2L1_HUMAN	>sp|P55769|NH2L1_HUMAN NHP2-like protein 1 OS=Homo sapiens OX=9606 GN=SNU13 PE=1 SV=3	5	3.11764	0.00368628	2.22352	0.0141143	+	+
1.55647	1.56463	1.73686	4.19246	3.89684	4.21202	2.46491	1.96482	1.231	P58107	EPPK1	Homo sapiens	P58107	EPIPL_HUMAN	>sp|P58107|EPIPL_HUMAN Epiplakin OS=Homo sapiens OX=9606 GN=EPPK1 PE=1 SV=3	90	0.600278	0.501633	2.39534	0.0142222	-	+
1.77335	1.08382	1.83411	4.34647	4.10852	4.76368	2.30157	1.45604	3.09974	P59998	ARPC4	Homo sapiens	P59998	ARPC4_HUMAN	>sp|P59998|ARPC4_HUMAN Actin-related protein 2/3 complex subunit 4 OS=Homo sapiens OX=9606 GN=ARPC4 PE=1 SV=3	5	0.909552	0.20829	1.84363	0.0349371	-	+
1.59946	1.76992	1.77985	6.01178	5.78465	5.26706	1.63526	1.38514	3.28602	P60903	S100A10	Homo sapiens	P60903	S10AA_HUMAN	>sp|P60903|S10AA_HUMAN Protein S100-A10 OS=Homo sapiens OX=9606 GN=S100A10 PE=1 SV=2	4	0.5569	0.558422	2.31296	0.012	-	+
0.30055	0.42933	0.737365	4.26307	3.94749	4.47889	2.23072	1.3709	2.93544	P61158	ACTR3	Homo sapiens	P61158	ARP3_HUMAN	>sp|P61158|ARP3_HUMAN Actin-related protein 3 OS=Homo sapiens OX=9606 GN=ACTR3 PE=1 SV=3	13	1.94048	0.0142383	1.89482	0.0332555	+	+
1.56173	1.64905	1.88839	2.87616	2.54789	3.11888	0.948715	-0.346834	1.38491	P61160	ACTR2	Homo sapiens	P61160	ARP2_HUMAN	>sp|P61160|ARP2_HUMAN Actin-related protein 2 OS=Homo sapiens OX=9606 GN=ACTR2 PE=1 SV=1	10	0.027207	1	1.79405	0.038828	-	+
-0.202648	-0.811981	-0.262977	0.371088	0.229856	0.383949	-0.87315	-1.03496	-0.563905	P62070	RRAS2	Homo sapiens	P62070	RRAS2_HUMAN	>sp|P62070|RRAS2_HUMAN Ras-related protein R-Ras2 OS=Homo sapiens OX=9606 GN=RRAS2 PE=1 SV=1	4	0.038519	1	2.84752	0.0139636	-	+
1.52438	1.52207	1.69131	7.40665	7.27882	7.204	1.8785	1.30209	1.79939	P62136	PPP1CA	Homo sapiens	P62136	PP1A_HUMAN	>sp|P62136|PP1A_HUMAN Serine/threonine-protein phosphatase PP1-alpha catalytic subunit OS=Homo sapiens OX=9606 GN=PPP1CA PE=1 SV=1	22	0.461503	0.689893	5.11547	0	-	+
-3.10638	-3.19869	-3.46851	-1.85339	-1.7355	-2.43775	0.814081	-0.120915	-0.841566	P62310	LSM3	Homo sapiens	P62310	LSM3_HUMAN	>sp|P62310|LSM3_HUMAN U6 snRNA-associated Sm-like protein LSm3 OS=Homo sapiens OX=9606 GN=LSM3 PE=1 SV=2	2	2.84721	0.00419945	1.69029	0.0499893	+	+
0.661023	0.00900936	0.436728	-3.82412	-4.12621	-3.41341	3.56014	2.06891	4.11574	P62714	PPP2CB	Homo sapiens	P62714	PP2AB_HUMAN	>sp|P62714|PP2AB_HUMAN Serine/threonine-protein phosphatase 2A catalytic subunit beta isoform OS=Homo sapiens OX=9606 GN=PPP2CB PE=1 SV=1	2	2.26559	0.00745146	3.39672	0	+	+
2.3717	3.60819	3.37198	4.00941	4.48351	4.30332	8.1148	8.98923	6.68084	P62805	H4-16	Homo sapiens	P62805	H4_HUMAN	>sp|P62805|H4_HUMAN Histone H4 OS=Homo sapiens OX=9606 GN=H4-16 PE=1 SV=2	17	2.77192	0.00443766	2.22507	0.0137143	+	+
1.04965	1.19182	1.54202	4.10588	3.17005	3.7789	0.988297	0.962937	2.46855	P62879	GNB2	Homo sapiens	P62879	GBB2_HUMAN	>sp|P62879|GBB2_HUMAN Guanine nucleotide-binding protein G(I)/G(S)/G(T) subunit beta-2 OS=Homo sapiens OX=9606 GN=GNB2 PE=1 SV=3	11	0.453714	0.700338	1.75306	0.0397844	-	+
1.37027	1.25482	1.49483	3.9437	3.70461	3.8021	1.69018	0.891594	2.64615	P63010	AP2B1	Homo sapiens	P63010	AP2B1_HUMAN	>sp|P63010|AP2B1_HUMAN AP-2 complex subunit beta OS=Homo sapiens OX=9606 GN=AP2B1 PE=1 SV=1	20	0.59302	0.509117	1.81101	0.0390769	-	+
-4.18897	-2.52883	-3.19929	-0.141961	-0.495243	-0.876487	6.37927	5.34257	6.71991	P67775	PPP2CA	Homo sapiens	P67775	PP2AA_HUMAN	>sp|P67775|PP2AA_HUMAN Serine/threonine-protein phosphatase 2A catalytic subunit alpha isoform OS=Homo sapiens OX=9606 GN=PPP2CA PE=1 SV=1	35	4.22526	0.00611111	3.85661	0	+	+
1.44327	2.76132	1.31765	1.56789	2.07111	1.81952	6.06618	6.7614	4.28904	P68431;P84243;Q16695;Q71DI3	H3C12;H3-3B;H3-4;H3C13	Homo sapiens	P68431;P84243;Q16695;Q71DI3	H31_HUMAN;H33_HUMAN;H31T_HUMAN;H32_HUMAN	>sp|P68431|H31_HUMAN Histone H3.1 OS=Homo sapiens OX=9606 GN=H3C12 PE=1 SV=2;>sp|P84243|H33_HUMAN Histone H3.3 OS=Homo sapiens OX=9606 GN=H3-3B PE=1 SV=2;>sp|Q16695|H31T_HUMAN Histone H3.1t OS=Homo sapiens OX=9606 GN=H3-4 PE=1 SV=3;>sp|Q71DI3|H32_HUMAN Histone H3.2 OS=Homo sapiens OX=9606 GN=H3C13 PE=1 SV=3	6	2.24922	0.00734954	2.17977	0.0132414	+	+
4.57459	4.25563	4.49549	3.49081	3.4854	3.51125	4.92295	4.33645	4.89985	Q00839	HNRNPU	Homo sapiens	Q00839	HNRPU_HUMAN	>sp|Q00839|HNRPU_HUMAN Heterogeneous nuclear ribonucleoprotein U OS=Homo sapiens OX=9606 GN=HNRNPU PE=1 SV=6	44	0.878217	0.229429	2.50837	0.0168837	-	+
3.42682	3.35717	3.54538	4.82666	4.44554	3.67946	1.89868	1.38062	2.76467	Q01082	SPTBN1	Homo sapiens	Q01082	SPTB2_HUMAN	>sp|Q01082|SPTB2_HUMAN Spectrin beta chain, non-erythrocytic 1 OS=Homo sapiens OX=9606 GN=SPTBN1 PE=1 SV=2	132	0.00541099	1	1.92423	0.030688	-	+
1.0401	1.2639	1.22873	2.31372	1.98825	1.98529	1.0493	0.76633	1.31404	Q03135	CAV1	Homo sapiens	Q03135	CAV1_HUMAN	>sp|Q03135|CAV1_HUMAN Caveolin-1 OS=Homo sapiens OX=9606 GN=CAV1 PE=1 SV=4	7	0.119223	1	2.26781	0.0331077	-	+
-0.0750895	-0.284992	0.141637	2.68524	2.25595	1.93552	0.510672	-0.354497	0.36028	Q07157	TJP1	Homo sapiens	Q07157	ZO1_HUMAN	>sp|Q07157|ZO1_HUMAN Tight junction protein ZO-1 OS=Homo sapiens OX=9606 GN=TJP1 PE=1 SV=3	34	0.646392	0.442314	2.45326	0.0112941	-	+
2.57289	2.6229	2.77909	6.3796	6.16523	5.87893	3.24612	2.36359	3.79372	Q09666	AHNAK	Homo sapiens	Q09666	AHNK_HUMAN	>sp|Q09666|AHNK_HUMAN Neuroblast differentiation-associated protein AHNAK OS=Homo sapiens OX=9606 GN=AHNAK PE=1 SV=2	244	0.79392	0.291116	2.6159	0.00566667	-	+
-0.606325	-3.38918	-3.46074	3.19352	2.73688	2.8264	-0.651601	0.177818	1.05089	Q10589	BST2	Homo sapiens	Q10589	BST2_HUMAN	>sp|Q10589|BST2_HUMAN Bone marrow stromal antigen 2 OS=Homo sapiens OX=9606 GN=BST2 PE=1 SV=1	2	1.48801	0.0416209	2.22608	0.0161967	+	+
-1.24305	-0.534352	-1.32687	-4.38475	-4.45684	-4.75327	0.472327	1.06281	0.979433	Q12788	TBL3	Homo sapiens	Q12788	TBL3_HUMAN	>sp|Q12788|TBL3_HUMAN Transducin beta-like protein 3 OS=Homo sapiens OX=9606 GN=TBL3 PE=1 SV=2	5	2.71365	0.00445823	4.80665	0	+	+
2.84889	2.7634	2.60824	2.8573	2.81587	2.71785	3.8144	3.3248	3.84536	Q12905	ILF2	Homo sapiens	Q12905	ILF2_HUMAN	>sp|Q12905|ILF2_HUMAN Interleukin enhancer-binding factor 2 OS=Homo sapiens OX=9606 GN=ILF2 PE=1 SV=2	20	2.43952	0.00512821	2.11937	0.0497049	+	+
-0.492146	-1.63022	-2.29207	-1.56896	-1.4047	-1.18898	-2.4202	-2.28267	-2.64264	Q12933	TRAF2	Homo sapiens	Q12933	TRAF2_HUMAN	>sp|Q12933|TRAF2_HUMAN TNF receptor-associated factor 2 OS=Homo sapiens OX=9606 GN=TRAF2 PE=1 SV=2	3	0.0320778	1	2.65448	0.0172857	-	+
2.00398	2.35954	2.70387	4.94103	4.58575	5.39177	3.23912	0.971079	1.48792	Q12965	MYO1E	Homo sapiens	Q12965	MYO1E_HUMAN	>sp|Q12965|MYO1E_HUMAN Unconventional myosin-Ie OS=Homo sapiens OX=9606 GN=MYO1E PE=1 SV=2	46	0.142118	1	1.87743	0.0310427	-	+
-0.680499	-1.0335	-0.364309	1.06242	0.733253	1.18429	-1.27904	-1.76224	-0.659688	Q13045	FLII	Homo sapiens	Q13045	FLII_HUMAN	>sp|Q13045|FLII_HUMAN Protein flightless-1 homolog OS=Homo sapiens OX=9606 GN=FLII PE=1 SV=2	13	0.0507802	1	2.52159	0.00982609	-	+
-3.97191	-2.99566	-3.77569	-2.9457	-3.43386	-3.56947	-1.712	-1.42218	-2.06164	Q13111	CHAF1A	Homo sapiens	Q13111	CAF1A_HUMAN	>sp|Q13111|CAF1A_HUMAN Chromatin assembly factor 1 subunit A OS=Homo sapiens OX=9606 GN=CHAF1A PE=1 SV=3	4	2.50813	0.005375	2.40725	0.0144211	+	+
-1.67531	-1.93489	-1.14134	2.04361	1.74491	2.08447	-0.698998	-0.950895	-1.06726	Q13555	CAMK2G	Homo sapiens	Q13555	KCC2G_HUMAN	>sp|Q13555|KCC2G_HUMAN Calcium/calmodulin-dependent protein kinase type II subunit gamma OS=Homo sapiens OX=9606 GN=CAMK2G PE=1 SV=4	7	1.53714	0.0369377	4.32407	0	+	+
-3.3782	-3.91851	-2.5421	2.78356	2.69593	2.42621	-1.2868	-1.56504	-3.72765	Q13625	TP53BP2	Homo sapiens	Q13625	ASPP2_HUMAN	>sp|Q13625|ASPP2_HUMAN Apoptosis-stimulating of p53 protein 2 OS=Homo sapiens OX=9606 GN=TP53BP2 PE=1 SV=2	2	1.70969	0.0243323	2.46297	0.00551351	+	+
2.96513	2.85291	3.1047	4.73334	4.35213	3.58585	1.84755	1.45253	2.56398	Q13813	SPTAN1	Homo sapiens	Q13813	SPTN1_HUMAN	>sp|Q13813|SPTN1_HUMAN Spectrin alpha chain, non-erythrocytic 1 OS=Homo sapiens OX=9606 GN=SPTAN1 PE=1 SV=3	139	0.00826693	1	2.07617	0.0200404	-	+
-0.512017	-0.356833	-0.414211	-0.475275	-0.756345	-0.849008	0.821242	0.374675	0.702064	Q13868	EXOSC2	Homo sapiens	Q13868	EXOS2_HUMAN	>sp|Q13868|EXOS2_HUMAN Exosome complex component RRP4 OS=Homo sapiens OX=9606 GN=EXOSC2 PE=1 SV=2	6	3.07758	0.00373134	2.79369	0.01152	+	+
-1.29868	-0.857011	-0.895457	4.16861	3.86709	3.12496	0.312638	0.763636	1.76322	Q14126	DSG2	Homo sapiens	Q14126	DSG2_HUMAN	>sp|Q14126|DSG2_HUMAN Desmoglein-2 OS=Homo sapiens OX=9606 GN=DSG2 PE=1 SV=2	26	2.21654	0.0080354	2.19881	0.0147463	+	+
-1.6724	-2.0517	-1.86715	2.01014	1.77327	1.85983	3.36244	3.11131	2.77831	Q14137	BOP1	Homo sapiens	Q14137	BOP1_HUMAN	>sp|Q14137|BOP1_HUMAN Ribosome biogenesis protein BOP1 OS=Homo sapiens OX=9606 GN=BOP1 PE=1 SV=2	8	5.08799	0	2.55917	0.0177073	+	+
-0.997211	0.0575094	-0.276113	3.21339	3.02257	2.72208	1.25377	1.35318	2.03563	Q14160	SCRIB	Homo sapiens	Q14160	SCRIB_HUMAN	>sp|Q14160|SCRIB_HUMAN Protein scribble homolog OS=Homo sapiens OX=9606 GN=SCRIB PE=1 SV=4	28	2.40315	0.00585487	2.14369	0.0294261	+	+
-0.501287	-0.0677214	0.132772	4.84301	4.51283	3.75262	1.6033	1.31191	2.74494	Q14254	FLOT2	Homo sapiens	Q14254	FLOT2_HUMAN	>sp|Q14254|FLOT2_HUMAN Flotillin-2 OS=Homo sapiens OX=9606 GN=FLOT2 PE=1 SV=2	17	2.18962	0.00838746	1.98811	0.0260952	+	+
-2.16167	-2.80251	-2.74081	4.14683	4.23942	4.31012	2.93496	1.44731	2.6006	Q14344	GNA13	Homo sapiens	Q14344	GNA13_HUMAN	>sp|Q14344|GNA13_HUMAN Guanine nucleotide-binding protein subunit alpha-13 OS=Homo sapiens OX=9606 GN=GNA13 PE=1 SV=2	2	3.53391	0.00230657	1.86459	0.0379597	+	+
-1.09366	-0.925697	-0.905945	-0.859508	-1.06945	-0.941092	0.0182304	-0.338737	0.154588	Q14562	DHX8	Homo sapiens	Q14562	DHX8_HUMAN	>sp|Q14562|DHX8_HUMAN ATP-dependent RNA helicase DHX8 OS=Homo sapiens OX=9606 GN=DHX8 PE=1 SV=1	16	2.65716	0.00491071	2.31834	0.034507	+	+
-1.17337	-1.21961	-0.800826	0.513253	0.179646	0.120853	-1.56495	-0.623461	-1.0306	Q14573	ITPR3	Homo sapiens	Q14573	ITPR3_HUMAN	>sp|Q14573|ITPR3_HUMAN Inositol 1,4,5-trisphosphate receptor type 3 OS=Homo sapiens OX=9606 GN=ITPR3 PE=1 SV=2	18	0.292094	0.923802	1.96558	0.0385823	-	+
-1.99596	-1.34114	-2.2681	-2.15549	-2.09807	-1.78766	-0.30651	-0.0321369	-0.966832	Q14692	BMS1	Homo sapiens	Q14692	BMS1_HUMAN	>sp|Q14692|BMS1_HUMAN Ribosome biogenesis protein BMS1 homolog OS=Homo sapiens OX=9606 GN=BMS1 PE=1 SV=1	6	1.97033	0.0134173	2.20442	0.0208713	+	+
-2.41519	-2.45619	-2.33865	-4.6884	-4.24609	-4.31211	-1.35398	-1.28597	-3.038	Q14980	NUMA1	Homo sapiens	Q14980	NUMA1_HUMAN	>sp|Q14980|NUMA1_HUMAN Nuclear mitotic apparatus protein 1 OS=Homo sapiens OX=9606 GN=NUMA1 PE=1 SV=2	11	0.673731	0.409159	1.89147	0.0304444	-	+
-2.04896	-2.04276	-1.65659	-1.52636	-2.15645	-1.65775	0.517465	0.540271	-0.56286	Q15050	RRS1	Homo sapiens	Q15050	RRS1_HUMAN	>sp|Q15050|RRS1_HUMAN Ribosome biogenesis regulatory protein homolog OS=Homo sapiens OX=9606 GN=RRS1 PE=1 SV=2	9	2.54159	0.00522156	2.03991	0.0299083	+	+
3.0925	3.03869	3.38379	7.38009	6.97666	7.12254	4.824	4.66824	4.79958	Q15149	PLEC	Homo sapiens	Q15149	PLEC_HUMAN	>sp|Q15149|PLEC_HUMAN Plectin OS=Homo sapiens OX=9606 GN=PLEC PE=1 SV=3	323	4.06495	0.004	4.32618	0	+	+
-1.63126	-3.26946	-1.31711	-3.57593	-2.49387	-3.83002	-1.63959	-0.954379	-1.14849	Q15269	PWP2	Homo sapiens	Q15269	PWP2_HUMAN	>sp|Q15269|PWP2_HUMAN Periodic tryptophan protein 2 homolog OS=Homo sapiens OX=9606 GN=PWP2 PE=2 SV=2	4	0.876189	0.230246	1.96078	0.0309355	-	+
-0.229157	-0.8439	-0.426144	-0.131749	-0.164108	-0.0750885	3.25907	1.97141	1.4854	Q15424	SAFB	Homo sapiens	Q15424	SAFB1_HUMAN	>sp|Q15424|SAFB1_HUMAN Scaffold attachment factor B1 OS=Homo sapiens OX=9606 GN=SAFB PE=1 SV=4	23	2.39423	0.00577312	1.95193	0.0296842	+	+
-1.62581	-3.08947	-2.00619	0.846158	0.91839	-2.17782	4.31613	4.55688	6.02614	Q16537	PPP2R5E	Homo sapiens	Q16537	2A5E_HUMAN	>sp|Q16537|2A5E_HUMAN Serine/threonine-protein phosphatase 2A 56 kDa regulatory subunit epsilon isoform OS=Homo sapiens OX=9606 GN=PPP2R5E PE=1 SV=1	44	3.62147	0.00256911	1.94283	0.0195789	+	+
-1.46166	-1.50886	-1.83783	-1.12035	-1.17701	-1.41848	0.456161	0.559213	0.188887	Q1KMD3	HNRNPUL2	Homo sapiens	Q1KMD3	HNRL2_HUMAN	>sp|Q1KMD3|HNRL2_HUMAN Heterogeneous nuclear ribonucleoprotein U-like protein 2 OS=Homo sapiens OX=9606 GN=HNRNPUL2 PE=1 SV=1	9	3.91352	0.00378378	3.47814	0	+	+
-1.27544	-1.1861	-0.766134	-3.17031	-2.70031	-4.51131	0.0515842	-0.950221	0.247601	Q5FBB7	SGO1	Homo sapiens	Q5FBB7	SGO1_HUMAN	>sp|Q5FBB7|SGO1_HUMAN Shugoshin 1 OS=Homo sapiens OX=9606 GN=SGO1 PE=1 SV=1	3	1.30122	0.0684627	2.10546	0.0179259	-	+
-0.312099	0.0975037	0.573843	1.64916	1.34711	1.24957	-0.417795	-0.673989	0.3029	Q5M775	SPECC1	Homo sapiens	Q5M775	CYTSB_HUMAN	>sp|Q5M775|CYTSB_HUMAN Cytospin-B OS=Homo sapiens OX=9606 GN=SPECC1 PE=1 SV=1	12	0.0916532	1	2.21775	0.019375	-	+
-1.22381	-1.46527	-1.12895	-0.722381	-0.855913	-0.566568	1.85751	0.617	1.22981	Q5RKV6	EXOSC6	Homo sapiens	Q5RKV6	EXOS6_HUMAN	>sp|Q5RKV6|EXOS6_HUMAN Exosome complex component MTR3 OS=Homo sapiens OX=9606 GN=EXOSC6 PE=1 SV=1	6	2.89949	0.00397654	2.21613	0.018427	+	+
0.959054	0.524389	0.947223	-0.320264	0.0918388	0.627172	2.86493	1.50243	2.00806	Q5SSJ5	HP1BP3	Homo sapiens	Q5SSJ5	HP1B3_HUMAN	>sp|Q5SSJ5|HP1B3_HUMAN Heterochromatin protein 1-binding protein 3 OS=Homo sapiens OX=9606 GN=HP1BP3 PE=1 SV=1	11	1.747	0.0222802	1.83674	0.0375948	+	+
-3.60056	-3.4413	-2.99365	-3.78138	-2.99633	-3.6913	0.938527	0.222528	1.21719	Q5SYE7	NHSL1	Homo sapiens	Q5SYE7	NHSL1_HUMAN	>sp|Q5SYE7|NHSL1_HUMAN NHS-like protein 1 OS=Homo sapiens OX=9606 GN=NHSL1 PE=1 SV=2	11	3.84628	0.00337349	3.42379	0	+	+
-2.91468	-3.30103	-2.26352	-0.879814	-1.24652	-1.22638	-2.55992	-1.95635	-2.18372	Q5T5U3	ARHGAP21	Homo sapiens	Q5T5U3	RHG21_HUMAN	>sp|Q5T5U3|RHG21_HUMAN Rho GTPase-activating protein 21 OS=Homo sapiens OX=9606 GN=ARHGAP21 PE=1 SV=2	4	1.08202	0.125797	2.20132	0.0330448	-	+
-4.37023	-3.22679	-4.10237	-0.343766	-0.160495	-0.176876	-1.60323	-1.09257	-1.13105	Q658Y4	FAM91A1	Homo sapiens	Q658Y4	F91A1_HUMAN	>sp|Q658Y4|F91A1_HUMAN Protein FAM91A1 OS=Homo sapiens OX=9606 GN=FAM91A1 PE=1 SV=3	4	2.92822	0.00370732	2.415	0.0289434	+	+
-0.801429	0.384181	0.598206	3.19189	2.72055	2.89748	0.679531	-0.241239	1.70044	Q69YQ0	SPECC1L	Homo sapiens	Q69YQ0	CYTSA_HUMAN	>sp|Q69YQ0|CYTSA_HUMAN Cytospin-A OS=Homo sapiens OX=9606 GN=SPECC1L PE=1 SV=2	23	0.688291	0.39367	1.73804	0.0393136	-	+
0.686576	0.55387	0.858734	5.28506	4.90037	4.19503	1.29227	0.345971	0.997636	Q6NYC8	PPP1R18	Homo sapiens	Q6NYC8	PPR18_HUMAN	>sp|Q6NYC8|PPR18_HUMAN Phostensin OS=Homo sapiens OX=9606 GN=PPP1R18 PE=1 SV=1	14	0.541597	0.578453	3.11527	0	-	+
0.916584	3.78489	1.60916	4.52519	4.37413	3.78699	1.05667	0.928887	0.61042	Q6UXN9	WDR82	Homo sapiens	Q6UXN9	WDR82_HUMAN	>sp|Q6UXN9|WDR82_HUMAN WD repeat-containing protein 82 OS=Homo sapiens OX=9606 GN=WDR82 PE=1 SV=1	8	0.0529649	1	3.67744	0	-	+
-1.29215	-0.143727	0.196561	3.78363	3.31558	3.95531	1.35648	0.962156	2.55521	Q6WCQ1	MPRIP	Homo sapiens	Q6WCQ1	MPRIP_HUMAN	>sp|Q6WCQ1|MPRIP_HUMAN Myosin phosphatase Rho-interacting protein OS=Homo sapiens OX=9606 GN=MPRIP PE=1 SV=3	47	1.74175	0.0224857	1.7904	0.0406708	+	+
-0.476262	0.221542	0.0570183	3.43425	3.20399	3.04157	0.198286	-0.193307	1.8224	Q6YHK3	CD109	Homo sapiens	Q6YHK3	CD109_HUMAN	>sp|Q6YHK3|CD109_HUMAN CD109 antigen OS=Homo sapiens OX=9606 GN=CD109 PE=1 SV=2	21	0.745907	0.335059	1.85334	0.032855	-	+
-2.91683	-3.60746	-3.06949	2.33929	2.06565	2.75774	0.445739	0.744474	0.833918	Q6ZRV2	FAM83H	Homo sapiens	Q6ZRV2	FA83H_HUMAN	>sp|Q6ZRV2|FA83H_HUMAN Protein FAM83H OS=Homo sapiens OX=9606 GN=FAM83H PE=1 SV=3	5	4.36443	0.00747826	2.73932	0.00463636	+	+
-2.29181	-2.50035	-3.99907	-3.19441	-2.91637	-1.94164	-0.229751	-1.01196	-0.966765	Q7Z7K6	CENPV	Homo sapiens	Q7Z7K6	CENPV_HUMAN	>sp|Q7Z7K6|CENPV_HUMAN Centromere protein V OS=Homo sapiens OX=9606 GN=CENPV PE=1 SV=1	6	1.9788	0.01314	1.8862	0.0342286	+	+
-2.15678	-3.85015	-2.84174	-0.211432	-0.343054	-0.604416	-2.26817	-2.29888	-1.36037	Q86SQ0	PHLDB2	Homo sapiens	Q86SQ0	PHLB2_HUMAN	>sp|Q86SQ0|PHLB2_HUMAN Pleckstrin homology-like domain family B member 2 OS=Homo sapiens OX=9606 GN=PHLDB2 PE=1 SV=2	4	1.07419	0.128311	2.07392	0.0309091	-	+
-0.00492191	0.0449181	0.121033	1.01753	0.697883	0.674787	-0.593711	-0.227798	-0.244176	Q86TC9	MYPN	Homo sapiens	Q86TC9	MYPN_HUMAN	>sp|Q86TC9|MYPN_HUMAN Myopalladin OS=Homo sapiens OX=9606 GN=MYPN PE=1 SV=2	5	0.00670121	1	2.67765	0.0137222	-	+
-1.32298	-2.75356	-1.90335	-1.51234	-1.84824	-1.51256	-2.59562	-2.83804	-3.16899	Q86XL3	ANKLE2	Homo sapiens	Q86XL3	ANKL2_HUMAN	>sp|Q86XL3|ANKL2_HUMAN Ankyrin repeat and LEM domain-containing protein 2 OS=Homo sapiens OX=9606 GN=ANKLE2 PE=1 SV=4	4	0.0274253	1	2.46447	0.0190769	-	+
-4.0318	-3.77583	-4.37663	1.66722	1.79311	0.9358	0.293414	-0.106803	-0.211242	Q86YQ8	CPNE8	Homo sapiens	Q86YQ8	CPNE8_HUMAN	>sp|Q86YQ8|CPNE8_HUMAN Copine-8 OS=Homo sapiens OX=9606 GN=CPNE8 PE=1 SV=2	4	4.4995	0.00631579	2.05633	0.033625	+	+
-4.7229	-3.37756	-3.49718	-3.05913	-2.50998	-1.33512	2.56133	3.60266	1.32468	Q8IUE6	H2AC21	Homo sapiens	Q8IUE6	H2A2B_HUMAN	>sp|Q8IUE6|H2A2B_HUMAN Histone H2A type 2-B OS=Homo sapiens OX=9606 GN=H2AC21 PE=1 SV=3	3	3.19786	0.00363319	2.34807	0.00474419	+	+
-0.0484552	0.954219	1.12334	5.35123	4.98175	4.31578	1.19033	1.61255	2.25492	Q8IVT2	MISP	Homo sapiens	Q8IVT2	MISP_HUMAN	>sp|Q8IVT2|MISP_HUMAN Mitotic interactor and substrate of PLK1 OS=Homo sapiens OX=9606 GN=MISP PE=1 SV=1	26	1.28903	0.070057	2.74579	0	-	+
-3.22553	-3.71198	-3.61113	-1.89454	-1.80411	-1.51242	-0.763602	-0.43329	-0.691593	Q8IZL8	PELP1	Homo sapiens	Q8IZL8	PELP1_HUMAN	>sp|Q8IZL8|PELP1_HUMAN Proline-, glutamic acid- and leucine-rich protein 1 OS=Homo sapiens OX=9606 GN=PELP1 PE=1 SV=2	4	4.36448	0.00781818	2.7159	0.0135342	+	+
-3.89165	-3.30498	-2.56798	1.77137	1.51524	0.330575	-0.814451	-0.621587	-0.609951	Q8N3V7	SYNPO	Homo sapiens	Q8N3V7	SYNPO_HUMAN	>sp|Q8N3V7|SYNPO_HUMAN Synaptopodin OS=Homo sapiens OX=9606 GN=SYNPO PE=1 SV=2	10	2.86974	0.00425287	1.86587	0.0377067	+	+
-0.506178	-0.113771	-0.585877	0.0881205	-0.299598	-0.146431	-2.34389	-1.79181	-2.01693	Q8N556	AFAP1	Homo sapiens	Q8N556	AFAP1_HUMAN	>sp|Q8N556|AFAP1_HUMAN Actin filament-associated protein 1 OS=Homo sapiens OX=9606 GN=AFAP1 PE=1 SV=2	6	0.000348023	1	3.22609	0	-	+
-2.20742	-1.80916	-1.64712	0.0874271	-0.394658	-0.120074	-1.08391	-1.51289	-0.966595	Q8NEM2	SHCBP1	Homo sapiens	Q8NEM2	SHCBP_HUMAN	>sp|Q8NEM2|SHCBP_HUMAN SHC SH2 domain-binding protein 1 OS=Homo sapiens OX=9606 GN=SHCBP1 PE=1 SV=3	4	1.69002	0.0255082	2.06902	0.0395476	+	+
-0.973271	-1.4422	-1.08906	-2.69847	-2.69541	-2.27694	-0.436465	-0.401248	-1.60838	Q8NI36	WDR36	Homo sapiens	Q8NI36	WDR36_HUMAN	>sp|Q8NI36|WDR36_HUMAN WD repeat-containing protein 36 OS=Homo sapiens OX=9606 GN=WDR36 PE=1 SV=1	7	0.648659	0.439683	1.84252	0.0401718	-	+
-2.5959	-1.84408	-1.86167	2.70816	2.35461	2.26524	-0.760941	-0.0123653	0.733463	Q8TDM6	DLG5	Homo sapiens	Q8TDM6	DLG5_HUMAN	>sp|Q8TDM6|DLG5_HUMAN Disks large homolog 5 OS=Homo sapiens OX=9606 GN=DLG5 PE=1 SV=4	27	2.16297	0.00886351	2.25406	0.0152	+	+
-3.46372	-3.07173	-3.77091	2.07375	1.90618	2.77076	-0.117047	0.585295	-0.771865	Q8WUF5	PPP1R13L	Homo sapiens	Q8WUF5	IASPP_HUMAN	>sp|Q8WUF5|IASPP_HUMAN RelA-associated inhibitor OS=Homo sapiens OX=9606 GN=PPP1R13L PE=1 SV=4	12	3.0861	0.00384615	2.117	0.0188696	+	+
-3.00808	-2.92021	-3.36962	1.58976	1.18026	2.27668	-0.366007	-1.90592	-2.90222	Q8WV41	SNX33	Homo sapiens	Q8WV41	SNX33_HUMAN	>sp|Q8WV41|SNX33_HUMAN Sorting nexin-33 OS=Homo sapiens OX=9606 GN=SNX33 PE=1 SV=1	4	1.15198	0.102161	1.87631	0.0302143	-	+
-0.162633	0.148908	0.532646	3.2818	2.94119	2.25944	0.182777	-0.035759	1.44316	Q92614	MYO18A	Homo sapiens	Q92614	MY18A_HUMAN	>sp|Q92614|MY18A_HUMAN Unconventional myosin-XVIIIa OS=Homo sapiens OX=9606 GN=MYO18A PE=1 SV=3	37	0.587685	0.51647	1.8548	0.0330145	-	+
0.240446	-0.27329	0.0693417	0.690742	0.387228	0.976492	3.1068	2.48435	2.92769	Q93034	CUL5	Homo sapiens	Q93034	CUL5_HUMAN	>sp|Q93034|CUL5_HUMAN Cullin-5 OS=Homo sapiens OX=9606 GN=CUL5 PE=1 SV=4	28	3.83651	0.00318182	2.99282	0	+	+
1.0366	0.987089	1.27935	4.28354	4.06793	4.17661	2.22025	1.33206	3.0338	Q96CW1	AP2M1	Homo sapiens	Q96CW1	AP2M1_HUMAN	>sp|Q96CW1|AP2M1_HUMAN AP-2 complex subunit mu OS=Homo sapiens OX=9606 GN=AP2M1 PE=1 SV=2	18	1.32947	0.0634314	1.79186	0.0400241	-	+
-3.50848	-2.92422	-3.32539	1.54073	1.4829	1.79211	-1.14804	-3.82511	-1.06002	Q96D71	REPS1	Homo sapiens	Q96D71	REPS1_HUMAN	>sp|Q96D71|REPS1_HUMAN RalBP1-associated Eps domain-containing protein 1 OS=Homo sapiens OX=9606 GN=REPS1 PE=1 SV=3	2	2.9136	0.00380896	1.77925	0.0332932	+	+
-2.27136	-2.09636	-1.63482	0.174327	0.108618	0.449918	1.38629	1.379	1.04222	Q96DI7	SNRNP40	Homo sapiens	Q96DI7	SNR40_HUMAN	>sp|Q96DI7|SNR40_HUMAN U5 small nuclear ribonucleoprotein 40 kDa protein OS=Homo sapiens OX=9606 GN=SNRNP40 PE=1 SV=1	6	4.21512	0.00578947	2.57391	0.0191753	+	+
0.198052	-0.195588	0.201779	0.953777	1.1315	0.802245	2.54192	2.2444	1.89714	Q96GQ7	DDX27	Homo sapiens	Q96GQ7	DDX27_HUMAN	>sp|Q96GQ7|DDX27_HUMAN Probable ATP-dependent RNA helicase DDX27 OS=Homo sapiens OX=9606 GN=DDX27 PE=1 SV=2	11	3.45855	0.00275949	2.42363	0.0197872	+	+
-3.82804	-3.70137	-3.3677	0.723014	0.484528	0.955804	-1.12409	-1.29603	-2.44509	Q96H55	MYO19	Homo sapiens	Q96H55	MYO19_HUMAN	>sp|Q96H55|MYO19_HUMAN Unconventional myosin-XIX OS=Homo sapiens OX=9606 GN=MYO19 PE=1 SV=2	3	2.30071	0.00701109	2.23558	0.0131733	+	+
0.451733	0.0379591	0.346336	0.759773	0.631124	1.57547	-0.656508	-0.372148	-0.396237	Q96P70	IPO9	Homo sapiens	Q96P70	IPO9_HUMAN	>sp|Q96P70|IPO9_HUMAN Importin-9 OS=Homo sapiens OX=9606 GN=IPO9 PE=1 SV=3	6	0.001756	1	2.04116	0.0335455	-	+
-0.332753	-0.74196	-0.309258	4.86428	4.71075	4.34074	0.0232449	-0.429675	-0.869643	Q96QC0	PPP1R10	Homo sapiens	Q96QC0	PP1RA_HUMAN	>sp|Q96QC0|PP1RA_HUMAN Serine/threonine-protein phosphatase 1 regulatory subunit 10 OS=Homo sapiens OX=9606 GN=PPP1R10 PE=1 SV=1	25	0.342753	0.854281	4.13585	0	-	+
-0.818207	-0.116405	-0.176723	3.05352	2.83435	2.01404	-1.23914	-0.976148	-0.214065	Q96SB3	PPP1R9B	Homo sapiens	Q96SB3	NEB2_HUMAN	>sp|Q96SB3|NEB2_HUMAN Neurabin-2 OS=Homo sapiens OX=9606 GN=PPP1R9B PE=1 SV=3	9	0.073841	1	2.83791	0	-	+
-0.86242	-0.731011	-0.421693	0.599042	0.659623	0.55828	-0.216812	-0.227324	-0.304872	Q96ST2	IWS1	Homo sapiens	Q96ST2	IWS1_HUMAN	>sp|Q96ST2|IWS1_HUMAN Protein IWS1 homolog OS=Homo sapiens OX=9606 GN=IWS1 PE=1 SV=2	3	1.76722	0.0214886	4.52829	0	+	+
-0.169846	-0.918915	-0.407154	-4.41335	-3.81758	-3.89528	0.566314	-2.16593	-1.47216	Q9BQ75	CMSS1	Homo sapiens	Q9BQ75	CMS1_HUMAN	>sp|Q9BQ75|CMS1_HUMAN Protein CMSS1 OS=Homo sapiens OX=9606 GN=CMSS1 PE=1 SV=2	3	0.145602	1	1.63851	0.0430337	-	+
-3.71159	-3.46294	-3.49143	-2.05861	-2.44233	-1.62021	-0.227586	0.568995	0.413753	Q9BRT6	LLPH	Homo sapiens	Q9BRT6	LLPH_HUMAN	>sp|Q9BRT6|LLPH_HUMAN Protein LLP homolog OS=Homo sapiens OX=9606 GN=LLPH PE=1 SV=1	2	4.22422	0.00594595	2.5963	0.00485714	+	+
-2.30441	-1.51883	-1.72	1.41886	1.08958	0.980855	1.84903	1.90274	1.9606	Q9BTC8	MTA3	Homo sapiens	Q9BTC8	MTA3_HUMAN	>sp|Q9BTC8|MTA3_HUMAN Metastasis-associated protein MTA3 OS=Homo sapiens OX=9606 GN=MTA3 PE=1 SV=2	4	4.32661	0.00688	2.26381	0.0495699	+	+
-3.27689	-3.71982	-3.64906	-5.33814	-4.70873	-3.71657	0.0963316	-0.0962734	0.706501	Q9BWN1	PRR14	Homo sapiens	Q9BWN1	PRR14_HUMAN	>sp|Q9BWN1|PRR14_HUMAN Proline-rich protein 14 OS=Homo sapiens OX=9606 GN=PRR14 PE=1 SV=1	6	4.07253	0.00423077	3.09104	0	+	+
-3.58659	-2.6774	-2.58005	-0.59461	-1.09263	-0.60216	-3.15138	-2.01627	-3.31192	Q9BY89	KIAA1671	Homo sapiens	Q9BY89	K1671_HUMAN	>sp|Q9BY89|K1671_HUMAN Uncharacterized protein KIAA1671 OS=Homo sapiens OX=9606 GN=KIAA1671 PE=1 SV=2	5	0.383889	0.798513	2.02844	0.0286729	-	+
-0.221958	-0.296679	-0.154847	0.379226	0.0892239	0.112476	1.38122	1.53329	1.07154	Q9BYG3	NIFK	Homo sapiens	Q9BYG3	MK67I_HUMAN	>sp|Q9BYG3|MK67I_HUMAN MKI67 FHA domain-interacting nucleolar phosphoprotein OS=Homo sapiens OX=9606 GN=NIFK PE=1 SV=1	11	3.7036	0.00269231	2.63413	0.01815	+	+
-1.06785	-1.30474	-1.10824	-0.065321	-0.0101023	0.114443	-1.41061	-1.66354	-1.46703	Q9BZH6	WDR11	Homo sapiens	Q9BZH6	WDR11_HUMAN	>sp|Q9BZH6|WDR11_HUMAN WD repeat-containing protein 11 OS=Homo sapiens OX=9606 GN=WDR11 PE=1 SV=1	5	0.00633485	1	4.08833	0	-	+
-4.80612	-3.90022	-3.04537	3.91654	3.284	3.72409	-0.427392	-0.832731	0.412526	Q9H3F6	KCTD10	Homo sapiens	Q9H3F6	BACD3_HUMAN	>sp|Q9H3F6|BACD3_HUMAN BTB/POZ domain-containing adapter for CUL3-mediated RhoA degradation protein 3 OS=Homo sapiens OX=9606 GN=KCTD10 PE=1 SV=1	5	2.65775	0.0049217	3.1696	0	+	+
-0.687741	-0.624993	-0.589816	-0.0846214	-0.47827	0.438337	-1.42485	-1.99365	-1.54763	Q9H3U1	UNC45A	Homo sapiens	Q9H3U1	UN45A_HUMAN	>sp|Q9H3U1|UN45A_HUMAN Protein unc-45 homolog A OS=Homo sapiens OX=9606 GN=UNC45A PE=1 SV=1	3	0.000937649	1	2.1544	0.0263462	-	+
-3.04308	-4.44344	-3.1865	-0.331516	-0.81163	0.0587339	-2.21914	-1.82393	-2.34849	Q9H6X2	ANTXR1	Homo sapiens	Q9H6X2	ANTR1_HUMAN	>sp|Q9H6X2|ANTR1_HUMAN Anthrax toxin receptor 1 OS=Homo sapiens OX=9606 GN=ANTXR1 PE=1 SV=2	3	1.70978	0.0243576	2.39895	0.0159355	+	+
-1.3161	-1.1518	-1.54384	-0.228947	-0.518812	-0.344631	-1.5826	-1.1948	-1.30151	Q9H8M5	CNNM2	Homo sapiens	Q9H8M5	CNNM2_HUMAN	>sp|Q9H8M5|CNNM2_HUMAN Metal transporter CNNM2 OS=Homo sapiens OX=9606 GN=CNNM2 PE=1 SV=2	2	0.258397	0.978053	2.6492	0.02	-	+
-0.113571	-1.53716	-1.05746	3.05035	2.62121	2.81385	-0.295565	-0.678288	1.60236	Q9HAV0	GNB4	Homo sapiens	Q9HAV0	GBB4_HUMAN	>sp|Q9HAV0|GBB4_HUMAN Guanine nucleotide-binding protein subunit beta-4 OS=Homo sapiens OX=9606 GN=GNB4 PE=1 SV=3	3	0.9094	0.208175	1.66514	0.0435227	-	+
-2.75903	-4.34555	-3.35964	0.0347853	-0.411147	-0.709993	-2.13542	-1.9247	-2.73405	Q9HBL0	TNS1	Homo sapiens	Q9HBL0	TENS1_HUMAN	>sp|Q9HBL0|TENS1_HUMAN Tensin-1 OS=Homo sapiens OX=9606 GN=TNS1 PE=1 SV=2	4	1.4027	0.0518621	2.37205	0.0167458	-	+
-0.426898	-1.36053	-0.243429	-1.02441	-1.29762	-1.65588	0.121178	-0.52602	-0.0443563	Q9NPD3	EXOSC4	Homo sapiens	Q9NPD3	EXOS4_HUMAN	>sp|Q9NPD3|EXOS4_HUMAN Exosome complex component RRP41 OS=Homo sapiens OX=9606 GN=EXOSC4 PE=1 SV=3	5	0.89534	0.218377	1.93581	0.0432768	-	+
-1.05735	-1.85146	-1.22688	-1.23296	-0.904788	-1.42629	0.896329	0.0578032	0.693729	Q9NQT5	EXOSC3	Homo sapiens	Q9NQT5	EXOS3_HUMAN	>sp|Q9NQT5|EXOS3_HUMAN Exosome complex component RRP40 OS=Homo sapiens OX=9606 GN=EXOSC3 PE=1 SV=3	5	2.57926	0.0051677	2.38167	0.0143188	+	+
-0.254673	-0.812482	-0.221287	-1.54856	-1.73168	-1.08337	0.953817	0.33733	-0.364032	Q9NY12	GAR1	Homo sapiens	Q9NY12	GAR1_HUMAN	>sp|Q9NY12|GAR1_HUMAN H/ACA ribonucleoprotein complex subunit 1 OS=Homo sapiens OX=9606 GN=GAR1 PE=1 SV=1	4	1.10181	0.118368	1.83954	0.0405031	-	+
-1.58173	-3.54068	-2.0466	-1.11035	-1.41347	-0.857274	0.296994	-0.322746	-0.0920544	Q9P031	CCDC59	Homo sapiens	Q9P031	TAP26_HUMAN	>sp|Q9P031|TAP26_HUMAN Thyroid transcription factor 1-associated protein 26 OS=Homo sapiens OX=9606 GN=CCDC59 PE=1 SV=2	2	2.02113	0.0117143	1.96412	0.0467778	+	+
-2.95768	-3.11722	-1.43801	1.4122	1.244	0.630819	-0.915199	-1.33917	-1.13825	Q9P2M7	CGN	Homo sapiens	Q9P2M7	CING_HUMAN	>sp|Q9P2M7|CING_HUMAN Cingulin OS=Homo sapiens OX=9606 GN=CGN PE=1 SV=2	6	1.47734	0.042464	2.94588	0	+	+
-3.45459	-3.90838	-4.32561	-3.16166	-3.75431	-1.10898	0.790281	0.423285	0.333014	Q9UBF6	RNF7	Homo sapiens	Q9UBF6	RBX2_HUMAN	>sp|Q9UBF6|RBX2_HUMAN RING-box protein 2 OS=Homo sapiens OX=9606 GN=RNF7 PE=1 SV=1	3	4.27735	0.00554839	1.76384	0.0339858	+	+
3.00523	3.82827	3.96033	4.92552	4.50902	4.26212	1.74502	1.64246	2.96782	Q9UHB6	LIMA1	Homo sapiens	Q9UHB6	LIMA1_HUMAN	>sp|Q9UHB6|LIMA1_HUMAN LIM domain and actin-binding protein 1 OS=Homo sapiens OX=9606 GN=LIMA1 PE=1 SV=1	50	0.0102501	1	2.19569	0.0188571	-	+
-4.01323	-1.41981	-4.50634	-1.47134	-1.97137	-1.67261	-2.78089	-3.41609	-2.71136	Q9UHB7	AFF4	Homo sapiens	Q9UHB7	AFF4_HUMAN	>sp|Q9UHB7|AFF4_HUMAN AF4/FMR2 family member 4 OS=Homo sapiens OX=9606 GN=AFF4 PE=1 SV=1	6	0.42928	0.734369	2.04157	0.0382162	-	+
-3.06463	-3.3842	-2.85688	-4.32243	-3.18691	-4.15443	-0.00579166	0.711007	-2.03146	Q9UIG0	BAZ1B	Homo sapiens	Q9UIG0	BAZ1B_HUMAN	>sp|Q9UIG0|BAZ1B_HUMAN Tyrosine-protein kinase BAZ1B OS=Homo sapiens OX=9606 GN=BAZ1B PE=1 SV=2	8	1.77717	0.0210584	1.73883	0.0346944	+	+
0.38384	-0.131774	0.109095	-2.82973	-3.42598	-3.98553	1.42835	3.78112	2.50157	Q9UNP9	PPIE	Homo sapiens	Q9UNP9	PPIE_HUMAN	>sp|Q9UNP9|PPIE_HUMAN Peptidyl-prolyl cis-trans isomerase E OS=Homo sapiens OX=9606 GN=PPIE PE=1 SV=1	4	1.91242	0.014919	2.8573	0	+	+
-0.0645494	-0.304708	-0.172041	1.95292	1.69782	1.42826	-1.13381	-2.3601	-0.536511	Q9UNQ0	ABCG2	Homo sapiens	Q9UNQ0	ABCG2_HUMAN	>sp|Q9UNQ0|ABCG2_HUMAN Broad substrate specificity ATP-binding cassette transporter ABCG2 OS=Homo sapiens OX=9606 GN=ABCG2 PE=1 SV=3	4	0.021844	1	2.25751	0.0134737	-	+
-3.06621	3.87978	-2.59818	-0.768524	-0.989253	-0.853555	-2.1418	-1.76063	-1.96557	Q9UPN4	CEP131	Homo sapiens	Q9UPN4	CP131_HUMAN	>sp|Q9UPN4|CP131_HUMAN Centrosomal protein of 131 kDa OS=Homo sapiens OX=9606 GN=CEP131 PE=1 SV=3	10	0.147794	1	2.98104	0.0108679	-	+
-2.24796	-1.80908	-1.75538	-0.46205	-0.91927	-0.340228	3.36364	2.69034	3.65955	Q9Y4B5	MTCL1	Homo sapiens	Q9Y4B5	MTCL1_HUMAN	>sp|Q9Y4B5|MTCL1_HUMAN Microtubule cross-linking factor 1 OS=Homo sapiens OX=9606 GN=MTCL1 PE=1 SV=5	97	4.33473	0.00716667	3.4601	0	+	+
-0.15552	1.44712	1.2913	3.32247	2.90751	3.98656	0.181756	-0.359555	1.81612	Q9Y4I1	MYO5A	Homo sapiens	Q9Y4I1	MYO5A_HUMAN	>sp|Q9Y4I1|MYO5A_HUMAN Unconventional myosin-Va OS=Homo sapiens OX=9606 GN=MYO5A PE=1 SV=2	44	0.195022	1	1.77097	0.0359724	-	+
-1.10073	-1.18348	-1.17001	1.84477	1.72052	1.14369	-1.31507	-2.37075	-0.739081	Q9Y5X1	SNX9	Homo sapiens	Q9Y5X1	SNX9_HUMAN	>sp|Q9Y5X1|SNX9_HUMAN Sorting nexin-9 OS=Homo sapiens OX=9606 GN=SNX9 PE=1 SV=1	2	0.135476	1	2.35896	0.0122553	-	+
0.173319	-0.105377	0.219706	1.71193	1.40321	1.87516	0.0272799	0.690047	0.674663	Q9Y679	AUP1	Homo sapiens	Q9Y679	AUP1_HUMAN	>sp|Q9Y679|AUP1_HUMAN Lipid droplet-regulating VLDL assembly factor AUP1 OS=Homo sapiens OX=9606 GN=AUP1 PE=1 SV=2	3	0.997553	0.161594	2.0114	0.0404198	-	+
-3.18616	-2.35127	-2.63206	-0.0575933	-1.31262	1.50177	-0.0650892	0.454902	-0.735733	A0A0B4J2D5;P0DPI2	GATD3B;GATD3	Homo sapiens	A0A0B4J2D5;P0DPI2	GAL3B_HUMAN;GAL3A_HUMAN	>sp|A0A0B4J2D5|GAL3B_HUMAN Putative glutamine amidotransferase-like class 1 domain-containing protein 3B, mitochondrial OS=Homo sapiens OX=9606 GN=GATD3B PE=5 SV=1;>sp|P0DPI2|GAL3A_HUMAN Glutamine amidotransferase-like class 1 domain-containing protein 3, mitochondrial OS=Homo sapiens OX=9606 GN=GATD3 PE=1 SV=1	2	2.75524	0.00438191	0.0625484	0.939955	+
-1.15836	-1.21453	-1.22937	-3.13885	-3.45773	-3.19218	-1.41555	-3.27247	-2.7909	A0AV96	RBM47	Homo sapiens	A0AV96	RBM47_HUMAN	>sp|A0AV96|RBM47_HUMAN RNA-binding protein 47 OS=Homo sapiens OX=9606 GN=RBM47 PE=1 SV=2	2	0.0402378	1	0.611426	0.507824	-
-0.405531	-0.941758	-0.450794	0.786139	0.437277	1.53422	0.284856	0.848027	0.330802	A0FGR8	ESYT2	Homo sapiens	A0FGR8	ESYT2_HUMAN	>sp|A0FGR8|ESYT2_HUMAN Extended synaptotagmin-2 OS=Homo sapiens OX=9606 GN=ESYT2 PE=1 SV=1	13	2.22088	0.00805917	0.509883	0.618431	+
-1.79317	-0.889315	-1.44622	-1.24004	-1.49372	0.141657	-1.56887	-0.304969	-1.68073	A1L0T0	ILVBL	Homo sapiens	A1L0T0	HACL2_HUMAN	>sp|A1L0T0|HACL2_HUMAN 2-hydroxyacyl-CoA lyase 2 OS=Homo sapiens OX=9606 GN=ILVBL PE=1 SV=2	5	0.438666	0.722129	0.181507	0.835434	-
-1.39102	-0.84813	-1.31075	-1.63013	-1.70288	-2.16102	-1.6314	-2.78311	-2.78321	A1X283	SH3PXD2B	Homo sapiens	A1X283	SPD2B_HUMAN	>sp|A1X283|SPD2B_HUMAN SH3 and PX domain-containing protein 2B OS=Homo sapiens OX=9606 GN=SH3PXD2B PE=1 SV=3	2	0.00970474	1	0.608782	0.53896	-
0.0129633	0.0523577	0.205326	-2.06646	-2.58623	-2.1414	-1.83596	-2.05625	-2.40068	A3KMH1	VWA8	Homo sapiens	A3KMH1	VWA8_HUMAN	>sp|A3KMH1|VWA8_HUMAN von Willebrand factor A domain-containing protein 8 OS=Homo sapiens OX=9606 GN=VWA8 PE=1 SV=2	8	5.05e-05	1	0.292928	0.787467	-
-2.14975	-2.14069	-1.94509	-3.14227	-2.09557	-0.640544	-0.998202	-1.13088	-1.94761	A4D1E9	GTPBP10	Homo sapiens	A4D1E9	GTPBA_HUMAN	>sp|A4D1E9|GTPBA_HUMAN GTP-binding protein 10 OS=Homo sapiens OX=9606 GN=GTPBP10 PE=1 SV=1	2	1.41327	0.0503501	0.313143	0.711842	-
-0.846167	-1.46264	-0.816078	-0.152786	-0.476318	0.0358477	0.0307684	-0.427632	-0.127838	A5YKK6	CNOT1	Homo sapiens	A5YKK6	CNOT1_HUMAN	>sp|A5YKK6|CNOT1_HUMAN CCR4-NOT transcription complex subunit 1 OS=Homo sapiens OX=9606 GN=CNOT1 PE=1 SV=2	3	1.89236	0.0155849	0.0385829	0.975695	+
-2.73494	-3.58411	-3.67358	2.66462	1.89122	4.117	0.00250435	4.85854	2.76792	A6NJ78	METTL15	Homo sapiens	A6NJ78	MET15_HUMAN	>sp|A6NJ78|MET15_HUMAN 12S rRNA N4-methylcytidine (m4C) methyltransferase OS=Homo sapiens OX=9606 GN=METTL15 PE=1 SV=1	2	2.12402	0.0100431	0.0791426	0.918842	+
-2.42439	-2.82543	-2.99899	-1.46717	0.203374	-2.7013	-0.317587	-1.73646	-1.2235	A8K2U0	A2ML1	Homo sapiens	A8K2U0	A2ML1_HUMAN	>sp|A8K2U0|A2ML1_HUMAN Alpha-2-macroglobulin-like protein 1 OS=Homo sapiens OX=9606 GN=A2ML1 PE=1 SV=3	4	1.98073	0.0131563	0.0866875	0.913944	+
2.17341	1.8586	2.02885	2.55888	2.08709	1.85268	1.98754	2.2622	2.27408	A8MWD9;P62308	SNRPGP15;SNRPG	Homo sapiens	A8MWD9;P62308	RUXGL_HUMAN;RUXG_HUMAN	>sp|A8MWD9|RUXGL_HUMAN Putative small nuclear ribonucleoprotein G-like protein 15 OS=Homo sapiens OX=9606 GN=SNRPGP15 PE=5 SV=2;>sp|P62308|RUXG_HUMAN Small nuclear ribonucleoprotein G OS=Homo sapiens OX=9606 GN=SNRPG PE=1 SV=1	3	0.820213	0.268327	0.0121675	0.993446	-
2.19164	1.87366	2.03647	1.58525	1.3657	1.57691	1.7022	0.436075	1.02294	B5ME19;Q99613	EIF3CL;EIF3C	Homo sapiens	B5ME19;Q99613	EIFCL_HUMAN;EIF3C_HUMAN	>sp|B5ME19|EIFCL_HUMAN Eukaryotic translation initiation factor 3 subunit C-like protein OS=Homo sapiens OX=9606 GN=EIF3CL PE=1 SV=1;>sp|Q99613|EIF3C_HUMAN Eukaryotic translation initiation factor 3 subunit C OS=Homo sapiens OX=9606 GN=EIF3C PE=1 SV=1	11	0.0132557	1	0.539381	0.604379	-
2.55542	1.96609	2.35949	0.183205	0.0426054	-0.30016	1.49715	0.282414	0.358336	E9PAV3	NACA	Homo sapiens	E9PAV3	NACAM_HUMAN	>sp|E9PAV3|NACAM_HUMAN Nascent polypeptide-associated complex subunit alpha, muscle-specific form OS=Homo sapiens OX=9606 GN=NACA PE=1 SV=1	5	0.00462049	1	0.816216	0.396938	-
2.78326	2.23569	2.09564	1.69228	1.67519	0.237427	1.57237	0.994256	2.63809	E9PRG8	C11orf98	Homo sapiens	E9PRG8	CK098_HUMAN	>sp|E9PRG8|CK098_HUMAN Uncharacterized protein C11orf98 OS=Homo sapiens OX=9606 GN=C11orf98 PE=4 SV=2	6	0.0685742	1	0.320972	0.710817	-
-0.782315	-0.550179	-0.418693	-0.147663	-0.356939	0.253443	-0.50835	0.0741987	-0.301752	O00116	AGPS	Homo sapiens	O00116	ADAS_HUMAN	>sp|O00116|ADAS_HUMAN Alkyldihydroxyacetonephosphate synthase, peroxisomal OS=Homo sapiens OX=9606 GN=AGPS PE=1 SV=1	7	1.07721	0.127329	0.260325	0.80682	-
-0.798584	-0.66784	-0.559565	-0.593948	-0.916986	-1.83697	-0.436739	-3.69401	-0.313549	O00139	KIF2A	Homo sapiens	O00139	KIF2A_HUMAN	>sp|O00139|KIF2A_HUMAN Kinesin-like protein KIF2A OS=Homo sapiens OX=9606 GN=KIF2A PE=1 SV=3	3	0.127135	1	0.113532	0.884847	-
-2.08666	-2.28537	-2.42909	1.85732	1.49338	1.733	2.61391	1.59947	1.87831	O00148	DDX39A	Homo sapiens	O00148	DX39A_HUMAN	>sp|O00148|DX39A_HUMAN ATP-dependent RNA helicase DDX39A OS=Homo sapiens OX=9606 GN=DDX39A PE=1 SV=2	11	4.05937	0.00482759	0.450826	0.667561	+
0.903572	0.529346	0.542345	0.255526	0.343628	-2.69929	-0.46451	-0.841681	0.322695	O00151	PDLIM1	Homo sapiens	O00151	PDLI1_HUMAN	>sp|O00151|PDLI1_HUMAN PDZ and LIM domain protein 1 OS=Homo sapiens OX=9606 GN=PDLIM1 PE=1 SV=4	6	0.0118148	1	0.129284	0.872717	-
4.02924	4.9062	5.01576	6.5072	6.04432	7.0784	4.33998	3.29237	5.6277	O00159	MYO1C	Homo sapiens	O00159	MYO1C_HUMAN	>sp|O00159|MYO1C_HUMAN Unconventional myosin-Ic OS=Homo sapiens OX=9606 GN=MYO1C PE=1 SV=4	71	0.211934	1	1.34438	0.0941081	-
-2.49894	-2.69032	-1.91266	-0.000189781	-0.766756	0.637466	-1.56055	-0.0259218	-0.966251	O00165	HAX1	Homo sapiens	O00165	HAX1_HUMAN	>sp|O00165|HAX1_HUMAN HCLS1-associated protein X-1 OS=Homo sapiens OX=9606 GN=HAX1 PE=1 SV=2	4	1.70259	0.0250248	0.59886	0.509848	+
-0.640325	-1.04148	-0.792152	-2.85347	-3.64991	-2.14692	-2.49519	-3.10836	-2.86974	O00178	GTPBP1	Homo sapiens	O00178	GTPB1_HUMAN	>sp|O00178|GTPB1_HUMAN GTP-binding protein 1 OS=Homo sapiens OX=9606 GN=GTPBP1 PE=1 SV=3	2	0.000156747	1	0.0428561	0.969112	-
-0.657664	-1.27572	-0.452323	-0.753175	0.11511	-0.100172	-1.15049	-0.166909	-0.39454	O00217	NDUFS8	Homo sapiens	O00217	NDUS8_HUMAN	>sp|O00217|NDUS8_HUMAN NADH dehydrogenase [ubiquinone] iron-sulfur protein 8, mitochondrial OS=Homo sapiens OX=9606 GN=NDUFS8 PE=1 SV=1	2	0.528261	0.596361	0.339067	0.726842	-
2.01281	1.20141	1.60324	1.0487	0.605662	0.617955	1.49564	0.276006	0.385272	O00231	PSMD11	Homo sapiens	O00231	PSD11_HUMAN	>sp|O00231|PSD11_HUMAN 26S proteasome non-ATPase regulatory subunit 11 OS=Homo sapiens OX=9606 GN=PSMD11 PE=1 SV=3	9	0.0275295	1	0.0311581	0.975764	-
1.10573	0.537068	0.766131	-0.774855	-1.21005	-0.706631	-0.298474	-1.32398	-1.0007	O00232	PSMD12	Homo sapiens	O00232	PSD12_HUMAN	>sp|O00232|PSD12_HUMAN 26S proteasome non-ATPase regulatory subunit 12 OS=Homo sapiens OX=9606 GN=PSMD12 PE=1 SV=3	6	0.00179613	1	0.0222949	0.984948	-
-1.58282	-2.78031	-1.56536	-0.376442	-0.424425	-0.630268	1.02385	-0.279733	0.325745	O00257	CBX4	Homo sapiens	O00257	CBX4_HUMAN	>sp|O00257|CBX4_HUMAN E3 SUMO-protein ligase CBX4 OS=Homo sapiens OX=9606 GN=CBX4 PE=1 SV=3	10	2.17635	0.00831933	1.01746	0.279194	+
4.01399	2.18587	4.10256	-0.222177	-1.03439	1.13383	-0.978754	-0.449014	-0.543786	O00264	PGRMC1	Homo sapiens	O00264	PGRC1_HUMAN	>sp|O00264|PGRC1_HUMAN Membrane-associated progesterone receptor component 1 OS=Homo sapiens OX=9606 GN=PGRMC1 PE=1 SV=3	3	0.000689902	1	0.399226	0.660479	-
-1.05895	-1.72042	-1.24107	-2.35408	-1.99992	-2.73247	-1.11121	-2.1355	-1.15157	O00267	SUPT5H	Homo sapiens	O00267	SPT5H_HUMAN	>sp|O00267|SPT5H_HUMAN Transcription elongation factor SPT5 OS=Homo sapiens OX=9606 GN=SUPT5H PE=1 SV=1	3	0.208359	1	1.06314	0.246613	-
2.73813	3.07184	3.0743	1.07475	0.792508	0.788528	-1.09852	-4.3949	-0.487619	O00291	HIP1	Homo sapiens	O00291	HIP1_HUMAN	>sp|O00291|HIP1_HUMAN Huntingtin-interacting protein 1 OS=Homo sapiens OX=9606 GN=HIP1 PE=1 SV=5	4	0.00017384	1	1.11227	0.152145	-
1.54296	1.34356	1.22048	0.871441	0.839702	1.07631	2.42036	0.176764	1.28364	O00299	CLIC1	Homo sapiens	O00299	CLIC1_HUMAN	>sp|O00299|CLIC1_HUMAN Chloride intracellular channel protein 1 OS=Homo sapiens OX=9606 GN=CLIC1 PE=1 SV=4	3	0.265126	0.968743	0.217553	0.793708	-
2.35953	2.23192	2.38123	1.77095	1.61962	2.25161	1.76535	1.2493	1.27956	O00303	EIF3F	Homo sapiens	O00303	EIF3F_HUMAN	>sp|O00303|EIF3F_HUMAN Eukaryotic translation initiation factor 3 subunit F OS=Homo sapiens OX=9606 GN=EIF3F PE=1 SV=1	8	0.00147317	1	0.821089	0.458404	-
-1.19216	-1.19393	-0.991037	-1.29144	-1.50361	-0.289224	-0.464222	-0.643565	-0.673399	O00330	PDHX	Homo sapiens	O00330	ODPX_HUMAN	>sp|O00330|ODPX_HUMAN Pyruvate dehydrogenase protein X component, mitochondrial OS=Homo sapiens OX=9606 GN=PDHX PE=1 SV=3	9	2.62242	0.00494624	0.499042	0.623735	+
1.66948	1.2073	1.45733	0.606075	0.364921	0.870433	0.438354	-0.805017	-1.13363	O00410	IPO5	Homo sapiens	O00410	IPO5_HUMAN	>sp|O00410|IPO5_HUMAN Importin-5 OS=Homo sapiens OX=9606 GN=IPO5 PE=1 SV=4	16	0.00378372	1	1.04555	0.232937	-
-3.56982	-2.72499	-2.9536	0.00978088	0.085948	0.266798	0.371757	-0.327641	0.379703	O00411	POLRMT	Homo sapiens	O00411	RPOM_HUMAN	>sp|O00411|RPOM_HUMAN DNA-directed RNA polymerase, mitochondrial OS=Homo sapiens OX=9606 GN=POLRMT PE=1 SV=2	14	3.44047	0.00267485	0.0278258	0.983616	+
1.13607	1.36174	1.41422	1.26235	1.05468	1.5886	1.29021	1.1967	2.03427	O00425	IGF2BP3	Homo sapiens	O00425	IF2B3_HUMAN	>sp|O00425|IF2B3_HUMAN Insulin-like growth factor 2 mRNA-binding protein 3 OS=Homo sapiens OX=9606 GN=IGF2BP3 PE=1 SV=2	14	0.596731	0.505587	0.267026	0.788215	-
1.32115	0.909068	1.25302	0.18675	-0.0597858	0.288362	0.0261831	-1.61757	-0.323191	O00429	DNM1L	Homo sapiens	O00429	DNM1L_HUMAN	>sp|O00429|DNM1L_HUMAN Dynamin-1-like protein OS=Homo sapiens OX=9606 GN=DNM1L PE=1 SV=2	8	0.00550435	1	0.692814	0.458327	-
-2.11387	-2.62283	-1.94124	0.492385	0.249727	0.529053	-1.14492	-1.61982	-0.217268	O00443	PIK3C2A	Homo sapiens	O00443	P3C2A_HUMAN	>sp|O00443|P3C2A_HUMAN Phosphatidylinositol 4-phosphate 3-kinase C2 domain-containing subunit alpha OS=Homo sapiens OX=9606 GN=PIK3C2A PE=1 SV=2	10	1.55841	0.0349348	1.55093	0.0795659	+
-3.20362	-4.19534	-3.4306	0.881668	-3.98265	1.17842	0.691776	1.3306	1.39033	O00468	AGRN	Homo sapiens	O00468	AGRIN_HUMAN	>sp|O00468|AGRIN_HUMAN Agrin OS=Homo sapiens OX=9606 GN=AGRN PE=1 SV=6	3	3.95439	0.00394366	0.454068	0.592207	+
0.871788	0.899327	1.19386	2.32662	1.64117	2.70695	2.18102	2.35446	2.4158	O00483	NDUFA4	Homo sapiens	O00483	NDUA4_HUMAN	>sp|O00483|NDUA4_HUMAN Cytochrome c oxidase subunit NDUFA4 OS=Homo sapiens OX=9606 GN=NDUFA4 PE=1 SV=1	3	3.65738	0.00241379	0.103807	0.914606	+
0.879813	0.559425	1.23131	0.765033	0.796047	0.697864	1.36239	0.480145	0.629089	O00487	PSMD14	Homo sapiens	O00487	PSDE_HUMAN	>sp|O00487|PSDE_HUMAN 26S proteasome non-ATPase regulatory subunit 14 OS=Homo sapiens OX=9606 GN=PSMD14 PE=1 SV=1	2	0.241315	1	0.0921883	0.928615	-
1.93295	1.29888	1.73753	0.660904	0.17681	-0.803195	0.53898	-0.72592	0.371266	O00505	KPNA3	Homo sapiens	O00505	IMA4_HUMAN	>sp|O00505|IMA4_HUMAN Importin subunit alpha-4 OS=Homo sapiens OX=9606 GN=KPNA3 PE=1 SV=2	4	0.00481475	1	0.028664	0.976086	-
1.22394	0.957314	1.09907	0.619764	0.506573	0.0359812	1.5632	0.87071	0.587591	O00541	PES1	Homo sapiens	O00541	PESC_HUMAN	>sp|O00541|PESC_HUMAN Pescadillo homolog OS=Homo sapiens OX=9606 GN=PES1 PE=1 SV=1	16	0.21747	1	0.84514	0.405958	-
-1.65721	-2.41162	-1.30587	-2.12312	-2.71968	-1.36849	0.562589	0.932086	-0.954221	O00567	NOP56	Homo sapiens	O00567	NOP56_HUMAN	>sp|O00567|NOP56_HUMAN Nucleolar protein 56 OS=Homo sapiens OX=9606 GN=NOP56 PE=1 SV=4	14	1.68854	0.025609	1.49461	0.072	+
3.19498	3.07563	3.3977	3.47896	3.22823	3.31762	3.38721	3.47927	3.48002	O00571	DDX3X	Homo sapiens	O00571	DDX3X_HUMAN	>sp|O00571|DDX3X_HUMAN ATP-dependent RNA helicase DDX3X OS=Homo sapiens OX=9606 GN=DDX3X PE=1 SV=3	41	1.37515	0.0559898	0.603644	0.746131	-
2.40189	1.57927	1.98604	0.718132	0.591345	-0.245628	1.30605	0.105372	0.513553	O00592	PODXL	Homo sapiens	O00592	PODXL_HUMAN	>sp|O00592|PODXL_HUMAN Podocalyxin OS=Homo sapiens OX=9606 GN=PODXL PE=1 SV=2	3	0.00741286	1	0.244159	0.787248	-
-3.15082	-3.61789	-3.62295	0.655831	0.474738	-0.598598	1.02203	0.982775	1.58955	O00622	CCN1	Homo sapiens	O00622	CCN1_HUMAN	>sp|O00622|CCN1_HUMAN CCN family member 1 OS=Homo sapiens OX=9606 GN=CCN1 PE=1 SV=1	9	4.60769	0	1.09629	0.225101	+
-1.19844	-1.158	-1.26269	0.844898	0.642825	0.623414	1.25007	0.33202	0.872575	O00629	KPNA4	Homo sapiens	O00629	IMA3_HUMAN	>sp|O00629|IMA3_HUMAN Importin subunit alpha-3 OS=Homo sapiens OX=9606 GN=KPNA4 PE=1 SV=1	5	3.0839	0.00380228	0.155422	0.876851	+
-1.3116	-1.94243	-2.7569	-1.00138	-0.742194	-0.827266	0.296554	-1.52877	-0.124147	O00712	NFIB	Homo sapiens	O00712	NFIB_HUMAN	>sp|O00712|NFIB_HUMAN Nuclear factor 1 B-type OS=Homo sapiens OX=9606 GN=NFIB PE=1 SV=2	2	1.35372	0.0603398	0.294416	0.74569	-
-3.31074	-2.84322	-3.33525	-0.791404	-1.09607	-0.0449352	-0.969254	-1.25867	-1.92461	O00743	PPP6C	Homo sapiens	O00743	PPP6_HUMAN	>sp|O00743|PPP6_HUMAN Serine/threonine-protein phosphatase 6 catalytic subunit OS=Homo sapiens OX=9606 GN=PPP6C PE=1 SV=1	2	2.5669	0.00522699	0.81296	0.399839	+
5.51234	5.31643	5.52409	4.92551	4.86283	4.19929	4.83382	4.20605	5.34711	O00763	ACACB	Homo sapiens	O00763	ACACB_HUMAN	>sp|O00763|ACACB_HUMAN Acetyl-CoA carboxylase 2 OS=Homo sapiens OX=9606 GN=ACACB PE=1 SV=3	53	0.0276885	1	0.120303	0.894872	-
-0.593433	-0.675632	-0.58312	1.51971	1.25081	2.49024	1.26854	2.43465	2.09359	O00767	SCD	Homo sapiens	O00767	SCD_HUMAN	>sp|O00767|SCD_HUMAN Stearoyl-CoA desaturase OS=Homo sapiens OX=9606 GN=SCD PE=1 SV=2	5	3.03746	0.00384775	0.128182	0.883052	+
-2.36004	-2.82763	-3.85513	1.00676	0.699981	0.162586	1.11843	0.435603	0.449883	O14561	NDUFAB1	Homo sapiens	O14561	ACPM_HUMAN	>sp|O14561|ACPM_HUMAN Acyl carrier protein, mitochondrial OS=Homo sapiens OX=9606 GN=NDUFAB1 PE=1 SV=3	3	3.05715	0.00374558	0.0459226	0.968358	+
-3.53077	-2.82358	-4.35198	-0.915621	-1.1129	-1.93901	-2.60216	-1.31013	-1.88314	O14578	CIT	Homo sapiens	O14578	CTRO_HUMAN	>sp|O14578|CTRO_HUMAN Citron Rho-interacting kinase OS=Homo sapiens OX=9606 GN=CIT PE=1 SV=2	5	1.62549	0.0296111	0.553219	0.573108	+
0.808535	0.283133	0.9612	0.347996	0.140821	0.620174	0.438626	-0.288031	0.371964	O14579	COPE	Homo sapiens	O14579	COPE_HUMAN	>sp|O14579|COPE_HUMAN Coatomer subunit epsilon OS=Homo sapiens OX=9606 GN=COPE PE=1 SV=3	7	0.0397572	1	0.292812	0.777999	-
-0.243107	0.640667	0.0725565	-0.672222	-0.0625048	0.309852	-0.0521507	-0.0372887	-0.14322	O14617	AP3D1	Homo sapiens	O14617	AP3D1_HUMAN	>sp|O14617|AP3D1_HUMAN AP-3 complex subunit delta-1 OS=Homo sapiens OX=9606 GN=AP3D1 PE=1 SV=1	4	0.102276	1	0.078349	0.938352	-
-0.605002	-0.516244	-0.377797	0.0418205	-0.131219	-0.0451899	0.805764	0.222557	0.283836	O14686	KMT2D	Homo sapiens	O14686	KMT2D_HUMAN	>sp|O14686|KMT2D_HUMAN Histone-lysine N-methyltransferase 2D OS=Homo sapiens OX=9606 GN=KMT2D PE=1 SV=2	33	2.35425	0.00578737	1.18293	0.302124	+
0.14038	0.516381	0.110187	0.134135	1.30815	0.683213	1.31779	1.16912	0.944917	O14732	IMPA2	Homo sapiens	O14732	IMPA2_HUMAN	>sp|O14732|IMPA2_HUMAN Inositol monophosphatase 2 OS=Homo sapiens OX=9606 GN=IMPA2 PE=1 SV=1	2	2.49681	0.00541586	0.539926	0.605276	+
-1.45134	-4.087	-1.63715	-0.0471773	-0.193883	0.417248	-0.697424	0.743394	0.0611	O14734	ACOT8	Homo sapiens	O14734	ACOT8_HUMAN	>sp|O14734|ACOT8_HUMAN Acyl-coenzyme A thioesterase 8 OS=Homo sapiens OX=9606 GN=ACOT8 PE=1 SV=1	7	1.50731	0.0395564	0.0168028	0.990342	+
-0.483655	-0.843067	-0.261691	-2.31274	-3.54521	-1.29742	-0.940168	0.961818	0.171352	O14735	CDIPT	Homo sapiens	O14735	CDIPT_HUMAN	>sp|O14735|CDIPT_HUMAN CDP-diacylglycerol--inositol 3-phosphatidyltransferase OS=Homo sapiens OX=9606 GN=CDIPT PE=1 SV=1	2	0.742759	0.338613	1.34378	0.0931831	-
1.13009	1.09992	1.20481	1.99456	1.93114	1.8703	1.94034	0.968632	1.87984	O14744	PRMT5	Homo sapiens	O14744	ANM5_HUMAN	>sp|O14744|ANM5_HUMAN Protein arginine N-methyltransferase 5 OS=Homo sapiens OX=9606 GN=PRMT5 PE=1 SV=4	6	0.94649	0.186863	0.457928	0.665008	-
0.786893	0.520403	0.501266	-0.27753	-0.0517406	-2.67504	0.938491	-3.56845	-0.439712	O14745	SLC9A3R1	Homo sapiens	O14745	NHRF1_HUMAN	>sp|O14745|NHRF1_HUMAN Na(+)/H(+) exchange regulatory cofactor NHE-RF1 OS=Homo sapiens OX=9606 GN=SLC9A3R1 PE=1 SV=4	2	0.139838	1	0.00452769	0.995772	-
-3.22462	-3.64852	-3.54899	-1.30151	-0.0221567	-1.40115	-0.242315	-1.03964	-1.14324	O14773	TPP1	Homo sapiens	O14773	TPP1_HUMAN	>sp|O14773|TPP1_HUMAN Tripeptidyl-peptidase 1 OS=Homo sapiens OX=9606 GN=TPP1 PE=1 SV=2	2	3.28777	0.00318782	0.0659982	0.940614	+
0.605844	0.640922	0.820917	-0.581334	-0.581619	-1.03374	0.775949	-0.620049	0.124471	O14776	TCERG1	Homo sapiens	O14776	TCRG1_HUMAN	>sp|O14776|TCRG1_HUMAN Transcription elongation regulator 1 OS=Homo sapiens OX=9606 GN=TCERG1 PE=1 SV=2	9	0.0502946	1	0.894158	0.341527	-
2.58071	2.20125	2.70291	0.0727282	0.35302	0.0441971	1.51859	0.188286	0.339215	O14818	PSMA7	Homo sapiens	O14818	PSA7_HUMAN	>sp|O14818|PSA7_HUMAN Proteasome subunit alpha type-7 OS=Homo sapiens OX=9606 GN=PSMA7 PE=1 SV=1	7	0.00335347	1	0.536532	0.594691	-
-0.481335	-1.56441	-0.794578	-0.521978	-0.919777	0.334479	0.254891	0.322906	-0.315423	O14828	SCAMP3	Homo sapiens	O14828	SCAM3_HUMAN	>sp|O14828|SCAM3_HUMAN Secretory carrier-associated membrane protein 3 OS=Homo sapiens OX=9606 GN=SCAMP3 PE=1 SV=3	3	1.57715	0.032739	0.468576	0.639368	+
1.16475	0.319496	0.699498	0.806684	0.308494	0.934995	-0.36313	0.777802	1.29147	O14880	MGST3	Homo sapiens	O14880	MGST3_HUMAN	>sp|O14880|MGST3_HUMAN Microsomal glutathione S-transferase 3 OS=Homo sapiens OX=9606 GN=MGST3 PE=1 SV=1	3	0.216578	1	0.0768743	0.930333	-
-0.651336	-0.179504	-0.195638	1.58914	1.10089	2.5553	0.539555	1.87047	1.17214	O14925	TIMM23	Homo sapiens	O14925	TIM23_HUMAN	>sp|O14925|TIM23_HUMAN Mitochondrial import inner membrane translocase subunit Tim23 OS=Homo sapiens OX=9606 GN=TIMM23 PE=1 SV=1	5	1.98524	0.0129913	0.409618	0.658274	+
0.956035	-0.137987	0.627543	0.470296	0.417967	-0.499352	0.10692	-0.173752	-0.274528	O14929	HAT1	Homo sapiens	O14929	HAT1_HUMAN	>sp|O14929|HAT1_HUMAN Histone acetyltransferase type B catalytic subunit OS=Homo sapiens OX=9606 GN=HAT1 PE=1 SV=1	4	0.0357489	1	0.294501	0.764365	-
4.87447	5.24338	5.78329	8.63329	8.15372	9.27931	5.97891	4.71374	7.7879	O14950;P19105	MYL12B;MYL12A	Homo sapiens	O14950;P19105	ML12B_HUMAN;ML12A_HUMAN	>sp|O14950|ML12B_HUMAN Myosin regulatory light chain 12B OS=Homo sapiens OX=9606 GN=MYL12B PE=1 SV=2;>sp|P19105|ML12A_HUMAN Myosin regulatory light chain 12A OS=Homo sapiens OX=9606 GN=MYL12A PE=1 SV=2	19	0.69073	0.391256	1.24982	0.112802	-
-2.30074	-3.22434	-3.28809	-0.66375	-0.701495	-1.23811	-2.00737	-1.97331	-1.07417	O14965	AURKA	Homo sapiens	O14965	AURKA_HUMAN	>sp|O14965|AURKA_HUMAN Aurora kinase A OS=Homo sapiens OX=9606 GN=AURKA PE=1 SV=2	3	1.62839	0.0291869	1.07462	0.253386	+
1.00019	1.55693	1.58464	3.50073	3.37715	3.04242	1.63229	0.776052	2.56847	O14974	PPP1R12A	Homo sapiens	O14974	MYPT1_HUMAN	>sp|O14974|MYPT1_HUMAN Protein phosphatase 1 regulatory subunit 12A OS=Homo sapiens OX=9606 GN=PPP1R12A PE=1 SV=1	31	0.494651	0.643963	1.43166	0.0904965	-
0.766291	0.879929	0.871907	2.98171	3.21646	3.01702	2.41254	0.676578	2.86532	O14975	SLC27A2	Homo sapiens	O14975	S27A2_HUMAN	>sp|O14975|S27A2_HUMAN Very long-chain acyl-CoA synthetase OS=Homo sapiens OX=9606 GN=SLC27A2 PE=1 SV=2	4	1.09267	0.121726	0.743281	0.406238	-
4.16421	3.33853	3.65458	1.73185	1.60644	1.49291	3.61819	2.46103	2.45941	O14979	HNRNPDL	Homo sapiens	O14979	HNRDL_HUMAN	>sp|O14979|HNRDL_HUMAN Heterogeneous nuclear ribonucleoprotein D-like OS=Homo sapiens OX=9606 GN=HNRNPDL PE=1 SV=3	10	0.0285786	1	1.46272	0.098255	-
2.13841	1.58742	1.94811	-0.0558271	-0.748061	0.736587	0.23777	-0.691029	-0.552772	O14980	XPO1	Homo sapiens	O14980	XPO1_HUMAN	>sp|O14980|XPO1_HUMAN Exportin-1 OS=Homo sapiens OX=9606 GN=XPO1 PE=1 SV=1	18	0.000555041	1	0.23812	0.786372	-
-4.10568	-4.1905	-2.18864	-0.260679	-0.834157	0.532595	-0.359855	0.682366	-0.298247	O15014	ZNF609	Homo sapiens	O15014	ZN609_HUMAN	>sp|O15014|ZN609_HUMAN Zinc finger protein 609 OS=Homo sapiens OX=9606 GN=ZNF609 PE=1 SV=2	5	2.35196	0.00591045	0.138876	0.873621	+
-2.71424	-2.4087	-2.05233	0.232179	-0.169632	-0.600089	-2.15146	-1.15318	-1.36141	O15020	SPTBN2	Homo sapiens	O15020	SPTN2_HUMAN	>sp|O15020|SPTN2_HUMAN Spectrin beta chain, non-erythrocytic 2 OS=Homo sapiens OX=9606 GN=SPTBN2 PE=1 SV=3	12	1.39585	0.0526529	1.62381	0.0717	-
-0.404488	-0.347192	-0.278788	2.42206	1.95406	2.9893	1.10847	1.42328	1.6157	O15027	SEC16A	Homo sapiens	O15027	SC16A_HUMAN	>sp|O15027|SC16A_HUMAN Protein transport protein Sec16A OS=Homo sapiens OX=9606 GN=SEC16A PE=1 SV=4	35	3.76311	0.0028866	1.48826	0.105587	+
5.75282	5.25807	5.55864	5.848	5.62746	4.67328	5.81314	5.30709	6.40692	O15042	U2SURP	Homo sapiens	O15042	SR140_HUMAN	>sp|O15042|SR140_HUMAN U2 snRNP-associated SURP motif-containing protein OS=Homo sapiens OX=9606 GN=U2SURP PE=1 SV=2	80	0.686121	0.396	0.405402	0.672884	-
-4.01135	-2.64481	-3.69263	2.88545	2.36674	2.09176	2.48185	1.91243	2.52302	O15049	N4BP3	Homo sapiens	O15049	N4BP3_HUMAN	>sp|O15049|N4BP3_HUMAN NEDD4-binding protein 3 OS=Homo sapiens OX=9606 GN=N4BP3 PE=1 SV=3	2	3.9401	0.00388889	0.177066	0.864197	+
1.28171	1.82104	1.48274	-0.571365	-0.13334	-0.884583	0.527736	-3.21386	-1.53301	O15067	PFAS	Homo sapiens	O15067	PUR4_HUMAN	>sp|O15067|PUR4_HUMAN Phosphoribosylformylglycinamidine synthase OS=Homo sapiens OX=9606 GN=PFAS PE=1 SV=4	4	0.0185094	1	0.326518	0.695043	-
-2.38841	-3.33819	-2.3938	-1.1999	-1.54635	-0.475733	-1.95607	-0.646287	-1.46505	O15091	PRORP	Homo sapiens	O15091	MRPP3_HUMAN	>sp|O15091|MRPP3_HUMAN Mitochondrial ribonuclease P catalytic subunit OS=Homo sapiens OX=9606 GN=PRORP PE=1 SV=2	4	1.57957	0.0326616	0.221934	0.802259	+
-3.41809	-4.15979	-3.96421	-1.48578	-2.70522	-0.841251	-1.41942	-0.633369	-1.7627	O15121	DEGS1	Homo sapiens	O15121	DEGS1_HUMAN	>sp|O15121|DEGS1_HUMAN Sphingolipid delta(4)-desaturase DES1 OS=Homo sapiens OX=9606 GN=DEGS1 PE=1 SV=1	2	2.81997	0.00430189	0.250984	0.771363	+
0.0785694	-0.280761	0.0158539	-1.33883	-1.45547	-0.789469	-0.272443	-0.984035	-0.892617	O15160	POLR1C	Homo sapiens	O15160	RPAC1_HUMAN	>sp|O15160|RPAC1_HUMAN DNA-directed RNA polymerases I and III subunit RPAC1 OS=Homo sapiens OX=9606 GN=POLR1C PE=1 SV=1	6	0.0129263	1	0.720676	0.495532	-
-3.71385	-3.4783	-3.92261	-1.45978	-1.47693	-4.68489	-0.66122	-2.46309	-1.33022	O15169	AXIN1	Homo sapiens	O15169	AXIN1_HUMAN	>sp|O15169|AXIN1_HUMAN Axin-1 OS=Homo sapiens OX=9606 GN=AXIN1 PE=1 SV=2	4	2.1297	0.00997015	0.369953	0.660372	+
-0.12399	-0.822642	-0.184698	0.394303	0.230169	0.124984	1.01149	0.115367	0.261077	O15173	PGRMC2	Homo sapiens	O15173	PGRC2_HUMAN	>sp|O15173|PGRC2_HUMAN Membrane-associated progesterone receptor component 2 OS=Homo sapiens OX=9606 GN=PGRMC2 PE=1 SV=1	4	1.40907	0.0508463	0.299644	0.771496	-
-2.87572	-3.0613	-3.44374	-0.96126	-0.964364	-0.738349	-0.545607	-0.817456	-0.34924	O15226	NKRF	Homo sapiens	O15226	NKRF_HUMAN	>sp|O15226|NKRF_HUMAN NF-kappa-B-repressing factor OS=Homo sapiens OX=9606 GN=NKRF PE=1 SV=2	9	3.84064	0.00325581	0.958132	0.469576	+
0.2533	0.038641	0.646418	-1.19804	-1.51635	-0.326138	-1.08556	-0.664263	-0.323282	O15230	LAMA5	Homo sapiens	O15230	LAMA5_HUMAN	>sp|O15230|LAMA5_HUMAN Laminin subunit alpha-5 OS=Homo sapiens OX=9606 GN=LAMA5 PE=1 SV=8	8	0.00523131	1	0.315167	0.74254	-
-0.771473	-1.098	-0.919106	-0.853301	-1.49858	-0.370208	-0.932546	-1.03605	-1.08121	O15258	RER1	Homo sapiens	O15258	RER1_HUMAN	>sp|O15258|RER1_HUMAN Protein RER1 OS=Homo sapiens OX=9606 GN=RER1 PE=1 SV=1	2	0.110754	1	0.120842	0.900062	-
1.28799	0.956848	1.27726	1.29953	0.698933	2.36671	0.699717	1.21143	1.35589	O15260	SURF4	Homo sapiens	O15260	SURF4_HUMAN	>sp|O15260|SURF4_HUMAN Surfeit locus protein 4 OS=Homo sapiens OX=9606 GN=SURF4 PE=1 SV=3	4	0.196122	1	0.279541	0.754657	-
-0.360649	-1.07283	-0.451447	0.0668783	-0.0535955	0.579015	-0.229641	-0.0451202	-0.185237	O15269	SPTLC1	Homo sapiens	O15269	SPTC1_HUMAN	>sp|O15269|SPTC1_HUMAN Serine palmitoyltransferase 1 OS=Homo sapiens OX=9606 GN=SPTLC1 PE=1 SV=1	5	1.26564	0.0751974	0.80385	0.505514	-
0.673507	0.615647	0.226858	-1.20167	-1.1596	-1.10324	-1.17996	-3.91562	-1.31145	O15355	PPM1G	Homo sapiens	O15355	PPM1G_HUMAN	>sp|O15355|PPM1G_HUMAN Protein phosphatase 1G OS=Homo sapiens OX=9606 GN=PPM1G PE=1 SV=1	5	0.00940963	1	0.477717	0.59515	-
1.37557	1.20457	1.58421	0.00495624	-0.206005	-0.00677967	0.256367	-0.162585	-0.336768	O15371	EIF3D	Homo sapiens	O15371	EIF3D_HUMAN	>sp|O15371|EIF3D_HUMAN Eukaryotic translation initiation factor 3 subunit D OS=Homo sapiens OX=9606 GN=EIF3D PE=1 SV=1	7	0.000455883	1	0.0206809	0.989723	-
2.08016	2.53925	2.52215	1.58593	1.77258	0.640759	1.43537	0.192865	2.11823	O15372	EIF3H	Homo sapiens	O15372	EIF3H_HUMAN	>sp|O15372|EIF3H_HUMAN Eukaryotic translation initiation factor 3 subunit H OS=Homo sapiens OX=9606 GN=EIF3H PE=1 SV=1	4	0.0278749	1	0.0433137	0.967083	-
-3.94842	-3.09595	-2.47371	-1.14786	-1.80683	-1.64108	-1.09954	-0.481534	-1.61431	O15381	NVL	Homo sapiens	O15381	NVL_HUMAN	>sp|O15381|NVL_HUMAN Nuclear valosin-containing protein-like OS=Homo sapiens OX=9606 GN=NVL PE=1 SV=1	2	2.06215	0.0108162	0.538398	0.603742	+
-3.45952	-2.71233	-3.69513	-3.81083	-3.95292	-1.97793	-4.17778	-1.58024	-2.52936	O15417	TNRC18	Homo sapiens	O15417	TNC18_HUMAN	>sp|O15417|TNC18_HUMAN Trinucleotide repeat-containing gene 18 protein OS=Homo sapiens OX=9606 GN=TNRC18 PE=1 SV=3	4	0.558097	0.556982	0.187057	0.819879	-
2.49536	2.22625	2.48592	2.80982	2.23981	3.71069	2.10092	3.33082	2.64449	O15427	SLC16A3	Homo sapiens	O15427	MOT4_HUMAN	>sp|O15427|MOT4_HUMAN Monocarboxylate transporter 4 OS=Homo sapiens OX=9606 GN=SLC16A3 PE=1 SV=1	10	0.625445	0.468436	0.152986	0.866516	-
-0.687132	-0.743239	-0.425177	-3.25953	-2.96527	-1.62403	0.351527	-1.23458	-1.80352	O15446	POLR1G	Homo sapiens	O15446	RPA34_HUMAN	>sp|O15446|RPA34_HUMAN DNA-directed RNA polymerase I subunit RPA34 OS=Homo sapiens OX=9606 GN=POLR1G PE=1 SV=1	4	0.184716	1	0.986191	0.229738	-
1.04837	0.846849	0.625212	0.770976	0.656837	1.50407	1.41086	0.717043	1.34695	O15533	TAPBP	Homo sapiens	O15533	TPSN_HUMAN	>sp|O15533|TPSN_HUMAN Tapasin OS=Homo sapiens OX=9606 GN=TAPBP PE=1 SV=1	4	0.858879	0.240914	0.201897	0.839795	-
3.99294	3.70202	3.95094	4.35599	4.02963	3.41704	4.51192	4.34844	4.92334	O43143	DHX15	Homo sapiens	O43143	DHX15_HUMAN	>sp|O43143|DHX15_HUMAN Pre-mRNA-splicing factor ATP-dependent RNA helicase DHX15 OS=Homo sapiens OX=9606 GN=DHX15 PE=1 SV=2	58	1.97469	0.0132525	0.953873	0.342198	+
0.503006	-0.0209904	-0.0527773	-0.654174	-0.619304	-2.1817	0.332439	-0.934841	-0.18663	O43148	RNMT	Homo sapiens	O43148	MCES_HUMAN	>sp|O43148|MCES_HUMAN mRNA cap guanine-N7 methyltransferase OS=Homo sapiens OX=9606 GN=RNMT PE=1 SV=1	4	0.0908677	1	0.632713	0.48818	-
-3.7176	-3.78781	-3.5332	-3.66668	-2.36393	0.0421724	0.442283	-0.135234	-0.992031	O43159	RRP8	Homo sapiens	O43159	RRP8_HUMAN	>sp|O43159|RRP8_HUMAN Ribosomal RNA-processing protein 8 OS=Homo sapiens OX=9606 GN=RRP8 PE=1 SV=2	4	3.20966	0.00346903	0.691892	0.410222	+
-0.24906	-0.129427	-0.235818	-0.209592	-0.601189	-3.33091	0.463588	-3.09077	-0.462028	O43169	CYB5B	Homo sapiens	O43169	CYB5B_HUMAN	>sp|O43169|CYB5B_HUMAN Cytochrome b5 type B OS=Homo sapiens OX=9606 GN=CYB5B PE=1 SV=3	2	0.119732	1	0.0859255	0.912636	-
0.514775	0.606808	0.605905	0.676927	0.467923	0.852828	1.25681	0.492712	1.11692	O43172	PRPF4	Homo sapiens	O43172	PRP4_HUMAN	>sp|O43172|PRP4_HUMAN U4/U6 small nuclear ribonucleoprotein Prp4 OS=Homo sapiens OX=9606 GN=PRPF4 PE=1 SV=2	9	1.03568	0.144323	0.484649	0.665684	-
3.11021	2.88408	3.16639	2.84938	2.52562	3.76332	2.62884	2.40225	2.41759	O43175	PHGDH	Homo sapiens	O43175	SERA_HUMAN	>sp|O43175|SERA_HUMAN D-3-phosphoglycerate dehydrogenase OS=Homo sapiens OX=9606 GN=PHGDH PE=1 SV=4	21	0.00157722	1	0.67735	0.500527	-
0.0595026	0.693334	0.416125	3.82267	3.55744	4.35727	4.22841	4.21518	4.36511	O43237	DYNC1LI2	Homo sapiens	O43237	DC1L2_HUMAN	>sp|O43237|DC1L2_HUMAN Cytoplasmic dynein 1 light intermediate chain 2 OS=Homo sapiens OX=9606 GN=DYNC1LI2 PE=1 SV=1	5	4.77365	0	0.675607	0.565195	+
1.03084	0.57429	0.901181	0.0354614	-0.172335	0.075964	0.746912	-0.957328	-0.257778	O43242	PSMD3	Homo sapiens	O43242	PSMD3_HUMAN	>sp|O43242|PSMD3_HUMAN 26S proteasome non-ATPase regulatory subunit 3 OS=Homo sapiens OX=9606 GN=PSMD3 PE=1 SV=2	9	0.0281137	1	0.0971082	0.911882	-
-0.583488	-1.75316	-1.00349	-0.65655	-1.23824	-1.20126	0.353948	1.71107	-0.251	O43290	SART1	Homo sapiens	O43290	SNUT1_HUMAN	>sp|O43290|SNUT1_HUMAN U4/U6.U5 tri-snRNP-associated protein 1 OS=Homo sapiens OX=9606 GN=SART1 PE=1 SV=1	7	1.50008	0.0403573	1.25959	0.131175	+
-3.08562	-3.38962	-4.04525	0.234282	-0.537063	-1.62039	-2.45095	-3.83392	-0.614665	O43293	DAPK3	Homo sapiens	O43293	DAPK3_HUMAN	>sp|O43293|DAPK3_HUMAN Death-associated protein kinase 3 OS=Homo sapiens OX=9606 GN=DAPK3 PE=1 SV=1	2	1.37489	0.0560407	0.702973	0.406299	-
0.021203	-0.240562	-0.249731	1.62311	0.638816	1.39594	0.911218	0.36139	0.431875	O43314	PPIP5K2	Homo sapiens	O43314	VIP2_HUMAN	>sp|O43314|VIP2_HUMAN Inositol hexakisphosphate and diphosphoinositol-pentakisphosphate kinase 2 OS=Homo sapiens OX=9606 GN=PPIP5K2 PE=1 SV=3	2	1.99369	0.0128984	0.881506	0.378517	+
1.23193	0.931812	1.41793	1.01823	0.769751	1.37799	1.95468	0.660374	1.54874	O43324	EEF1E1	Homo sapiens	O43324	MCA3_HUMAN	>sp|O43324|MCA3_HUMAN Eukaryotic translation elongation factor 1 epsilon-1 OS=Homo sapiens OX=9606 GN=EEF1E1 PE=1 SV=1	5	0.482238	0.660271	0.324492	0.733962	-
3.64481	3.17942	3.64771	0.345905	0.384568	-0.280768	2.89763	1.18369	1.53017	O43390	HNRNPR	Homo sapiens	O43390	HNRPR_HUMAN	>sp|O43390|HNRPR_HUMAN Heterogeneous nuclear ribonucleoprotein R OS=Homo sapiens OX=9606 GN=HNRNPR PE=1 SV=1	23	0.00904543	1	1.41582	0.0915053	-
0.3466	0.151567	0.616736	0.704634	0.520552	1.19457	1.37435	1.04692	1.2509	O43395	PRPF3	Homo sapiens	O43395	PRPF3_HUMAN	>sp|O43395|PRPF3_HUMAN U4/U6 small nuclear ribonucleoprotein Prp3 OS=Homo sapiens OX=9606 GN=PRPF3 PE=1 SV=2	16	2.47472	0.00532319	0.872749	0.451472	+
0.73445	0.334364	0.500435	-0.662319	-0.710073	-0.940019	-0.282964	-1.01526	-1.57641	O43396	TXNL1	Homo sapiens	O43396	TXNL1_HUMAN	>sp|O43396|TXNL1_HUMAN Thioredoxin-like protein 1 OS=Homo sapiens OX=9606 GN=TXNL1 PE=1 SV=3	2	0.00424698	1	0.18629	0.848189	-
0.726794	0.704694	0.936852	-1.46256	-4.05072	-3.33654	-0.00226688	-1.72291	-2.42786	O43399	TPD52L2	Homo sapiens	O43399	TPD54_HUMAN	>sp|O43399|TPD54_HUMAN Tumor protein D54 OS=Homo sapiens OX=9606 GN=TPD52L2 PE=1 SV=2	3	0.00874561	1	0.673198	0.430924	-
-0.0516634	0.0296278	0.00126743	0.718414	0.310506	1.35045	0.962006	1.1511	1.24734	O43447	PPIH	Homo sapiens	O43447	PPIH_HUMAN	>sp|O43447|PPIH_HUMAN Peptidyl-prolyl cis-trans isomerase H OS=Homo sapiens OX=9606 GN=PPIH PE=1 SV=1	5	3.98711	0.00411765	0.448127	0.67311	+
-0.281967	-0.629369	-0.300947	-1.59998	-4.75569	-0.806568	-0.764837	-0.612974	-1.75757	O43464	HTRA2	Homo sapiens	O43464	HTRA2_HUMAN	>sp|O43464|HTRA2_HUMAN Serine protease HTRA2, mitochondrial OS=Homo sapiens OX=9606 GN=HTRA2 PE=1 SV=2	2	0.0370627	1	0.460658	0.594727	-
-1.09604	-0.917014	-0.791862	-0.180763	-0.532585	-4.67946	0.0764809	-0.820797	-0.0358772	O43513	MED7	Homo sapiens	O43513	MED7_HUMAN	>sp|O43513|MED7_HUMAN Mediator of RNA polymerase II transcription subunit 7 OS=Homo sapiens OX=9606 GN=MED7 PE=1 SV=1	3	1.3738	0.0561795	0.449581	0.597304	-
-4.2387	-2.61845	-2.79332	0.667967	2.11445	0.278025	2.23035	1.22595	1.06324	O43548	TGM5	Homo sapiens	O43548	TGM5_HUMAN	>sp|O43548|TGM5_HUMAN Protein-glutamine gamma-glutamyltransferase 5 OS=Homo sapiens OX=9606 GN=TGM5 PE=1 SV=4	3	3.07256	0.0037037	0.295468	0.73683	+
0.445708	0.105709	0.358847	0.836904	0.858293	1.25764	0.797507	0.359528	0.605314	O43592	XPOT	Homo sapiens	O43592	XPOT_HUMAN	>sp|O43592|XPOT_HUMAN Exportin-T OS=Homo sapiens OX=9606 GN=XPOT PE=1 SV=2	10	1.10856	0.115096	0.997967	0.418401	-
-0.0736599	-0.52197	-0.171191	-1.27749	-1.34249	-0.536612	-0.538485	-1.80564	-1.71743	O43615	TIMM44	Homo sapiens	O43615	TIM44_HUMAN	>sp|O43615|TIM44_HUMAN Mitochondrial import inner membrane translocase subunit TIM44 OS=Homo sapiens OX=9606 GN=TIMM44 PE=1 SV=2	2	0.013958	1	0.24686	0.78358	-
3.12228	2.69004	2.91176	1.94662	1.7697	0.385134	2.57447	1.63164	2.84685	O43660	PLRG1	Homo sapiens	O43660	PLRG1_HUMAN	>sp|O43660|PLRG1_HUMAN Pleiotropic regulator 1 OS=Homo sapiens OX=9606 GN=PLRG1 PE=1 SV=1	58	0.051872	1	0.731942	0.423094	-
2.94864	2.59705	3.21888	1.51631	1.17392	0.73721	0.0654726	-0.0721388	0.568974	O43663	PRC1	Homo sapiens	O43663	PRC1_HUMAN	>sp|O43663|PRC1_HUMAN Protein regulator of cytokinesis 1 OS=Homo sapiens OX=9606 GN=PRC1 PE=1 SV=2	7	0.000108594	1	1.48482	0.11381	-
1.13304	0.887771	1.10018	1.65373	1.37156	0.69097	1.89753	1.53232	1.71024	O43670	ZNF207	Homo sapiens	O43670	ZN207_HUMAN	>sp|O43670|ZN207_HUMAN BUB3-interacting and GLEBS motif-containing protein ZNF207 OS=Homo sapiens OX=9606 GN=ZNF207 PE=1 SV=1	5	2.47448	0.00531309	0.711808	0.501972	+
2.1556	1.86683	2.34028	2.78531	2.36382	1.9359	2.66872	2.29982	2.64046	O43684	BUB3	Homo sapiens	O43684	BUB3_HUMAN	>sp|O43684|BUB3_HUMAN Mitotic checkpoint protein BUB3 OS=Homo sapiens OX=9606 GN=BUB3 PE=1 SV=1	14	1.37546	0.0560476	0.254743	0.805079	-
4.16194	3.76565	3.94901	3.29874	3.09026	2.17738	2.01335	1.10262	1.65929	O43707	ACTN4	Homo sapiens	O43707	ACTN4_HUMAN	>sp|O43707|ACTN4_HUMAN Alpha-actinin-4 OS=Homo sapiens OX=9606 GN=ACTN4 PE=1 SV=2	37	0.000261989	1	1.35892	0.119705	-
0.518655	1.09913	-0.145881	0.742803	-0.268433	-0.31299	0.688214	0.227781	0.184316	O43709	BUD23	Homo sapiens	O43709	BUD23_HUMAN	>sp|O43709|BUD23_HUMAN Probable 18S rRNA (guanine-N(7))-methyltransferase OS=Homo sapiens OX=9606 GN=BUD23 PE=1 SV=2	4	0.210785	1	0.340029	0.726507	-
0.524677	0.508011	0.447032	0.902061	0.703302	-0.442697	1.37923	-0.32606	1.10633	O43719	HTATSF1	Homo sapiens	O43719	HTSF1_HUMAN	>sp|O43719|HTSF1_HUMAN HIV Tat-specific factor 1 OS=Homo sapiens OX=9606 GN=HTATSF1 PE=1 SV=1	11	0.461766	0.690318	0.188282	0.827249	-
0.817456	-0.000841141	1.01413	1.29266	0.954026	1.25451	0.553694	1.67982	0.494102	O43734	TRAF3IP2	Homo sapiens	O43734	CIKS_HUMAN	>sp|O43734|CIKS_HUMAN E3 ubiquitin ligase TRAF3IP2 OS=Homo sapiens OX=9606 GN=TRAF3IP2 PE=1 SV=3	17	0.538586	0.584056	0.256077	0.785028	-
-0.520536	-1.07025	-0.670521	-0.724788	-1.27782	-0.516209	-0.910628	-1.39107	-2.04008	O43747	AP1G1	Homo sapiens	O43747	AP1G1_HUMAN	>sp|O43747|AP1G1_HUMAN AP-1 complex subunit gamma-1 OS=Homo sapiens OX=9606 GN=AP1G1 PE=1 SV=5	2	0.0294399	1	0.694868	0.483219	-
1.54468	1.78282	1.95323	1.46813	1.40567	-0.729762	2.41396	0.664753	1.35318	O43809	NUDT21	Homo sapiens	O43809	CPSF5_HUMAN	>sp|O43809|CPSF5_HUMAN Cleavage and polyadenylation specificity factor subunit 5 OS=Homo sapiens OX=9606 GN=NUDT21 PE=1 SV=1	11	0.160148	1	0.359745	0.678399	-
1.63467	1.09631	1.60278	0.962255	0.469383	1.159	1.18454	1.24944	1.2306	O43813	LANCL1	Homo sapiens	O43813	LANC1_HUMAN	>sp|O43813|LANC1_HUMAN Glutathione S-transferase LANCL1 OS=Homo sapiens OX=9606 GN=LANCL1 PE=1 SV=1	4	0.0636088	1	0.803392	0.503194	-
-3.16573	-3.19345	-2.984	-4.40322	-3.865	-2.95636	-2.15214	-3.94155	-3.81703	O43815	STRN	Homo sapiens	O43815	STRN_HUMAN	>sp|O43815|STRN_HUMAN Striatin OS=Homo sapiens OX=9606 GN=STRN PE=1 SV=4	3	0.372089	0.815839	0.241676	0.772333	-
-2.17477	-3.06913	-2.29289	1.05026	0.455085	0.951838	0.17428	0.5264	0.386285	O43823	AKAP8	Homo sapiens	O43823	AKAP8_HUMAN	>sp|O43823|AKAP8_HUMAN A-kinase anchor protein 8 OS=Homo sapiens OX=9606 GN=AKAP8 PE=1 SV=1	6	3.48742	0.00250667	1.01738	0.377551	+
-2.78578	-2.20792	-2.0835	-0.882664	-1.74741	0.0384703	-1.95809	-0.436607	-2.17659	O43824	GTPBP6	Homo sapiens	O43824	GTPB6_HUMAN	>sp|O43824|GTPB6_HUMAN Putative GTP-binding protein 6 OS=Homo sapiens OX=9606 GN=GTPBP6 PE=1 SV=4	2	0.941647	0.189865	0.36685	0.678526	-
-1.25504	-1.06351	-1.54499	0.192225	-0.0966463	0.351387	0.0478516	0.0729284	0.111154	O43837	IDH3B	Homo sapiens	O43837	IDH3B_HUMAN	>sp|O43837|IDH3B_HUMAN Isocitrate dehydrogenase [NAD] subunit beta, mitochondrial OS=Homo sapiens OX=9606 GN=IDH3B PE=1 SV=2	7	3.49508	0.00214966	0.20969	0.875706	+
2.74237	1.84363	2.23857	0.973819	0.881585	-0.459173	2.16531	1.41085	1.73993	O43852	CALU	Homo sapiens	O43852	CALU_HUMAN	>sp|O43852|CALU_HUMAN Calumenin OS=Homo sapiens OX=9606 GN=CALU PE=1 SV=2	15	0.0488601	1	1.19954	0.162594	-
0.673276	0.366016	0.827147	-0.206113	-0.62149	-1.32454	0.255573	-0.958834	0.0549889	O43920	NDUFS5	Homo sapiens	O43920	NDUS5_HUMAN	>sp|O43920|NDUS5_HUMAN NADH dehydrogenase [ubiquinone] iron-sulfur protein 5 OS=Homo sapiens OX=9606 GN=NDUFS5 PE=1 SV=3	3	0.0231677	1	0.430738	0.653391	-
-0.057848	0.50542	0.0800667	-1.54811	-1.78793	-1.97422	-1.09609	-2.02254	-1.53529	O60231	DHX16	Homo sapiens	O60231	DHX16_HUMAN	>sp|O60231|DHX16_HUMAN Pre-mRNA-splicing factor ATP-dependent RNA helicase DHX16 OS=Homo sapiens OX=9606 GN=DHX16 PE=1 SV=2	8	0.00119499	1	0.301929	0.766919	-
1.05706	0.896948	1.04697	1.57951	1.39689	1.41163	1.7839	1.34002	1.66467	O60244	MED14	Homo sapiens	O60244	MED14_HUMAN	>sp|O60244|MED14_HUMAN Mediator of RNA polymerase II transcription subunit 14 OS=Homo sapiens OX=9606 GN=MED14 PE=1 SV=2	23	2.15923	0.00891539	0.388045	0.76933	+
-2.27803	-4.42759	-4.28672	-4.02908	-4.26092	-2.99823	-2.76789	-3.0363	-2.03769	O60293	ZFC3H1	Homo sapiens	O60293	ZC3H1_HUMAN	>sp|O60293|ZC3H1_HUMAN Zinc finger C3H1 domain-containing protein OS=Homo sapiens OX=9606 GN=ZFC3H1 PE=1 SV=3	2	0.926372	0.199143	1.10351	0.211224	-
-0.0559225	-0.212284	-0.120342	-1.38588	-1.71637	-0.81165	-1.47805	-2.02485	-1.84241	O60313	OPA1	Homo sapiens	O60313	OPA1_HUMAN	>sp|O60313|OPA1_HUMAN Dynamin-like 120 kDa protein, mitochondrial OS=Homo sapiens OX=9606 GN=OPA1 PE=1 SV=3	4	0.000127244	1	0.703691	0.503758	-
-0.704906	-1.35155	-0.78165	2.78612	2.19719	3.86287	2.43502	4.14766	2.04043	O60341	KDM1A	Homo sapiens	O60341	KDM1A_HUMAN	>sp|O60341|KDM1A_HUMAN Lysine-specific histone demethylase 1A OS=Homo sapiens OX=9606 GN=KDM1A PE=1 SV=2	18	2.61214	0.00488323	0.0309227	0.974426	+
-2.6192	-2.40071	-2.91665	-0.0455084	-0.242131	-1.52077	1.44037	-0.623486	0.283597	O60361	NME2P1	Homo sapiens	O60361	NDK8_HUMAN	>sp|O60361|NDK8_HUMAN Putative nucleoside diphosphate kinase OS=Homo sapiens OX=9606 GN=NME2P1 PE=5 SV=1	6	2.39331	0.00575304	0.570929	0.51893	+
-1.15397	-1.20852	-0.917319	0.821778	0.916522	1.33811	1.36037	0.272241	0.656921	O60488	ACSL4	Homo sapiens	O60488	ACSL4_HUMAN	>sp|O60488|ACSL4_HUMAN Long-chain-fatty-acid--CoA ligase 4 OS=Homo sapiens OX=9606 GN=ACSL4 PE=1 SV=2	5	2.60574	0.00485232	0.299262	0.75879	+
-1.22182	-1.14964	-1.51961	0.117116	-1.04589	-1.12876	-2.69085	-2.848	-5.28685	O60504	SORBS3	Homo sapiens	O60504	VINEX_HUMAN	>sp|O60504|VINEX_HUMAN Vinexin OS=Homo sapiens OX=9606 GN=SORBS3 PE=1 SV=2	2	0.0115881	1	1.45663	0.0720844	-
2.76648	2.17021	2.62889	3.04794	2.89219	2.72513	4.6535	3.42914	3.92801	O60506	SYNCRIP	Homo sapiens	O60506	HNRPQ_HUMAN	>sp|O60506|HNRPQ_HUMAN Heterogeneous nuclear ribonucleoprotein Q OS=Homo sapiens OX=9606 GN=SYNCRIP PE=1 SV=2	34	1.98896	0.012834	1.41335	0.115398	+
-1.25181	-1.20952	-1.58316	-0.26734	-0.777321	0.635719	-0.512168	0.334846	-0.165344	O60547	GMDS	Homo sapiens	O60547	GMDS_HUMAN	>sp|O60547|GMDS_HUMAN GDP-mannose 4,6 dehydratase OS=Homo sapiens OX=9606 GN=GMDS PE=1 SV=1	2	2.27467	0.00741615	0.015225	0.989768	+
-2.29109	-2.41071	-2.48843	-1.22073	-1.52229	-0.562552	-1.32123	-1.60685	-1.617	O60563	CCNT1	Homo sapiens	O60563	CCNT1_HUMAN	>sp|O60563|CCNT1_HUMAN Cyclin-T1 OS=Homo sapiens OX=9606 GN=CCNT1 PE=1 SV=1	2	3.143	0.00362602	0.620137	0.575182	+
0.0723333	-0.0380192	-0.0827847	1.8119	1.47919	1.47841	0.674932	-1.17249	-0.189697	O60568	PLOD3	Homo sapiens	O60568	PLOD3_HUMAN	>sp|O60568|PLOD3_HUMAN Multifunctional procollagen lysine hydroxylase and glycosyltransferase LH3 OS=Homo sapiens OX=9606 GN=PLOD3 PE=1 SV=1	6	0.190875	1	1.5388	0.0714025	-
-1.1872	-1.03314	-1.20254	1.2317	1.2119	1.37334	0.281929	1.03996	-3.97341	O60573	EIF4E2	Homo sapiens	O60573	IF4E2_HUMAN	>sp|O60573|IF4E2_HUMAN Eukaryotic translation initiation factor 4E type 2 OS=Homo sapiens OX=9606 GN=EIF4E2 PE=1 SV=1	2	2.3724	0.00566892	0.620964	0.449301	+
0.138	-0.0280685	0.16825	0.0286455	-0.399711	0.71624	-0.489844	-0.940526	-0.72823	O60610	DIAPH1	Homo sapiens	O60610	DIAP1_HUMAN	>sp|O60610|DIAP1_HUMAN Protein diaphanous homolog 1 OS=Homo sapiens OX=9606 GN=DIAPH1 PE=1 SV=2	7	0.00105107	1	1.12098	0.232046	-
0.252282	0.357743	0.530029	1.96464	2.01982	1.06179	3.30401	1.02435	2.54461	O60664	PLIN3	Homo sapiens	O60664	PLIN3_HUMAN	>sp|O60664|PLIN3_HUMAN Perilipin-3 OS=Homo sapiens OX=9606 GN=PLIN3 PE=1 SV=3	4	1.62612	0.0296403	0.340985	0.694054	+
0.0255756	-0.380167	0.183444	0.160105	0.0868778	0.567814	0.182408	-0.338001	-0.434715	O60684	KPNA6	Homo sapiens	O60684	IMA7_HUMAN	>sp|O60684|IMA7_HUMAN Importin subunit alpha-7 OS=Homo sapiens OX=9606 GN=KPNA6 PE=1 SV=1	7	0.158816	1	0.898523	0.425876	-
-0.945998	-0.772085	-0.692226	0.045742	-0.305902	0.515501	0.407015	0.405228	-0.266598	O60701	UGDH	Homo sapiens	O60701	UGDH_HUMAN	>sp|O60701|UGDH_HUMAN UDP-glucose 6-dehydrogenase OS=Homo sapiens OX=9606 GN=UGDH PE=1 SV=1	7	2.15309	0.00907438	0.106804	0.913087	+
-0.725905	-0.970786	-0.692731	0.982516	0.444068	1.41235	0.139342	1.10313	0.12192	O60716	CTNND1	Homo sapiens	O60716	CTND1_HUMAN	>sp|O60716|CTND1_HUMAN Catenin delta-1 OS=Homo sapiens OX=9606 GN=CTNND1 PE=1 SV=1	21	1.99196	0.0128822	0.501339	0.613125	+
0.320247	-0.602197	-0.404955	-0.218595	-0.7615	-0.603176	0.722544	-0.648355	-0.799831	O60739;P41567	EIF1B;EIF1	Homo sapiens	O60739;P41567	EIF1B_HUMAN;EIF1_HUMAN	>sp|O60739|EIF1B_HUMAN Eukaryotic translation initiation factor 1b OS=Homo sapiens OX=9606 GN=EIF1B PE=1 SV=2;>sp|P41567|EIF1_HUMAN Eukaryotic translation initiation factor 1 OS=Homo sapiens OX=9606 GN=EIF1 PE=1 SV=1	2	0.293579	0.923244	0.218074	0.805182	-
1.48246	1.17599	1.54029	2.48067	2.23068	3.3303	1.9602	2.94095	2.62616	O60762	DPM1	Homo sapiens	O60762	DPM1_HUMAN	>sp|O60762|DPM1_HUMAN Dolichol-phosphate mannosyltransferase subunit 1 OS=Homo sapiens OX=9606 GN=DPM1 PE=1 SV=1	10	1.93394	0.0143385	0.144388	0.872947	+
-0.148186	-0.440153	-0.515307	-1.02035	-2.28038	-1.31624	-0.850551	-1.90921	-1.54297	O60763	USO1	Homo sapiens	O60763	USO1_HUMAN	>sp|O60763|USO1_HUMAN General vesicular transport factor p115 OS=Homo sapiens OX=9606 GN=USO1 PE=1 SV=2	3	0.00698911	1	0.0749474	0.933465	-
1.85649	1.34017	1.32258	1.2106	1.20288	0.6619	1.98415	0.726727	0.71929	O60828	PQBP1	Homo sapiens	O60828	PQBP1_HUMAN	>sp|O60828|PQBP1_HUMAN Polyglutamine-binding protein 1 OS=Homo sapiens OX=9606 GN=PQBP1 PE=1 SV=1	4	0.116338	1	0.0920736	0.918425	-
0.838739	0.510642	0.855911	-0.0818405	-0.609442	-0.050808	1.03478	1.05772	0.186032	O60832	DKC1	Homo sapiens	O60832	DKC1_HUMAN	>sp|O60832|DKC1_HUMAN H/ACA ribonucleoprotein complex subunit DKC1 OS=Homo sapiens OX=9606 GN=DKC1 PE=1 SV=3	12	0.327607	0.874164	1.38465	0.131944	-
2.36411	2.06093	2.2376	1.1071	0.986595	1.53199	2.40055	0.825033	1.37681	O60841	EIF5B	Homo sapiens	O60841	IF2P_HUMAN	>sp|O60841|IF2P_HUMAN Eukaryotic translation initiation factor 5B OS=Homo sapiens OX=9606 GN=EIF5B PE=1 SV=4	27	0.0500397	1	0.265199	0.768811	-
0.954349	1.20627	1.50428	1.73285	1.4435	2.26616	1.09715	0.872069	1.19413	O60884	DNAJA2	Homo sapiens	O60884	DNJA2_HUMAN	>sp|O60884|DNJA2_HUMAN DnaJ homolog subfamily A member 2 OS=Homo sapiens OX=9606 GN=DNAJA2 PE=1 SV=1	12	0.101853	1	1.36919	0.167647	-
-3.0893	-2.78202	-3.92739	-1.66058	-0.461502	-3.22156	-1.24106	-3.63431	-1.93163	O60911	CTSV	Homo sapiens	O60911	CATL2_HUMAN	>sp|O60911|CATL2_HUMAN Cathepsin L2 OS=Homo sapiens OX=9606 GN=CTSV PE=1 SV=2	2	1.63596	0.0285709	0.172602	0.834081	+
-2.78628	-3.19714	-2.09224	-1.29712	-1.24818	-0.0765438	-1.26216	-1.02298	-2.01631	O75027	ABCB7	Homo sapiens	O75027	ABCB7_HUMAN	>sp|O75027|ABCB7_HUMAN Iron-sulfur clusters transporter ABCB7, mitochondrial OS=Homo sapiens OX=9606 GN=ABCB7 PE=1 SV=2	2	1.63876	0.0284612	0.488845	0.614319	+
0.727292	0.763217	0.890594	2.52101	2.49199	0.121725	0.614863	-1.08377	0.150028	O75083	WDR1	Homo sapiens	O75083	WDR1_HUMAN	>sp|O75083|WDR1_HUMAN WD repeat-containing protein 1 OS=Homo sapiens OX=9606 GN=WDR1 PE=1 SV=4	11	0.0343076	1	0.89936	0.271196	-
0.732485	0.733935	0.698386	2.64231	2.68837	1.25901	1.42163	0.375542	0.646438	O75131	CPNE3	Homo sapiens	O75131	CPNE3_HUMAN	>sp|O75131|CPNE3_HUMAN Copine-3 OS=Homo sapiens OX=9606 GN=CPNE3 PE=1 SV=1	10	0.407955	0.764399	1.15217	0.181005	-
-0.43593	-0.208757	-0.132719	2.26104	2.20359	2.61998	2.46869	2.61744	3.01886	O75146	HIP1R	Homo sapiens	O75146	HIP1R_HUMAN	>sp|O75146|HIP1R_HUMAN Huntingtin-interacting protein 1-related protein OS=Homo sapiens OX=9606 GN=HIP1R PE=1 SV=2	7	4.3247	0.00661538	0.744451	0.538132	+
2.46595	2.44087	2.77037	4.6042	4.33669	2.94864	3.82124	5.37382	4.7843	O75150	RNF40	Homo sapiens	O75150	BRE1B_HUMAN	>sp|O75150|BRE1B_HUMAN E3 ubiquitin-protein ligase BRE1B OS=Homo sapiens OX=9606 GN=RNF40 PE=1 SV=5	71	2.27347	0.00739319	0.436352	0.634478	+
-2.91415	-4.09611	-2.70241	-0.633286	-0.891761	-0.649305	-0.804259	-0.663162	-0.450898	O75152	ZC3H11A	Homo sapiens	O75152	ZC11A_HUMAN	>sp|O75152|ZC11A_HUMAN Zinc finger CCCH domain-containing protein 11A OS=Homo sapiens OX=9606 GN=ZC3H11A PE=1 SV=3	4	2.66643	0.00497738	0.256192	0.858284	+
0.795367	0.302341	0.468888	-0.649303	-1.09687	-0.294592	-0.689452	-1.7891	-1.02363	O75153	CLUH	Homo sapiens	O75153	CLU_HUMAN	>sp|O75153|CLU_HUMAN Clustered mitochondria protein homolog OS=Homo sapiens OX=9606 GN=CLUH PE=1 SV=2	2	0.00196259	1	0.537659	0.598884	-
-0.490013	-1.30504	-0.632857	-1.86359	-1.7294	-0.606571	-1.70226	-1.07815	-1.69851	O75179	ANKRD17	Homo sapiens	O75179	ANR17_HUMAN	>sp|O75179|ANR17_HUMAN Ankyrin repeat domain-containing protein 17 OS=Homo sapiens OX=9606 GN=ANKRD17 PE=1 SV=3	3	0.0231582	1	0.0726654	0.937469	-
-1.60291	-0.673512	-1.12062	0.290675	0.434289	0.768334	0.152133	0.906779	-0.516458	O75190	DNAJB6	Homo sapiens	O75190	DNJB6_HUMAN	>sp|O75190|DNJB6_HUMAN DnaJ homolog subfamily B member 6 OS=Homo sapiens OX=9606 GN=DNAJB6 PE=1 SV=2	2	1.55652	0.034918	0.295512	0.749096	+
-0.740129	-1.9631	-0.512355	1.1643	3.7697	0.885065	2.49908	1.96153	1.10523	O75223	GGCT	Homo sapiens	O75223	GGCT_HUMAN	>sp|O75223|GGCT_HUMAN Gamma-glutamylcyclotransferase OS=Homo sapiens OX=9606 GN=GGCT PE=1 SV=1	7	2.37287	0.00569779	0.0282376	0.976092	+
1.72001	1.57905	1.75194	3.84238	3.80517	4.61385	3.60362	3.97141	4.09013	O75306	NDUFS2	Homo sapiens	O75306	NDUS2_HUMAN	>sp|O75306|NDUS2_HUMAN NADH dehydrogenase [ubiquinone] iron-sulfur protein 2, mitochondrial OS=Homo sapiens OX=9606 GN=NDUFS2 PE=1 SV=2	7	4.14053	0.00468085	0.262948	0.790736	+
-1.14677	-1.4168	-0.832866	-1.46371	-2.03831	-1.18861	-0.114691	-0.36494	-1.09042	O75330	HMMR	Homo sapiens	O75330	HMMR_HUMAN	>sp|O75330|HMMR_HUMAN Hyaluronan mediated motility receptor OS=Homo sapiens OX=9606 GN=HMMR PE=1 SV=2	9	1.13722	0.106189	1.26748	0.160495	-
-3.43173	-3.23783	-4.09992	-0.144506	2.58827	-0.772505	0.866555	-2.73126	-0.127498	O75342	ALOX12B	Homo sapiens	O75342	LX12B_HUMAN	>sp|O75342|LX12B_HUMAN Arachidonate 12-lipoxygenase, 12R-type OS=Homo sapiens OX=9606 GN=ALOX12B PE=1 SV=1	6	1.54534	0.0361346	0.339131	0.680885	+
-3.18245	-3.43334	-2.90747	-3.49235	0.0783834	-0.313923	3.44205	4.33532	1.55413	O75367	MACROH2A1	Homo sapiens	O75367	H2AY_HUMAN	>sp|O75367|H2AY_HUMAN Core histone macro-H2A.1 OS=Homo sapiens OX=9606 GN=MACROH2A1 PE=1 SV=4	15	3.08126	0.00377358	1.44826	0.0670556	+
2.43172	2.24793	2.47116	2.63905	2.32975	1.81818	1.68537	0.990071	1.42767	O75369	FLNB	Homo sapiens	O75369	FLNB_HUMAN	>sp|O75369|FLNB_HUMAN Filamin-B OS=Homo sapiens OX=9606 GN=FLNB PE=1 SV=2	83	0.00196553	1	1.33391	0.156645	-
-1.64632	-1.96121	-1.12343	-0.833351	-1.82565	-0.185206	-0.732742	0.447784	-0.630198	O75376	NCOR1	Homo sapiens	O75376	NCOR1_HUMAN	>sp|O75376|NCOR1_HUMAN Nuclear receptor corepressor 1 OS=Homo sapiens OX=9606 GN=NCOR1 PE=1 SV=2	4	1.62497	0.0295819	0.455759	0.623428	+
-1.91123	-2.17014	-2.34267	0.034915	0.0305405	-1.48704	-1.66602	-3.07925	-0.991887	O75381	PEX14	Homo sapiens	O75381	PEX14_HUMAN	>sp|O75381|PEX14_HUMAN Peroxisomal membrane protein PEX14 OS=Homo sapiens OX=9606 GN=PEX14 PE=1 SV=1	3	0.435483	0.725493	0.83765	0.322062	-
2.60711	2.0291	2.2809	0.81043	0.332238	-1.03906	1.81852	0	0.683013	O75390	CS	Homo sapiens	O75390	CISY_HUMAN	>sp|O75390|CISY_HUMAN Citrate synthase, mitochondrial OS=Homo sapiens OX=9606 GN=CS PE=1 SV=2	7	0.0125975	1	0.448227	0.615133	-
1.93487	1.51953	1.84285	1.50662	1.00606	1.50534	1.79479	0.525452	1.18503	O75396	SEC22B	Homo sapiens	O75396	SC22B_HUMAN	>sp|O75396|SC22B_HUMAN Vesicle-trafficking protein SEC22b OS=Homo sapiens OX=9606 GN=SEC22B PE=1 SV=5	7	0.0453	1	0.159243	0.868828	-
0.560682	0.274749	0.692211	2.02778	1.73448	2.16193	2.69435	2.46579	2.77725	O75400	PRPF40A	Homo sapiens	O75400	PR40A_HUMAN	>sp|O75400|PR40A_HUMAN Pre-mRNA-processing factor 40 homolog A OS=Homo sapiens OX=9606 GN=PRPF40A PE=1 SV=2	22	4.10147	0.0044	1.8906	0.0880725	+
0.917518	0.713593	0.951396	-0.455731	-0.174767	-1.36865	-0.660118	-0.913947	-0.820765	O75436	VPS26A	Homo sapiens	O75436	VP26A_HUMAN	>sp|O75436|VP26A_HUMAN Vacuolar protein sorting-associated protein 26A OS=Homo sapiens OX=9606 GN=VPS26A PE=1 SV=2	4	2.03e-05	1	0.131883	0.887156	-
0.42379	0.708619	0.874233	-1.47201	-1.20702	-1.24175	-0.759874	-1.94313	-2.43324	O75439	PMPCB	Homo sapiens	O75439	MPPB_HUMAN	>sp|O75439|MPPB_HUMAN Mitochondrial-processing peptidase subunit beta OS=Homo sapiens OX=9606 GN=PMPCB PE=1 SV=2	3	0.00212846	1	0.331443	0.715973	-
-1.58038	-1.86086	-1.85526	-0.393846	-0.937919	-1.10325	-0.225907	-1.69998	-0.235086	O75448	MED24	Homo sapiens	O75448	MED24_HUMAN	>sp|O75448|MED24_HUMAN Mediator of RNA polymerase II transcription subunit 24 OS=Homo sapiens OX=9606 GN=MED24 PE=1 SV=1	6	1.28379	0.0714272	0.0591677	0.948279	-
0.363993	0.273382	0.367581	-2.42122	-2.04673	-1.87192	2.44235	0.280667	-0.278217	O75475	PSIP1	Homo sapiens	O75475	PSIP1_HUMAN	>sp|O75475|PSIP1_HUMAN PC4 and SFRS1-interacting protein OS=Homo sapiens OX=9606 GN=PSIP1 PE=1 SV=1	22	0.52714	0.597701	1.58984	0.052	-
0.915084	0.889853	1.13698	0.908986	0.634364	1.17884	0.873116	0.558049	0.765619	O75489	NDUFS3	Homo sapiens	O75489	NDUS3_HUMAN	>sp|O75489|NDUS3_HUMAN NADH dehydrogenase [ubiquinone] iron-sulfur protein 3, mitochondrial OS=Homo sapiens OX=9606 GN=NDUFS3 PE=1 SV=1	8	0.0245656	1	0.407546	0.743686	-
-3.45262	-3.56163	-2.83331	-0.574929	-0.203322	-0.29821	1.0449	0.856762	0.250133	O75494	SRSF10	Homo sapiens	O75494	SRS10_HUMAN	>sp|O75494|SRS10_HUMAN Serine/arginine-rich splicing factor 10 OS=Homo sapiens OX=9606 GN=SRSF10 PE=1 SV=1	2	3.87611	0.0035	1.81725	0.0593744	+
3.38954	2.70681	3.48508	0.942964	0.677892	0.487957	0.594298	0.214141	0.303467	O75521	ECI2	Homo sapiens	O75521	ECI2_HUMAN	>sp|O75521|ECI2_HUMAN Enoyl-CoA delta isomerase 2 OS=Homo sapiens OX=9606 GN=ECI2 PE=1 SV=4	5	0.000103557	1	0.885383	0.489971	-
0.320019	0.799597	0.866812	3.13531	2.73408	3.7718	4.26978	4.18315	3.73521	O75531	BANF1	Homo sapiens	O75531	BAF_HUMAN	>sp|O75531|BAF_HUMAN Barrier-to-autointegration factor OS=Homo sapiens OX=9606 GN=BANF1 PE=1 SV=1	10	4.15029	0.00488889	1.15869	0.222544	+
4.01463	3.49539	3.79565	4.2374	4.09931	2.95201	4.53708	4.04708	4.97038	O75533	SF3B1	Homo sapiens	O75533	SF3B1_HUMAN	>sp|O75533|SF3B1_HUMAN Splicing factor 3B subunit 1 OS=Homo sapiens OX=9606 GN=SF3B1 PE=1 SV=3	98	1.45217	0.0458721	0.708129	0.455789	+
1.22567	0.780231	1.25822	1.683	1.47712	1.99802	1.50929	1.50393	1.65588	O75534	CSDE1	Homo sapiens	O75534	CSDE1_HUMAN	>sp|O75534|CSDE1_HUMAN Cold shock domain-containing protein E1 OS=Homo sapiens OX=9606 GN=CSDE1 PE=1 SV=2	23	1.65224	0.0275582	0.438447	0.737807	+
-0.569167	-0.617005	-0.0733967	0.162569	-0.185611	-0.173103	0.388375	-0.106499	0.035121	O75586	MED6	Homo sapiens	O75586	MED6_HUMAN	>sp|O75586|MED6_HUMAN Mediator of RNA polymerase II transcription subunit 6 OS=Homo sapiens OX=9606 GN=MED6 PE=1 SV=2	4	1.38602	0.0541265	0.387021	0.745895	-
-0.0671024	-1.48914	-0.441046	0.121482	-0.468908	-0.423308	1.2007	-0.658068	-0.221204	O75607	NPM3	Homo sapiens	O75607	NPM3_HUMAN	>sp|O75607|NPM3_HUMAN Nucleoplasmin-3 OS=Homo sapiens OX=9606 GN=NPM3 PE=1 SV=3	4	0.777184	0.305031	0.242573	0.778239	-
-0.611377	0.404673	0.444384	1.77778	1.2917	1.97283	0.890391	1.68237	0.995457	O75616	ERAL1	Homo sapiens	O75616	ERAL1_HUMAN	>sp|O75616|ERAL1_HUMAN GTPase Era, mitochondrial OS=Homo sapiens OX=9606 GN=ERAL1 PE=1 SV=2	9	1.52674	0.0382095	0.699053	0.503136	+
-3.57802	-2.43231	-2.94246	-2.79996	-0.673089	-2.46813	-2.08514	-1.56342	-2.44276	O75635	SERPINB7	Homo sapiens	O75635	SPB7_HUMAN	>sp|O75635|SPB7_HUMAN Serpin B7 OS=Homo sapiens OX=9606 GN=SERPINB7 PE=1 SV=1	2	1.37271	0.0563142	0.0236218	0.983403	-
0.897224	0.600295	0.923313	1.10709	0.889343	1.57804	1.79156	1.57388	1.399	O75643	SNRNP200	Homo sapiens	O75643	U520_HUMAN	>sp|O75643|U520_HUMAN U5 small nuclear ribonucleoprotein 200 kDa helicase OS=Homo sapiens OX=9606 GN=SNRNP200 PE=1 SV=2	43	2.4517	0.00516605	0.786156	0.497241	+
-0.212866	-0.327596	-0.175297	-0.499457	-0.634061	-0.0179138	-0.28361	-0.750875	-0.811232	O75691	UTP20	Homo sapiens	O75691	UTP20_HUMAN	>sp|O75691|UTP20_HUMAN Small subunit processome component 20 homolog OS=Homo sapiens OX=9606 GN=UTP20 PE=1 SV=3	6	0.021116	1	0.389407	0.723755	-
1.59755	1.09434	1.43812	1.46798	1.26763	0.688681	1.01178	0.464062	0.82884	O75694	NUP155	Homo sapiens	O75694	NU155_HUMAN	>sp|O75694|NU155_HUMAN Nuclear pore complex protein Nup155 OS=Homo sapiens OX=9606 GN=NUP155 PE=1 SV=1	20	0.0109756	1	0.587135	0.600201	-
0.821254	0.540067	0.802845	0.061203	0.341868	-2.37277	0.90838	-0.305502	-0.0237989	O75718	CRTAP	Homo sapiens	O75718	CRTAP_HUMAN	>sp|O75718|CRTAP_HUMAN Cartilage-associated protein OS=Homo sapiens OX=9606 GN=CRTAP PE=1 SV=1	4	0.0541848	1	0.381206	0.660364	-
-1.17349	-1.78361	-0.938656	0.993598	0.523682	1.77855	0.058732	1.57248	0.575422	O75746	SLC25A12	Homo sapiens	O75746	CMC1_HUMAN	>sp|O75746|CMC1_HUMAN Calcium-binding mitochondrial carrier protein Aralar1 OS=Homo sapiens OX=9606 GN=SLC25A12 PE=1 SV=2	9	2.08738	0.0103841	0.249912	0.771864	+
2.34778	1.95882	2.21479	1.93174	1.8072	1.66074	2.01271	0.924447	1.53737	O75821	EIF3G	Homo sapiens	O75821	EIF3G_HUMAN	>sp|O75821|EIF3G_HUMAN Eukaryotic translation initiation factor 3 subunit G OS=Homo sapiens OX=9606 GN=EIF3G PE=1 SV=2	6	0.0248874	1	0.402449	0.694237	-
3.29483	2.2838	2.96077	3.22441	2.9907	0.949885	2.45069	1.81868	2.62099	O75822	EIF3J	Homo sapiens	O75822	EIF3J_HUMAN	>sp|O75822|EIF3J_HUMAN Eukaryotic translation initiation factor 3 subunit J OS=Homo sapiens OX=9606 GN=EIF3J PE=1 SV=2	15	0.0521423	1	0.040851	0.968326	-
1.31999	0.948349	1.37232	-0.871868	-0.826522	-1.98489	-0.147401	-2.47539	-1.02319	O75874	IDH1	Homo sapiens	O75874	IDHC_HUMAN	>sp|O75874|IDHC_HUMAN Isocitrate dehydrogenase [NADP] cytoplasmic OS=Homo sapiens OX=9606 GN=IDH1 PE=1 SV=2	8	0.00538755	1	0.00524135	0.995087	-
-1.65383	-2.74348	-0.82186	-0.227357	-0.302814	0.129824	0.41837	0.199846	0.831753	O75909	CCNK	Homo sapiens	O75909	CCNK_HUMAN	>sp|O75909|CCNK_HUMAN Cyclin-K OS=Homo sapiens OX=9606 GN=CCNK PE=1 SV=2	4	2.0165	0.0119898	1.26742	0.229016	+
-0.169928	-0.627897	0.0225983	0.16895	-0.292211	-4.11756	1.31406	-3.08213	-0.525541	O75915	ARL6IP5	Homo sapiens	O75915	PRAF3_HUMAN	>sp|O75915|PRAF3_HUMAN PRA1 family protein 3 OS=Homo sapiens OX=9606 GN=ARL6IP5 PE=1 SV=1	2	0.660711	0.42466	0.127791	0.87196	-
5.09013	4.8382	4.71947	4.61696	4.48728	2.99649	5.38217	4.18446	5.39156	O75934	BCAS2	Homo sapiens	O75934	SPF27_HUMAN	>sp|O75934|SPF27_HUMAN Pre-mRNA-splicing factor SPF27 OS=Homo sapiens OX=9606 GN=BCAS2 PE=1 SV=1	35	0.389557	0.791174	0.65676	0.461907	-
2.51321	1.91003	2.19218	0.648141	0.560544	-0.829294	0.307183	-0.0235395	0.901837	O75937	DNAJC8	Homo sapiens	O75937	DNJC8_HUMAN	>sp|O75937|DNJC8_HUMAN DnaJ homolog subfamily C member 8 OS=Homo sapiens OX=9606 GN=DNAJC8 PE=1 SV=2	12	0.0010702	1	0.186661	0.835779	-
1.41577	0.788774	0.911671	-1.0106	-1.24216	-1.30439	1.72643	0.0861292	-0.000576019	O75940	SMNDC1	Homo sapiens	O75940	SPF30_HUMAN	>sp|O75940|SPF30_HUMAN Survival of motor neuron-related-splicing factor 30 OS=Homo sapiens OX=9606 GN=SMNDC1 PE=1 SV=1	5	0.126259	1	1.46043	0.0830943	-
2.05869	1.08013	1.71738	0.825749	0.565962	0.952807	1.16691	-0.372375	0.586901	O75947	ATP5PD	Homo sapiens	O75947	ATP5H_HUMAN	>sp|O75947|ATP5H_HUMAN ATP synthase subunit d, mitochondrial OS=Homo sapiens OX=9606 GN=ATP5PD PE=1 SV=3	8	0.0212061	1	0.278789	0.759983	-
1.82382	1.82913	1.93427	0.902077	0.311951	0.924642	1.37217	0.230155	1.02071	O75964	ATP5MG	Homo sapiens	O75964	ATP5L_HUMAN	>sp|O75964|ATP5L_HUMAN ATP synthase subunit g, mitochondrial OS=Homo sapiens OX=9606 GN=ATP5MG PE=1 SV=3	4	0.0095952	1	0.153607	0.871782	-
0.387961	0.0183411	0.261971	-0.928933	-0.7178	-0.0230455	-0.760109	-4.17797	-0.603113	O76003	GLRX3	Homo sapiens	O76003	GLRX3_HUMAN	>sp|O76003|GLRX3_HUMAN Glutaredoxin-3 OS=Homo sapiens OX=9606 GN=GLRX3 PE=1 SV=2	2	0.0343206	1	0.465937	0.592325	-
1.79631	1.42935	1.80146	3.01648	2.65216	3.33471	2.24648	3.40859	2.83137	O76031	CLPX	Homo sapiens	O76031	CLPX_HUMAN	>sp|O76031|CLPX_HUMAN ATP-dependent Clp protease ATP-binding subunit clpX-like, mitochondrial OS=Homo sapiens OX=9606 GN=CLPX PE=1 SV=2	30	1.7948	0.0200847	0.166975	0.862893	+
0.260728	-0.867006	-0.26898	-1.54228	-3.776	-2.80678	-0.330973	-3.46404	-3.47623	O76070	SNCG	Homo sapiens	O76070	SYUG_HUMAN	>sp|O76070|SYUG_HUMAN Gamma-synuclein OS=Homo sapiens OX=9606 GN=SNCG PE=1 SV=2	2	0	1	0.0817684	0.917147	-
-0.825308	-0.971944	-0.585447	-0.996656	-0.861049	-0.616415	-0.761381	-1.28092	-0.764964	O76094	SRP72	Homo sapiens	O76094	SRP72_HUMAN	>sp|O76094|SRP72_HUMAN Signal recognition particle subunit SRP72 OS=Homo sapiens OX=9606 GN=SRP72 PE=1 SV=3	5	0.133719	1	0.209467	0.858659	-
1.39549	1.21089	1.59844	1.09203	0.890536	1.19765	1.80285	1.48831	1.67892	O94776	MTA2	Homo sapiens	O94776	MTA2_HUMAN	>sp|O94776|MTA2_HUMAN Metastasis-associated protein MTA2 OS=Homo sapiens OX=9606 GN=MTA2 PE=1 SV=1	14	1.11814	0.112128	2.01401	0.0877545	-
-0.824944	-0.311078	-0.731213	-0.908532	-1.10289	-0.525996	-0.136666	0.38313	-1.06917	O94826	TOMM70	Homo sapiens	O94826	TOM70_HUMAN	>sp|O94826|TOM70_HUMAN Mitochondrial import receptor subunit TOM70 OS=Homo sapiens OX=9606 GN=TOMM70 PE=1 SV=1	3	0.615071	0.480902	0.553518	0.577905	-
0.204615	-0.230057	0.224481	0.393209	0.281444	0.90274	0.787723	0.871535	1.51632	O94905	ERLIN2	Homo sapiens	O94905	ERLN2_HUMAN	>sp|O94905|ERLN2_HUMAN Erlin-2 OS=Homo sapiens OX=9606 GN=ERLIN2 PE=1 SV=1	6	1.95296	0.0138386	0.824976	0.437255	+
-0.623529	0.00196648	-0.523275	-1.52299	-1.87765	-0.982598	-0.671614	-1.12802	-1.60539	O94906	PRPF6	Homo sapiens	O94906	PRP6_HUMAN	>sp|O94906|PRP6_HUMAN Pre-mRNA-processing factor 6 OS=Homo sapiens OX=9606 GN=PRPF6 PE=1 SV=1	6	0.0190579	1	0.363238	0.709184	-
-2.51769	-3.22742	-2.94947	-3.06891	-2.88875	-3.1558	-2.04935	-3.76998	-2.56664	O94913	PCF11	Homo sapiens	O94913	PCF11_HUMAN	>sp|O94913|PCF11_HUMAN Pre-mRNA cleavage complex 2 protein Pcf11 OS=Homo sapiens OX=9606 GN=PCF11 PE=1 SV=3	2	0.366169	0.823351	0.178681	0.847691	-
0.788579	0.823301	0.662938	0.79213	0.446469	0.440604	0.756528	0.851793	0.793268	O94925	GLS	Homo sapiens	O94925	GLSK_HUMAN	>sp|O94925|GLSK_HUMAN Glutaminase kidney isoform, mitochondrial OS=Homo sapiens OX=9606 GN=GLS PE=1 SV=1	8	0.608287	0.491252	0.942761	0.538158	-
-0.191987	-0.404238	0.156492	1.82684	1.45749	3.43761	0.263896	2.4704	1.50074	O94952	FBXO21	Homo sapiens	O94952	FBX21_HUMAN	>sp|O94952|FBX21_HUMAN F-box only protein 21 OS=Homo sapiens OX=9606 GN=FBXO21 PE=2 SV=2	12	1.4128	0.0503065	0.397601	0.652131	-
0.0895567	-0.244521	0.242416	0.228465	0.275269	-0.850109	-0.124043	-1.51918	-0.586222	O94979	SEC31A	Homo sapiens	O94979	SC31A_HUMAN	>sp|O94979|SC31A_HUMAN Protein transport protein Sec31A OS=Homo sapiens OX=9606 GN=SEC31A PE=1 SV=3	10	0.0339351	1	0.497404	0.604773	-
-2.6504	-4.0563	-2.71147	-4.6204	-2.0655	-3.40364	-1.389	0.221054	-1.964	O94988	FAM13A	Homo sapiens	O94988	FA13A_HUMAN	>sp|O94988|FA13A_HUMAN Protein FAM13A OS=Homo sapiens OX=9606 GN=FAM13A PE=1 SV=2	3	1.53307	0.0374819	1.10616	0.16268	+
-0.479141	-0.715621	-0.515885	-0.375082	-0.538211	-0.956457	0.301516	-0.0362663	-0.126591	O94992	HEXIM1	Homo sapiens	O94992	HEXI1_HUMAN	>sp|O94992|HEXI1_HUMAN Protein HEXIM1 OS=Homo sapiens OX=9606 GN=HEXIM1 PE=1 SV=1	3	2.13677	0.0099427	1.43671	0.169105	+
1.27574	1.53549	1.69313	0.93443	0.69817	1.349	0.601068	1.79924	0.864739	O95071	UBR5	Homo sapiens	O95071	UBR5_HUMAN	>sp|O95071|UBR5_HUMAN E3 ubiquitin-protein ligase UBR5 OS=Homo sapiens OX=9606 GN=UBR5 PE=1 SV=2	27	0.0814032	1	0.0813623	0.9293	-
-1.62872	-1.89268	-1.29141	-0.345382	-0.544322	0.21293	-1.61087	-0.310847	-2.03992	O95140	MFN2	Homo sapiens	O95140	MFN2_HUMAN	>sp|O95140|MFN2_HUMAN Mitofusin-2 OS=Homo sapiens OX=9606 GN=MFN2 PE=1 SV=3	2	0.500278	0.63614	0.900688	0.30393	-
-0.66735	-0.488858	-0.609848	-1.85138	-2.01935	-1.17731	-2.43953	-2.39829	-2.53498	O95163	ELP1	Homo sapiens	O95163	ELP1_HUMAN	>sp|O95163|ELP1_HUMAN Elongator complex protein 1 OS=Homo sapiens OX=9606 GN=ELP1 PE=1 SV=3	3	2.06e-06	1	1.38792	0.160651	-
-0.473385	-0.447397	-0.360211	-0.541193	-0.824946	0.499558	-0.471636	0.0434961	-0.323666	O95168	NDUFB4	Homo sapiens	O95168	NDUB4_HUMAN	>sp|O95168|NDUB4_HUMAN NADH dehydrogenase [ubiquinone] 1 beta subcomplex subunit 4 OS=Homo sapiens OX=9606 GN=NDUFB4 PE=1 SV=3	2	0.790724	0.293635	0.0298867	0.975748	-
0.780774	0.509882	0.695679	-0.262681	-0.839268	0.113905	0.35948	-0.266588	-0.576914	O95202	LETM1	Homo sapiens	O95202	LETM1_HUMAN	>sp|O95202|LETM1_HUMAN Mitochondrial proton/calcium exchanger protein OS=Homo sapiens OX=9606 GN=LETM1 PE=1 SV=1	4	0.00997211	1	0.161559	0.867764	-
0.42228	0.511893	0.63271	1.46407	1.08902	0.654533	1.13611	0.925338	1.58914	O95232	LUC7L3	Homo sapiens	O95232	LC7L3_HUMAN	>sp|O95232|LC7L3_HUMAN Luc7-like protein 3 OS=Homo sapiens OX=9606 GN=LUC7L3 PE=1 SV=2	12	1.8598	0.0172293	0.184635	0.859621	+
-1.88535	-2.57737	-2.10582	-0.498889	-0.613358	-0.899733	-0.527609	-0.3945	-0.563949	O95239	KIF4A	Homo sapiens	O95239	KIF4A_HUMAN	>sp|O95239|KIF4A_HUMAN Chromosome-associated kinesin KIF4A OS=Homo sapiens OX=9606 GN=KIF4A PE=1 SV=3	6	3.18907	0.00384483	0.604926	0.682046	+
0.00432968	-0.519389	0.155137	1.24409	0.866392	0.906356	0.46144	-0.705361	-0.0314627	O95292	VAPB	Homo sapiens	O95292	VAPB_HUMAN	>sp|O95292|VAPB_HUMAN Vesicle-associated membrane protein-associated protein B/C OS=Homo sapiens OX=9606 GN=VAPB PE=1 SV=3	5	0.324877	0.876675	1.42364	0.115268	-
-1.5463	-0.938744	-1.31612	0.526411	0.273992	0.711497	0.211229	0.261302	0.82019	O95299	NDUFA10	Homo sapiens	O95299	NDUAA_HUMAN	>sp|O95299|NDUAA_HUMAN NADH dehydrogenase [ubiquinone] 1 alpha subcomplex subunit 10, mitochondrial OS=Homo sapiens OX=9606 GN=NDUFA10 PE=1 SV=1	2	2.82588	0.00433696	0.113912	0.914218	+
-0.336978	-1.32456	-0.623901	-7.92616	-3.87387	-3.64202	-6.20355	-3.56566	-2.11778	O95302	FKBP9	Homo sapiens	O95302	FKBP9_HUMAN	>sp|O95302|FKBP9_HUMAN Peptidyl-prolyl cis-trans isomerase FKBP9 OS=Homo sapiens OX=9606 GN=FKBP9 PE=1 SV=2	2	0	1	0.256886	0.74502	-
-1.14177	-1.09316	-1.13503	0.616218	0.220435	0.791331	0.26247	0.802921	-0.26144	O95340	PAPSS2	Homo sapiens	O95340	PAPS2_HUMAN	>sp|O95340|PAPS2_HUMAN Bifunctional 3'-phosphoadenosine 5'-phosphosulfate synthase 2 OS=Homo sapiens OX=9606 GN=PAPSS2 PE=1 SV=2	11	2.27416	0.00740465	0.321334	0.74499	+
0.783341	0.434258	0.712173	0.362971	0.088131	0.655706	0.278919	-0.25904	-0.0209427	O95347	SMC2	Homo sapiens	O95347	SMC2_HUMAN	>sp|O95347|SMC2_HUMAN Structural maintenance of chromosomes protein 2 OS=Homo sapiens OX=9606 GN=SMC2 PE=1 SV=2	9	0.00589353	1	0.750573	0.519309	-
-2.26475	-3.23422	-1.91391	-6.35597	-5.85135	-6.03759	-4.59333	-5.88573	-7.23001	O95359	TACC2	Homo sapiens	O95359	TACC2_HUMAN	>sp|O95359|TACC2_HUMAN Transforming acidic coiled-coil-containing protein 2 OS=Homo sapiens OX=9606 GN=TACC2 PE=1 SV=3	4	0.00350979	1	0.0813935	0.920386	-
0.061883	-0.414059	0.113879	0.539104	0.439587	-0.493111	-0.171251	-0.266088	0.210379	O95363	FARS2	Homo sapiens	O95363	SYFM_HUMAN	>sp|O95363|SYFM_HUMAN Phenylalanine--tRNA ligase, mitochondrial OS=Homo sapiens OX=9606 GN=FARS2 PE=1 SV=1	3	0.306602	0.903975	0.263619	0.783367	-
1.37013	0.985787	1.41141	1.86329	1.24371	2.48627	1.36152	0.808028	0.802654	O95373	IPO7	Homo sapiens	O95373	IPO7_HUMAN	>sp|O95373|IPO7_HUMAN Importin-7 OS=Homo sapiens OX=9606 GN=IPO7 PE=1 SV=1	13	0.0738425	1	1.01556	0.273903	-
-1.20806	-1.99274	-1.40266	0.818501	0.374648	1.68662	-0.451861	0.185504	0.215461	O95433	AHSA1	Homo sapiens	O95433	AHSA1_HUMAN	>sp|O95433|AHSA1_HUMAN Activator of 90 kDa heat shock protein ATPase homolog 1 OS=Homo sapiens OX=9606 GN=AHSA1 PE=1 SV=1	6	2.34118	0.00604605	1.03687	0.248314	+
3.15551	2.81488	2.94474	2.76157	2.59479	-0.0586386	1.73004	2.59717	3.56577	O95456	PSMG1	Homo sapiens	O95456	PSMG1_HUMAN	>sp|O95456|PSMG1_HUMAN Proteasome assembly chaperone 1 OS=Homo sapiens OX=9606 GN=PSMG1 PE=1 SV=1	19	0.143247	1	0.338406	0.688524	-
-4.89283	-3.29333	-3.74666	-3.11318	-2.95651	-1.22487	0.143832	0.166886	-0.840166	O95478	NSA2	Homo sapiens	O95478	NSA2_HUMAN	>sp|O95478|NSA2_HUMAN Ribosome biogenesis protein NSA2 homolog OS=Homo sapiens OX=9606 GN=NSA2 PE=1 SV=1	2	2.85268	0.00412256	1.5107	0.0710877	+
0.300046	0.395658	0.450093	-0.0638781	-0.34659	-1.16304	-0.0831137	-0.573838	-0.0892429	O95487	SEC24B	Homo sapiens	O95487	SC24B_HUMAN	>sp|O95487|SC24B_HUMAN Protein transport protein Sec24B OS=Homo sapiens OX=9606 GN=SEC24B PE=1 SV=2	6	0.00436994	1	0.305666	0.750978	-
1.21892	0.883361	0.992413	0.534029	0.486959	0.864248	0.590604	0.00681686	0.582046	O95573	ACSL3	Homo sapiens	O95573	ACSL3_HUMAN	>sp|O95573|ACSL3_HUMAN Fatty acid CoA ligase Acsl3 OS=Homo sapiens OX=9606 GN=ACSL3 PE=1 SV=3	11	0.00928455	1	0.446031	0.698013	-
0.128486	-0.00306225	0.098671	0.00999069	-0.0690346	-0.41783	0.238595	-0.295504	-0.854176	O95602	POLR1A	Homo sapiens	O95602	RPA1_HUMAN	>sp|O95602|RPA1_HUMAN DNA-directed RNA polymerase I subunit RPA1 OS=Homo sapiens OX=9606 GN=POLR1A PE=1 SV=2	4	0.070545	1	0.158821	0.871324	-
-1.60491	-1.11998	-0.556643	0.132349	-0.0475302	0.62232	-0.373847	0.527184	0.821852	O95672	ECEL1	Homo sapiens	O95672	ECEL1_HUMAN	>sp|O95672|ECEL1_HUMAN Endothelin-converting enzyme-like 1 OS=Homo sapiens OX=9606 GN=ECEL1 PE=1 SV=3	2	1.70713	0.0245845	0.076357	0.935356	+
-9.27399	-4.67916	-4.71518	-1.4618	-0.913756	-1.26092	-0.480212	-1.87201	-0.427095	O95707	POP4	Homo sapiens	O95707	RPP29_HUMAN	>sp|O95707|RPP29_HUMAN Ribonuclease P protein subunit p29 OS=Homo sapiens OX=9606 GN=POP4 PE=1 SV=2	2	1.8313	0.0185256	0.22341	0.800325	+
-3.44476	-3.95821	-3.37933	-3.80559	-3.96362	-3.16435	-4.89621	-4.57223	-4.1045	O95714	HERC2	Homo sapiens	O95714	HERC2_HUMAN	>sp|O95714|HERC2_HUMAN E3 ubiquitin-protein ligase HERC2 OS=Homo sapiens OX=9606 GN=HERC2 PE=1 SV=2	2	0.00744139	1	1.23186	0.189333	-
-1.07099	-1.47051	-1.50314	-1.33862	-1.60249	-0.211191	-1.39428	-2.00916	-1.66723	O95747	OXSR1	Homo sapiens	O95747	OXSR1_HUMAN	>sp|O95747|OXSR1_HUMAN Serine/threonine-protein kinase OSR1 OS=Homo sapiens OX=9606 GN=OXSR1 PE=1 SV=1	4	0.0467873	1	0.622075	0.515563	-
0.659641	0.460504	0.481534	-0.954766	-1.08382	-1.1392	-0.496608	-1.33659	-1.11311	O95757	HSPA4L	Homo sapiens	O95757	HS74L_HUMAN	>sp|O95757|HS74L_HUMAN Heat shock 70 kDa protein 4L OS=Homo sapiens OX=9606 GN=HSPA4L PE=1 SV=3	7	0.000923914	1	0.108466	0.916123	-
1.54523	1.65318	1.92573	3.05602	2.88432	3.0645	2.32939	2.00927	2.65165	O95816	BAG2	Homo sapiens	O95816	BAG2_HUMAN	>sp|O95816|BAG2_HUMAN BAG family molecular chaperone regulator 2 OS=Homo sapiens OX=9606 GN=BAG2 PE=1 SV=1	11	1.64027	0.0284462	1.58504	0.131913	+
0.883917	0.643781	0.785666	-0.833828	-0.355176	-0.274824	-0.218756	-1.04838	-0.382761	O95817	BAG3	Homo sapiens	O95817	BAG3_HUMAN	>sp|O95817|BAG3_HUMAN BAG family molecular chaperone regulator 3 OS=Homo sapiens OX=9606 GN=BAG3 PE=1 SV=3	11	0.00160456	1	0.0704907	0.943383	-
-0.832539	-1.52043	-0.776479	-0.365209	-0.148061	-4.71803	-0.804256	-1.82734	-1.73349	O95822	MLYCD	Homo sapiens	O95822	DCMC_HUMAN	>sp|O95822|DCMC_HUMAN Malonyl-CoA decarboxylase, mitochondrial OS=Homo sapiens OX=9606 GN=MLYCD PE=1 SV=3	3	0.0878854	1	0.066036	0.934023	-
1.65759	1.2592	1.47222	1.58353	1.77759	1.90978	1.08898	1.40826	1.51802	O95831	AIFM1	Homo sapiens	O95831	AIFM1_HUMAN	>sp|O95831|AIFM1_HUMAN Apoptosis-inducing factor 1, mitochondrial OS=Homo sapiens OX=9606 GN=AIFM1 PE=1 SV=1	23	0.127977	1	1.23028	0.319277	-
0.00100899	-0.840124	-0.50352	0.203536	-0.544611	-0.220821	1.61613	0.507526	-0.064867	O95881	TXNDC12	Homo sapiens	O95881	TXD12_HUMAN	>sp|O95881|TXD12_HUMAN Thioredoxin domain-containing protein 12 OS=Homo sapiens OX=9606 GN=TXNDC12 PE=1 SV=1	2	1.26533	0.0751948	0.743958	0.426706	-
-0.548158	-0.839005	-0.321842	-0.306674	-0.652149	-0.973601	0.293317	-1.24578	-0.664878	O96000	NDUFB10	Homo sapiens	O96000	NDUBA_HUMAN	>sp|O96000|NDUBA_HUMAN NADH dehydrogenase [ubiquinone] 1 beta subcomplex subunit 10 OS=Homo sapiens OX=9606 GN=NDUFB10 PE=1 SV=3	2	0.322578	0.879213	0.0756085	0.933432	-
0.0632801	-0.199336	0.403941	-0.645026	-0.558623	-0.229795	-0.868215	-0.589971	-0.711955	O96005	CLPTM1	Homo sapiens	O96005	CLPT1_HUMAN	>sp|O96005|CLPT1_HUMAN Cleft lip and palate transmembrane protein 1 OS=Homo sapiens OX=9606 GN=CLPTM1 PE=1 SV=1	3	0.00292258	1	0.752429	0.596171	-
-0.77552	-1.71477	-0.7331	0.0381966	-0.237481	0.435452	-0.846928	-0.143428	-0.811742	O96006	ZBED1	Homo sapiens	O96006	ZBED1_HUMAN	>sp|O96006|ZBED1_HUMAN E3 SUMO-protein ligase ZBED1 OS=Homo sapiens OX=9606 GN=ZBED1 PE=1 SV=1	2	0.830886	0.261538	1.0612	0.28555	-
0.986691	0.741069	0.57964	0.812966	0.673072	1.57258	0.463011	0.579408	0.835956	O96008	TOMM40	Homo sapiens	O96008	TOM40_HUMAN	>sp|O96008|TOM40_HUMAN Mitochondrial import receptor subunit TOM40 homolog OS=Homo sapiens OX=9606 GN=TOMM40 PE=1 SV=1	2	0.104131	1	0.584272	0.597158	-
0.304876	0.122464	0.216038	-0.797398	-0.580397	-0.490707	1.2224	-0.0324211	0.155602	O96019	ACTL6A	Homo sapiens	O96019	ACL6A_HUMAN	>sp|O96019|ACL6A_HUMAN Actin-like protein 6A OS=Homo sapiens OX=9606 GN=ACTL6A PE=1 SV=1	6	0.534124	0.588846	1.25352	0.163186	-
4.97033	4.53819	4.70976	2.68936	2.5449	1.64418	4.15572	2.18749	2.87301	P00338	LDHA	Homo sapiens	P00338	LDHA_HUMAN	>sp|P00338|LDHA_HUMAN L-lactate dehydrogenase A chain OS=Homo sapiens OX=9606 GN=LDHA PE=1 SV=2	17	0.0104652	1	0.51559	0.578693	-
1.4422	0.901218	1.6371	0.419224	0.160149	0.521736	1.20453	0.304569	0.331444	P00367	GLUD1	Homo sapiens	P00367	DHE3_HUMAN	>sp|P00367|DHE3_HUMAN Glutamate dehydrogenase 1, mitochondrial OS=Homo sapiens OX=9606 GN=GLUD1 PE=1 SV=2	16	0.0280364	1	0.321372	0.748344	-
1.97787	1.44467	1.79992	0.18201	0.233246	-0.0148678	1.3231	-0.29257	-0.0685186	P00387	CYB5R3	Homo sapiens	P00387	NB5R3_HUMAN	>sp|P00387|NB5R3_HUMAN NADH-cytochrome b5 reductase 3 OS=Homo sapiens OX=9606 GN=CYB5R3 PE=1 SV=3	4	0.0121103	1	0.135101	0.876867	-
2.13191	2.20666	2.20196	1.08232	1.00375	1.37867	2.05064	1.51236	1.58949	P00403	MT-CO2	Homo sapiens	P00403	COX2_HUMAN	>sp|P00403|COX2_HUMAN Cytochrome c oxidase subunit 2 OS=Homo sapiens OX=9606 GN=MT-CO2 PE=1 SV=1	3	0.0115989	1	1.29781	0.233146	-
-0.0434666	-0.595456	-0.00859356	-1.84366	0.022481	-2.1416	0.162788	-0.990889	-1.84291	P00491	PNP	Homo sapiens	P00491	PNPH_HUMAN	>sp|P00491|PNPH_HUMAN Purine nucleoside phosphorylase OS=Homo sapiens OX=9606 GN=PNP PE=1 SV=2	9	0.0788058	1	0.183988	0.824891	-
0.477009	0.296707	0.481254	-2.18816	-2.07145	-1.97088	-1.16213	-1.39799	-2.42711	P00492	HPRT1	Homo sapiens	P00492	HPRT_HUMAN	>sp|P00492|HPRT_HUMAN Hypoxanthine-guanine phosphoribosyltransferase OS=Homo sapiens OX=9606 GN=HPRT1 PE=1 SV=2	4	0.00132999	1	0.453977	0.653037	-
1.96181	1.77055	1.99648	0.19916	-0.169046	-3.06184	2.10938	-0.409994	1.05981	P00505	GOT2	Homo sapiens	P00505	AATM_HUMAN	>sp|P00505|AATM_HUMAN Aspartate aminotransferase, mitochondrial OS=Homo sapiens OX=9606 GN=GOT2 PE=1 SV=3	6	0.0576856	1	0.696015	0.403174	-
-0.136336	-0.155718	-0.126956	-0.596083	-1.19079	-0.084939	-0.599298	-0.49223	-2.54046	P00533	EGFR	Homo sapiens	P00533	EGFR_HUMAN	>sp|P00533|EGFR_HUMAN Epidermal growth factor receptor OS=Homo sapiens OX=9606 GN=EGFR PE=1 SV=2	6	0.0416567	1	0.326703	0.70418	-
3.87935	3.5043	3.61424	0.314723	0.312168	-0.925698	2.05935	-0.225246	0.991951	P00558	PGK1	Homo sapiens	P00558	PGK1_HUMAN	>sp|P00558|PGK1_HUMAN Phosphoglycerate kinase 1 OS=Homo sapiens OX=9606 GN=PGK1 PE=1 SV=3	20	0.00331866	1	0.598703	0.496469	-
-2.84903	-2.44921	-3.18594	-2.77242	-0.308426	-1.42803	-3.17749	-2.61643	-4.20151	P00738	HP	Homo sapiens	P00738	HPT_HUMAN	>sp|P00738|HPT_HUMAN Haptoglobin OS=Homo sapiens OX=9606 GN=HP PE=1 SV=1	4	0.0914237	1	1.00951	0.21922	-
3.7433	3.43806	3.60615	3.7781	3.31164	4.87288	3.44888	4.61313	3.93853	P00966	ASS1	Homo sapiens	P00966	ASSY_HUMAN	>sp|P00966|ASSY_HUMAN Argininosuccinate synthase OS=Homo sapiens OX=9606 GN=ASS1 PE=1 SV=2	26	0.808401	0.277903	0.00724843	0.993093	-
-2.72508	-2.93369	-2.42518	-1.37137	1.11803	-3.59671	-0.358169	-0.49043	-3.23779	P01009	SERPINA1	Homo sapiens	P01009	A1AT_HUMAN	>sp|P01009|A1AT_HUMAN Alpha-1-antitrypsin OS=Homo sapiens OX=9606 GN=SERPINA1 PE=1 SV=3	4	3.15539	0.00371667	0.0157914	0.988662	+
-0.99825	-1.11756	-1.07962	-0.953917	-0.144495	-1.10622	-1.34236	-1.15483	-2.24554	P01023	A2M	Homo sapiens	P01023	A2MG_HUMAN	>sp|P01023|A2MG_HUMAN Alpha-2-macroglobulin OS=Homo sapiens OX=9606 GN=A2M PE=1 SV=3	7	0.046312	1	0.875419	0.349268	-
-3.63723	-2.51761	-4.09251	-3.23589	-0.529137	-4.36546	-0.999712	-2.15972	-2.007	P01024	C3	Homo sapiens	P01024	CO3_HUMAN	>sp|P01024|CO3_HUMAN Complement C3 OS=Homo sapiens OX=9606 GN=C3 PE=1 SV=2	4	1.6377	0.0284762	0.342166	0.682224	+
-2.4645	-3.25857	-3.50977	-0.72302	2.1772	-2.5803	-0.393225	-0.525477	-5.00673	P01036	CST4	Homo sapiens	P01036	CYTS_HUMAN	>sp|P01036|CYTS_HUMAN Cystatin-S OS=Homo sapiens OX=9606 GN=CST4 PE=1 SV=3	2	2.41133	0.00590714	0.319302	0.691635	+
1.59029	0.455886	0.928975	2.16527	4.12572	1.69922	3.44947	2.4054	3.1304	P01040	CSTA	Homo sapiens	P01040	CYTA_HUMAN	>sp|P01040|CYTA_HUMAN Cystatin-A OS=Homo sapiens OX=9606 GN=CSTA PE=1 SV=1	9	2.24647	0.00753263	0.154	0.858587	+
0.198709	0.325924	0.346562	0.374445	0.547652	-0.321691	0.817835	-0.309226	0.139324	P01111	NRAS	Homo sapiens	P01111	RASN_HUMAN	>sp|P01111|RASN_HUMAN GTPase NRas OS=Homo sapiens OX=9606 GN=NRAS PE=1 SV=1	4	0.233978	1	0.012406	0.99155	-
-4.59008	-3.00374	-3.90906	0.180414	1.60939	-4.27361	1.11677	0.211061	-0.357817	P01591	JCHAIN	Homo sapiens	P01591	IGJ_HUMAN	>sp|P01591|IGJ_HUMAN Immunoglobulin J chain OS=Homo sapiens OX=9606 GN=JCHAIN PE=1 SV=4	2	2.86756	0.00422857	0.250302	0.746128	+
-0.997954	9.40798	-0.189407	-0.798856	1.0386	-0.209036	-0.0605392	-0.162443	-1.35029	P01833	PIGR	Homo sapiens	P01833	PIGR_HUMAN	>sp|P01833|PIGR_HUMAN Polymeric immunoglobulin receptor OS=Homo sapiens OX=9606 GN=PIGR PE=1 SV=4	5	0.0934572	1	0.321735	0.710732	-
-3.54277	-3.44436	-2.19619	0.0723534	1.38902	-1.31288	0.976187	0.0467949	-0.0963545	P01834	IGKC	Homo sapiens	P01834	IGKC_HUMAN	>sp|P01834|IGKC_HUMAN Immunoglobulin kappa constant OS=Homo sapiens OX=9606 GN=IGKC PE=1 SV=2	3	2.74971	0.00436	0.110517	0.891753	+
-1.32431	-0.365431	-1.16358	0.627909	2.43218	-1.12235	1.65713	1.24789	0.760837	P01857	IGHG1	Homo sapiens	P01857	IGHG1_HUMAN	>sp|P01857|IGHG1_HUMAN Immunoglobulin heavy constant gamma 1 OS=Homo sapiens OX=9606 GN=IGHG1 PE=1 SV=1	4	2.57992	0.00502287	0.211008	0.790012	+
-4.57776	-3.1276	-3.49722	0.21868	1.09778	-3.81762	1.53468	0.822428	0.164008	P01859	IGHG2	Homo sapiens	P01859	IGHG2_HUMAN	>sp|P01859|IGHG2_HUMAN Immunoglobulin heavy constant gamma 2 OS=Homo sapiens OX=9606 GN=IGHG2 PE=1 SV=2	2	3.13272	0.00374502	0.462422	0.585555	+
-4.19019	-3.67942	-3.45652	0.416417	2.69656	-1.52484	1.68402	1.61295	0.808403	P01860	IGHG3	Homo sapiens	P01860	IGHG3_HUMAN	>sp|P01860|IGHG3_HUMAN Immunoglobulin heavy constant gamma 3 OS=Homo sapiens OX=9606 GN=IGHG3 PE=1 SV=2	5	4.18099	0.00523809	0.268102	0.743424	+
0.11749	0.415239	0.183988	0.91605	2.67033	-4.49251	1.6007	0.754288	0.846102	P01876	IGHA1	Homo sapiens	P01876	IGHA1_HUMAN	>sp|P01876|IGHA1_HUMAN Immunoglobulin heavy constant alpha 1 OS=Homo sapiens OX=9606 GN=IGHA1 PE=1 SV=2	3	1.66816	0.0265711	0.249702	0.743798	+
0.11749	0.415239	0.183988	1.5805	3.0782	-1.73652	1.9408	1.66305	1.81593	P01877	IGHA2	Homo sapiens	P01877	IGHA2_HUMAN	>sp|P01877|IGHA2_HUMAN Immunoglobulin heavy constant alpha 2 OS=Homo sapiens OX=9606 GN=IGHA2 PE=1 SV=4	3	3.99265	0.00424242	0.228862	0.771431	+
2.85065	2.56405	2.6531	2.37805	2.1087	2.06469	2.35769	2.05306	2.19608	P01889	HLA-B	Homo sapiens	P01889	HLAB_HUMAN	>sp|P01889|HLAB_HUMAN HLA class I histocompatibility antigen, B alpha chain OS=Homo sapiens OX=9606 GN=HLA-B PE=1 SV=3	7	0.00355353	1	0.048058	0.974557	-
3.35871	2.84878	3.181	4.60907	4.33137	5.05115	5.29173	4.41158	4.72606	P02545	LMNA	Homo sapiens	P02545	LMNA_HUMAN	>sp|P02545|LMNA_HUMAN Prelamin-A/C OS=Homo sapiens OX=9606 GN=LMNA PE=1 SV=1	57	2.61501	0.00489362	0.165591	0.868032	+
-2.63213	-2.51589	-2.93834	-0.588435	0.817472	-3.54093	-0.0583277	-0.76087	-0.218594	P02647	APOA1	Homo sapiens	P02647	APOA1_HUMAN	>sp|P02647|APOA1_HUMAN Apolipoprotein A-I OS=Homo sapiens OX=9606 GN=APOA1 PE=1 SV=1	3	3.46667	0.00284967	0.227971	0.77152	+
3.84924	3.32822	3.65547	1.84162	1.80377	0.989105	2.34368	0.942475	1.63877	P02786	TFRC	Homo sapiens	P02786	TFR1_HUMAN	>sp|P02786|TFR1_HUMAN Transferrin receptor protein 1 OS=Homo sapiens OX=9606 GN=TFRC PE=1 SV=2	21	0.0022555	1	0.0689143	0.938827	-
-1.92786	-2.0274	-1.71025	-0.228329	1.09114	-0.00175571	0.375181	0.436598	-0.372627	P02788	LTF	Homo sapiens	P02788	TRFL_HUMAN	>sp|P02788|TRFL_HUMAN Lactotransferrin OS=Homo sapiens OX=9606 GN=LTF PE=1 SV=6	15	3.04218	0.00369338	0.104837	0.906562	+
-3.82635	-4.19455	-3.00657	2.76688	6.60249	-2.56743	0.499437	3.3353	-0.70135	P02810	PRH2	Homo sapiens	P02810	PRPC_HUMAN	>sp|P02810|PRPC_HUMAN Salivary acidic proline-rich phosphoprotein 1/2 OS=Homo sapiens OX=9606 GN=PRH2 PE=1 SV=2	5	2.01424	0.0119595	0.157095	0.838727	+
0.627278	0.181853	0.584702	1.69166	3.40593	1.24021	2.79577	2.17513	1.86557	P04040	CAT	Homo sapiens	P04040	CATA_HUMAN	>sp|P04040|CATA_HUMAN Catalase OS=Homo sapiens OX=9606 GN=CAT PE=1 SV=3	21	2.68201	0.00476498	0.0823022	0.920789	+
-0.511664	-1.256	-0.833862	0.379983	1.04157	0.071722	1.02197	0.631252	-4.0458	P04062	GBA	Homo sapiens	P04062	GLCM_HUMAN	>sp|P04062|GLCM_HUMAN Lysosomal acid glucosylceramidase OS=Homo sapiens OX=9606 GN=GBA PE=1 SV=3	3	2.20452	0.00817467	0.321413	0.691226	+
4.11889	3.74593	3.97929	1.19778	1.25488	-0.600557	2.85294	0.900598	1.41953	P04075	ALDOA	Homo sapiens	P04075	ALDOA_HUMAN	>sp|P04075|ALDOA_HUMAN Fructose-bisphosphate aldolase A OS=Homo sapiens OX=9606 GN=ALDOA PE=1 SV=2	15	0.00437496	1	0.585412	0.501436	-
-0.742986	-1.36669	-1.15975	-2.75798	-1.11363	-3.90984	-1.97329	-2.3573	-2.10772	P04080	CSTB	Homo sapiens	P04080	CYTB_HUMAN	>sp|P04080|CYTB_HUMAN Cystatin-B OS=Homo sapiens OX=9606 GN=CSTB PE=1 SV=2	3	0.00173871	1	0.212024	0.792079	-
1.48908	1.08232	1.48352	1.33949	1.92651	0.147677	2.89643	0.457413	1.28557	P04083	ANXA1	Homo sapiens	P04083	ANXA1_HUMAN	>sp|P04083|ANXA1_HUMAN Annexin A1 OS=Homo sapiens OX=9606 GN=ANXA1 PE=1 SV=2	18	0.396647	0.781533	0.174599	0.836114	-
-2.86241	-2.1447	-3.16208	3.01009	5.38738	2.18544	4.90473	4.18559	4.43547	P04259	KRT6B	Homo sapiens	P04259	K2C6B_HUMAN	>sp|P04259|K2C6B_HUMAN Keratin, type II cytoskeletal 6B OS=Homo sapiens OX=9606 GN=KRT6B PE=1 SV=5	8	4.70315	0	0.426345	0.623406	+
7.39558	7.57626	7.55194	9.19156	10.7452	7.89092	10.5134	9.83841	9.37828	P04264	KRT1	Homo sapiens	P04264	K2C1_HUMAN	>sp|P04264|K2C1_HUMAN Keratin, type II cytoskeletal 1 OS=Homo sapiens OX=9606 GN=KRT1 PE=1 SV=6	101	3.00206	0.00371906	0.288334	0.733309	+
-3.43392	-4.1891	-4.35353	-1.63132	1.02589	-1.96479	-1.87334	-3.62969	-1.2918	P04280	PRB1	Homo sapiens	P04280	PRP1_HUMAN	>sp|P04280|PRP1_HUMAN Basic salivary proline-rich protein 1 OS=Homo sapiens OX=9606 GN=PRB1 PE=1 SV=3	3	2.265	0.00744	0.525536	0.535269	+
5.88799	5.6361	5.83719	2.90562	3.26811	2.04622	4.68473	2.88482	3.3037	P04406	GAPDH	Homo sapiens	P04406	G3P_HUMAN	>sp|P04406|G3P_HUMAN Glyceraldehyde-3-phosphate dehydrogenase OS=Homo sapiens OX=9606 GN=GAPDH PE=1 SV=3	11	0.00370475	1	0.606748	0.502755	-
3.48333	3.02137	3.22821	3.09501	3.00492	2.73704	3.46938	2.43402	3.28543	P04439	HLA-A	Homo sapiens	P04439	HLAA_HUMAN	>sp|P04439|HLAA_HUMAN HLA class I histocompatibility antigen, A alpha chain OS=Homo sapiens OX=9606 GN=HLA-A PE=1 SV=2	3	0.163563	1	0.127826	0.89253	-
3.65655	3.82179	4.17313	2.0863	2.45038	2.33751	4.12979	3.03955	3.02771	P04792	HSPB1	Homo sapiens	P04792	HSPB1_HUMAN	>sp|P04792|HSPB1_HUMAN Heat shock protein beta-1 OS=Homo sapiens OX=9606 GN=HSPB1 PE=1 SV=2	17	0.0675003	1	1.35878	0.131157	-
-0.320437	-0.615944	-0.166981	0.460442	0.305451	1.01005	-0.0079689	-0.00693798	-0.887389	P04818	TYMS	Homo sapiens	P04818	TYSY_HUMAN	>sp|P04818|TYSY_HUMAN Thymidylate synthase OS=Homo sapiens OX=9606 GN=TYMS PE=1 SV=3	3	0.374137	0.812321	1.15669	0.218486	-
2.47076	2.37109	2.3647	2.58899	2.42847	2.11786	2.97048	2.10029	2.66505	P04843	RPN1	Homo sapiens	P04843	RPN1_HUMAN	>sp|P04843|RPN1_HUMAN Dolichyl-diphosphooligosaccharide--protein glycosyltransferase subunit 1 OS=Homo sapiens OX=9606 GN=RPN1 PE=1 SV=1	26	0.576396	0.531437	0.277368	0.78608	-
2.0119	2.35557	2.10117	0.317894	-0.104976	1.16694	0.840099	0.437768	0.238959	P04844	RPN2	Homo sapiens	P04844	RPN2_HUMAN	>sp|P04844|RPN2_HUMAN Dolichyl-diphosphooligosaccharide--protein glycosyltransferase subunit 2 OS=Homo sapiens OX=9606 GN=RPN2 PE=1 SV=3	11	0.00027857	1	0.037425	0.971873	-
3.3791	3.00034	3.23281	3.05294	2.84825	3.31409	3.01202	2.70928	2.53661	P05023	ATP1A1	Homo sapiens	P05023	AT1A1_HUMAN	>sp|P05023|AT1A1_HUMAN Sodium/potassium-transporting ATPase subunit alpha-1 OS=Homo sapiens OX=9606 GN=ATP1A1 PE=1 SV=1	36	0.0140439	1	0.75794	0.542597	-
0.789884	0.56881	0.692755	-0.256229	-0.270113	0.173295	0.462654	0.0171299	-0.799712	P05026	ATP1B1	Homo sapiens	P05026	AT1B1_HUMAN	>sp|P05026|AT1B1_HUMAN Sodium/potassium-transporting ATPase subunit beta-1 OS=Homo sapiens OX=9606 GN=ATP1B1 PE=1 SV=1	4	0.0229208	1	0.00914601	0.993129	-
-1.17593	-2.22509	-2.1172	2.012	4.11089	1.91913	3.20586	2.67586	2.19869	P05089	ARG1	Homo sapiens	P05089	ARGI1_HUMAN	>sp|P05089|ARGI1_HUMAN Arginase-1 OS=Homo sapiens OX=9606 GN=ARG1 PE=1 SV=2	15	3.59258	0.00248819	0.00543033	0.994896	+
-2.73491	-6.2359	-4.26559	1.15734	1.18268	-1.52766	0.464502	0.88536	0.311753	P05090	APOD	Homo sapiens	P05090	APOD_HUMAN	>sp|P05090|APOD_HUMAN Apolipoprotein D OS=Homo sapiens OX=9606 GN=APOD PE=1 SV=1	2	2.37425	0.00572696	0.112052	0.888961	+
-0.321692	-1.17946	-1.18385	1.58849	2.59484	-0.109402	1.33747	1.53481	1.26494	P05109	S100A8	Homo sapiens	P05109	S10A8_HUMAN	>sp|P05109|S10A8_HUMAN Protein S100-A8 OS=Homo sapiens OX=9606 GN=S100A8 PE=1 SV=1	6	3.10259	0.00367187	0.00875239	0.993481	+
-3.80807	-2.28529	-4.21302	-2.47499	0.0381622	-2.23654	-0.523633	-0.666059	-1.23478	P05120	SERPINB2	Homo sapiens	P05120	PAI2_HUMAN	>sp|P05120|PAI2_HUMAN Plasminogen activator inhibitor 2 OS=Homo sapiens OX=9606 GN=SERPINB2 PE=1 SV=2	3	2.16394	0.00887587	0.379401	0.664937	+
3.7195	3.35944	3.86551	6.0703	5.55588	6.94534	4.94508	6.54567	5.71607	P05141	SLC25A5	Homo sapiens	P05141	ADT2_HUMAN	>sp|P05141|ADT2_HUMAN ADP/ATP translocase 2 OS=Homo sapiens OX=9606 GN=SLC25A5 PE=1 SV=7	31	2.19742	0.00833381	0.300614	0.735367	+
4.87932	4.44641	4.78139	4.27875	4.08791	2.6193	4.03259	3.64102	4.89437	P05165	PCCA	Homo sapiens	P05165	PCCA_HUMAN	>sp|P05165|PCCA_HUMAN Propionyl-CoA carboxylase alpha chain, mitochondrial OS=Homo sapiens OX=9606 GN=PCCA PE=1 SV=4	64	0.0608479	1	0.339694	0.70069	-
4.71535	4.41632	4.69754	5.53121	5.43278	3.69185	5.44885	4.92211	6.292	P05166	PCCB	Homo sapiens	P05166	PCCB_HUMAN	>sp|P05166|PCCB_HUMAN Propionyl-CoA carboxylase beta chain, mitochondrial OS=Homo sapiens OX=9606 GN=PCCB PE=1 SV=3	46	1.38268	0.0546439	0.393197	0.659963	-
3.30456	2.83514	3.28055	3.1951	3.15366	2.4027	3.9847	2.17637	3.15358	P05198	EIF2S1	Homo sapiens	P05198	IF2A_HUMAN	>sp|P05198|IF2A_HUMAN Eukaryotic translation initiation factor 2 subunit 1 OS=Homo sapiens OX=9606 GN=EIF2S1 PE=1 SV=3	20	0.28048	0.942385	0.117236	0.890678	-
0.927418	0.675406	0.960913	-0.756151	-0.963911	-0.573318	0.509708	-1.39442	-0.898396	P05362	ICAM1	Homo sapiens	P05362	ICAM1_HUMAN	>sp|P05362|ICAM1_HUMAN Intercellular adhesion molecule 1 OS=Homo sapiens OX=9606 GN=ICAM1 PE=1 SV=2	3	0.0145941	1	0.105464	0.90202	-
2.69911	1.14691	1.90719	2.37341	1.98398	2.5012	4.05697	2.65925	3.26368	P05386	RPLP1	Homo sapiens	P05386	RLA1_HUMAN	>sp|P05386|RLA1_HUMAN 60S acidic ribosomal protein P1 OS=Homo sapiens OX=9606 GN=RPLP1 PE=1 SV=1	6	1.39815	0.0524341	1.12853	0.211467	-
5.45962	4.95929	5.11262	4.33743	4.10567	4.50451	5.3084	4.50693	5.42577	P05387	RPLP2	Homo sapiens	P05387	RLA2_HUMAN	>sp|P05387|RLA2_HUMAN 60S acidic ribosomal protein P2 OS=Homo sapiens OX=9606 GN=RPLP2 PE=1 SV=1	13	0.214764	1	1.15593	0.231822	-
4.5591	3.99508	4.19452	4.30436	4.16461	4.97572	4.93128	4.74843	5.20516	P05388	RPLP0	Homo sapiens	P05388	RLA0_HUMAN	>sp|P05388|RLA0_HUMAN 60S acidic ribosomal protein P0 OS=Homo sapiens OX=9606 GN=RPLP0 PE=1 SV=1	20	1.84962	0.0178843	0.781272	0.464752	+
2.63306	2.026	2.43462	1.41134	1.08528	0.830755	1.72062	0.811303	1.5907	P05455	SSB	Homo sapiens	P05455	LA_HUMAN	>sp|P05455|LA_HUMAN Lupus La protein OS=Homo sapiens OX=9606 GN=SSB PE=1 SV=2	15	0.00919319	1	0.330921	0.745406	-
-4.07876	-2.90952	-3.87373	-1.14295	-2.77743	-0.232619	-0.964882	-0.236724	-3.53986	P05549	TFAP2A	Homo sapiens	P05549	AP2A_HUMAN	>sp|P05549|AP2A_HUMAN Transcription factor AP-2-alpha OS=Homo sapiens OX=9606 GN=TFAP2A PE=1 SV=1	2	2.25111	0.00736073	0.0541634	0.94773	+
1.59953	1.16246	1.23847	-0.0426865	0.445281	-4.28117	1.66324	-0.621672	0.937806	P05556	ITGB1	Homo sapiens	P05556	ITB1_HUMAN	>sp|P05556|ITB1_HUMAN Integrin beta-1 OS=Homo sapiens OX=9606 GN=ITGB1 PE=1 SV=2	8	0.0922039	1	0.521503	0.527103	-
5.45097	5.30137	5.6924	6.71423	6.3502	6.91066	6.21987	5.90055	6.6488	P05783	KRT18	Homo sapiens	P05783	K1C18_HUMAN	>sp|P05783|K1C18_HUMAN Keratin, type I cytoskeletal 18 OS=Homo sapiens OX=9606 GN=KRT18 PE=1 SV=2	59	1.76893	0.0212009	0.670728	0.545748	+
4.5695	3.56313	3.99436	1.14776	1.37374	2.69447	4.02062	0.699115	2.01073	P06454	PTMA	Homo sapiens	P06454	PTMA_HUMAN	>sp|P06454|PTMA_HUMAN Prothymosin alpha OS=Homo sapiens OX=9606 GN=PTMA PE=1 SV=2	6	0.0336629	1	0.177566	0.827817	-
1.30181	1.2097	1.19628	1.41521	1.11747	2.24671	1.1668	1.02631	1.42341	P06493	CDK1	Homo sapiens	P06493	CDK1_HUMAN	>sp|P06493|CDK1_HUMAN Cyclin-dependent kinase 1 OS=Homo sapiens OX=9606 GN=CDK1 PE=1 SV=3	8	0.226838	1	0.46975	0.650693	-
4.21578	4.19112	4.40548	4.50351	4.26937	4.86163	5.13752	4.62139	4.65318	P06576	ATP5F1B	Homo sapiens	P06576	ATPB_HUMAN	>sp|P06576|ATPB_HUMAN ATP synthase subunit beta, mitochondrial OS=Homo sapiens OX=9606 GN=ATP5F1B PE=1 SV=3	29	1.68201	0.0260754	0.467595	0.681614	+
0.231757	-0.893002	-0.565021	1.84548	2.44846	0.376766	1.3274	1.55798	1.18757	P06702	S100A9	Homo sapiens	P06702	S10A9_HUMAN	>sp|P06702|S10A9_HUMAN Protein S100-A9 OS=Homo sapiens OX=9606 GN=S100A9 PE=1 SV=1	8	2.43654	0.00510018	0.115948	0.890226	+
4.07618	3.32332	3.54747	4.73426	4.58006	4.12417	3.82178	1.94154	2.79208	P06703	S100A6	Homo sapiens	P06703	S10A6_HUMAN	>sp|P06703|S10A6_HUMAN Protein S100-A6 OS=Homo sapiens OX=9606 GN=S100A6 PE=1 SV=1	4	0.0571041	1	1.32806	0.112062	-
4.3427	4.4958	4.61246	2.36733	2.37887	-0.307736	4.47598	1.7879	3.10351	P06733	ENO1	Homo sapiens	P06733	ENOA_HUMAN	>sp|P06733|ENOA_HUMAN Alpha-enolase OS=Homo sapiens OX=9606 GN=ENO1 PE=1 SV=2	20	0.0352422	1	0.624526	0.457872	-
1.93072	1.31602	1.48424	-0.017169	0.447204	1.04714	0.192766	0.131989	-0.767591	P06744	GPI	Homo sapiens	P06744	G6PI_HUMAN	>sp|P06744|G6PI_HUMAN Glucose-6-phosphate isomerase OS=Homo sapiens OX=9606 GN=GPI PE=1 SV=4	8	0.00190635	1	0.663069	0.497401	-
6.12751	5.38781	5.61023	6.03126	5.76405	5.94835	7.37696	6.05608	6.4096	P06748	NPM1	Homo sapiens	P06748	NPM_HUMAN	>sp|P06748|NPM_HUMAN Nucleophosmin OS=Homo sapiens OX=9606 GN=NPM1 PE=1 SV=2	29	1.23905	0.0797952	0.803434	0.412711	-
4.15544	4.06795	4.31652	5.61651	5.10966	5.65335	4.16575	2.11931	4.62494	P06753	TPM3	Homo sapiens	P06753	TPM3_HUMAN	>sp|P06753|TPM3_HUMAN Tropomyosin alpha-3 chain OS=Homo sapiens OX=9606 GN=TPM3 PE=1 SV=2	5	0.131123	1	1.08512	0.185223	-
3.19169	2.49572	3.03306	-0.839427	-0.912483	-3.33107	0.0361061	-4.27117	-0.401172	P07099	EPHX1	Homo sapiens	P07099	HYEP_HUMAN	>sp|P07099|HYEP_HUMAN Epoxide hydrolase 1 OS=Homo sapiens OX=9606 GN=EPHX1 PE=1 SV=1	2	0.000498554	1	0.0314707	0.971818	-
-0.458556	-0.540503	-0.264622	-2.79326	-0.565463	-2.87847	0.0543137	-1.35218	-1.44947	P07108	DBI	Homo sapiens	P07108	ACBP_HUMAN	>sp|P07108|ACBP_HUMAN Acyl-CoA-binding protein OS=Homo sapiens OX=9606 GN=DBI PE=1 SV=2	2	0.0894523	1	0.57572	0.505175	-
4.67029	4.39128	4.72764	1.7895	1.59782	0.625469	3.01708	1.50093	2.04064	P07195	LDHB	Homo sapiens	P07195	LDHB_HUMAN	>sp|P07195|LDHB_HUMAN L-lactate dehydrogenase B chain OS=Homo sapiens OX=9606 GN=LDHB PE=1 SV=2	15	0.00133362	1	0.674085	0.461041	-
2.80626	2.17442	2.47113	1.42027	1.29905	0.505756	2.2964	0.944767	1.33259	P07237	P4HB	Homo sapiens	P07237	PDIA1_HUMAN	>sp|P07237|PDIA1_HUMAN Protein disulfide-isomerase OS=Homo sapiens OX=9606 GN=P4HB PE=1 SV=3	21	0.0212269	1	0.383013	0.684656	-
0.703057	0.352107	0.507281	1.05655	2.43954	0.369588	2.75657	2.08844	1.19186	P07339	CTSD	Homo sapiens	P07339	CATD_HUMAN	>sp|P07339|CATD_HUMAN Cathepsin D OS=Homo sapiens OX=9606 GN=CTSD PE=1 SV=1	11	1.78827	0.0205156	0.404193	0.651905	+
-1.33738	-1.99856	-1.45939	0.720419	1.59768	0.250322	1.27065	0.684757	0.770728	P07384	CAPN1	Homo sapiens	P07384	CAN1_HUMAN	>sp|P07384|CAN1_HUMAN Calpain-1 catalytic subunit OS=Homo sapiens OX=9606 GN=CAPN1 PE=1 SV=1	5	3.40741	0.00254971	0.0411279	0.967182	+
5.26252	5.25213	5.41035	4.62278	4.22018	5.18221	4.56806	4.21511	4.14854	P07437	TUBB	Homo sapiens	P07437	TBB5_HUMAN	>sp|P07437|TBB5_HUMAN Tubulin beta chain OS=Homo sapiens OX=9606 GN=TUBB PE=1 SV=2	12	0.000443324	1	0.520089	0.630863	-
-3.02456	-3.03637	-3.64292	-3.11861	-1.17705	-1.64749	-1.84467	-2.24854	-3.23927	P07476	IVL	Homo sapiens	P07476	INVO_HUMAN	>sp|P07476|INVO_HUMAN Involucrin OS=Homo sapiens OX=9606 GN=IVL PE=1 SV=2	4	1.09105	0.122323	0.257002	0.760841	-
-3.32125	-2.716	-2.89885	8.01869	7.72488	6.75664	6.90259	7.27724	8.57943	P07478	PRSS2	Homo sapiens	P07478	TRY2_HUMAN	>sp|P07478|TRY2_HUMAN Trypsin-2 OS=Homo sapiens OX=9606 GN=PRSS2 PE=1 SV=1	3	4.70007	0	0.0465075	0.964039	+
-0.363529	-0.669188	-0.301216	-1.20411	-0.159987	-1.60797	0.255966	-0.800297	-1.06554	P07686	HEXB	Homo sapiens	P07686	HEXB_HUMAN	>sp|P07686|HEXB_HUMAN Beta-hexosaminidase subunit beta OS=Homo sapiens OX=9606 GN=HEXB PE=1 SV=3	2	0.235495	1	0.314256	0.725364	-
3.40904	3.26219	3.42115	1.81639	1.80561	1.458	3.63508	1.47278	1.96169	P07737	PFN1	Homo sapiens	P07737	PROF1_HUMAN	>sp|P07737|PROF1_HUMAN Profilin-1 OS=Homo sapiens OX=9606 GN=PFN1 PE=1 SV=2	9	0.0456877	1	0.425755	0.645453	-
-0.148424	-0.351741	-0.113727	0.831113	0.455707	0.712743	0.48022	-0.307055	0.313097	P07741	APRT	Homo sapiens	P07741	APT_HUMAN	>sp|P07741|APT_HUMAN Adenine phosphoribosyltransferase OS=Homo sapiens OX=9606 GN=APRT PE=1 SV=2	2	0.963792	0.17895	0.89109	0.41835	-
3.25373	2.87725	3.08205	2.15232	1.85508	2.59176	2.5354	2.11822	2.36319	P07814	EPRS1	Homo sapiens	P07814	SYEP_HUMAN	>sp|P07814|SYEP_HUMAN Bifunctional glutamate/proline--tRNA ligase OS=Homo sapiens OX=9606 GN=EPRS1 PE=1 SV=5	56	0.00236055	1	0.220797	0.839484	-
3.7288	3.36634	3.45134	2.91913	2.65357	3.04996	2.99916	1.38647	2.28887	P07900	HSP90AA1	Homo sapiens	P07900	HS90A_HUMAN	>sp|P07900|HS90A_HUMAN Heat shock protein HSP 90-alpha OS=Homo sapiens OX=9606 GN=HSP90AA1 PE=1 SV=5	22	0.0119989	1	0.604985	0.527206	-
0.979319	1.74927	1.54035	1.73607	1.39372	3.01238	4.0329	4.79959	3.5777	P07910	HNRNPC	Homo sapiens	P07910	HNRPC_HUMAN	>sp|P07910|HNRPC_HUMAN Heterogeneous nuclear ribonucleoproteins C1/C2 OS=Homo sapiens OX=9606 GN=HNRNPC PE=1 SV=4	24	2.81445	0.004256	1.57869	0.0596981	+
-0.361367	-0.565289	-0.18241	-1.65207	-1.08839	-0.900863	-0.627701	-0.240795	-0.564075	P07942	LAMB1	Homo sapiens	P07942	LAMB1_HUMAN	>sp|P07942|LAMB1_HUMAN Laminin subunit beta-1 OS=Homo sapiens OX=9606 GN=LAMB1 PE=1 SV=2	6	0.138019	1	1.34714	0.182957	-
-1.26904	-1.50441	-0.840914	3.28457	3.03185	2.66987	0.845085	-2.44116	1.83525	P07948	LYN	Homo sapiens	P07948	LYN_HUMAN	>sp|P07948|LYN_HUMAN Tyrosine-protein kinase Lyn OS=Homo sapiens OX=9606 GN=LYN PE=1 SV=3	4	2.27229	0.00738176	1.04994	0.181501	+
1.1103	1.25158	1.19652	0.771151	0.931569	0.732029	2.1521	-0.260372	0.925569	P07954	FH	Homo sapiens	P07954	FUMH_HUMAN	>sp|P07954|FUMH_HUMAN Fumarate hydratase, mitochondrial OS=Homo sapiens OX=9606 GN=FH PE=1 SV=3	8	0.201056	1	0.0634139	0.940679	-
-2.16439	-3.37524	-1.81192	-2.39629	-2.99818	-2.54761	-1.19981	-2.65686	-3.13807	P08047	SP1	Homo sapiens	P08047	SP1_HUMAN	>sp|P08047|SP1_HUMAN Transcription factor Sp1 OS=Homo sapiens OX=9606 GN=SP1 PE=1 SV=3	4	0.355658	0.835626	0.199253	0.820347	-
5.40475	4.69616	5.12223	4.67199	4.36248	3.96774	4.60087	4.85781	4.46667	P08195	SLC3A2	Homo sapiens	P08195	4F2_HUMAN	>sp|P08195|4F2_HUMAN 4F2 cell-surface antigen heavy chain OS=Homo sapiens OX=9606 GN=SLC3A2 PE=1 SV=3	33	0.031616	1	0.587332	0.614718	-
0.0417862	0.0374022	-0.00473118	-0.486847	-0.828034	0.547831	-0.104626	0.309612	-0.374937	P08237	PFKM	Homo sapiens	P08237	PFKAM_HUMAN	>sp|P08237|PFKAM_HUMAN ATP-dependent 6-phosphofructokinase, muscle type OS=Homo sapiens OX=9606 GN=PFKM PE=1 SV=2	5	0.188451	1	0.163068	0.86098	-
6.67015	6.18287	6.4428	5.07781	4.64401	5.57332	4.81862	3.91364	4.43583	P08238	HSP90AB1	Homo sapiens	P08238	HS90B_HUMAN	>sp|P08238|HS90B_HUMAN Heat shock protein HSP 90-beta OS=Homo sapiens OX=9606 GN=HSP90AB1 PE=1 SV=4	49	0.000513155	1	0.8798	0.365764	-
0.0392723	-0.0556755	-0.339063	-0.444614	-0.856719	0.147684	-0.234844	-0.530725	-0.666572	P08240	SRPRA	Homo sapiens	P08240	SRPRA_HUMAN	>sp|P08240|SRPRA_HUMAN Signal recognition particle receptor subunit alpha OS=Homo sapiens OX=9606 GN=SRPRA PE=1 SV=2	6	0.0230652	1	0.105155	0.914012	-
2.17507	2.01332	2.20911	2.34493	2.09054	2.71336	2.38745	2.15801	2.05759	P08559	PDHA1	Homo sapiens	P08559	ODPA_HUMAN	>sp|P08559|ODPA_HUMAN Pyruvate dehydrogenase E1 component subunit alpha, somatic form, mitochondrial OS=Homo sapiens OX=9606 GN=PDHA1 PE=1 SV=3	17	0.535565	0.587188	0.370657	0.747366	-
1.66618	1.90049	1.88713	0.809716	0.729489	1.58311	0.958708	0.273622	0.686576	P08574	CYC1	Homo sapiens	P08574	CY1_HUMAN	>sp|P08574|CY1_HUMAN Cytochrome c1, heme protein, mitochondrial OS=Homo sapiens OX=9606 GN=CYC1 PE=1 SV=3	7	0.00113755	1	0.522827	0.617288	-
1.13295	0.362517	1.07148	1.99237	2.00947	0.243382	1.49413	1.19719	2.50515	P08579	SNRPB2	Homo sapiens	P08579	RU2B_HUMAN	>sp|P08579|RU2B_HUMAN U2 small nuclear ribonucleoprotein B'' OS=Homo sapiens OX=9606 GN=SNRPB2 PE=1 SV=1	8	1.17525	0.094649	0.169377	0.847673	-
2.29767	1.41904	1.87065	2.0522	1.54623	2.37916	2.80176	1.40188	2.17909	P08621	SNRNP70	Homo sapiens	P08621	RU17_HUMAN	>sp|P08621|RU17_HUMAN U1 small nuclear ribonucleoprotein 70 kDa OS=Homo sapiens OX=9606 GN=SNRNP70 PE=1 SV=2	9	0.51673	0.612844	0.102956	0.908256	-
-0.973524	-1.09478	-1.23232	-0.833534	-1.71007	-2.6362	0.663942	2.97319	-0.325039	P08651	NFIC	Homo sapiens	P08651	NFIC_HUMAN	>sp|P08651|NFIC_HUMAN Nuclear factor 1 C-type OS=Homo sapiens OX=9606 GN=NFIC PE=1 SV=2	4	1.35785	0.0594541	1.20162	0.125111	-
4.70513	4.24783	4.81488	6.07317	5.84145	5.46995	4.88505	5.34602	5.10548	P08670	VIM	Homo sapiens	P08670	VIME_HUMAN	>sp|P08670|VIME_HUMAN Vimentin OS=Homo sapiens OX=9606 GN=VIM PE=1 SV=4	62	1.42499	0.0488671	1.43984	0.163593	+
3.10938	3.17787	3.35701	2.8012	2.60726	2.5798	3.59316	2.68704	3.39559	P08708	RPS17	Homo sapiens	P08708	RS17_HUMAN	>sp|P08708|RS17_HUMAN 40S ribosomal protein S17 OS=Homo sapiens OX=9606 GN=RPS17 PE=1 SV=2	9	0.313212	0.895504	0.926284	0.378475	-
2.77973	2.01872	2.48352	2.24429	2.1558	1.64052	2.34701	0.530468	0.971796	P08758	ANXA5	Homo sapiens	P08758	ANXA5_HUMAN	>sp|P08758|ANXA5_HUMAN Annexin A5 OS=Homo sapiens OX=9606 GN=ANXA5 PE=1 SV=2	17	0.0279204	1	0.560192	0.546473	-
3.23098	3.0903	3.3216	2.52969	2.37926	2.75728	3.37344	1.31421	1.56173	P08865	RPSA	Homo sapiens	P08865	RSSA_HUMAN	>sp|P08865|RSSA_HUMAN 40S ribosomal protein SA OS=Homo sapiens OX=9606 GN=RPSA PE=1 SV=4	13	0.0357539	1	0.290052	0.742157	-
0.685504	-0.933853	0.368311	-0.120012	0.0320911	-3.86502	1.29365	-1.41072	0.722569	P08962	CD63	Homo sapiens	P08962	CD63_HUMAN	>sp|P08962|CD63_HUMAN CD63 antigen OS=Homo sapiens OX=9606 GN=CD63 PE=1 SV=2	2	0.359331	0.831296	0.42804	0.61149	-
-1.33627	-2.22487	-0.709292	-0.397698	-0.753181	-0.725163	-0.355234	-0.85288	-0.79318	P09001	MRPL3	Homo sapiens	P09001	RM03_HUMAN	>sp|P09001|RM03_HUMAN 39S ribosomal protein L3, mitochondrial OS=Homo sapiens OX=9606 GN=MRPL3 PE=1 SV=1	2	1.04457	0.141281	0.0756557	0.949764	-
0.550484	0.0347252	0.659623	1.04041	1.20646	0.737778	1.8977	0.743679	1.83073	P09012	SNRPA	Homo sapiens	P09012	SNRPA_HUMAN	>sp|P09012|SNRPA_HUMAN U1 small nuclear ribonucleoprotein A OS=Homo sapiens OX=9606 GN=SNRPA PE=1 SV=3	7	1.50274	0.0399634	0.550943	0.592665	+
-2.994	-1.69868	-1.05693	-4.56597	-0.478929	1.13537	-0.169136	-0.808598	-0.99843	P09211	GSTP1	Homo sapiens	P09211	GSTP1_HUMAN	>sp|P09211|GSTP1_HUMAN Glutathione S-transferase P OS=Homo sapiens OX=9606 GN=GSTP1 PE=1 SV=2	3	1.24637	0.0784205	0.138957	0.861624	-
-0.0479355	-1.46946	-0.244877	-0.8034	-0.762677	-0.719558	0.905014	-0.74834	0.341696	P09234	SNRPC	Homo sapiens	P09234	RU1C_HUMAN	>sp|P09234|RU1C_HUMAN U1 small nuclear ribonucleoprotein C OS=Homo sapiens OX=9606 GN=SNRPC PE=1 SV=1	2	0.801182	0.284098	0.890214	0.330076	-
2.7867	1.99329	2.23193	2.03122	1.6202	1.92403	2.54872	2.39418	1.8895	P09382	LGALS1	Homo sapiens	P09382	LEG1_HUMAN	>sp|P09382|LEG1_HUMAN Galectin-1 OS=Homo sapiens OX=9606 GN=LGALS1 PE=1 SV=2	14	0.242382	1	0.830017	0.464449	-
1.43966	0.1908	1.36089	-0.29879	0.0799093	-3.3665	1.22143	-0.987425	-0.00430584	P09429	HMGB1	Homo sapiens	P09429	HMGB1_HUMAN	>sp|P09429|HMGB1_HUMAN High mobility group protein B1 OS=Homo sapiens OX=9606 GN=HMGB1 PE=1 SV=3	6	0.0680787	1	0.430093	0.613988	-
2.59675	3.11985	2.85375	3.54535	2.99863	3.81676	1.42965	-0.597668	2.5567	P09493	TPM1	Homo sapiens	P09493	TPM1_HUMAN	>sp|P09493|TPM1_HUMAN Tropomyosin alpha-1 chain OS=Homo sapiens OX=9606 GN=TPM1 PE=1 SV=2	6	0.0311593	1	1.14598	0.148198	-
3.30914	2.6711	3.08954	4.91041	4.79324	4.3735	3.23886	2.48755	4.08336	P09496	CLTA	Homo sapiens	P09496	CLCA_HUMAN	>sp|P09496|CLCA_HUMAN Clathrin light chain A OS=Homo sapiens OX=9606 GN=CLTA PE=1 SV=1	9	0.490783	0.64913	1.35952	0.111713	-
1.53852	0.371531	1.30456	3.80964	3.79301	3.31265	2.18466	1.1937	3.04465	P09497	CLTB	Homo sapiens	P09497	CLCB_HUMAN	>sp|P09497|CLCB_HUMAN Clathrin light chain B OS=Homo sapiens OX=9606 GN=CLTB PE=1 SV=1	4	1.06694	0.130637	1.25718	0.133886	-
-0.219501	-0.454357	-0.0346088	1.41255	1.27348	1.624	1.05602	-4.21434	-0.386953	P09525	ANXA4	Homo sapiens	P09525	ANXA4_HUMAN	>sp|P09525|ANXA4_HUMAN Annexin A4 OS=Homo sapiens OX=9606 GN=ANXA4 PE=1 SV=4	5	0.71749	0.362181	0.764698	0.340494	-
-0.702394	1.61684	0.352747	0.181995	-0.12158	0.38434	-0.646432	0.326777	-0.0539131	P09543	CNP	Homo sapiens	P09543	CN37_HUMAN	>sp|P09543|CN37_HUMAN 2',3'-cyclic-nucleotide 3'-phosphodiesterase OS=Homo sapiens OX=9606 GN=CNP PE=1 SV=2	6	0.123245	1	0.355807	0.726398	-
1.08926	0.672925	1.11949	-0.0116119	-0.0419321	0.478189	0.473951	-0.232038	-0.0843315	P09622	DLD	Homo sapiens	P09622	DLDH_HUMAN	>sp|P09622|DLDH_HUMAN Dihydrolipoyl dehydrogenase, mitochondrial OS=Homo sapiens OX=9606 GN=DLD PE=1 SV=2	10	0.00539747	1	0.118697	0.907002	-
4.35831	3.79147	3.89372	4.14545	3.76663	3.66796	6.38349	4.43166	5.29498	P09651	HNRNPA1	Homo sapiens	P09651	ROA1_HUMAN	>sp|P09651|ROA1_HUMAN Heterogeneous nuclear ribonucleoprotein A1 OS=Homo sapiens OX=9606 GN=HNRNPA1 PE=1 SV=5	30	1.3792	0.0555085	1.21668	0.147508	-
2.27389	1.92691	2.09839	4.30379	4.27822	3.17092	4.12894	3.94904	4.94885	P09661	SNRPA1	Homo sapiens	P09661	RU2A_HUMAN	>sp|P09661|RU2A_HUMAN U2 small nuclear ribonucleoprotein A' OS=Homo sapiens OX=9606 GN=SNRPA1 PE=1 SV=2	12	2.94384	0.00381191	0.36681	0.695042	+
4.21643	3.75198	4.04626	3.3684	3.15828	2.53148	4.77102	2.7128	3.54925	P09874	PARP1	Homo sapiens	P09874	PARP1_HUMAN	>sp|P09874|PARP1_HUMAN Poly [ADP-ribose] polymerase 1 OS=Homo sapiens OX=9606 GN=PARP1 PE=1 SV=4	65	0.161682	1	0.434918	0.640003	-
-1.38409	-2.16608	-1.23771	-1.65138	-0.814224	-1.40597	-1.73647	-1.47245	-2.73842	P09884	POLA1	Homo sapiens	P09884	DPOLA_HUMAN	>sp|P09884|DPOLA_HUMAN DNA polymerase alpha catalytic subunit OS=Homo sapiens OX=9606 GN=POLA1 PE=1 SV=2	3	0.115501	1	0.686246	0.471484	-
-0.989999	-1.2239	-0.871758	-0.425337	-0.721564	-3.13887	-0.497845	-1.09069	-1.83491	P09960	LTA4H	Homo sapiens	P09960	LKHA4_HUMAN	>sp|P09960|LKHA4_HUMAN Leukotriene A-4 hydrolase OS=Homo sapiens OX=9606 GN=LTA4H PE=1 SV=2	2	0.219142	1	0.110374	0.890283	-
-0.871184	0.372679	-0.601624	-0.490073	-0.7393	0.899885	0.896767	0.574942	0.226279	P0CG12	DERPC	Homo sapiens	P0CG12	DERPC_HUMAN	>sp|P0CG12|DERPC_HUMAN Decreased expression in renal and prostate cancer protein OS=Homo sapiens OX=9606 GN=DERPC PE=1 SV=1	7	1.33278	0.06304	0.548077	0.566361	-
0.915274	0.783348	0.836671	1.19684	0.756359	1.01428	0.277271	0.397788	0.734585	P0CW18	PRSS56	Homo sapiens	P0CW18	PRS56_HUMAN	>sp|P0CW18|PRS56_HUMAN Serine protease 56 OS=Homo sapiens OX=9606 GN=PRSS56 PE=1 SV=1	12	0.0126828	1	1.29974	0.24661	-
5.77647	5.67444	5.89992	6.27657	6.05202	6.22509	6.46945	6.53942	6.24167	P0DMV8;P0DMV9	HSPA1A;HSPA1B	Homo sapiens	P0DMV8;P0DMV9	HS71A_HUMAN;HS71B_HUMAN	>sp|P0DMV8|HS71A_HUMAN Heat shock 70 kDa protein 1A OS=Homo sapiens OX=9606 GN=HSPA1A PE=1 SV=1;>sp|P0DMV9|HS71B_HUMAN Heat shock 70 kDa protein 1B OS=Homo sapiens OX=9606 GN=HSPA1B PE=1 SV=1	56	2.63142	0.005	0.965665	0.540191	+
-3.5782	-3.90233	-2.03693	-0.416865	1.40347	-3.31738	0.657499	0.0659084	-0.507746	P0DOY2;P0DOY3	IGLC2;IGLC3	Homo sapiens	P0DOY2;P0DOY3	IGLC2_HUMAN;IGLC3_HUMAN	>sp|P0DOY2|IGLC2_HUMAN Immunoglobulin lambda constant 2 OS=Homo sapiens OX=9606 GN=IGLC2 PE=1 SV=1;>sp|P0DOY3|IGLC3_HUMAN Immunoglobulin lambda constant 3 OS=Homo sapiens OX=9606 GN=IGLC3 PE=1 SV=1	4	2.38537	0.00570345	0.235845	0.765088	+
4.08204	3.87008	3.89338	3.86717	3.38834	3.73343	3.9126	3.25664	5.39947	P0DP23;P0DP24;P0DP25	CALM1;CALM2;CALM3	Homo sapiens	P0DP23;P0DP24;P0DP25	CALM1_HUMAN;CALM2_HUMAN;CALM3_HUMAN	>sp|P0DP23|CALM1_HUMAN Calmodulin-1 OS=Homo sapiens OX=9606 GN=CALM1 PE=1 SV=1;>sp|P0DP24|CALM2_HUMAN Calmodulin-2 OS=Homo sapiens OX=9606 GN=CALM2 PE=1 SV=1;>sp|P0DP25|CALM3_HUMAN Calmodulin-3 OS=Homo sapiens OX=9606 GN=CALM3 PE=1 SV=1	13	0.440987	0.719774	0.334288	0.704649	-
-2.37722	-3.65658	-2.87768	-1.78571	0.0320339	-2.79593	-3.23375	-2.22013	-3.67584	P0DTE7;P0DTE8;P0DUB6	AMY1B;AMY1C;AMY1A	Homo sapiens	P0DTE7;P0DTE8;P0DUB6	AMY1B_HUMAN;AMY1C_HUMAN;AMY1A_HUMAN	>sp|P0DTE7|AMY1B_HUMAN Alpha-amylase 1B OS=Homo sapiens OX=9606 GN=AMY1B PE=1 SV=1;>sp|P0DTE8|AMY1C_HUMAN Alpha-amylase 1C OS=Homo sapiens OX=9606 GN=AMY1C PE=1 SV=1;>sp|P0DUB6|AMY1A_HUMAN Alpha-amylase 1A OS=Homo sapiens OX=9606 GN=AMY1A PE=1 SV=1	2	0.261419	0.973536	0.751885	0.372389	-
-0.728046	-1.03181	-0.838259	-2.26887	-2.04203	-4.2039	-0.829841	-2.07798	-2.67722	P10155	RO60	Homo sapiens	P10155	RO60_HUMAN	>sp|P10155|RO60_HUMAN 60 kDa SS-A/Ro ribonucleoprotein OS=Homo sapiens OX=9606 GN=RO60 PE=1 SV=2	2	0.032744	1	0.485217	0.587647	-
-3.60215	-4.95564	-2.47494	0.054388	2.64878	-3.68652	0.307938	-0.80779	1.89806	P10163	PRB4	Homo sapiens	P10163	PRB4_HUMAN	>sp|P10163|PRB4_HUMAN Basic salivary proline-rich protein 4 OS=Homo sapiens OX=9606 GN=PRB4 PE=1 SV=4	4	2.05584	0.011026	0.14776	0.853572	+
1.84823	1.19843	1.42345	1.06408	0.418943	1.10718	1.60516	1.16894	0.746962	P10321	HLA-C	Homo sapiens	P10321	HLAC_HUMAN	>sp|P10321|HLAC_HUMAN HLA class I histocompatibility antigen, C alpha chain OS=Homo sapiens OX=9606 GN=HLA-C PE=1 SV=3	4	0.0884936	1	0.393344	0.698834	-
3.41457	2.80902	3.14817	2.67284	4.01522	2.5718	3.73418	3.31594	2.9329	P10599	TXN	Homo sapiens	P10599	THIO_HUMAN	>sp|P10599|THIO_HUMAN Thioredoxin OS=Homo sapiens OX=9606 GN=TXN PE=1 SV=3	9	0.583872	0.521512	0.175994	0.848597	-
3.74783	3.32906	3.52512	1.98218	1.85293	0.839191	3.27987	2.21971	2.48399	P10606	COX5B	Homo sapiens	P10606	COX5B_HUMAN	>sp|P10606|COX5B_HUMAN Cytochrome c oxidase subunit 5B, mitochondrial OS=Homo sapiens OX=9606 GN=COX5B PE=1 SV=2	3	0.0138032	1	1.07628	0.224378	-
0.181138	0.220217	0.0205421	-1.31334	-0.231581	-2.09299	-0.708662	-1.12134	-1.92022	P10619	CTSA	Homo sapiens	P10619	PPGB_HUMAN	>sp|P10619|PPGB_HUMAN Lysosomal protective protein OS=Homo sapiens OX=9606 GN=CTSA PE=1 SV=2	2	0.00397839	1	0.0192758	0.986173	-
-2.99189	-3.08975	-3.36136	0.612906	0.43236	1.01306	0.0955811	0.956327	0.538348	P10620	MGST1	Homo sapiens	P10620	MGST1_HUMAN	>sp|P10620|MGST1_HUMAN Microsomal glutathione S-transferase 1 OS=Homo sapiens OX=9606 GN=MGST1 PE=1 SV=1	3	4.06275	0.005	0.198834	0.847791	+
3.89867	4.03299	4.21446	4.28706	4.1099	4.21202	4.68423	4.37924	4.82921	P10809	HSPD1	Homo sapiens	P10809	CH60_HUMAN	>sp|P10809|CH60_HUMAN 60 kDa heat shock protein, mitochondrial OS=Homo sapiens OX=9606 GN=HSPD1 PE=1 SV=2	51	1.94916	0.0139927	1.40253	0.261883	+
-2.64354	-3.67905	-3.63255	-0.434308	-0.297019	0.0178499	-0.659266	-0.0416965	-0.160571	P10909	CLU	Homo sapiens	P10909	CLUS_HUMAN	>sp|P10909|CLUS_HUMAN Clusterin OS=Homo sapiens OX=9606 GN=CLU PE=1 SV=1	3	3.14397	0.00364082	0.0748076	0.945013	+
4.93683	4.61615	4.97423	5.13594	4.93891	5.1384	5.32398	5.83969	5.45296	P11021	HSPA5	Homo sapiens	P11021	BIP_HUMAN	>sp|P11021|BIP_HUMAN Endoplasmic reticulum chaperone BiP OS=Homo sapiens OX=9606 GN=HSPA5 PE=1 SV=2	59	1.95339	0.0138725	1.30129	0.270939	+
-0.32015	-0.0665588	-0.0231266	-1.76781	-1.50328	-1.4291	-1.9117	-1.09371	-1.34692	P11047	LAMC1	Homo sapiens	P11047	LAMC1_HUMAN	>sp|P11047|LAMC1_HUMAN Laminin subunit gamma-1 OS=Homo sapiens OX=9606 GN=LAMC1 PE=1 SV=3	8	0.00154488	1	0.16637	0.872993	-
5.49027	5.37489	5.59204	5.52209	5.11317	5.42985	5.20096	5.37979	5.33055	P11142	HSPA8	Homo sapiens	P11142	HSP7C_HUMAN	>sp|P11142|HSP7C_HUMAN Heat shock cognate 71 kDa protein OS=Homo sapiens OX=9606 GN=HSPA8 PE=1 SV=1	52	0.0203638	1	0.140816	0.914669	-
1.0254	0.112627	1.03728	1.37352	1.26707	1.99414	0.707833	1.10186	1.05441	P11166	SLC2A1	Homo sapiens	P11166	GTR1_HUMAN	>sp|P11166|GTR1_HUMAN Solute carrier family 2, facilitated glucose transporter member 1 OS=Homo sapiens OX=9606 GN=SLC2A1 PE=1 SV=2	4	0.580495	0.52518	1.07323	0.303426	-
-0.00737762	-0.565545	-0.298545	-0.425148	-0.894018	-0.472536	-0.922583	-1.32534	-1.08113	P11169;Q8TDB8	SLC2A3;SLC2A14	Homo sapiens	P11169;Q8TDB8	GTR3_HUMAN;GTR14_HUMAN	>sp|P11169|GTR3_HUMAN Solute carrier family 2, facilitated glucose transporter member 3 OS=Homo sapiens OX=9606 GN=SLC2A3 PE=1 SV=1;>sp|Q8TDB8|GTR14_HUMAN Solute carrier family 2, facilitated glucose transporter member 14 OS=Homo sapiens OX=9606 GN=SLC2A14 PE=1 SV=1	2	0.00320723	1	1.26843	0.261084	-
-0.291224	-0.56894	-0.380672	0.299331	0.0116997	1.18637	0.0677938	-0.942242	-0.824526	P11172	UMPS	Homo sapiens	P11172	UMPS_HUMAN	>sp|P11172|UMPS_HUMAN Uridine 5'-monophosphate synthase OS=Homo sapiens OX=9606 GN=UMPS PE=1 SV=1	4	0.176153	1	1.05149	0.231848	-
1.76533	1.43748	2.03083	1.69616	1.15305	2.53781	1.98623	1.91951	1.63316	P11177	PDHB	Homo sapiens	P11177	ODPB_HUMAN	>sp|P11177|ODPB_HUMAN Pyruvate dehydrogenase E1 component subunit beta, mitochondrial OS=Homo sapiens OX=9606 GN=PDHB PE=1 SV=3	14	0.49323	0.64632	0.041314	0.967026	-
-2.85622	-3.638	-4.37646	1.14486	0.964027	2.43534	1.32305	1.16041	0.850856	P11233	RALA	Homo sapiens	P11233	RALA_HUMAN	>sp|P11233|RALA_HUMAN Ras-related protein Ral-A OS=Homo sapiens OX=9606 GN=RALA PE=1 SV=1	2	3.59907	0.002528	0.345696	0.70714	+
1.45279	1.05834	1.1422	0.912498	1.7591	-0.611289	2.16179	0.5146	1.1569	P11279	LAMP1	Homo sapiens	P11279	LAMP1_HUMAN	>sp|P11279|LAMP1_HUMAN Lysosome-associated membrane glycoprotein 1 OS=Homo sapiens OX=9606 GN=LAMP1 PE=1 SV=3	5	0.342355	0.853873	0.282391	0.738167	-
1.92113	1.7125	2.14355	2.11201	1.91112	0.448836	2.61273	1.06343	1.48512	P11310	ACADM	Homo sapiens	P11310	ACADM_HUMAN	>sp|P11310|ACADM_HUMAN Medium-chain specific acyl-CoA dehydrogenase, mitochondrial OS=Homo sapiens OX=9606 GN=ACADM PE=1 SV=1	7	0.183837	1	0.11984	0.884186	-
1.95019	2.01865	1.97943	1.07268	0.90409	1.48312	2.64009	1.70587	2.75053	P11387	TOP1	Homo sapiens	P11387	TOP1_HUMAN	>sp|P11387|TOP1_HUMAN DNA topoisomerase 1 OS=Homo sapiens OX=9606 GN=TOP1 PE=1 SV=2	36	0.805329	0.280333	1.50226	0.0926528	-
-4.67889	-3.64149	-2.86758	-0.879147	-0.947612	0.462668	1.90219	2.33481	0.967565	P11388	TOP2A	Homo sapiens	P11388	TOP2A_HUMAN	>sp|P11388|TOP2A_HUMAN DNA topoisomerase 2-alpha OS=Homo sapiens OX=9606 GN=TOP2A PE=1 SV=3	25	3.23114	0.0033211	1.63605	0.0536963	+
1.69691	1.08379	1.48441	1.42005	1.18	1.62037	0.915918	0.839381	0.761871	P11413	G6PD	Homo sapiens	P11413	G6PD_HUMAN	>sp|P11413|G6PD_HUMAN Glucose-6-phosphate 1-dehydrogenase OS=Homo sapiens OX=9606 GN=G6PD PE=1 SV=4	12	0.00758502	1	1.86707	0.112414	-
7.81977	7.27925	7.44025	8.6692	8.48334	7.86497	8.09804	7.74707	8.83347	P11498	PC	Homo sapiens	P11498	PYC_HUMAN	>sp|P11498|PYC_HUMAN Pyruvate carboxylase, mitochondrial OS=Homo sapiens OX=9606 GN=PC PE=1 SV=2	156	1.23223	0.0812268	0.100953	0.912241	-
-2.1164	-2.58266	-1.48799	-0.739488	-1.1715	-0.90051	-2.82726	-1.81479	-1.71928	P11532	DMD	Homo sapiens	P11532	DMD_HUMAN	>sp|P11532|DMD_HUMAN Dystrophin OS=Homo sapiens OX=9606 GN=DMD PE=1 SV=3	2	0.263079	0.970613	1.45997	0.103827	-
1.74333	1.52492	1.80863	0.664821	0.356709	1.47714	1.23791	1.25196	0.876148	P11586	MTHFD1	Homo sapiens	P11586	C1TC_HUMAN	>sp|P11586|C1TC_HUMAN C-1-tetrahydrofolate synthase, cytoplasmic OS=Homo sapiens OX=9606 GN=MTHFD1 PE=1 SV=4	12	0.0041573	1	0.33499	0.736343	-
-0.749313	-2.08115	-0.741501	-0.809275	-0.802419	-1.18691	-0.333155	-0.832519	-1.1469	P11717	IGF2R	Homo sapiens	P11717	MPRI_HUMAN	>sp|P11717|MPRI_HUMAN Cation-independent mannose-6-phosphate receptor OS=Homo sapiens OX=9606 GN=IGF2R PE=1 SV=3	4	0.645864	0.442167	0.237139	0.824016	-
4.42784	3.98588	4.28575	2.8727	2.63768	3.25624	2.80495	2.73072	3.40959	P11940	PABPC1	Homo sapiens	P11940	PABP1_HUMAN	>sp|P11940|PABP1_HUMAN Polyadenylate-binding protein 1 OS=Homo sapiens OX=9606 GN=PABPC1 PE=1 SV=2	42	0.00165493	1	0.0745375	0.940873	-
2.62227	2.12755	2.67089	2.14759	2.03804	2.49946	2.82926	2.07366	2.53974	P12004	PCNA	Homo sapiens	P12004	PCNA_HUMAN	>sp|P12004|PCNA_HUMAN Proliferating cell nuclear antigen OS=Homo sapiens OX=9606 GN=PCNA PE=1 SV=1	15	0.309614	0.900302	0.412169	0.704675	-
-0.475499	-0.873919	-0.476917	-0.279735	0.0214415	0.0976582	0.673595	-0.173302	-0.516076	P12081	HARS1	Homo sapiens	P12081	HARS1_HUMAN	>sp|P12081|HARS1_HUMAN Histidine--tRNA ligase, cytoplasmic OS=Homo sapiens OX=9606 GN=HARS1 PE=1 SV=2	6	1.03335	0.145069	0.0443335	0.967044	-
-0.290306	-1.33876	-0.236559	0.886595	0.322174	1.81607	-0.0487185	1.33034	1.15093	P12235	SLC25A4	Homo sapiens	P12235	ADT1_HUMAN	>sp|P12235|ADT1_HUMAN ADP/ATP translocase 1 OS=Homo sapiens OX=9606 GN=SLC25A4 PE=1 SV=4	6	1.49877	0.0404663	0.116952	0.889734	+
5.24018	4.97023	5.21167	4.55719	3.96702	5.33251	3.65352	5.00887	4.2317	P12236	SLC25A6	Homo sapiens	P12236	ADT3_HUMAN	>sp|P12236|ADT3_HUMAN ADP/ATP translocase 3 OS=Homo sapiens OX=9606 GN=SLC25A6 PE=1 SV=4	9	0.0231995	1	0.225063	0.792128	-
1.50591	1.62883	1.55502	0.60755	0.619292	-0.570043	1.23357	0.190689	1.09006	P12268	IMPDH2	Homo sapiens	P12268	IMDH2_HUMAN	>sp|P12268|IMDH2_HUMAN Inosine-5'-monophosphate dehydrogenase 2 OS=Homo sapiens OX=9606 GN=IMPDH2 PE=1 SV=2	15	0.020394	1	0.532954	0.581931	-
1.74356	1.26043	1.55869	0.511336	0.292397	-0.45363	1.84271	0.802974	1.55756	P12270	TPR	Homo sapiens	P12270	TPR_HUMAN	>sp|P12270|TPR_HUMAN Nucleoprotein TPR OS=Homo sapiens OX=9606 GN=TPR PE=1 SV=3	51	0.201614	1	1.40481	0.109654	-
0.671822	0.393301	0.441503	0.895436	2.01837	0.57587	0.972521	1.38594	0.500071	P12273	PIP	Homo sapiens	P12273	PIP_HUMAN	>sp|P12273|PIP_HUMAN Prolactin-inducible protein OS=Homo sapiens OX=9606 GN=PIP PE=1 SV=1	9	1.06959	0.130004	0.15531	0.86631	-
1.80785	1.29125	1.76654	-0.936153	-0.803324	-1.82752	0.94898	-2.0305	-0.975974	P12277	CKB	Homo sapiens	P12277	KCRB_HUMAN	>sp|P12277|KCRB_HUMAN Creatine kinase B-type OS=Homo sapiens OX=9606 GN=CKB PE=1 SV=1	3	0.0132505	1	0.209667	0.793136	-
0.222674	-0.482001	0.128335	0.630747	0.261188	-3.65626	1.2421	-0.152746	0.0965071	P12429	ANXA3	Homo sapiens	P12429	ANXA3_HUMAN	>sp|P12429|ANXA3_HUMAN Annexin A3 OS=Homo sapiens OX=9606 GN=ANXA3 PE=1 SV=3	4	0.683188	0.398301	0.385712	0.647639	-
-0.471679	-2.39856	-0.20098	-3.95043	-4.30615	-3.40918	-4.15774	-3.78858	-3.65165	P12694	BCKDHA	Homo sapiens	P12694	ODBA_HUMAN	>sp|P12694|ODBA_HUMAN 2-oxoisovalerate dehydrogenase subunit alpha, mitochondrial OS=Homo sapiens OX=9606 GN=BCKDHA PE=1 SV=2	2	0.00347708	1	0.0251001	0.984052	-
1.12053	0.919811	1.25719	3.08816	2.94915	2.31099	1.77962	1.06197	1.7359	P12814	ACTN1	Homo sapiens	P12814	ACTN1_HUMAN	>sp|P12814|ACTN1_HUMAN Alpha-actinin-1 OS=Homo sapiens OX=9606 GN=ACTN1 PE=1 SV=2	41	1.0814	0.125734	1.70735	0.0667465	-
3.70382	3.14287	3.45765	2.7876	2.81978	2.3641	3.83418	2.60767	3.39736	P12956	XRCC6	Homo sapiens	P12956	XRCC6_HUMAN	>sp|P12956|XRCC6_HUMAN X-ray repair cross-complementing protein 6 OS=Homo sapiens OX=9606 GN=XRCC6 PE=1 SV=2	40	0.191776	1	0.735988	0.458446	-
3.81845	3.59781	3.63964	2.12641	1.63222	1.47066	2.9474	1.63412	2.44949	P13010	XRCC5	Homo sapiens	P13010	XRCC5_HUMAN	>sp|P13010|XRCC5_HUMAN X-ray repair cross-complementing protein 5 OS=Homo sapiens OX=9606 GN=XRCC5 PE=1 SV=3	33	0.00568742	1	0.627865	0.519241	-
2.63601	2.4435	2.67231	1.89097	1.64572	2.17213	2.45816	2.09917	1.84351	P13073	COX4I1	Homo sapiens	P13073	COX41_HUMAN	>sp|P13073|COX41_HUMAN Cytochrome c oxidase subunit 4 isoform 1, mitochondrial OS=Homo sapiens OX=9606 GN=COX4I1 PE=1 SV=1	5	0.0174543	1	0.419485	0.707843	-
4.45931	4.01331	4.25684	3.38379	3.26902	3.46092	3.70241	2.69056	2.8999	P13639	EEF2	Homo sapiens	P13639	EF2_HUMAN	>sp|P13639|EF2_HUMAN Elongation factor 2 OS=Homo sapiens OX=9606 GN=EEF2 PE=1 SV=4	42	0.00581536	1	0.36465	0.723698	-
2.14059	1.50984	2.07673	0.874246	0.487532	-0.92642	1.73422	0.0305328	0.872405	P13667	PDIA4	Homo sapiens	P13667	PDIA4_HUMAN	>sp|P13667|PDIA4_HUMAN Protein disulfide-isomerase A4 OS=Homo sapiens OX=9606 GN=PDIA4 PE=1 SV=2	14	0.027906	1	0.425979	0.640109	-
-0.308217	-0.529015	-0.105825	0.438661	-0.201086	1.7925	0.653755	0.520463	-0.244763	P13674	P4HA1	Homo sapiens	P13674	P4HA1_HUMAN	>sp|P13674|P4HA1_HUMAN Prolyl 4-hydroxylase subunit alpha-1 OS=Homo sapiens OX=9606 GN=P4HA1 PE=1 SV=2	8	1.2576	0.0763417	0.219594	0.792746	-
0.544055	-0.340197	0.13483	-2.98472	-2.37338	-2.83318	-0.230112	-2.1718	-2.3681	P13693	TPT1	Homo sapiens	P13693	TCTP_HUMAN	>sp|P13693|TCTP_HUMAN Translationally-controlled tumor protein OS=Homo sapiens OX=9606 GN=TPT1 PE=1 SV=1	2	0.017641	1	0.74029	0.403759	-
2.07882	1.72518	1.9415	1.11598	1.0419	1.27892	1.10729	-0.651029	0.688567	P13797	PLS3	Homo sapiens	P13797	PLST_HUMAN	>sp|P13797|PLST_HUMAN Plastin-3 OS=Homo sapiens OX=9606 GN=PLS3 PE=1 SV=4	13	0.0103089	1	0.645152	0.488906	-
-2.10437	-0.486275	-1.84196	-3.18176	0.906713	-3.44133	1.12891	-1.41302	-0.529018	P13798	APEH	Homo sapiens	P13798	ACPH_HUMAN	>sp|P13798|ACPH_HUMAN Acylamino-acid-releasing enzyme OS=Homo sapiens OX=9606 GN=APEH PE=1 SV=4	3	0.902614	0.21288	0.440219	0.604075	-
1.11243	1.45801	1.5413	-0.777328	-1.44016	-1.03026	-0.184624	-0.742584	-1.14068	P13804	ETFA	Homo sapiens	P13804	ETFA_HUMAN	>sp|P13804|ETFA_HUMAN Electron transfer flavoprotein subunit alpha, mitochondrial OS=Homo sapiens OX=9606 GN=ETFA PE=1 SV=1	7	0.000556584	1	0.509833	0.628926	-
-0.824761	-2.68618	-1.24108	0.289831	0.143795	0.45906	-0.661967	-2.21852	-0.730576	P13861	PRKAR2A	Homo sapiens	P13861	KAP2_HUMAN	>sp|P13861|KAP2_HUMAN cAMP-dependent protein kinase type II-alpha regulatory subunit OS=Homo sapiens OX=9606 GN=PRKAR2A PE=1 SV=2	3	0.49308	0.645777	1.3597	0.108955	-
1.50464	1.62772	1.45896	1.74038	1.5326	1.75912	1.36593	1.68412	1.19173	P13995	MTHFD2	Homo sapiens	P13995	MTDC_HUMAN	>sp|P13995|MTDC_HUMAN Bifunctional methylenetetrahydrofolate dehydrogenase/cyclohydrolase, mitochondrial OS=Homo sapiens OX=9606 GN=MTHFD2 PE=1 SV=2	6	0.12147	1	0.749687	0.584605	-
3.63284	3.35879	3.2767	0.785809	0.687404	0.996468	3.25505	1.80947	1.64187	P14174	MIF	Homo sapiens	P14174	MIF_HUMAN	>sp|P14174|MIF_HUMAN Macrophage migration inhibitory factor OS=Homo sapiens OX=9606 GN=MIF PE=1 SV=4	3	0.0190484	1	1.27365	0.132478	-
2.74994	2.00519	2.53918	0.481603	-0.165898	-2.97822	1.93681	0.534266	0.961167	P14314	PRKCSH	Homo sapiens	P14314	GLU2B_HUMAN	>sp|P14314|GLU2B_HUMAN Glucosidase 2 subunit beta OS=Homo sapiens OX=9606 GN=PRKCSH PE=1 SV=2	11	0.0114693	1	0.825743	0.305815	-
-3.20236	-3.4039	-2.33134	1.31956	0.804777	2.01978	-0.941716	0.217673	-0.46424	P14373	TRIM27	Homo sapiens	P14373	TRI27_HUMAN	>sp|P14373|TRI27_HUMAN Zinc finger protein RFP OS=Homo sapiens OX=9606 GN=TRIM27 PE=1 SV=1	5	2.57121	0.0052377	1.6621	0.0570452	+
4.8646	4.49609	4.77375	3.14073	3.0032	4.33006	3.43902	3.27549	3.64427	P14618	PKM	Homo sapiens	P14618	KPYM_HUMAN	>sp|P14618|KPYM_HUMAN Pyruvate kinase PKM OS=Homo sapiens OX=9606 GN=PKM PE=1 SV=4	43	0.000264115	1	0.0297359	0.975407	-
4.30041	3.84054	4.08358	2.64168	2.52408	1.69613	3.56907	2.23184	2.68725	P14625	HSP90B1	Homo sapiens	P14625	ENPL_HUMAN	>sp|P14625|ENPL_HUMAN Endoplasmin OS=Homo sapiens OX=9606 GN=HSP90B1 PE=1 SV=1	33	0.00871219	1	0.477761	0.619546	-
5.1352	5.32677	5.95522	7.24603	6.89544	7.95851	4.78974	3.14093	6.57952	P14649	MYL6B	Homo sapiens	P14649	MYL6B_HUMAN	>sp|P14649|MYL6B_HUMAN Myosin light chain 6B OS=Homo sapiens OX=9606 GN=MYL6B PE=1 SV=1	7	0.145128	1	1.14291	0.145417	-
2.55722	2.076	2.33707	3.12226	2.8962	2.40566	3.30916	2.57599	3.49243	P14678;P63162	SNRPB;SNRPN	Homo sapiens	P14678;P63162	RSMB_HUMAN;RSMN_HUMAN	>sp|P14678|RSMB_HUMAN Small nuclear ribonucleoprotein-associated proteins B and B' OS=Homo sapiens OX=9606 GN=SNRPB PE=1 SV=2;>sp|P63162|RSMN_HUMAN Small nuclear ribonucleoprotein-associated protein N OS=Homo sapiens OX=9606 GN=SNRPN PE=1 SV=1	9	1.50731	0.0395927	0.380601	0.703844	+
0.328815	0.139205	0.425572	0.281008	0.631317	0.931044	1.88204	1.14477	0.874311	P14735	IDE	Homo sapiens	P14735	IDE_HUMAN	>sp|P14735|IDE_HUMAN Insulin-degrading enzyme OS=Homo sapiens OX=9606 GN=IDE PE=1 SV=4	12	1.78649	0.0205442	0.901586	0.361451	+
2.03682	2.01641	2.14068	0.718458	0.544431	0.308695	3.27295	0.987251	1.39914	P14866	HNRNPL	Homo sapiens	P14866	HNRPL_HUMAN	>sp|P14866|HNRPL_HUMAN Heterogeneous nuclear ribonucleoprotein L OS=Homo sapiens OX=9606 GN=HNRNPL PE=1 SV=2	30	0.226494	1	0.89036	0.292912	-
1.65724	1.3447	1.56426	1.69444	1.26002	2.55933	2.31062	1.72978	2.17391	P14868	DARS1	Homo sapiens	P14868	SYDC_HUMAN	>sp|P14868|SYDC_HUMAN Aspartate--tRNA ligase, cytoplasmic OS=Homo sapiens OX=9606 GN=DARS1 PE=1 SV=2	22	1.59934	0.0310951	0.216072	0.819116	+
0.767815	1.23782	0.980222	3.46233	3.83784	2.56618	3.06923	2.58853	2.28995	P14923	JUP	Homo sapiens	P14923	PLAK_HUMAN	>sp|P14923|PLAK_HUMAN Junction plakoglobin OS=Homo sapiens OX=9606 GN=JUP PE=1 SV=3	53	2.77753	0.00420619	0.657659	0.496381	+
1.4596	0.966741	1.35755	1.3364	0.999882	0.444751	1.66515	0.594939	1.56702	P15311	EZR	Homo sapiens	P15311	EZRI_HUMAN	>sp|P15311|EZRI_HUMAN Ezrin OS=Homo sapiens OX=9606 GN=EZR PE=1 SV=4	6	0.313787	0.895035	0.335203	0.724371	-
1.26528	0.608799	1.17046	1.52037	1.45294	0.152784	2.75002	1.27827	1.76774	P15531	NME1	Homo sapiens	P15531	NDKA_HUMAN	>sp|P15531|NDKA_HUMAN Nucleoside diphosphate kinase A OS=Homo sapiens OX=9606 GN=NME1 PE=1 SV=1	10	1.19414	0.090072	0.647921	0.472901	-
4.26879	3.78885	4.04596	3.74483	3.57061	3.97937	4.22681	4.08235	4.77993	P15880	RPS2	Homo sapiens	P15880	RS2_HUMAN	>sp|P15880|RS2_HUMAN 40S ribosomal protein S2 OS=Homo sapiens OX=9606 GN=RPS2 PE=1 SV=2	24	0.877382	0.229767	1.1558	0.270574	-
-0.792446	-3.01374	-1.2335	1.51059	1.3249	0.901633	0.884657	-0.529927	0.437816	P15927	RPA2	Homo sapiens	P15927	RFA2_HUMAN	>sp|P15927|RFA2_HUMAN Replication protein A 32 kDa subunit OS=Homo sapiens OX=9606 GN=RPA2 PE=1 SV=1	4	1.44807	0.0464615	1.01303	0.26079	+
2.15399	1.29155	1.80788	1.45273	1.10161	-0.113938	0.572797	-0.869229	0.247781	P16070	CD44	Homo sapiens	P16070	CD44_HUMAN	>sp|P16070|CD44_HUMAN CD44 antigen OS=Homo sapiens OX=9606 GN=CD44 PE=1 SV=3	8	0.00538959	1	0.572315	0.529589	-
-0.75253	-0.478154	-0.567337	-0.570923	-0.229857	0.260814	0.576489	0.277603	0.609792	P16152	CBR1	Homo sapiens	P16152	CBR1_HUMAN	>sp|P16152|CBR1_HUMAN Carbonyl reductase [NADPH] 1 OS=Homo sapiens OX=9606 GN=CBR1 PE=1 SV=3	7	3.2152	0.0035	1.19166	0.235715	+
2.76209	1.81579	2.09957	0.557164	0.818179	0.477558	1.36611	0.0629787	-0.772838	P16435	POR	Homo sapiens	P16435	NCPR_HUMAN	>sp|P16435|NCPR_HUMAN NADPH--cytochrome P450 reductase OS=Homo sapiens OX=9606 GN=POR PE=1 SV=2	11	0.00930026	1	0.250649	0.770485	-
3.00647	2.75139	3.0023	3.20353	2.89548	3.50016	2.5022	2.10851	2.16565	P16615	ATP2A2	Homo sapiens	P16615	AT2A2_HUMAN	>sp|P16615|AT2A2_HUMAN Sarcoplasmic/endoplasmic reticulum calcium ATPase 2 OS=Homo sapiens OX=9606 GN=ATP2A2 PE=1 SV=1	43	0.00247125	1	1.93498	0.0562549	-
1.15976	0.948655	1.12451	-4.1424	1.94005	-0.152498	1.486	-3.72357	-0.351083	P16949	STMN1	Homo sapiens	P16949	STMN1_HUMAN	>sp|P16949|STMN1_HUMAN Stathmin OS=Homo sapiens OX=9606 GN=STMN1 PE=1 SV=3	2	0.128766	1	0.0109489	0.991103	-
2.71548	2.29447	2.42235	1.17191	1.14983	0.879148	1.52261	1.25756	1.66002	P16989	YBX3	Homo sapiens	P16989	YBOX3_HUMAN	>sp|P16989|YBOX3_HUMAN Y-box-binding protein 3 OS=Homo sapiens OX=9606 GN=YBX3 PE=1 SV=4	12	0.000950025	1	1.28265	0.303111	-
-4.58096	-2.72457	-3.62169	-2.38982	-2.3509	-2.96926	-1.75177	-2.52872	-1.81894	P17029	ZKSCAN1	Homo sapiens	P17029	ZKSC1_HUMAN	>sp|P17029|ZKSC1_HUMAN Zinc finger protein with KRAB and SCAN domains 1 OS=Homo sapiens OX=9606 GN=ZKSCAN1 PE=1 SV=3	5	1.57856	0.0326877	0.775555	0.458217	+
-4.21354	-3.49624	-3.47382	0.0756483	-0.212056	-0.654818	0.801004	0.0952311	-0.148664	P17275	JUNB	Homo sapiens	P17275	JUNB_HUMAN	>sp|P17275|JUNB_HUMAN Transcription factor jun-B OS=Homo sapiens OX=9606 GN=JUNB PE=1 SV=1	4	3.65351	0.00239316	0.653085	0.52171	+
0.332462	-0.101954	0.242049	1.13019	1.1314	1.39584	0.731837	0.112473	0.458692	P17655	CAPN2	Homo sapiens	P17655	CAN2_HUMAN	>sp|P17655|CAN2_HUMAN Calpain-2 catalytic subunit OS=Homo sapiens OX=9606 GN=CAPN2 PE=1 SV=6	4	0.850948	0.246352	1.76616	0.0879124	-
0.782095	0.632654	0.78299	1.89189	1.44997	2.78803	1.63336	1.86784	1.41059	P17812	CTPS1	Homo sapiens	P17812	PYRG1_HUMAN	>sp|P17812|PYRG1_HUMAN CTP synthase 1 OS=Homo sapiens OX=9606 GN=CTPS1 PE=1 SV=2	8	2.81751	0.00429032	0.416297	0.674124	+
5.05025	4.77704	5.12698	3.52525	3.28979	3.34625	4.25052	3.16814	4.05968	P17844	DDX5	Homo sapiens	P17844	DDX5_HUMAN	>sp|P17844|DDX5_HUMAN Probable ATP-dependent RNA helicase DDX5 OS=Homo sapiens OX=9606 GN=DDX5 PE=1 SV=1	41	0.00648889	1	0.5728	0.592699	-
0.599934	0.907876	0.709929	-0.625038	-0.906462	0.550299	-0.419742	0.00837517	-0.186063	P17858	PFKL	Homo sapiens	P17858	PFKAL_HUMAN	>sp|P17858|PFKAL_HUMAN ATP-dependent 6-phosphofructokinase, liver type OS=Homo sapiens OX=9606 GN=PFKL PE=1 SV=6	8	0.000779958	1	0.0990836	0.913007	-
0.596428	0.822134	0.640422	0.218312	0.460413	-1.32253	1.34907	-0.699709	0.0522957	P17931	LGALS3	Homo sapiens	P17931	LEG3_HUMAN	>sp|P17931|LEG3_HUMAN Galectin-3 OS=Homo sapiens OX=9606 GN=LGALS3 PE=1 SV=5	5	0.123304	1	0.212654	0.792527	-
2.10271	1.97099	2.38366	0.968365	0.710427	0.978304	1.36385	0.752301	0.719787	P17980	PSMC3	Homo sapiens	P17980	PRS6A_HUMAN	>sp|P17980|PRS6A_HUMAN 26S proteasome regulatory subunit 6A OS=Homo sapiens OX=9606 GN=PSMC3 PE=1 SV=3	8	0.00164959	1	0.0937215	0.930905	-
3.07936	2.65176	2.96425	3.14737	2.84862	3.42585	2.71535	2.86615	2.45217	P17987	TCP1	Homo sapiens	P17987	TCPA_HUMAN	>sp|P17987|TCPA_HUMAN T-complex protein 1 subunit alpha OS=Homo sapiens OX=9606 GN=TCP1 PE=1 SV=1	30	0.0650502	1	1.0558	0.361438	-
-0.0306406	-0.435643	0.191911	0.0590391	-0.437877	0.49498	-0.102663	-0.0950613	-0.497492	P18031	PTPN1	Homo sapiens	P18031	PTN1_HUMAN	>sp|P18031|PTN1_HUMAN Tyrosine-protein phosphatase non-receptor type 1 OS=Homo sapiens OX=9606 GN=PTPN1 PE=1 SV=1	7	0.14557	1	0.377828	0.714582	-
2.85246	2.37016	2.408	3.2479	2.71915	4.0055	3.66514	3.75573	3.77286	P18077	RPL35A	Homo sapiens	P18077	RL35A_HUMAN	>sp|P18077|RL35A_HUMAN 60S ribosomal protein L35a OS=Homo sapiens OX=9606 GN=RPL35A PE=1 SV=2	10	3.0724	0.00367647	0.470441	0.647085	+
2.11294	1.56217	2.04173	1.93365	1.3508	2.58193	2.04786	2.81426	2.34957	P18085	ARF4	Homo sapiens	P18085	ARF4_HUMAN	>sp|P18085|ARF4_HUMAN ADP-ribosylation factor 4 OS=Homo sapiens OX=9606 GN=ARF4 PE=1 SV=3	5	1.11884	0.112021	0.461611	0.645323	-
3.84013	3.58438	3.78596	4.74372	4.56835	5.5598	5.48067	5.31062	5.7952	P18124	RPL7	Homo sapiens	P18124	RL7_HUMAN	>sp|P18124|RL7_HUMAN 60S ribosomal protein L7 OS=Homo sapiens OX=9606 GN=RPL7 PE=1 SV=1	23	3.72281	0.00277228	0.782558	0.447188	+
1.94396	1.56886	1.8495	3.02221	3.48041	3.30343	4.07634	2.62444	2.55537	P18206	VCL	Homo sapiens	P18206	VINC_HUMAN	>sp|P18206|VINC_HUMAN Vinculin OS=Homo sapiens OX=9606 GN=VCL PE=1 SV=4	19	1.50071	0.0401606	0.13126	0.880004	+
-3.17352	-3.47999	-3.21713	-1.19481	-1.01591	-0.0517139	-0.184171	0.612208	-0.401097	P18583	SON	Homo sapiens	P18583	SON_HUMAN	>sp|P18583|SON_HUMAN Protein SON OS=Homo sapiens OX=9606 GN=SON PE=1 SV=4	7	3.58917	0.00246875	0.745263	0.43655	+
1.03366	-3.31814	0.67049	-0.916229	-1.30763	-3.18835	-0.36131	-1.30035	-0.922994	P18615	NELFE	Homo sapiens	P18615	NELFE_HUMAN	>sp|P18615|NELFE_HUMAN Negative elongation factor E OS=Homo sapiens OX=9606 GN=NELFE PE=1 SV=3	3	0.23321	1	0.555	0.532701	-
3.06446	3.36902	3.18847	4.11387	3.77704	4.29066	4.98026	4.25537	4.68423	P18621	RPL17	Homo sapiens	P18621	RL17_HUMAN	>sp|P18621|RL17_HUMAN 60S ribosomal protein L17 OS=Homo sapiens OX=9606 GN=RPL17 PE=1 SV=3	14	2.78392	0.00423896	1.05196	0.317937	+
2.42883	1.97128	2.24053	1.13842	0.929106	1.18532	2.13627	0.741207	0.936021	P18669	PGAM1	Homo sapiens	P18669	PGAM1_HUMAN	>sp|P18669|PGAM1_HUMAN Phosphoglycerate mutase 1 OS=Homo sapiens OX=9606 GN=PGAM1 PE=1 SV=2	8	0.0240204	1	0.158034	0.868196	-
1.23192	0.942735	1.38627	-0.128961	-0.325908	-0.733247	3.43583	0.391878	1.37392	P18754	RCC1	Homo sapiens	P18754	RCC1_HUMAN	>sp|P18754|RCC1_HUMAN Regulator of chromosome condensation OS=Homo sapiens OX=9606 GN=RCC1 PE=1 SV=1	12	0.538522	0.583812	1.09517	0.174252	-
1.59668	0.771908	1.24982	0.0585823	0.437111	0.558934	1.46383	-0.160808	0.827097	P18859	ATP5PF	Homo sapiens	P18859	ATP5J_HUMAN	>sp|P18859|ATP5J_HUMAN ATP synthase-coupling factor 6, mitochondrial OS=Homo sapiens OX=9606 GN=ATP5PF PE=1 SV=1	5	0.0974479	1	0.292546	0.744335	-
-1.72872	-1.45628	-1.44994	-0.56735	-0.61769	-0.0746679	-0.11167	-3.36486	-0.235019	P18887	XRCC1	Homo sapiens	P18887	XRCC1_HUMAN	>sp|P18887|XRCC1_HUMAN DNA repair protein XRCC1 OS=Homo sapiens OX=9606 GN=XRCC1 PE=1 SV=2	2	3.06887	0.00364964	0.309146	0.706117	+
5.92248	5.09929	5.43524	5.07206	4.89193	4.51023	6.1177	5.13842	5.98181	P19338	NCL	Homo sapiens	P19338	NUCL_HUMAN	>sp|P19338|NUCL_HUMAN Nucleolin OS=Homo sapiens OX=9606 GN=NCL PE=1 SV=3	47	0.569019	0.541284	1.24227	0.183889	-
-1.08893	-2.68672	-1.32174	0.872934	0.3325	0.911106	0.503895	1.25087	0.836605	P19387	POLR2C	Homo sapiens	P19387	RPB3_HUMAN	>sp|P19387|RPB3_HUMAN DNA-directed RNA polymerase II subunit RPB3 OS=Homo sapiens OX=9606 GN=POLR2C PE=1 SV=2	2	2.33809	0.00612459	0.215372	0.836671	+
0.213874	-0.315313	0.248412	-0.545195	-0.463264	-0.4815	0.299575	-0.778296	-0.56758	P19388	POLR2E	Homo sapiens	P19388	RPAB1_HUMAN	>sp|P19388|RPAB1_HUMAN DNA-directed RNA polymerases I, II, and III subunit RPABC1 OS=Homo sapiens OX=9606 GN=POLR2E PE=1 SV=4	3	0.0837599	1	0.168808	0.868538	-
0.334709	0.196819	0.237994	0.195426	0	0.701825	0.136659	-0.53329	0.127399	P19525	EIF2AK2	Homo sapiens	P19525	E2AK2_HUMAN	>sp|P19525|E2AK2_HUMAN Interferon-induced, double-stranded RNA-activated protein kinase OS=Homo sapiens OX=9606 GN=EIF2AK2 PE=1 SV=2	9	0.0456368	1	0.566776	0.604872	-
0.485242	0.204724	0.349887	2.05181	2.00507	0.37359	1.52309	1.22687	2.05769	P19784	CSNK2A2	Homo sapiens	P19784	CSK22_HUMAN	>sp|P19784|CSK22_HUMAN Casein kinase II subunit alpha' OS=Homo sapiens OX=9606 GN=CSNK2A2 PE=1 SV=1	18	2.39597	0.00578322	0.0731362	0.933617	+
0.4597	-0.528258	0.462516	0.496799	0.0433283	0.957914	0.510964	0.848196	0.604359	P20020	ATP2B1	Homo sapiens	P20020	AT2B1_HUMAN	>sp|P20020|AT2B1_HUMAN Plasma membrane calcium-transporting ATPase 1 OS=Homo sapiens OX=9606 GN=ATP2B1 PE=1 SV=4	10	0.991941	0.163922	0.213193	0.83901	-
3.44291	3.11615	3.3489	1.81288	1.7664	0.776774	2.7997	1.04317	2.02586	P20042	EIF2S2	Homo sapiens	P20042	IF2B_HUMAN	>sp|P20042|IF2B_HUMAN Eukaryotic translation initiation factor 2 subunit 2 OS=Homo sapiens OX=9606 GN=EIF2S2 PE=1 SV=2	20	0.013211	1	0.341855	0.70049	-
2.04581	1.28681	1.88324	2.50757	2.26851	0.831249	2.68836	1.51088	2.00229	P20073	ANXA7	Homo sapiens	P20073	ANXA7_HUMAN	>sp|P20073|ANXA7_HUMAN Annexin A7 OS=Homo sapiens OX=9606 GN=ANXA7 PE=1 SV=3	18	0.628987	0.465066	0.115107	0.891301	-
-3.50105	-3.99349	-3.22498	1.63447	1.57781	2.233	1.04044	2.26851	1.04683	P20339	RAB5A	Homo sapiens	P20339	RAB5A_HUMAN	>sp|P20339|RAB5A_HUMAN Ras-related protein Rab-5A OS=Homo sapiens OX=9606 GN=RAB5A PE=1 SV=2	4	3.67815	0.00254545	0.325098	0.727057	+
0.692462	0.723319	0.463419	-0.194574	-0.0232124	0.116949	0.251171	-1.03695	-0.112356	P20340	RAB6A	Homo sapiens	P20340	RAB6A_HUMAN	>sp|P20340|RAB6A_HUMAN Ras-related protein Rab-6A OS=Homo sapiens OX=9606 GN=RAB6A PE=1 SV=3	4	0.0171789	1	0.270174	0.772265	-
-1.98594	1.94488	-1.38376	1.0448	1.78689	1.63185	0.729797	0.810251	-4.26862	P20585	MSH3	Homo sapiens	P20585	MSH3_HUMAN	>sp|P20585|MSH3_HUMAN DNA mismatch repair protein Msh3 OS=Homo sapiens OX=9606 GN=MSH3 PE=1 SV=4	2	0.612769	0.484597	0.638046	0.437379	-
2.04625	1.245	1.51178	0.471666	1.11949	-0.401787	1.66634	-0.113323	0.656932	P20618	PSMB1	Homo sapiens	P20618	PSB1_HUMAN	>sp|P20618|PSB1_HUMAN Proteasome subunit beta type-1 OS=Homo sapiens OX=9606 GN=PSMB1 PE=1 SV=2	5	0.0461947	1	0.192307	0.824958	-
1.08202	1.16998	0.492495	1.45377	1.41267	1.25146	0.84985	1.08244	1.66057	P20674	COX5A	Homo sapiens	P20674	COX5A_HUMAN	>sp|P20674|COX5A_HUMAN Cytochrome c oxidase subunit 5A, mitochondrial OS=Homo sapiens OX=9606 GN=COX5A PE=1 SV=2	3	0.668901	0.415319	0.283517	0.787724	-
2.08825	1.78494	2.10762	1.74714	1.46282	2.31967	1.64672	1.36362	1.13009	P20700	LMNB1	Homo sapiens	P20700	LMNB1_HUMAN	>sp|P20700|LMNB1_HUMAN Lamin-B1 OS=Homo sapiens OX=9606 GN=LMNB1 PE=1 SV=2	19	0.00615899	1	0.723392	0.500259	-
1.63828	0.879297	1.50352	-1.66632	-2.19108	-3.68716	0.412063	-1.53958	-1.39448	P20810	CAST	Homo sapiens	P20810	ICAL_HUMAN	>sp|P20810|ICAL_HUMAN Calpastatin OS=Homo sapiens OX=9606 GN=CAST PE=1 SV=4	7	0.00682915	1	0.895099	0.279295	-
-2.10321	-1.04838	-1.08372	-0.135851	0.204415	-0.763648	0.631353	0.0312405	0.152803	P20839	IMPDH1	Homo sapiens	P20839	IMDH1_HUMAN	>sp|P20839|IMDH1_HUMAN Inosine-5'-monophosphate dehydrogenase 1 OS=Homo sapiens OX=9606 GN=IMPDH1 PE=1 SV=2	2	2.19966	0.00825937	0.677621	0.509839	+
-3.29815	-1.51878	-3.5595	-0.48138	1.8676	-1.23053	0.592455	0.707887	-0.434513	P20930	FLG	Homo sapiens	P20930	FILA_HUMAN	>sp|P20930|FILA_HUMAN Filaggrin OS=Homo sapiens OX=9606 GN=FLG PE=1 SV=3	67	2.15786	0.00895159	0.08368	0.916854	+
1.32028	-0.667281	-0.590271	0.170997	-0.346802	-2.3608	2.63438	0.0114412	0.815492	P20962	PTMS	Homo sapiens	P20962	PTMS_HUMAN	>sp|P20962|PTMS_HUMAN Parathymosin OS=Homo sapiens OX=9606 GN=PTMS PE=1 SV=2	3	0.788199	0.295753	0.848276	0.293208	-
-1.0075	-1.21288	-0.895586	-0.817318	-0.988	-1.07714	-1.05132	-1.06047	-0.347168	P21127	CDK11B	Homo sapiens	P21127	CD11B_HUMAN	>sp|P21127|CD11B_HUMAN Cyclin-dependent kinase 11B OS=Homo sapiens OX=9606 GN=CDK11B PE=1 SV=4	6	0.660576	0.424467	0.221852	0.838443	-
-0.27883	-0.399071	-0.233532	-0.797145	-0.238769	-2.73454	-0.876117	-1.21497	-0.613033	P21266	GSTM3	Homo sapiens	P21266	GSTM3_HUMAN	>sp|P21266|GSTM3_HUMAN Glutathione S-transferase Mu 3 OS=Homo sapiens OX=9606 GN=GSTM3 PE=1 SV=3	3	0.00655005	1	0.173461	0.839423	-
-0.27184	-1.14007	-0.742974	-0.593752	-0.0270586	-0.920873	0.43765	-0.467836	-0.086895	P21291	CSRP1	Homo sapiens	P21291	CSRP1_HUMAN	>sp|P21291|CSRP1_HUMAN Cysteine and glycine-rich protein 1 OS=Homo sapiens OX=9606 GN=CSRP1 PE=1 SV=3	6	1.17152	0.0959286	0.570408	0.58336	-
4.11671	3.86346	4.09853	4.16354	3.83517	3.33628	3.43559	2.64588	3.43276	P21333	FLNA	Homo sapiens	P21333	FLNA_HUMAN	>sp|P21333|FLNA_HUMAN Filamin-A OS=Homo sapiens OX=9606 GN=FLNA PE=1 SV=4	139	0.00788358	1	0.786174	0.43982	-
2.79298	2.45405	2.48408	2.82803	2.51279	3.25309	2.90268	2.0427	2.38806	P21796	VDAC1	Homo sapiens	P21796	VDAC1_HUMAN	>sp|P21796|VDAC1_HUMAN Voltage-dependent anion-selective channel protein 1 OS=Homo sapiens OX=9606 GN=VDAC1 PE=1 SV=2	13	0.171303	1	0.566984	0.597479	-
-2.85564	-0.50196	-2.05011	0.47612	0.457758	-0.985228	0.839043	-0.468421	0.349943	P21912	SDHB	Homo sapiens	P21912	SDHB_HUMAN	>sp|P21912|SDHB_HUMAN Succinate dehydrogenase [ubiquinone] iron-sulfur subunit, mitochondrial OS=Homo sapiens OX=9606 GN=SDHB PE=1 SV=3	3	1.5176	0.0387624	0.156306	0.860831	+
0.969973	0.960006	1.19931	0.184507	0.0367174	0.567495	0.639434	0.47409	0.310205	P21964	COMT	Homo sapiens	P21964	COMT_HUMAN	>sp|P21964|COMT_HUMAN Catechol O-methyltransferase OS=Homo sapiens OX=9606 GN=COMT PE=1 SV=2	5	0.00215067	1	0.50132	0.691162	-
2.26918	2.50359	2.55305	3.73502	3.17821	4.81828	4.1174	4.96805	4.07557	P22061	PCMT1	Homo sapiens	P22061	PIMT_HUMAN	>sp|P22061|PIMT_HUMAN Protein-L-isoaspartate(D-aspartate) O-methyltransferase OS=Homo sapiens OX=9606 GN=PCMT1 PE=1 SV=4	22	2.8165	0.00427882	0.352001	0.697154	+
0.81261	0.48486	0.679382	0.692342	0.36789	1.66667	0.553667	0.243199	0.0648108	P22102	GART	Homo sapiens	P22102	PUR2_HUMAN	>sp|P22102|PUR2_HUMAN Trifunctional purine biosynthetic protein adenosine-3 OS=Homo sapiens OX=9606 GN=GART PE=1 SV=1	12	0.0214204	1	0.67994	0.489695	-
1.99128	1.9256	1.84826	-0.00366497	-0.22741	0.158259	0.229894	-0.689362	-0.752125	P22234	PAICS	Homo sapiens	P22234	PUR6_HUMAN	>sp|P22234|PUR6_HUMAN Multifunctional protein ADE2 OS=Homo sapiens OX=9606 GN=PAICS PE=1 SV=3	10	0.000414056	1	0.491615	0.644118	-
2.226	1.71411	2.0635	0.744242	0.61242	0.153359	1.55993	0.0124588	0.654376	P22314	UBA1	Homo sapiens	P22314	UBA1_HUMAN	>sp|P22314|UBA1_HUMAN Ubiquitin-like modifier-activating enzyme 1 OS=Homo sapiens OX=9606 GN=UBA1 PE=1 SV=3	21	0.0124435	1	0.189117	0.837596	-
-0.0927267	3.22008	-1.63645	0.777182	1.09742	1.2838	0.479041	-1.48369	-1.12844	P22531	SPRR2E	Homo sapiens	P22531	SPR2E_HUMAN	>sp|P22531|SPR2E_HUMAN Small proline-rich protein 2E OS=Homo sapiens OX=9606 GN=SPRR2E PE=2 SV=2	2	0.119341	1	1.32792	0.10926	-
4.78681	3.85173	4.42967	4.23483	4.27744	3.95353	6.91497	4.89833	5.78942	P22626	HNRNPA2B1	Homo sapiens	P22626	ROA2_HUMAN	>sp|P22626|ROA2_HUMAN Heterogeneous nuclear ribonucleoproteins A2/B1 OS=Homo sapiens OX=9606 GN=HNRNPA2B1 PE=1 SV=2	32	1.4048	0.0516031	1.35155	0.105934	-
1.29701	1.02816	1.4046	1.67486	1.32677	2.678	1.81869	2.35888	2.15175	P22695	UQCRC2	Homo sapiens	P22695	QCR2_HUMAN	>sp|P22695|QCR2_HUMAN Cytochrome b-c1 complex subunit 2, mitochondrial OS=Homo sapiens OX=9606 GN=UQCRC2 PE=1 SV=3	19	2.26249	0.00742857	0.190855	0.838172	+
-1.32571	-1.58797	-1.71074	0.721154	2.67145	-0.155602	1.58083	1.14302	1.16141	P22735	TGM1	Homo sapiens	P22735	TGM1_HUMAN	>sp|P22735|TGM1_HUMAN Protein-glutamine gamma-glutamyltransferase K OS=Homo sapiens OX=9606 GN=TGM1 PE=1 SV=4	19	4.30016	0.00614286	0.0907924	0.913103	+
1.90366	1.55855	1.89691	-1.55413	-1.58005	-3.66379	0.208585	-2.84584	-1.18106	P23193	TCEA1	Homo sapiens	P23193	TCEA1_HUMAN	>sp|P23193|TCEA1_HUMAN Transcription elongation factor A protein 1 OS=Homo sapiens OX=9606 GN=TCEA1 PE=1 SV=2	2	0.00531001	1	0.368973	0.663907	-
5.69994	5.44452	5.73571	7.41923	7.21266	6.08794	6.55013	5.54411	6.26415	P23246	SFPQ	Homo sapiens	P23246	SFPQ_HUMAN	>sp|P23246|SFPQ_HUMAN Splicing factor, proline- and glutamine-rich OS=Homo sapiens OX=9606 GN=SFPQ PE=1 SV=2	86	1.02098	0.151043	0.703321	0.455472	-
0.896006	-0.302863	0.780677	0.836684	0.394149	1.4056	0.150994	0.149173	0.162549	P23258	TUBG1	Homo sapiens	P23258	TBG1_HUMAN	>sp|P23258|TBG1_HUMAN Tubulin gamma-1 chain OS=Homo sapiens OX=9606 GN=TUBG1 PE=1 SV=2	6	0.116615	1	1.16377	0.232558	-
3.89536	3.3914	3.63792	2.105	2.07784	1.78115	4.43608	2.33555	3.02318	P23284	PPIB	Homo sapiens	P23284	PPIB_HUMAN	>sp|P23284|PPIB_HUMAN Peptidyl-prolyl cis-trans isomerase B OS=Homo sapiens OX=9606 GN=PPIB PE=1 SV=2	13	0.150313	1	0.953308	0.265732	-
-0.0593252	-1.01243	-1.10785	-1.57915	-1.52619	-3.97407	-0.628551	-1.05744	-1.79753	P23368	ME2	Homo sapiens	P23368	MAOM_HUMAN	>sp|P23368|MAOM_HUMAN NAD-dependent malic enzyme, mitochondrial OS=Homo sapiens OX=9606 GN=ME2 PE=1 SV=1	2	0.100934	1	0.613919	0.478266	-
0.378875	0.322404	0.409712	-0.0463066	-0.181551	1.0109	-0.57368	-0.504494	-0.431305	P23381	WARS1	Homo sapiens	P23381	SYWC_HUMAN	>sp|P23381|SYWC_HUMAN Tryptophan--tRNA ligase, cytoplasmic OS=Homo sapiens OX=9606 GN=WARS1 PE=1 SV=2	7	1.2e-05	1	0.942636	0.324412	-
5.90471	5.57525	5.74654	5.24443	5.129	5.32348	5.72697	6.14382	6.20526	P23396	RPS3	Homo sapiens	P23396	RS3_HUMAN	>sp|P23396|RS3_HUMAN 40S ribosomal protein S3 OS=Homo sapiens OX=9606 GN=RPS3 PE=1 SV=2	27	1.03035	0.145971	2.10729	0.0557333	-
-0.218649	-0.457041	-0.249322	-0.430777	-1.18814	0.700214	-1.46239	-1.36768	-2.09759	P23458	JAK1	Homo sapiens	P23458	JAK1_HUMAN	>sp|P23458|JAK1_HUMAN Tyrosine-protein kinase JAK1 OS=Homo sapiens OX=9606 GN=JAK1 PE=1 SV=2	6	0.00113275	1	1.05604	0.219222	-
-3.04734	-3.23532	-3.25494	1.88331	1.36043	2.77613	-0.177555	3.50149	1.63887	P23468	PTPRD	Homo sapiens	P23468	PTPRD_HUMAN	>sp|P23468|PTPRD_HUMAN Receptor-type tyrosine-protein phosphatase delta OS=Homo sapiens OX=9606 GN=PTPRD PE=1 SV=2	2	2.28067	0.007175	0.112032	0.885897	+
-3.89929	-3.82707	-3.10719	0.383104	2.71701	0.272282	0.99187	0.575641	0.102741	P23490	LORICRIN	Homo sapiens	P23490	LORI_HUMAN	>sp|P23490|LORI_HUMAN Loricrin OS=Homo sapiens OX=9606 GN=LORICRIN PE=1 SV=2	4	3.79666	0.00301075	0.27145	0.744455	+
2.14237	2.03745	2.0953	0.580243	0.765927	0.363212	1.27832	0.950302	0.892418	P23526	AHCY	Homo sapiens	P23526	SAHH_HUMAN	>sp|P23526|SAHH_HUMAN Adenosylhomocysteinase OS=Homo sapiens OX=9606 GN=AHCY PE=1 SV=4	9	0.000229872	1	1.31728	0.26497	-
4.59001	3.99088	4.14467	5.70295	5.55525	4.7851	4.91504	4.50544	4.63134	P23528	CFL1	Homo sapiens	P23528	COF1_HUMAN	>sp|P23528|COF1_HUMAN Cofilin-1 OS=Homo sapiens OX=9606 GN=CFL1 PE=1 SV=3	21	1.2561	0.0764956	1.00715	0.314959	-
3.54277	2.86687	3.08342	1.51138	1.28508	-0.519852	2.02948	-0.0514002	1.35732	P23588	EIF4B	Homo sapiens	P23588	IF4B_HUMAN	>sp|P23588|IF4B_HUMAN Eukaryotic translation initiation factor 4B OS=Homo sapiens OX=9606 GN=EIF4B PE=1 SV=2	11	0.0073168	1	0.147882	0.860181	-
1.77221	0.770259	1.21407	0.46295	-0.762052	1.5757	0.66414	-4.02731	0.77995	P23921	RRM1	Homo sapiens	P23921	RIR1_HUMAN	>sp|P23921|RIR1_HUMAN Ribonucleoside-diphosphate reductase large subunit OS=Homo sapiens OX=9606 GN=RRM1 PE=1 SV=1	3	0.058997	1	0.304212	0.703128	-
-3.82864	-2.69234	-3.32589	-0.44592	-1.04809	-2.2633	-1.32683	-2.12296	-1.22758	P24278	ZBTB25	Homo sapiens	P24278	ZBT25_HUMAN	>sp|P24278|ZBT25_HUMAN Zinc finger and BTB domain-containing protein 25 OS=Homo sapiens OX=9606 GN=ZBTB25 PE=1 SV=2	3	2.08262	0.0104148	0.194598	0.824192	+
3.25009	2.72876	3.06749	1.75344	1.6755	2.09451	2.59994	1.69376	1.90839	P24534	EEF1B2	Homo sapiens	P24534	EF1B_HUMAN	>sp|P24534|EF1B_HUMAN Elongation factor 1-beta OS=Homo sapiens OX=9606 GN=EEF1B2 PE=1 SV=3	5	0.00852562	1	0.304792	0.763776	-
1.42909	0.766861	0.81918	0.612429	0.468204	1.00284	1.41207	-0.315088	-0.557993	P24539	ATP5PB	Homo sapiens	P24539	AT5F1_HUMAN	>sp|P24539|AT5F1_HUMAN ATP synthase F(0) complex subunit B1, mitochondrial OS=Homo sapiens OX=9606 GN=ATP5PB PE=1 SV=2	5	0.0646196	1	0.331136	0.705297	-
-0.0213261	-0.798021	-0.298721	-0.849818	-1.59212	-0.651874	-0.689761	-1.6905	-0.982412	P24666	ACP1	Homo sapiens	P24666	PPAC_HUMAN	>sp|P24666|PPAC_HUMAN Low molecular weight phosphotyrosine protein phosphatase OS=Homo sapiens OX=9606 GN=ACP1 PE=1 SV=3	2	0.0259625	1	0.0764263	0.935744	-
1.57059	1.392	1.58125	0.835179	0.587603	0.0179472	1.56359	0.495567	0.23257	P24752	ACAT1	Homo sapiens	P24752	THIL_HUMAN	>sp|P24752|THIL_HUMAN Acetyl-CoA acetyltransferase, mitochondrial OS=Homo sapiens OX=9606 GN=ACAT1 PE=1 SV=1	8	0.0320374	1	0.235546	0.790639	-
-2.77297	-4.1079	-1.74487	0.21022	0.16935	-0.336449	0.689985	0.44651	0.630019	P24863	CCNC	Homo sapiens	P24863	CCNC_HUMAN	>sp|P24863|CCNC_HUMAN Cyclin-C OS=Homo sapiens OX=9606 GN=CCNC PE=1 SV=2	2	2.43731	0.00510949	1.40555	0.2009	+
-0.574202	1.15989	-0.669416	-0.345194	-0.476311	-0.237316	0.0766773	-0.0299702	-0.545291	P24928	POLR2A	Homo sapiens	P24928	RPB1_HUMAN	>sp|P24928|RPB1_HUMAN DNA-directed RNA polymerase II subunit RPB1 OS=Homo sapiens OX=9606 GN=POLR2A PE=1 SV=2	11	0.234954	1	0.385161	0.745017	-
1.15133	0.74625	0.901131	0.940812	0.602063	1.77949	1.2574	1.20142	1.21468	P24941	CDK2	Homo sapiens	P24941	CDK2_HUMAN	>sp|P24941|CDK2_HUMAN Cyclin-dependent kinase 2 OS=Homo sapiens OX=9606 GN=CDK2 PE=1 SV=2	7	1.45131	0.0458776	0.121989	0.897313	+
3.16994	2.74695	3.1584	2.40928	2.17528	1.66613	2.90875	1.9984	2.04361	P25205	MCM3	Homo sapiens	P25205	MCM3_HUMAN	>sp|P25205|MCM3_HUMAN DNA replication licensing factor MCM3 OS=Homo sapiens OX=9606 GN=MCM3 PE=1 SV=3	35	0.0214657	1	0.250993	0.790428	-
-0.247458	-1.38092	-0.505713	2.13462	3.54634	1.51024	3.27967	2.93407	2.1795	P25311	AZGP1	Homo sapiens	P25311	ZA2G_HUMAN	>sp|P25311|ZA2G_HUMAN Zinc-alpha-2-glycoprotein OS=Homo sapiens OX=9606 GN=AZGP1 PE=1 SV=2	20	3.05722	0.00375887	0.229434	0.786702	+
3.36291	2.78265	2.98882	3.65391	3.54102	3.81505	4.19501	3.8819	3.59783	P25398	RPS12	Homo sapiens	P25398	RS12_HUMAN	>sp|P25398|RS12_HUMAN 40S ribosomal protein S12 OS=Homo sapiens OX=9606 GN=RPS12 PE=1 SV=3	15	1.9043	0.0150831	0.511295	0.682191	+
5.09539	5.01167	5.15237	5.0973	4.69653	5.66451	4.69264	5.07243	5.01971	P25705	ATP5F1A	Homo sapiens	P25705	ATPA_HUMAN	>sp|P25705|ATPA_HUMAN ATP synthase subunit alpha, mitochondrial OS=Homo sapiens OX=9606 GN=ATP5F1A PE=1 SV=1	43	0.0645764	1	0.298995	0.767326	-
3.32048	2.94257	3.24745	1.57345	1.79113	1.48175	2.40658	1.85944	1.79068	P25786	PSMA1	Homo sapiens	P25786	PSA1_HUMAN	>sp|P25786|PSA1_HUMAN Proteasome subunit alpha type-1 OS=Homo sapiens OX=9606 GN=PSMA1 PE=1 SV=1	9	0.00154043	1	0.871856	0.457455	-
0.332068	0.630788	0.421162	-0.928224	-0.168496	-1.84088	0.25202	-0.754321	-0.792901	P25787	PSMA2	Homo sapiens	P25787	PSA2_HUMAN	>sp|P25787|PSA2_HUMAN Proteasome subunit alpha type-2 OS=Homo sapiens OX=9606 GN=PSMA2 PE=1 SV=2	6	0.0143113	1	0.389784	0.672219	-
1.2583	1.05776	1.34301	-0.191693	0.480857	-0.921863	1.02472	-0.376763	-0.0288315	P25788	PSMA3	Homo sapiens	P25788	PSA3_HUMAN	>sp|P25788|PSA3_HUMAN Proteasome subunit alpha type-3 OS=Homo sapiens OX=9606 GN=PSMA3 PE=1 SV=2	5	0.0172377	1	0.288452	0.745472	-
1.5192	1.88841	1.85272	0.241925	1.04118	0.114613	1.68316	0.287095	0.471008	P25789	PSMA4	Homo sapiens	P25789	PSA4_HUMAN	>sp|P25789|PSA4_HUMAN Proteasome subunit alpha type-4 OS=Homo sapiens OX=9606 GN=PSMA4 PE=1 SV=1	4	0.0238667	1	0.264397	0.76676	-
-2.45744	-3.46802	-3.4149	1.92879	1.6966	1.04384	1.13354	-0.304817	-0.306973	P25815	S100P	Homo sapiens	P25815	S100P_HUMAN	>sp|P25815|S100P_HUMAN Protein S100-P OS=Homo sapiens OX=9606 GN=S100P PE=1 SV=2	2	2.61787	0.00490405	1.18583	0.163443	+
2.22507	1.81221	2.08276	1.34022	1.13641	0.644251	2.28594	0.446001	0.977757	P26038	MSN	Homo sapiens	P26038	MOES_HUMAN	>sp|P26038|MOES_HUMAN Moesin OS=Homo sapiens OX=9606 GN=MSN PE=1 SV=3	10	0.051742	1	0.122707	0.884474	-
1.59348	1.37733	1.3247	1.46572	1.40829	1.28076	1.92053	1.06663	1.51159	P26196	DDX6	Homo sapiens	P26196	DDX6_HUMAN	>sp|P26196|DDX6_HUMAN Probable ATP-dependent RNA helicase DDX6 OS=Homo sapiens OX=9606 GN=DDX6 PE=1 SV=2	13	0.394025	0.785835	0.171735	0.872205	-
-0.336985	-0.599401	-0.280879	-3.30132	-3.40966	-3.1455	-2.33998	-2.92962	-3.13531	P26358	DNMT1	Homo sapiens	P26358	DNMT1_HUMAN	>sp|P26358|DNMT1_HUMAN DNA (cytosine-5)-methyltransferase 1 OS=Homo sapiens OX=9606 GN=DNMT1 PE=1 SV=2	14	0.000161903	1	0.901546	0.420461	-
1.78759	1.72089	1.95234	1.72798	1.50859	1.56452	2.40344	1.57455	2.03937	P26368	U2AF2	Homo sapiens	P26368	U2AF2_HUMAN	>sp|P26368|U2AF2_HUMAN Splicing factor U2AF 65 kDa subunit OS=Homo sapiens OX=9606 GN=U2AF2 PE=1 SV=4	16	0.603359	0.497254	0.74849	0.505833	-
4.40523	4.23115	4.03266	5.26114	4.94572	5.81617	5.72252	5.59971	6.00532	P26373	RPL13	Homo sapiens	P26373	RL13_HUMAN	>sp|P26373|RL13_HUMAN 60S ribosomal protein L13 OS=Homo sapiens OX=9606 GN=RPL13 PE=1 SV=4	14	3.48788	0.00252349	0.705308	0.513701	+
3.15067	2.56217	2.79263	4.66328	4.1784	4.62448	4.2318	2.49347	2.77741	P26447	S100A4	Homo sapiens	P26447	S10A4_HUMAN	>sp|P26447|S10A4_HUMAN Protein S100-A4 OS=Homo sapiens OX=9606 GN=S100A4 PE=1 SV=1	7	0.531722	0.591932	1.10858	0.19349	-
0.6148	-0.0574255	0.0547581	1.03956	0.43087	-4.04222	2.30102	0.849713	0.720042	P26583	HMGB2	Homo sapiens	P26583	HMGB2_HUMAN	>sp|P26583|HMGB2_HUMAN High mobility group protein B2 OS=Homo sapiens OX=9606 GN=HMGB2 PE=1 SV=2	2	1.22771	0.0821369	0.568032	0.489996	-
3.47885	3.43377	3.46345	2.45979	2.21	1.57207	3.29065	2.10477	2.873	P26599	PTBP1	Homo sapiens	P26599	PTBP1_HUMAN	>sp|P26599|PTBP1_HUMAN Polypyrimidine tract-binding protein 1 OS=Homo sapiens OX=9606 GN=PTBP1 PE=1 SV=1	18	0.0253275	1	0.706488	0.462444	-
2.90116	2.43962	2.77069	1.3188	1.12491	1.16076	2.5296	1.41386	1.4894	P26639	TARS1	Homo sapiens	P26639	SYTC_HUMAN	>sp|P26639|SYTC_HUMAN Threonine--tRNA ligase 1, cytoplasmic OS=Homo sapiens OX=9606 GN=TARS1 PE=1 SV=3	15	0.0180401	1	0.769098	0.447269	-
1.39904	1.07476	1.2255	0.564586	0.590964	0.954715	1.42878	-0.312225	0.971292	P26640	VARS1	Homo sapiens	P26640	SYVC_HUMAN	>sp|P26640|SYVC_HUMAN Valine--tRNA ligase OS=Homo sapiens OX=9606 GN=VARS1 PE=1 SV=4	20	0.0882318	1	0.00456324	0.996248	-
4.37328	4.23554	4.40369	2.67755	2.39275	3.15537	3.23111	1.96062	2.43676	P26641	EEF1G	Homo sapiens	P26641	EF1G_HUMAN	>sp|P26641|EF1G_HUMAN Elongation factor 1-gamma OS=Homo sapiens OX=9606 GN=EEF1G PE=1 SV=3	20	0.00188687	1	0.174542	0.854652	-
-0.745307	-1.40321	-1.67853	0.14981	0.0436296	0.67822	0.263444	-0.369266	-0.00319004	P27144	AK4	Homo sapiens	P27144	KAD4_HUMAN	>sp|P27144|KAD4_HUMAN Adenylate kinase 4, mitochondrial OS=Homo sapiens OX=9606 GN=AK4 PE=1 SV=1	4	1.99439	0.0127839	0.53687	0.635379	+
1.199	-0.169412	0.644773	1.45432	1.0928	0.918913	1.15043	0.0692587	0.94693	P27348	YWHAQ	Homo sapiens	P27348	1433T_HUMAN	>sp|P27348|1433T_HUMAN 14-3-3 protein theta OS=Homo sapiens OX=9606 GN=YWHAQ PE=1 SV=1	9	0.416173	0.751816	0.517639	0.613667	-
-3.02308	-1.68003	-2.93311	2.79427	3.02243	2.12159	2.70772	1.42352	4.70811	P27482	CALML3	Homo sapiens	P27482	CALL3_HUMAN	>sp|P27482|CALL3_HUMAN Calmodulin-like protein 3 OS=Homo sapiens OX=9606 GN=CALML3 PE=1 SV=2	7	2.49698	0.00542636	0.10935	0.890128	+
2.55293	1.97317	2.21844	3.54376	3.18371	4.1007	4.20783	3.98608	4.3329	P27635	RPL10	Homo sapiens	P27635	RL10_HUMAN	>sp|P27635|RL10_HUMAN 60S ribosomal protein L10 OS=Homo sapiens OX=9606 GN=RPL10 PE=1 SV=4	13	3.52097	0.00225714	0.927242	0.37752	+
0.177272	-0.123848	0.0218086	1.50926	1.40105	0.940349	1.25218	-0.291943	0.823917	P27694	RPA1	Homo sapiens	P27694	RFA1_HUMAN	>sp|P27694|RFA1_HUMAN Replication protein A 70 kDa DNA-binding subunit OS=Homo sapiens OX=9606 GN=RPA1 PE=1 SV=2	17	0.837472	0.256986	0.63036	0.505504	-
1.7526	0.962638	1.46736	0.529133	1.16595	-3.59215	1.12838	-3.15835	-0.317274	P27695	APEX1	Homo sapiens	P27695	APEX1_HUMAN	>sp|P27695|APEX1_HUMAN DNA-(apurinic or apyrimidinic site) endonuclease OS=Homo sapiens OX=9606 GN=APEX1 PE=1 SV=2	4	0.0473817	1	0.025761	0.976094	-
1.46642	1.58633	1.61484	0.839793	0.695864	1.35925	1.28226	0.901144	0.884424	P27708	CAD	Homo sapiens	P27708	PYR1_HUMAN	>sp|P27708|PYR1_HUMAN CAD protein OS=Homo sapiens OX=9606 GN=CAD PE=1 SV=3	22	0.00391077	1	0.0852268	0.937776	-
3.40343	2.44065	2.81961	1.9032	1.51996	-1.84477	3.63017	1.0861	2.09561	P27797	CALR	Homo sapiens	P27797	CALR_HUMAN	>sp|P27797|CALR_HUMAN Calreticulin OS=Homo sapiens OX=9606 GN=CALR PE=1 SV=1	16	0.118812	1	0.550967	0.505694	-
4.57146	4.30136	4.52464	0.53485	0.305135	0.0678167	1.54758	0.580633	1.03427	P27816	MAP4	Homo sapiens	P27816	MAP4_HUMAN	>sp|P27816|MAP4_HUMAN Microtubule-associated protein 4 OS=Homo sapiens OX=9606 GN=MAP4 PE=1 SV=3	28	6.62e-05	1	1.1396	0.237097	-
3.29157	2.58889	2.99816	1.95081	1.63303	0.61847	2.64726	0.924802	1.6576	P27824	CANX	Homo sapiens	P27824	CALX_HUMAN	>sp|P27824|CALX_HUMAN Calnexin OS=Homo sapiens OX=9606 GN=CANX PE=1 SV=2	26	0.0193224	1	0.206687	0.809796	-
0.763426	1.20343	1.58667	0.606184	0.533338	0.524444	0.850858	0.501199	0.191063	P28066	PSMA5	Homo sapiens	P28066	PSA5_HUMAN	>sp|P28066|PSA5_HUMAN Proteasome subunit alpha type-5 OS=Homo sapiens OX=9606 GN=PSMA5 PE=1 SV=3	7	0.0206288	1	0.0734833	0.951334	-
1.37162	0.985326	1.5115	0.398027	0.950934	-3.97798	1.47848	-0.569555	0.381029	P28070	PSMB4	Homo sapiens	P28070	PSB4_HUMAN	>sp|P28070|PSB4_HUMAN Proteasome subunit beta type-4 OS=Homo sapiens OX=9606 GN=PSMB4 PE=1 SV=4	3	0.0538098	1	0.321313	0.691634	-
0.408984	-0.523533	0.000754356	-1.43892	-0.448284	-2.25739	0.279473	-0.311275	-1.55032	P28074	PSMB5	Homo sapiens	P28074	PSB5_HUMAN	>sp|P28074|PSB5_HUMAN Proteasome subunit beta type-5 OS=Homo sapiens OX=9606 GN=PSMB5 PE=1 SV=3	6	0.114205	1	0.496226	0.587245	-
1.23594	0.742113	0.706947	0.762755	0.396776	1.70964	0.0521431	0.409888	0.187387	P28288	ABCD3	Homo sapiens	P28288	ABCD3_HUMAN	>sp|P28288|ABCD3_HUMAN ATP-binding cassette sub-family D member 3 OS=Homo sapiens OX=9606 GN=ABCD3 PE=1 SV=1	15	0.00601429	1	0.848941	0.377947	-
-0.672304	-0.420363	-0.412385	-0.123148	0.0865469	-0.666426	0.544218	-0.4499	-0.0224409	P28331	NDUFS1	Homo sapiens	P28331	NDUS1_HUMAN	>sp|P28331|NDUS1_HUMAN NADH-ubiquinone oxidoreductase 75 kDa subunit, mitochondrial OS=Homo sapiens OX=9606 GN=NDUFS1 PE=1 SV=3	6	1.11087	0.114248	0.285492	0.766858	-
-4.4709	-2.94106	-3.35787	1.32193	1.05676	1.6283	2.22628	2.13147	0.514802	P28347	TEAD1	Homo sapiens	P28347	TEAD1_HUMAN	>sp|P28347|TEAD1_HUMAN Transcriptional enhancer factor TEF-1 OS=Homo sapiens OX=9606 GN=TEAD1 PE=1 SV=2	2	3.01788	0.00375676	0.19068	0.828753	+
-0.893627	-1.43186	-1.1448	0.291681	-0.112483	0.577548	-0.0033226	0.0379229	-0.0210209	P28482	MAPK1	Homo sapiens	P28482	MK01_HUMAN	>sp|P28482|MK01_HUMAN Mitogen-activated protein kinase 1 OS=Homo sapiens OX=9606 GN=MAPK1 PE=1 SV=3	3	3.05576	0.0037193	0.54497	0.657991	+
-1.63207	-1.79961	-1.59825	-0.946048	-1.27177	-0.38026	-1.68917	-1.12478	-1.81195	P29353	SHC1	Homo sapiens	P29353	SHC1_HUMAN	>sp|P29353|SHC1_HUMAN SHC-transforming protein 1 OS=Homo sapiens OX=9606 GN=SHC1 PE=1 SV=4	6	0.541794	0.578523	0.942228	0.344371	-
-0.319069	-0.966686	-0.470772	0.217268	0.0795774	-0.329208	0.374442	0.0732212	0.256717	P29372	MPG	Homo sapiens	P29372	3MG_HUMAN	>sp|P29372|3MG_HUMAN DNA-3-methyladenine glycosylase OS=Homo sapiens OX=9606 GN=MPG PE=1 SV=3	3	2.03031	0.0115538	0.589588	0.647022	+
3.669	3.35724	3.49282	1.74168	1.63044	-1.22277	3.35996	0.948584	1.91529	P29401	TKT	Homo sapiens	P29401	TKT_HUMAN	>sp|P29401|TKT_HUMAN Transketolase OS=Homo sapiens OX=9606 GN=TKT PE=1 SV=3	20	0.025174	1	0.495117	0.566468	-
-1.17048	-2.80663	-2.50242	-0.202631	0.848328	-0.701075	0.810143	0.284699	-0.582382	P29508	SERPINB3	Homo sapiens	P29508	SPB3_HUMAN	>sp|P29508|SPB3_HUMAN Serpin B3 OS=Homo sapiens OX=9606 GN=SERPINB3 PE=1 SV=2	7	1.94702	0.0139419	0.112267	0.893367	+
0.155321	0.489718	0.201794	2.75671	2.47357	2.02731	2.03335	2.52888	2.6037	P29590	PML	Homo sapiens	P29590	PML_HUMAN	>sp|P29590|PML_HUMAN Protein PML OS=Homo sapiens OX=9606 GN=PML PE=1 SV=3	20	3.57836	0.00241221	0.0373019	0.974713	+
4.29282	3.70747	4.01599	2.2344	2.00362	2.5068	3.28006	1.62331	2.31207	P29692	EEF1D	Homo sapiens	P29692	EF1D_HUMAN	>sp|P29692|EF1D_HUMAN Elongation factor 1-delta OS=Homo sapiens OX=9606 GN=EEF1D PE=1 SV=5	15	0.00762234	1	0.113342	0.897196	-
1.77635	1.24668	1.82962	0.509431	0.0620613	-0.475751	1.73923	-0.169881	0.458252	P29966	MARCKS	Homo sapiens	P29966	MARCS_HUMAN	>sp|P29966|MARCS_HUMAN Myristoylated alanine-rich C-kinase substrate OS=Homo sapiens OX=9606 GN=MARCKS PE=1 SV=4	6	0.042573	1	0.438452	0.6382	-
-0.856224	-1.62527	-0.921486	0.449344	0.317842	0.364291	-0.700709	-4.343	-0.382217	P29992	GNA11	Homo sapiens	P29992	GNA11_HUMAN	>sp|P29992|GNA11_HUMAN Guanine nucleotide-binding protein subunit alpha-11 OS=Homo sapiens OX=9606 GN=GNA11 PE=1 SV=2	2	1.04845	0.139781	0.794198	0.324061	-
0.883531	0.272085	1.11288	0.294802	0.112802	-3.26407	1.40051	0.149845	0.482284	P30040	ERP29	Homo sapiens	P30040	ERP29_HUMAN	>sp|P30040|ERP29_HUMAN Endoplasmic reticulum resident protein 29 OS=Homo sapiens OX=9606 GN=ERP29 PE=1 SV=4	4	0.247916	0.992069	0.599864	0.471092	-
3.68544	3.06491	3.54405	1.56272	1.42176	1.3066	2.95922	1.9355	2.15876	P30041	PRDX6	Homo sapiens	P30041	PRDX6_HUMAN	>sp|P30041|PRDX6_HUMAN Peroxiredoxin-6 OS=Homo sapiens OX=9606 GN=PRDX6 PE=1 SV=3	13	0.00898067	1	1.34758	0.149461	-
1.15199	0.789295	1.14213	0.313374	0.120508	-0.355351	1.12551	0.729208	0.50731	P30044	PRDX5	Homo sapiens	P30044	PRDX5_HUMAN	>sp|P30044|PRDX5_HUMAN Peroxiredoxin-5, mitochondrial OS=Homo sapiens OX=9606 GN=PRDX5 PE=1 SV=4	7	0.0781049	1	1.32609	0.183576	-
2.10619	1.996	2.13278	0.831528	0.92844	-1.14313	1.99315	0.241175	0.957009	P30048	PRDX3	Homo sapiens	P30048	PRDX3_HUMAN	>sp|P30048|PRDX3_HUMAN Thioredoxin-dependent peroxide reductase, mitochondrial OS=Homo sapiens OX=9606 GN=PRDX3 PE=1 SV=3	6	0.0263391	1	0.434961	0.623677	-
1.73371	0.371397	0.987801	0.854777	0.404024	-0.157908	1.6769	0.20445	0.796845	P30049	ATP5F1D	Homo sapiens	P30049	ATPD_HUMAN	>sp|P30049|ATPD_HUMAN ATP synthase subunit delta, mitochondrial OS=Homo sapiens OX=9606 GN=ATP5F1D PE=1 SV=2	2	0.230536	1	0.4343	0.651324	-
2.72081	2.26148	2.47352	3.71204	3.40652	4.46201	4.29502	4.31225	4.56633	P30050	RPL12	Homo sapiens	P30050	RL12_HUMAN	>sp|P30050|RL12_HUMAN 60S ribosomal protein L12 OS=Homo sapiens OX=9606 GN=RPL12 PE=1 SV=1	12	3.85667	0.00345679	0.748953	0.468593	+
0.465463	0.351446	0.698997	-0.291132	-0.498396	-0.964721	1.3837	-0.793602	0.259871	P30084	ECHS1	Homo sapiens	P30084	ECHM_HUMAN	>sp|P30084|ECHM_HUMAN Enoyl-CoA hydratase, mitochondrial OS=Homo sapiens OX=9606 GN=ECHS1 PE=1 SV=4	10	0.202393	1	0.587688	0.512372	-
2.2348	1.33741	1.98214	-1.43933	0.958217	-2.11894	1.26442	0.483308	-0.361407	P30086	PEBP1	Homo sapiens	P30086	PEBP1_HUMAN	>sp|P30086|PEBP1_HUMAN Phosphatidylethanolamine-binding protein 1 OS=Homo sapiens OX=9606 GN=PEBP1 PE=1 SV=3	4	0.0136404	1	0.564917	0.505935	-
3.57949	3.78413	3.74935	3.13141	3.03544	0.572226	4.32254	2.5691	3.17794	P30101	PDIA3	Homo sapiens	P30101	PDIA3_HUMAN	>sp|P30101|PDIA3_HUMAN Protein disulfide-isomerase A3 OS=Homo sapiens OX=9606 GN=PDIA3 PE=1 SV=4	19	0.13627	1	0.492497	0.577356	-
-1.26421	-0.115962	-1.47632	-1.36966	-1.19253	-0.299774	-0.532768	-0.390126	-1.98345	P30260	CDC27	Homo sapiens	P30260	CDC27_HUMAN	>sp|P30260|CDC27_HUMAN Cell division cycle protein 27 homolog OS=Homo sapiens OX=9606 GN=CDC27 PE=1 SV=2	2	0.292924	0.923288	0.00800833	0.993065	-
-0.189777	0.403025	-0.170762	-0.96277	-0.875842	-4.18799	1.90735	-0.377526	0.524204	P30405	PPIF	Homo sapiens	P30405	PPIF_HUMAN	>sp|P30405|PPIF_HUMAN Peptidyl-prolyl cis-trans isomerase F, mitochondrial OS=Homo sapiens OX=9606 GN=PPIF PE=1 SV=1	4	0.712595	0.367029	0.989425	0.209268	-
0.654922	0.00154972	0.23347	-1.62088	-1.38651	-3.10962	-0.278584	-2.38844	-1.29283	P30419	NMT1	Homo sapiens	P30419	NMT1_HUMAN	>sp|P30419|NMT1_HUMAN Glycylpeptide N-tetradecanoyltransferase 1 OS=Homo sapiens OX=9606 GN=NMT1 PE=1 SV=2	2	0.0142464	1	0.369737	0.673354	-
-0.167255	-1.59997	-0.320166	-2.24995	-2.69836	-0.551306	-2.06018	-1.36275	-2.28253	P30566	ADSL	Homo sapiens	P30566	PUR8_HUMAN	>sp|P30566|PUR8_HUMAN Adenylosuccinate lyase OS=Homo sapiens OX=9606 GN=ADSL PE=1 SV=2	2	0.0190983	1	0.0326022	0.972622	-
-1.17033	-1.16323	-1.02599	-0.198433	-0.781239	0.715151	0.334311	0.561912	-0.287232	P30837	ALDH1B1	Homo sapiens	P30837	AL1B1_HUMAN	>sp|P30837|AL1B1_HUMAN Aldehyde dehydrogenase X, mitochondrial OS=Homo sapiens OX=9606 GN=ALDH1B1 PE=1 SV=3	6	2.46479	0.00524345	0.225899	0.796467	+
-0.812874	-1.47631	-0.85923	-0.959853	-1.30367	-0.634499	-0.622723	-0.344389	-1.09078	P30876	POLR2B	Homo sapiens	P30876	RPB2_HUMAN	>sp|P30876|RPB2_HUMAN DNA-directed RNA polymerase II subunit RPB2 OS=Homo sapiens OX=9606 GN=POLR2B PE=1 SV=1	6	0.824649	0.265557	0.408329	0.699198	-
1.59487	1.69014	1.3869	0.477197	2.63566	-4.41786	1.31264	0.555423	0.834825	P31025	LCN1	Homo sapiens	P31025	LCN1_HUMAN	>sp|P31025|LCN1_HUMAN Lipocalin-1 OS=Homo sapiens OX=9606 GN=LCN1 PE=1 SV=1	4	0.0112811	1	0.252633	0.745959	-
1.23864	-0.771222	-0.134455	0.809484	0.826661	0.31328	0.643262	0.340321	-0.0352249	P31151	S100A7	Homo sapiens	P31151	S10A7_HUMAN	>sp|P31151|S10A7_HUMAN Protein S100-A7 OS=Homo sapiens OX=9606 GN=S100A7 PE=1 SV=4	4	0.420739	0.745038	0.574505	0.613888	-
2.09323	1.38119	1.68941	1.38696	1.14438	1.72882	1.91042	1.77764	1.56245	P31153	MAT2A	Homo sapiens	P31153	METK2_HUMAN	>sp|P31153|METK2_HUMAN S-adenosylmethionine synthase isoform type-2 OS=Homo sapiens OX=9606 GN=MAT2A PE=1 SV=1	11	0.343908	0.853551	0.769587	0.531461	-
3.55927	3.27304	3.55102	3.80501	3.63639	4.17157	3.74285	4.25227	4.02714	P31327	CPS1	Homo sapiens	P31327	CPSM_HUMAN	>sp|P31327|CPSM_HUMAN Carbamoyl-phosphate synthase [ammonia], mitochondrial OS=Homo sapiens OX=9606 GN=CPS1 PE=1 SV=2	97	1.75238	0.0222366	0.250253	0.825967	+
1.4054	1.88286	1.93798	1.88997	1.42164	2.79973	0.941383	1.28021	0.866283	P31689	DNAJA1	Homo sapiens	P31689	DNJA1_HUMAN	>sp|P31689|DNJA1_HUMAN DnaJ homolog subfamily A member 1 OS=Homo sapiens OX=9606 GN=DNAJA1 PE=1 SV=2	14	0.00614686	1	1.11746	0.218959	-
0.796455	0.682503	1.11218	0.203054	-0.215228	-0.544525	1.25462	0.320804	0.596267	P31930	UQCRC1	Homo sapiens	P31930	QCR1_HUMAN	>sp|P31930|QCR1_HUMAN Cytochrome b-c1 complex subunit 1, mitochondrial OS=Homo sapiens OX=9606 GN=UQCRC1 PE=1 SV=3	8	0.177449	1	1.21582	0.190705	-
-2.53749	-3.02739	-2.93337	-0.308137	-0.171114	-0.666696	2.82115	-0.102208	1.44499	P31942	HNRNPH3	Homo sapiens	P31942	HNRH3_HUMAN	>sp|P31942|HNRH3_HUMAN Heterogeneous nuclear ribonucleoprotein H3 OS=Homo sapiens OX=9606 GN=HNRNPH3 PE=1 SV=2	11	2.40224	0.00584452	0.967117	0.231408	+
2.68108	2.35406	2.5122	4.16883	3.83494	4.05896	4.32761	3.96659	4.13843	P31943	HNRNPH1	Homo sapiens	P31943	HNRH1_HUMAN	>sp|P31943|HNRH1_HUMAN Heterogeneous nuclear ribonucleoprotein H OS=Homo sapiens OX=9606 GN=HNRNPH1 PE=1 SV=4	20	3.79862	0.00304348	0.358585	0.786661	+
0.912292	1.08652	0.434967	2.11842	4.10171	1.85297	3.44557	2.38299	2.38835	P31944	CASP14	Homo sapiens	P31944	CASPE_HUMAN	>sp|P31944|CASPE_HUMAN Caspase-14 OS=Homo sapiens OX=9606 GN=CASP14 PE=1 SV=2	18	2.35724	0.00567333	0.0201439	0.984603	+
4.26602	3.50604	4.0101	2.77755	2.64248	2.64905	3.26722	2.06328	2.46881	P31946	YWHAB	Homo sapiens	P31946	1433B_HUMAN	>sp|P31946|1433B_HUMAN 14-3-3 protein beta/alpha OS=Homo sapiens OX=9606 GN=YWHAB PE=1 SV=3	20	0.00738396	1	0.0897858	0.923542	-
1.68427	3.58802	2.25051	-1.42877	-0.388999	-1.15093	1.49444	-0.232802	-0.85661	P31947	SFN	Homo sapiens	P31947	1433S_HUMAN	>sp|P31947|1433S_HUMAN 14-3-3 protein sigma OS=Homo sapiens OX=9606 GN=SFN PE=1 SV=1	6	0.0128038	1	0.662832	0.45175	-
2.31447	1.94399	2.13608	-0.721514	-1.06013	-0.364081	-0.591927	-0.904299	-0.883478	P31948	STIP1	Homo sapiens	P31948	STIP1_HUMAN	>sp|P31948|STIP1_HUMAN Stress-induced-phosphoprotein 1 OS=Homo sapiens OX=9606 GN=STIP1 PE=1 SV=1	4	8.18e-06	1	0.127167	0.905949	-
3.25851	2.54136	2.56424	2.91392	3.02191	2.30495	3.05017	0.526257	1.52339	P31949	S100A11	Homo sapiens	P31949	S10AB_HUMAN	>sp|P31949|S10AB_HUMAN Protein S100-A11 OS=Homo sapiens OX=9606 GN=S100A11 PE=1 SV=2	7	0.0532683	1	0.61256	0.490409	-
1.52644	1.55485	1.63179	-0.786939	-0.859634	-1.68673	0.238014	-1.21543	-0.993958	P32004	L1CAM	Homo sapiens	P32004	L1CAM_HUMAN	>sp|P32004|L1CAM_HUMAN Neural cell adhesion molecule L1 OS=Homo sapiens OX=9606 GN=L1CAM PE=1 SV=2	6	0.00172972	1	0.351646	0.700126	-
2.90278	1.94736	2.31917	1.7008	2.88052	1.46033	2.62304	2.25889	1.55306	P32119	PRDX2	Homo sapiens	P32119	PRDX2_HUMAN	>sp|P32119|PRDX2_HUMAN Peroxiredoxin-2 OS=Homo sapiens OX=9606 GN=PRDX2 PE=1 SV=5	10	0.152077	1	0.0861924	0.920568	-
2.27777	2.0413	2.18402	0.465438	0.140402	-1.30954	1.09733	0.243053	1.02554	P32121	ARRB2	Homo sapiens	P32121	ARRB2_HUMAN	>sp|P32121|ARRB2_HUMAN Beta-arrestin-2 OS=Homo sapiens OX=9606 GN=ARRB2 PE=1 SV=2	17	0.00176446	1	0.772195	0.387902	-
1.19408	0.745287	1.33897	0.824089	0.186214	1.07267	1.25466	0.797662	0.228515	P32322	PYCR1	Homo sapiens	P32322	P5CR1_HUMAN	>sp|P32322|P5CR1_HUMAN Pyrroline-5-carboxylate reductase 1, mitochondrial OS=Homo sapiens OX=9606 GN=PYCR1 PE=1 SV=2	6	0.094623	1	0.0574075	0.954638	-
1.53595	0.813416	1.25747	-2.67197	-3.56203	-3.25655	-1.12547	-3.4155	-3.34151	P32754	HPD	Homo sapiens	P32754	HPPD_HUMAN	>sp|P32754|HPPD_HUMAN 4-hydroxyphenylpyruvate dioxygenase OS=Homo sapiens OX=9606 GN=HPD PE=1 SV=2	2	0.00632297	1	0.269778	0.745792	-
3.6132	3.76397	3.57306	4.17338	3.879	4.35083	4.94154	3.94344	4.61472	P32969	RPL9P9	Homo sapiens	P32969	RL9_HUMAN	>sp|P32969|RL9_HUMAN 60S ribosomal protein L9 OS=Homo sapiens OX=9606 GN=RPL9P9 PE=1 SV=1	15	1.62913	0.0290495	0.490923	0.646084	+
-0.29425	-0.239439	-0.146794	-0.41845	-0.66142	0.00845337	-0.846642	-1.8014	-1.09287	P33176	KIF5B	Homo sapiens	P33176	KINH_HUMAN	>sp|P33176|KINH_HUMAN Kinesin-1 heavy chain OS=Homo sapiens OX=9606 GN=KIF5B PE=1 SV=1	10	0.00531769	1	1.20602	0.195245	-
0.383448	0.208374	0.245999	0.739538	1.07983	1.24512	1.03911	2.09841	-0.140505	P33240	CSTF2	Homo sapiens	P33240	CSTF2_HUMAN	>sp|P33240|CSTF2_HUMAN Cleavage stimulation factor subunit 2 OS=Homo sapiens OX=9606 GN=CSTF2 PE=1 SV=1	3	0.783177	0.299354	0.0111808	0.990452	-
0.551137	-0.298965	-0.0076561	-0.416729	-0.46789	-0.243536	0.244655	-0.224529	-0.290874	P33316	DUT	Homo sapiens	P33316	DUT_HUMAN	>sp|P33316|DUT_HUMAN Deoxyuridine 5'-triphosphate nucleotidohydrolase, mitochondrial OS=Homo sapiens OX=9606 GN=DUT PE=1 SV=4	7	0.154535	1	0.719324	0.579805	-
-1.22578	1.21838	-1.15668	0.73039	-0.00315285	1.19258	-0.382706	1.05229	0.00176144	P33897	ABCD1	Homo sapiens	P33897	ABCD1_HUMAN	>sp|P33897|ABCD1_HUMAN ATP-binding cassette sub-family D member 1 OS=Homo sapiens OX=9606 GN=ABCD1 PE=1 SV=2	2	0.569815	0.540433	0.307041	0.733891	-
3.96531	3.76832	4.00449	3.20519	2.97241	2.81689	3.41279	2.79925	3.36491	P33991	MCM4	Homo sapiens	P33991	MCM4_HUMAN	>sp|P33991|MCM4_HUMAN DNA replication licensing factor MCM4 OS=Homo sapiens OX=9606 GN=MCM4 PE=1 SV=5	56	0.00580981	1	0.355891	0.748241	-
3.26182	2.75501	3.15525	2.61474	2.28013	1.99695	2.99168	2.35859	2.43677	P33992	MCM5	Homo sapiens	P33992	MCM5_HUMAN	>sp|P33992|MCM5_HUMAN DNA replication licensing factor MCM5 OS=Homo sapiens OX=9606 GN=MCM5 PE=1 SV=5	28	0.0317298	1	0.485162	0.663314	-
3.36872	3.06236	3.38138	2.62239	2.31004	2.56267	2.7214	2.17371	2.72385	P33993	MCM7	Homo sapiens	P33993	MCM7_HUMAN	>sp|P33993|MCM7_HUMAN DNA replication licensing factor MCM7 OS=Homo sapiens OX=9606 GN=MCM7 PE=1 SV=4	45	0.0055826	1	0.0699194	0.953281	-
5.38785	4.73046	5.0709	4.03881	3.97915	3.27219	4.37871	2.42363	3.23234	P34897	SHMT2	Homo sapiens	P34897	GLYM_HUMAN	>sp|P34897|GLYM_HUMAN Serine hydroxymethyltransferase, mitochondrial OS=Homo sapiens OX=9606 GN=SHMT2 PE=1 SV=3	29	0.00995958	1	0.271131	0.755064	-
2.91589	2.25581	2.79138	0.233583	0.172699	-1.65847	1.47541	-0.608789	0.399629	P34932	HSPA4	Homo sapiens	P34932	HSP74_HUMAN	>sp|P34932|HSP74_HUMAN Heat shock 70 kDa protein 4 OS=Homo sapiens OX=9606 GN=HSPA4 PE=1 SV=4	25	0.00536212	1	0.4128	0.643598	-
0.494067	0.0646534	0.572861	-0.17687	-0.489526	-0.266311	0.209789	-0.706685	-0.149807	P35221	CTNNA1	Homo sapiens	P35221	CTNA1_HUMAN	>sp|P35221|CTNA1_HUMAN Catenin alpha-1 OS=Homo sapiens OX=9606 GN=CTNNA1 PE=1 SV=1	10	0.028794	1	0.123436	0.901891	-
4.13482	3.86525	4.10417	3.15175	3.06898	2.8108	4.04285	2.50903	3.21862	P35232	PHB	Homo sapiens	P35232	PHB_HUMAN	>sp|P35232|PHB_HUMAN Prohibitin OS=Homo sapiens OX=9606 GN=PHB PE=1 SV=1	17	0.0361782	1	0.209755	0.820153	-
0.769917	0.78809	0.820889	-0.0317698	-0.226816	-0.666033	-0.256522	-0.372165	0.058115	P35237	SERPINB6	Homo sapiens	P35237	SPB6_HUMAN	>sp|P35237|SPB6_HUMAN Serpin B6 OS=Homo sapiens OX=9606 GN=SERPINB6 PE=1 SV=3	4	0.000350012	1	0.199861	0.860279	-
-1.46854	-1.89873	-1.09222	-1.15315	-1.3673	-1.09462	-2.04819	-0.0424614	-1.9566	P35240	NF2	Homo sapiens	P35240	MERL_HUMAN	>sp|P35240|MERL_HUMAN Merlin OS=Homo sapiens OX=9606 GN=NF2 PE=1 SV=1	2	0.370223	0.818113	0.0769213	0.928748	-
3.45308	3.05173	3.23981	2.01361	1.61961	1.45617	2.27105	1.02852	1.38584	P35241	RDX	Homo sapiens	P35241	RADI_HUMAN	>sp|P35241|RADI_HUMAN Radixin OS=Homo sapiens OX=9606 GN=RDX PE=1 SV=1	7	0.00263417	1	0.121462	0.893004	-
0.269801	-0.0871162	0.158544	0.420295	0.0131817	-0.225739	0.0559273	-3.9183	-1.39972	P35244	RPA3	Homo sapiens	P35244	RFA3_HUMAN	>sp|P35244|RFA3_HUMAN Replication protein A 14 kDa subunit OS=Homo sapiens OX=9606 GN=RPA3 PE=1 SV=1	2	0.0591735	1	0.707735	0.395364	-
0.0659237	-0.0191088	-0.193404	0.369914	0.0235844	0.701042	0.848113	0.436609	0.931339	P35249	RFC4	Homo sapiens	P35249	RFC4_HUMAN	>sp|P35249|RFC4_HUMAN Replication factor C subunit 4 OS=Homo sapiens OX=9606 GN=RFC4 PE=1 SV=2	10	2.30216	0.006938	0.684877	0.548106	+
-0.416489	-0.95137	-0.435105	0.619357	0.402512	0.591455	0.812292	0.564821	0.849015	P35250	RFC2	Homo sapiens	P35250	RFC2_HUMAN	>sp|P35250|RFC2_HUMAN Replication factor C subunit 2 OS=Homo sapiens OX=9606 GN=RFC2 PE=1 SV=3	3	2.91981	0.00384337	0.844806	0.604652	+
-0.47782	-0.922014	-0.436644	0.930725	0.668444	1.39913	0.903606	0.785213	1.34666	P35251	RFC1	Homo sapiens	P35251	RFC1_HUMAN	>sp|P35251|RFC1_HUMAN Replication factor C subunit 1 OS=Homo sapiens OX=9606 GN=RFC1 PE=1 SV=4	13	2.96749	0.0037299	0.0150033	0.991808	+
4.71791	4.67813	4.67452	4.86544	4.77306	4.27837	5.68477	4.61545	5.38735	P35268	RPL22	Homo sapiens	P35268	RL22_HUMAN	>sp|P35268|RL22_HUMAN 60S ribosomal protein L22 OS=Homo sapiens OX=9606 GN=RPL22 PE=1 SV=2	3	1.0801	0.126411	0.737197	0.461579	-
-0.335929	-0.723971	-0.187973	-2.67832	-3.37102	-3.60984	-1.43482	-2.95197	-4.23715	P35269	GTF2F1	Homo sapiens	P35269	T2FA_HUMAN	>sp|P35269|T2FA_HUMAN General transcription factor IIF subunit 1 OS=Homo sapiens OX=9606 GN=GTF2F1 PE=1 SV=2	2	0.0131997	1	0.150153	0.860558	-
5.37268	6.26464	5.95068	7.51446	8.98565	6.21726	8.70889	8.13815	7.93779	P35527	KRT9	Homo sapiens	P35527	K1C9_HUMAN	>sp|P35527|K1C9_HUMAN Keratin, type I cytoskeletal 9 OS=Homo sapiens OX=9606 GN=KRT9 PE=1 SV=3	104	2.93195	0.00371865	0.342708	0.692133	+
0	-0.47195	-0.303415	-3.54007	-3.61119	-3.15383	-1.17986	-1.53276	-2.928	P35573	AGL	Homo sapiens	P35573	GDE_HUMAN	>sp|P35573|GDE_HUMAN Glycogen debranching enzyme OS=Homo sapiens OX=9606 GN=AGL PE=1 SV=3	4	0.00343829	1	1.31819	0.114707	-
4.59143	5.48822	5.68306	7.71055	7.30615	8.36043	5.03744	5.33918	6.79876	P35579	MYH9	Homo sapiens	P35579	MYH9_HUMAN	>sp|P35579|MYH9_HUMAN Myosin-9 OS=Homo sapiens OX=9606 GN=MYH9 PE=1 SV=4	225	0.600091	0.501274	1.52791	0.0707773	-
-0.838274	0.315825	0.470911	8.19139	7.79306	8.44519	5.5765	4.68479	7.17691	P35580	MYH10	Homo sapiens	P35580	MYH10_HUMAN	>sp|P35580|MYH10_HUMAN Myosin-10 OS=Homo sapiens OX=9606 GN=MYH10 PE=1 SV=3	85	2.95034	0.00365931	1.43831	0.0789449	+
0.876272	0.666478	0.88768	0.460465	0.515307	0.94266	1.13568	0.417226	0.318218	P35606	COPB2	Homo sapiens	P35606	COPB2_HUMAN	>sp|P35606|COPB2_HUMAN Coatomer subunit beta' OS=Homo sapiens OX=9606 GN=COPB2 PE=1 SV=2	13	0.131973	1	0.017502	0.98978	-
-0.793751	0.174459	0.241773	-2.875	-3.60232	-3.04449	-1.47276	-3.11369	-3.54219	P35610	SOAT1	Homo sapiens	P35610	SOAT1_HUMAN	>sp|P35610|SOAT1_HUMAN Sterol O-acyltransferase 1 OS=Homo sapiens OX=9606 GN=SOAT1 PE=1 SV=3	2	0.00488532	1	0.279758	0.743212	-
2.72855	2.31204	2.35868	1.6486	1.87572	1.98858	1.96934	1.66036	1.30855	P35613	BSG	Homo sapiens	P35613	BASI_HUMAN	>sp|P35613|BASI_HUMAN Basigin OS=Homo sapiens OX=9606 GN=BSG PE=1 SV=2	8	0.00526096	1	0.372359	0.745365	-
3.53737	2.18896	3.19014	1.45759	1.27506	0.830056	3.06227	1.00595	1.56852	P35637	FUS	Homo sapiens	P35637	FUS_HUMAN	>sp|P35637|FUS_HUMAN RNA-binding protein FUS OS=Homo sapiens OX=9606 GN=FUS PE=1 SV=1	10	0.0484171	1	0.466418	0.614071	-
0.385745	0.405229	0.501876	0.640496	0.0204573	1.35934	0.513988	1.10921	0.176585	P35658	NUP214	Homo sapiens	P35658	NU214_HUMAN	>sp|P35658|NU214_HUMAN Nuclear pore complex protein Nup214 OS=Homo sapiens OX=9606 GN=NUP214 PE=1 SV=2	25	0.54354	0.576698	0.0535007	0.956659	-
2.27248	2.07994	2.12055	2.29274	2.40391	2.04443	3.54082	3.1101	2.85146	P35659	DEK	Homo sapiens	P35659	DEK_HUMAN	>sp|P35659|DEK_HUMAN Protein DEK OS=Homo sapiens OX=9606 GN=DEK PE=1 SV=1	18	2.37104	0.00565936	1.80945	0.0715537	+
1.78843	1.79839	1.91345	1.31664	1.03683	1.4341	1.53486	0.422294	0.74369	P35998	PSMC2	Homo sapiens	P35998	PRS7_HUMAN	>sp|P35998|PRS7_HUMAN 26S proteasome regulatory subunit 7 OS=Homo sapiens OX=9606 GN=PSMC2 PE=1 SV=3	13	0.0107062	1	0.443333	0.666608	-
2.36771	2.0066	2.34126	3.87333	3.48219	4.4231	3.12683	3.65603	3.8411	P36542	ATP5F1C	Homo sapiens	P36542	ATPG_HUMAN	>sp|P36542|ATPG_HUMAN ATP synthase subunit gamma, mitochondrial OS=Homo sapiens OX=9606 GN=ATP5F1C PE=1 SV=1	12	2.53108	0.00516996	0.482392	0.646342	+
4.85909	4.39778	4.74067	4.52162	4.27129	5.37717	5.19722	5.18721	5.51625	P36578	RPL4	Homo sapiens	P36578	RL4_HUMAN	>sp|P36578|RL4_HUMAN 60S ribosomal protein L4 OS=Homo sapiens OX=9606 GN=RPL4 PE=1 SV=5	32	1.94939	0.0140097	0.753503	0.458657	+
0.289804	0.0843906	0.279679	-0.733757	-1.33549	-0.916739	-0.339581	-1.46247	-1.76732	P36776	LONP1	Homo sapiens	P36776	LONM_HUMAN	>sp|P36776|LONM_HUMAN Lon protease homolog, mitochondrial OS=Homo sapiens OX=9606 GN=LONP1 PE=1 SV=2	6	0.00716923	1	0.155015	0.868083	-
0.329298	-0.383062	0.0695438	-1.09501	-3.82734	-1.01444	0.277425	2.13278	0.211984	P36871	PGM1	Homo sapiens	P36871	PGM1_HUMAN	>sp|P36871|PGM1_HUMAN Phosphoglucomutase-1 OS=Homo sapiens OX=9606 GN=PGM1 PE=1 SV=3	4	0.88551	0.223995	1.19885	0.124765	-
0.389938	0.258104	0.471016	1.5263	1.2996	0.722254	0.979032	-0.827749	0.394311	P36873	PPP1CC	Homo sapiens	P36873	PP1G_HUMAN	>sp|P36873|PP1G_HUMAN Serine/threonine-protein phosphatase PP1-gamma catalytic subunit OS=Homo sapiens OX=9606 GN=PPP1CC PE=1 SV=1	3	0.200429	1	0.791801	0.378401	-
-0.985872	-1.91375	-0.97311	-1.04024	-0.40764	0.0443563	-0.18849	-2.04613	-3.76568	P36952	SERPINB5	Homo sapiens	P36952	SPB5_HUMAN	>sp|P36952|SPB5_HUMAN Serpin B5 OS=Homo sapiens OX=9606 GN=SERPINB5 PE=1 SV=2	2	0.375594	0.811437	0.640409	0.449952	-
1.43665	1.71004	1.64251	1.0762	0.933808	-0.101616	2.04395	0.908838	1.9352	P36957	DLST	Homo sapiens	P36957	ODO2_HUMAN	>sp|P36957|ODO2_HUMAN Dihydrolipoyllysine-residue succinyltransferase component of 2-oxoglutarate dehydrogenase complex, mitochondrial OS=Homo sapiens OX=9606 GN=DLST PE=1 SV=4	9	0.33091	0.869017	0.893606	0.321718	-
2.69086	2.40832	2.45226	2.31682	2.17198	1.53109	3.31121	2.18156	3.05445	P37108	SRP14	Homo sapiens	P37108	SRP14_HUMAN	>sp|P37108|SRP14_HUMAN Signal recognition particle 14 kDa protein OS=Homo sapiens OX=9606 GN=SRP14 PE=1 SV=2	10	0.698671	0.38186	0.941471	0.313863	-
-0.161734	0.0389156	-0.123484	-0.757262	-1.23527	-1.15859	-0.558611	-0.720849	-1.05877	P37198	NUP62	Homo sapiens	P37198	NUP62_HUMAN	>sp|P37198|NUP62_HUMAN Nuclear pore glycoprotein p62 OS=Homo sapiens OX=9606 GN=NUP62 PE=1 SV=3	4	0.00261109	1	0.577561	0.640141	-
-0.355191	-0.402925	-0.438068	-0.469555	-0.718876	-0.553723	-0.0643091	-1.31398	-0.686074	P37268	FDFT1	Homo sapiens	P37268	FDFT_HUMAN	>sp|P37268|FDFT_HUMAN Squalene synthase OS=Homo sapiens OX=9606 GN=FDFT1 PE=1 SV=1	3	0.115858	1	0.105147	0.911972	-
2.21965	1.92967	2.34959	0.899119	0.993323	0.170944	2.10239	0.383124	0.850913	P37802	TAGLN2	Homo sapiens	P37802	TAGL2_HUMAN	>sp|P37802|TAGL2_HUMAN Transgelin-2 OS=Homo sapiens OX=9606 GN=TAGLN2 PE=1 SV=3	10	0.026083	1	0.299605	0.73815	-
1.53589	1.35717	1.34538	-0.513786	-0.137156	-0.353998	0.8735	0.100116	-0.317575	P37837	TALDO1	Homo sapiens	P37837	TALDO_HUMAN	>sp|P37837|TALDO_HUMAN Transaldolase OS=Homo sapiens OX=9606 GN=TALDO1 PE=1 SV=2	5	0.00613092	1	0.689365	0.496603	-
0.790867	0.456688	0.828314	0.16888	0.402949	-0.397277	1.29492	0.0710955	0.396461	P38117	ETFB	Homo sapiens	P38117	ETFB_HUMAN	>sp|P38117|ETFB_HUMAN Electron transfer flavoprotein subunit beta OS=Homo sapiens OX=9606 GN=ETFB PE=1 SV=3	7	0.221611	1	0.534902	0.594163	-
-0.732477	-0.77548	-0.402594	-0.158882	0.0984659	-0.0361948	0.0143356	-0.380355	-0.0638723	P38606	ATP6V1A	Homo sapiens	P38606	VATA_HUMAN	>sp|P38606|VATA_HUMAN V-type proton ATPase catalytic subunit A OS=Homo sapiens OX=9606 GN=ATP6V1A PE=1 SV=2	3	1.66817	0.026598	0.321581	0.811182	+
5.11811	4.8721	5.27735	6.13782	5.84358	6.76925	5.5073	7.09372	6.11144	P38646	HSPA9	Homo sapiens	P38646	GRP75_HUMAN	>sp|P38646|GRP75_HUMAN Stress-70 protein, mitochondrial OS=Homo sapiens OX=9606 GN=HSPA9 PE=1 SV=2	75	1.433	0.0480176	0.00779221	0.993041	+
1.18178	0.912056	1.18959	2.38225	1.94782	3.02147	1.78843	2.05736	2.09271	P38919	EIF4A3	Homo sapiens	P38919	IF4A3_HUMAN	>sp|P38919|IF4A3_HUMAN Eukaryotic initiation factor 4A-III OS=Homo sapiens OX=9606 GN=EIF4A3 PE=1 SV=4	17	2.88412	0.00411696	0.652991	0.532756	+
-3.28032	-3.40849	-3.32627	-1.94758	0.332964	-4.29093	0.251955	-2.55317	-1.09421	P38936	CDKN1A	Homo sapiens	P38936	CDN1A_HUMAN	>sp|P38936|CDN1A_HUMAN Cyclin-dependent kinase inhibitor 1 OS=Homo sapiens OX=9606 GN=CDKN1A PE=1 SV=3	2	1.57743	0.0327283	0.20729	0.788154	+
3.80664	3.30071	3.53739	4.09993	3.83639	4.18404	4.42288	3.43955	3.09424	P39019	RPS19	Homo sapiens	P39019	RS19_HUMAN	>sp|P39019|RS19_HUMAN 40S ribosomal protein S19 OS=Homo sapiens OX=9606 GN=RPS19 PE=1 SV=2	16	0.388092	0.792385	0.398706	0.684569	-
2.70873	2.39199	2.73672	3.95655	3.71541	4.64641	4.55636	4.38514	4.8372	P39023	RPL3	Homo sapiens	P39023	RL3_HUMAN	>sp|P39023|RL3_HUMAN 60S ribosomal protein L3 OS=Homo sapiens OX=9606 GN=RPL3 PE=1 SV=2	34	3.78936	0.00297872	0.721804	0.496949	+
1.7578	1.64276	1.70339	0.717323	0.405045	1.23468	1.79079	0.568001	0.975909	P39656	DDOST	Homo sapiens	P39656	OST48_HUMAN	>sp|P39656|OST48_HUMAN Dolichyl-diphosphooligosaccharide--protein glycosyltransferase 48 kDa subunit OS=Homo sapiens OX=9606 GN=DDOST PE=1 SV=4	6	0.0403985	1	0.306446	0.744544	-
2.79945	2.04256	2.46096	0.798352	0.976248	-3.7759	1.85389	0.215938	0.785251	P39687	ANP32A	Homo sapiens	P39687	AN32A_HUMAN	>sp|P39687|AN32A_HUMAN Acidic leucine-rich nuclear phosphoprotein 32 family member A OS=Homo sapiens OX=9606 GN=ANP32A PE=1 SV=1	2	0.0106222	1	0.424526	0.613207	-
2.19457	2.44699	2.42688	1.88389	1.65838	2.07107	2.72172	1.42042	1.7848	P39748	FEN1	Homo sapiens	P39748	FEN1_HUMAN	>sp|P39748|FEN1_HUMAN Flap endonuclease 1 OS=Homo sapiens OX=9606 GN=FEN1 PE=1 SV=1	10	0.0944698	1	0.0918881	0.920945	-
-3.46364	-4.05625	-2.99161	-2.91782	-2.58569	-2.3933	-1.98498	-3.9557	-3.27561	P39880	CUX1	Homo sapiens	P39880	CUX1_HUMAN	>sp|P39880|CUX1_HUMAN Homeobox protein cut-like 1 OS=Homo sapiens OX=9606 GN=CUX1 PE=1 SV=3	3	0	1	0.29864	0.737937	-
-1.46789	0.0467291	-1.58461	-1.51792	-1.15138	-1.33076	0.28743	-1.77011	-0.661461	P40121	CAPG	Homo sapiens	P40121	CAPG_HUMAN	>sp|P40121|CAPG_HUMAN Macrophage-capping protein OS=Homo sapiens OX=9606 GN=CAPG PE=1 SV=2	3	0.434341	0.726965	0.439438	0.639812	-
0.114962	0.7335	0.467661	-1.46008	-1.92836	-2.34349	-1.16941	-2.92001	-1.98388	P40222	TXLNA	Homo sapiens	P40222	TXLNA_HUMAN	>sp|P40222|TXLNA_HUMAN Alpha-taxilin OS=Homo sapiens OX=9606 GN=TXLNA PE=1 SV=3	2	0.0021991	1	0.0702751	0.937822	-
4.3053	3.95754	4.29136	3.04616	2.79828	2.80137	3.14728	2.44011	2.5464	P40227	CCT6A	Homo sapiens	P40227	TCPZ_HUMAN	>sp|P40227|TCPZ_HUMAN T-complex protein 1 subunit zeta OS=Homo sapiens OX=9606 GN=CCT6A PE=1 SV=3	18	0.000871826	1	0.294263	0.786973	-
3.74354	3.66718	3.84088	4.45459	4.1819	4.87814	5.10617	4.71494	5.2672	P40429	RPL13A	Homo sapiens	P40429	RL13A_HUMAN	>sp|P40429|RL13A_HUMAN 60S ribosomal protein L13a OS=Homo sapiens OX=9606 GN=RPL13A PE=1 SV=2	14	3.06347	0.00361011	0.941473	0.381081	+
-0.170264	-0.419539	-0.339931	0.420507	0.238917	0.546264	-0.0186577	0.0328894	0.631151	P40616	ARL1	Homo sapiens	P40616	ARL1_HUMAN	>sp|P40616|ARL1_HUMAN ADP-ribosylation factor-like protein 1 OS=Homo sapiens OX=9606 GN=ARL1 PE=1 SV=1	3	1.41766	0.0497828	0.340527	0.76025	+
-3.6655	-1.21383	-2.47908	-0.578113	-1.10443	-0.065033	-0.630591	-0.281483	-0.482597	P40692	MLH1	Homo sapiens	P40692	MLH1_HUMAN	>sp|P40692|MLH1_HUMAN DNA mismatch repair protein Mlh1 OS=Homo sapiens OX=9606 GN=MLH1 PE=1 SV=1	3	1.60368	0.0308921	0.137206	0.886968	+
-1.32139	-1.33542	-1.26984	0.114775	-0.3331	0.550548	-0.428812	-0.943778	-0.813645	P40763	STAT3	Homo sapiens	P40763	STAT3_HUMAN	>sp|P40763|STAT3_HUMAN Signal transducer and activator of transcription 3 OS=Homo sapiens OX=9606 GN=STAT3 PE=1 SV=2	5	1.99046	0.01285	1.31783	0.171221	+
1.79903	1.06025	1.48871	-0.327895	-0.246187	-0.466096	0.843786	-0.387662	-0.33934	P40925	MDH1	Homo sapiens	P40925	MDHC_HUMAN	>sp|P40925|MDHC_HUMAN Malate dehydrogenase, cytoplasmic OS=Homo sapiens OX=9606 GN=MDH1 PE=1 SV=4	5	0.0079967	1	0.400331	0.684082	-
3.32413	3.40215	3.38427	0.944351	0.775664	-0.114235	2.36159	0.875566	1.04945	P40926	MDH2	Homo sapiens	P40926	MDHM_HUMAN	>sp|P40926|MDHM_HUMAN Malate dehydrogenase, mitochondrial OS=Homo sapiens OX=9606 GN=MDH2 PE=1 SV=3	16	0.00314958	1	0.713053	0.441255	-
-0.175334	-0.295194	-0.738403	0.717796	0.51195	1.33773	0.754747	0.476077	1.00767	P40937	RFC5	Homo sapiens	P40937	RFC5_HUMAN	>sp|P40937|RFC5_HUMAN Replication factor C subunit 5 OS=Homo sapiens OX=9606 GN=RFC5 PE=1 SV=1	10	2.42549	0.00538628	0.138969	0.888267	+
-0.276092	-0.439091	-0.421914	0.831659	0.690568	1.15525	0.488036	0.60875	0.962355	P40938	RFC3	Homo sapiens	P40938	RFC3_HUMAN	>sp|P40938|RFC3_HUMAN Replication factor C subunit 3 OS=Homo sapiens OX=9606 GN=RFC3 PE=1 SV=2	9	2.96853	0.00375405	0.447932	0.707405	+
1.30157	1.15859	1.3083	1.87338	1.66021	1.92826	1.67233	0.580503	1.33932	P40939	HADHA	Homo sapiens	P40939	ECHA_HUMAN	>sp|P40939|ECHA_HUMAN Trifunctional enzyme subunit alpha, mitochondrial OS=Homo sapiens OX=9606 GN=HADHA PE=1 SV=2	19	0.24642	0.99519	0.870264	0.388529	-
3.82444	3.32172	3.70101	3.11396	2.81099	3.07935	3.57843	2.46858	2.87981	P41091	EIF2S3	Homo sapiens	P41091	IF2G_HUMAN	>sp|P41091|IF2G_HUMAN Eukaryotic translation initiation factor 2 subunit 3 OS=Homo sapiens OX=9606 GN=EIF2S3 PE=1 SV=3	24	0.0333594	1	0.0256179	0.984	-
0.542862	0.321176	0.275932	0.507202	0.298341	1.17211	0.886454	0.679802	0.611929	P41250	GARS1	Homo sapiens	P41250	GARS_HUMAN	>sp|P41250|GARS_HUMAN Glycine--tRNA ligase OS=Homo sapiens OX=9606 GN=GARS1 PE=1 SV=3	10	1.68483	0.0259203	0.0858761	0.933628	+
2.77449	2.49218	2.71162	1.98824	1.80415	2.64358	2.38074	1.74944	2.42395	P41252	IARS1	Homo sapiens	P41252	SYIC_HUMAN	>sp|P41252|SYIC_HUMAN Isoleucine--tRNA ligase, cytoplasmic OS=Homo sapiens OX=9606 GN=IARS1 PE=1 SV=2	35	0.0251619	1	0.0399355	0.971579	-
-1.55879	-3.77752	-1.54406	-0.420344	-0.858842	1.01956	-1.12443	-2.40735	-2.47561	P41743	PRKCI	Homo sapiens	P41743	KPCI_HUMAN	>sp|P41743|KPCI_HUMAN Protein kinase C iota type OS=Homo sapiens OX=9606 GN=PRKCI PE=1 SV=2	2	0.424373	0.739541	1.2532	0.124746	-
1.76198	1.23771	1.38906	0.510159	0.268316	-3.18316	1.48886	-0.268169	0.572442	P42126	ECI1	Homo sapiens	P42126	ECI1_HUMAN	>sp|P42126|ECI1_HUMAN Enoyl-CoA delta isomerase 1, mitochondrial OS=Homo sapiens OX=9606 GN=ECI1 PE=1 SV=1	2	0.0405763	1	0.467087	0.588305	-
2.36143	2.34562	2.64234	3.95017	3.74054	4.56642	4.01044	3.31736	3.55287	P42166	TMPO	Homo sapiens	P42166	LAP2A_HUMAN	>sp|P42166|LAP2A_HUMAN Lamina-associated polypeptide 2, isoform alpha OS=Homo sapiens OX=9606 GN=TMPO PE=1 SV=2	20	2.49543	0.00540541	0.646416	0.541287	+
-0.00816154	0.0817862	-0.223045	0.318055	-0.00315475	0.21266	1.34018	0.351748	0.712628	P42285	MTREX	Homo sapiens	P42285	MTREX_HUMAN	>sp|P42285|MTREX_HUMAN Exosome RNA helicase MTR4 OS=Homo sapiens OX=9606 GN=MTREX PE=1 SV=3	19	1.61841	0.0299195	0.96431	0.345499	+
-3.21683	-3.18669	-3.5612	-1.07698	1.28652	-0.139335	0.812873	-0.0736046	-0.700481	P42357	HAL	Homo sapiens	P42357	HUTH_HUMAN	>sp|P42357|HUTH_HUMAN Histidine ammonia-lyase OS=Homo sapiens OX=9606 GN=HAL PE=1 SV=1	13	3.03451	0.00382131	0.00420321	0.995995	+
1.57347	0.613067	1.73459	3.17827	2.68778	3.94858	2.49087	3.39114	2.93134	P42677	RPS27	Homo sapiens	P42677	RS27_HUMAN	>sp|P42677|RS27_HUMAN 40S ribosomal protein S27 OS=Homo sapiens OX=9606 GN=RPS27 PE=1 SV=3	5	1.9974	0.0126541	0.301761	0.745766	+
-3.24669	-2.63501	-2.81881	1.27259	1.00055	3.02626	-0.0414534	3.42264	1.38712	P42694	HELZ	Homo sapiens	P42694	HELZ_HUMAN	>sp|P42694|HELZ_HUMAN Probable helicase with zinc finger domain OS=Homo sapiens OX=9606 GN=HELZ PE=1 SV=2	10	2.2318	0.0078565	0.0511851	0.951245	+
3.81958	3.28413	3.54964	1.76921	1.69403	1.4936	2.177	1.09452	1.52267	P42704	LRPPRC	Homo sapiens	P42704	LPPRC_HUMAN	>sp|P42704|LPPRC_HUMAN Leucine-rich PPR motif-containing protein, mitochondrial OS=Homo sapiens OX=9606 GN=LRPPRC PE=1 SV=3	49	0.00110695	1	0.0576306	0.956943	-
0.260121	-0.122454	0.28914	-0.715965	-1.02126	-3.70358	-0.110712	-3.61065	-1.01172	P42765	ACAA2	Homo sapiens	P42765	THIM_HUMAN	>sp|P42765|THIM_HUMAN 3-ketoacyl-CoA thiolase, mitochondrial OS=Homo sapiens OX=9606 GN=ACAA2 PE=1 SV=2	3	0.0359332	1	0.0576635	0.940953	-
4.59826	4.78135	4.73332	4.72375	4.54435	5.32363	5.34293	4.99515	5.41766	P42766	RPL35	Homo sapiens	P42766	RL35_HUMAN	>sp|P42766|RL35_HUMAN 60S ribosomal protein L35 OS=Homo sapiens OX=9606 GN=RPL35 PE=1 SV=2	7	2.04848	0.0111688	0.65184	0.565223	+
-1.24856	-2.25055	-1.47521	-1.13705	-1.29762	-1.62712	-0.934453	-1.52667	-1.99352	P42771	CDKN2A	Homo sapiens	P42771	CDN2A_HUMAN	>sp|P42771|CDN2A_HUMAN Cyclin-dependent kinase inhibitor 2A OS=Homo sapiens OX=9606 GN=CDKN2A PE=1 SV=2	3	0.450741	0.705361	0.143446	0.879615	-
1.00969	0.513625	0.652286	-0.319298	-0.453049	-1.05006	0.428197	-0.70708	-0.612165	P43121	MCAM	Homo sapiens	P43121	MUC18_HUMAN	>sp|P43121|MUC18_HUMAN Cell surface glycoprotein MUC18 OS=Homo sapiens OX=9606 GN=MCAM PE=1 SV=2	4	0.013179	1	0.294253	0.751992	-
1.35369	1.19434	1.54223	1.06333	0.75689	1.26275	2.83877	2.47958	1.53454	P43243	MATR3	Homo sapiens	P43243	MATR3_HUMAN	>sp|P43243|MATR3_HUMAN Matrin-3 OS=Homo sapiens OX=9606 GN=MATR3 PE=1 SV=2	34	1.37856	0.0555669	1.40793	0.109016	-
0.33252	0.300963	0.433689	1.02281	0.981065	1.5677	1.30548	1.28702	1.2099	P43246	MSH2	Homo sapiens	P43246	MSH2_HUMAN	>sp|P43246|MSH2_HUMAN DNA mismatch repair protein Msh2 OS=Homo sapiens OX=9606 GN=MSH2 PE=1 SV=1	18	4.58917	0	0.149971	0.894594	+
0.399937	0.24115	0.355003	-2.28792	-2.89814	-2.40894	-1.79607	-2.31072	-2.00259	P43304	GPD2	Homo sapiens	P43304	GPDM_HUMAN	>sp|P43304|GPDM_HUMAN Glycerol-3-phosphate dehydrogenase, mitochondrial OS=Homo sapiens OX=9606 GN=GPD2 PE=1 SV=3	4	2.43e-05	1	0.97037	0.37846	-
2.89306	2.33437	2.79282	3.74444	3.60563	4.13802	3.93232	3.65036	3.86627	P43307	SSR1	Homo sapiens	P43307	SSRA_HUMAN	>sp|P43307|SSRA_HUMAN Translocon-associated protein subunit alpha OS=Homo sapiens OX=9606 GN=SSR1 PE=1 SV=3	6	2.70015	0.00472471	0.0241291	0.988378	+
1.8818	1.38365	1.61474	0.109271	-0.342819	-0.391333	1.12184	-1.05616	0.258924	P43487	RANBP1	Homo sapiens	P43487	RANG_HUMAN	>sp|P43487|RANG_HUMAN Ran-specific GTPase-activating protein OS=Homo sapiens OX=9606 GN=RANBP1 PE=1 SV=1	2	0.0176196	1	0.184924	0.831282	-
0.986922	0.79254	1.28408	0.208266	-0.00949192	1.03403	0.703608	1.12278	0.279266	P43490	NAMPT	Homo sapiens	P43490	NAMPT_HUMAN	>sp|P43490|NAMPT_HUMAN Nicotinamide phosphoribosyltransferase OS=Homo sapiens OX=9606 GN=NAMPT PE=1 SV=1	10	0.0760636	1	0.294417	0.755904	-
0.679377	1.1883	1.33205	0.92697	0.666057	0.877913	1.25763	0.595552	0.725199	P43686	PSMC4	Homo sapiens	P43686	PRS6B_HUMAN	>sp|P43686|PRS6B_HUMAN 26S proteasome regulatory subunit 6B OS=Homo sapiens OX=9606 GN=PSMC4 PE=1 SV=2	11	0.126447	1	0.0568169	0.967011	-
1.44935	0.785946	0.945955	0.369485	0.329988	0.453923	0.00546551	-0.372248	-0.123095	P43897	TSFM	Homo sapiens	P43897	EFTS_HUMAN	>sp|P43897|EFTS_HUMAN Elongation factor Ts, mitochondrial OS=Homo sapiens OX=9606 GN=TSFM PE=1 SV=2	4	0.00127668	1	2.02854	0.0946263	-
3.42127	2.997	3.21409	3.18503	2.91794	3.55712	2.46836	2.90167	3.03365	P45880	VDAC2	Homo sapiens	P45880	VDAC2_HUMAN	>sp|P45880|VDAC2_HUMAN Voltage-dependent anion-selective channel protein 2 OS=Homo sapiens OX=9606 GN=VDAC2 PE=1 SV=2	17	0.027586	1	0.764805	0.497652	-
-1.28127	-2.02858	-1.82022	-0.156752	-1.67055	0.0425997	1.10979	2.0352	0.38024	P45973	CBX5	Homo sapiens	P45973	CBX5_HUMAN	>sp|P45973|CBX5_HUMAN Chromobox protein homolog 5 OS=Homo sapiens OX=9606 GN=CBX5 PE=1 SV=1	6	2.56395	0.0052057	1.1522	0.1595	+
1.67036	1.36137	1.53595	0.447566	0.28513	0.856845	0.666606	-0.433868	-0.089735	P45974	USP5	Homo sapiens	P45974	UBP5_HUMAN	>sp|P45974|UBP5_HUMAN Ubiquitin carboxyl-terminal hydrolase 5 OS=Homo sapiens OX=9606 GN=USP5 PE=1 SV=2	9	0.00259613	1	0.586686	0.574552	-
-0.614724	-0.0324574	-0.37851	1.23739	0.930276	1.08408	2.01593	2.28729	0.867244	P46013	MKI67	Homo sapiens	P46013	KI67_HUMAN	>sp|P46013|KI67_HUMAN Proliferation marker protein Ki-67 OS=Homo sapiens OX=9606 GN=MKI67 PE=1 SV=2	58	2.24108	0.00760784	0.651103	0.503182	+
1.83814	1.32267	1.69795	1.61389	1.7332	1.44907	2.21762	1.30055	1.46378	P46060	RANGAP1	Homo sapiens	P46060	RAGP1_HUMAN	>sp|P46060|RAGP1_HUMAN Ran GTPase-activating protein 1 OS=Homo sapiens OX=9606 GN=RANGAP1 PE=1 SV=1	4	0.344589	0.852437	0.07388	0.941342	-
2.01906	1.45394	1.80691	3.7673	3.69659	3.58304	4.16914	3.38936	4.09573	P46063	RECQL	Homo sapiens	P46063	RECQ1_HUMAN	>sp|P46063|RECQ1_HUMAN ATP-dependent DNA helicase Q1 OS=Homo sapiens OX=9606 GN=RECQL PE=1 SV=3	14	2.98869	0.00382838	0.327333	0.759922	+
1.15575	0.872753	1.26491	0.758691	0.657359	0.613634	2.71869	1.98969	1.44815	P46087	NOP2	Homo sapiens	P46087	NOP2_HUMAN	>sp|P46087|NOP2_HUMAN Probable 28S rRNA (cytosine(4447)-C(5))-methyltransferase OS=Homo sapiens OX=9606 GN=NOP2 PE=1 SV=2	20	1.46306	0.0441214	1.6857	0.0631814	+
-4.12201	-3.46451	-3.49662	-3.88347	-4.20936	-3.12392	-4.01372	-1.72118	-2.54393	P46100	ATRX	Homo sapiens	P46100	ATRX_HUMAN	>sp|P46100|ATRX_HUMAN Transcriptional regulator ATRX OS=Homo sapiens OX=9606 GN=ATRX PE=1 SV=5	3	0.894717	0.218641	0.587957	0.506468	-
0.277456	0.0146189	0.433178	-1.66346	-1.30315	-2.2464	-0.366796	-4.4439	-2.60456	P46379	BAG6	Homo sapiens	P46379	BAG6_HUMAN	>sp|P46379|BAG6_HUMAN Large proline-rich protein BAG6 OS=Homo sapiens OX=9606 GN=BAG6 PE=1 SV=2	2	0.0302712	1	0.238865	0.764613	-
1.14476	0.613706	0.982093	-0.994107	-0.929717	-0.703876	-0.9248	-0.967046	-1.57368	P46459	NSF	Homo sapiens	P46459	NSF_HUMAN	>sp|P46459|NSF_HUMAN Vesicle-fusing ATPase OS=Homo sapiens OX=9606 GN=NSF PE=1 SV=3	5	0.000302013	1	0.54273	0.648777	-
-0.851639	3.13017	-1.09682	-0.512604	-1.04708	0.163244	-0.381555	-0.294517	-1.10792	P46734	MAP2K3	Homo sapiens	P46734	MP2K3_HUMAN	>sp|P46734|MP2K3_HUMAN Dual specificity mitogen-activated protein kinase kinase 3 OS=Homo sapiens OX=9606 GN=MAP2K3 PE=1 SV=2	2	0.13	1	0.107231	0.906384	-
5.63086	5.22998	5.70144	5.52358	5.3369	6.08792	6.3507	5.99905	6.35375	P46776	RPL27A	Homo sapiens	P46776	RL27A_HUMAN	>sp|P46776|RL27A_HUMAN 60S ribosomal protein L27a OS=Homo sapiens OX=9606 GN=RPL27A PE=1 SV=2	7	2.01721	0.0120204	1.08017	0.30376	+
1.50642	1.27572	1.40034	2.62048	2.37557	2.71362	3.30037	1.8792	2.02748	P46777	RPL5	Homo sapiens	P46777	RL5_HUMAN	>sp|P46777|RL5_HUMAN 60S ribosomal protein L5 OS=Homo sapiens OX=9606 GN=RPL5 PE=1 SV=3	21	1.33959	0.0625105	0.133523	0.879404	-
1.83857	-0.0296879	0.83349	1.69417	1.34928	2.74873	2.30045	2.55127	2.48578	P46778	RPL21	Homo sapiens	P46778	RL21_HUMAN	>sp|P46778|RL21_HUMAN 60S ribosomal protein L21 OS=Homo sapiens OX=9606 GN=RPL21 PE=1 SV=2	13	1.64395	0.0280758	0.530571	0.599054	+
2.92982	2.60115	2.87393	3.68328	3.45795	4.71077	4.15652	4.37505	4.56402	P46779	RPL28	Homo sapiens	P46779	RL28_HUMAN	>sp|P46779|RL28_HUMAN 60S ribosomal protein L28 OS=Homo sapiens OX=9606 GN=RPL28 PE=1 SV=3	13	3.56085	0.00237594	0.441342	0.657811	+
4.66351	4.24369	4.48256	4.60365	4.33866	5.02846	5.36685	5.15445	5.40292	P46781	RPS9	Homo sapiens	P46781	RS9_HUMAN	>sp|P46781|RS9_HUMAN 40S ribosomal protein S9 OS=Homo sapiens OX=9606 GN=RPS9 PE=1 SV=3	25	2.67421	0.00502283	1.40876	0.184009	+
3.77507	3.45959	3.53485	3.54528	3.49435	3.21891	4.21456	2.95289	2.62978	P46782	RPS5	Homo sapiens	P46782	RS5_HUMAN	>sp|P46782|RS5_HUMAN 40S ribosomal protein S5 OS=Homo sapiens OX=9606 GN=RPS5 PE=1 SV=4	12	0.138659	1	0.112867	0.897289	-
3.32152	3.9264	4.03761	3.02067	2.66734	3.12311	3.66338	3.23845	3.93389	P46783	RPS10	Homo sapiens	P46783	RS10_HUMAN	>sp|P46783|RS10_HUMAN 40S ribosomal protein S10 OS=Homo sapiens OX=9606 GN=RPS10 PE=1 SV=1	14	0.168864	1	1.2913	0.20911	-
5.56298	5.31329	5.6377	2.60049	2.38315	2.77097	2.07305	1.26058	1.65255	P46940	IQGAP1	Homo sapiens	P46940	IQGA1_HUMAN	>sp|P46940|IQGA1_HUMAN Ras GTPase-activating-like protein IQGAP1 OS=Homo sapiens OX=9606 GN=IQGAP1 PE=1 SV=1	72	2.43e-05	1	1.62289	0.0933007	-
1.44885	1.09815	1.29716	1.06994	0.848841	1.96022	1.40141	1.61666	1.34668	P46977	STT3A	Homo sapiens	P46977	STT3A_HUMAN	>sp|P46977|STT3A_HUMAN Dolichyl-diphosphooligosaccharide--protein glycosyltransferase subunit STT3A OS=Homo sapiens OX=9606 GN=STT3A PE=1 SV=2	7	0.89416	0.218882	0.175707	0.860043	-
2.41406	2.39277	2.96108	3.52529	3.29325	3.63105	2.22078	1.7244	3.39011	P47755	CAPZA2	Homo sapiens	P47755	CAZA2_HUMAN	>sp|P47755|CAZA2_HUMAN F-actin-capping protein subunit alpha-2 OS=Homo sapiens OX=9606 GN=CAPZA2 PE=1 SV=3	7	0.221178	1	0.965162	0.278875	-
1.9862	2.15662	2.67196	2.81954	3.38947	2.98622	1.60735	1.62134	3.05884	P47756	CAPZB	Homo sapiens	P47756	CAPZB_HUMAN	>sp|P47756|CAPZB_HUMAN F-actin-capping protein subunit beta OS=Homo sapiens OX=9606 GN=CAPZB PE=1 SV=4	14	0.20554	1	0.884798	0.328533	-
1.85388	1.70861	1.82537	1.29107	1.13643	1.9633	1.9368	1.44208	1.93144	P47897	QARS1	Homo sapiens	P47897	SYQ_HUMAN	>sp|P47897|SYQ_HUMAN Glutamine--tRNA ligase OS=Homo sapiens OX=9606 GN=QARS1 PE=1 SV=1	21	0.254329	0.984864	0.434365	0.681999	-
6.28504	4.54034	2.44216	5.68769	5.5001	6.53432	6.64401	6.23774	5.48281	P47914	RPL29	Homo sapiens	P47914	RL29_HUMAN	>sp|P47914|RL29_HUMAN 60S ribosomal protein L29 OS=Homo sapiens OX=9606 GN=RPL29 PE=1 SV=2	2	0.96364	0.178937	0.174212	0.853562	-
-3.38803	-3.75964	-3.2462	0.0747643	1.71879	-0.232301	3.56818	1.83541	1.16057	P47929	LGALS7B	Homo sapiens	P47929	LEG7_HUMAN	>sp|P47929|LEG7_HUMAN Galectin-7 OS=Homo sapiens OX=9606 GN=LGALS7B PE=1 SV=2	9	3.11823	0.00370079	0.823145	0.321728	+
0.14273	-0.433884	0.218317	0.857117	0.79321	0.556349	1.76268	0.79515	1.48249	P47985	UQCRFS1	Homo sapiens	P47985	UCRI_HUMAN	>sp|P47985|UCRI_HUMAN Cytochrome b-c1 complex subunit Rieske, mitochondrial OS=Homo sapiens OX=9606 GN=UQCRFS1 PE=1 SV=2	4	2.04864	0.0111834	0.948148	0.358297	+
2.73415	2.02983	2.46297	1.6018	1.21861	2.5841	1.79948	1.1521	1.57181	P48047	ATP5PO	Homo sapiens	P48047	ATPO_HUMAN	>sp|P48047|ATPO_HUMAN ATP synthase subunit O, mitochondrial OS=Homo sapiens OX=9606 GN=ATP5PO PE=1 SV=1	8	0.00702361	1	0.260869	0.772781	-
-2.10571	-1.63623	-1.92699	-2.57121	-0.526141	-3.3734	-0.67151	-2.81129	-1.59965	P48163	ME1	Homo sapiens	P48163	MAOX_HUMAN	>sp|P48163|MAOX_HUMAN NADP-dependent malic enzyme OS=Homo sapiens OX=9606 GN=ME1 PE=1 SV=1	2	1.13228	0.107831	0.16612	0.839073	-
-2.5499	-3.14314	-2.67921	-2.01637	-1.93633	-2.33017	-0.646206	-2.38183	-1.43685	P48382	RFX5	Homo sapiens	P48382	RFX5_HUMAN	>sp|P48382|RFX5_HUMAN DNA-binding protein RFX5 OS=Homo sapiens OX=9606 GN=RFX5 PE=1 SV=1	2	1.45011	0.0459965	0.515297	0.596007	+
1.05867	0.862949	1.16083	-0.0689154	-0.387647	0.854165	0.482285	-0.0334148	-0.376289	P48444	ARCN1	Homo sapiens	P48444	COPD_HUMAN	>sp|P48444|COPD_HUMAN Coatomer subunit delta OS=Homo sapiens OX=9606 GN=ARCN1 PE=1 SV=1	10	0.00418675	1	0.0857132	0.923772	-
0.0848446	-0.0203171	-0.0551977	-0.141021	-0.137097	0.519267	-1.89001	-0.679678	-0.730076	P48507	GCLM	Homo sapiens	P48507	GSH0_HUMAN	>sp|P48507|GSH0_HUMAN Glutamate--cysteine ligase regulatory subunit OS=Homo sapiens OX=9606 GN=GCLM PE=1 SV=1	3	0.0110165	1	1.22629	0.163597	-
-2.5199	-2.94855	-2.85884	0.116357	1.59984	-0.168285	1.88542	1.03548	0.77156	P48594	SERPINB4	Homo sapiens	P48594	SPB4_HUMAN	>sp|P48594|SPB4_HUMAN Serpin B4 OS=Homo sapiens OX=9606 GN=SERPINB4 PE=1 SV=2	8	3.7294	0.0028	0.483429	0.604114	+
2.4683	2.63549	2.80267	1.02927	0.757819	1.56979	1.22247	1.25812	1.31882	P48634	PRRC2A	Homo sapiens	P48634	PRC2A_HUMAN	>sp|P48634|PRC2A_HUMAN Protein PRRC2A OS=Homo sapiens OX=9606 GN=PRRC2A PE=1 SV=3	25	3.66e-05	1	0.24222	0.824671	-
2.52692	2.54186	2.67251	3.1988	3.12148	3.23986	2.71745	2.26448	2.16668	P48643	CCT5	Homo sapiens	P48643	TCPE_HUMAN	>sp|P48643|TCPE_HUMAN T-complex protein 1 subunit epsilon OS=Homo sapiens OX=9606 GN=CCT5 PE=1 SV=1	27	0.0767802	1	2.01236	0.0597196	-
-0.263727	-0.879507	-0.65886	1.39422	0.849782	2.29062	0.407329	1.58463	0.862874	P48651	PTDSS1	Homo sapiens	P48651	PTSS1_HUMAN	>sp|P48651|PTSS1_HUMAN Phosphatidylserine synthase 1 OS=Homo sapiens OX=9606 GN=PTDSS1 PE=1 SV=1	3	2.0967	0.0102872	0.443648	0.642196	+
0.503713	0.122969	0.274598	-0.557487	-1.19442	-0.359778	-1.27421	-1.67396	-1.45604	P48729	CSNK1A1	Homo sapiens	P48729	KC1A_HUMAN	>sp|P48729|KC1A_HUMAN Casein kinase I isoform alpha OS=Homo sapiens OX=9606 GN=CSNK1A1 PE=1 SV=2	8	8.27e-05	1	1.29288	0.188249	-
-1.71718	-1.78486	-2.01447	-1.4675	-1.57475	-0.747481	-0.902183	-0.29526	-0.686428	P48735	IDH2	Homo sapiens	P48735	IDHP_HUMAN	>sp|P48735|IDHP_HUMAN Isocitrate dehydrogenase [NADP], mitochondrial OS=Homo sapiens OX=9606 GN=IDH2 PE=1 SV=2	6	2.73342	0.00454501	0.944492	0.353914	+
0.117772	0.19432	0.308876	-1.70645	-0.367919	-1.40511	-0.139224	-0.628073	-1.2017	P49189	ALDH9A1	Homo sapiens	P49189	AL9A1_HUMAN	>sp|P49189|AL9A1_HUMAN 4-trimethylaminobutyraldehyde dehydrogenase OS=Homo sapiens OX=9606 GN=ALDH9A1 PE=1 SV=3	5	0.0111048	1	0.422292	0.65742	-
3.25016	2.40905	2.85416	2.33847	1.98745	3.67037	3.1396	3.63404	3.18313	P49207	RPL34	Homo sapiens	P49207	RL34_HUMAN	>sp|P49207|RL34_HUMAN 60S ribosomal protein L34 OS=Homo sapiens OX=9606 GN=RPL34 PE=1 SV=3	8	1.06487	0.131726	0.537519	0.577539	-
2.90278	2.24333	2.46804	1.50274	1.21264	-0.445479	1.20623	-0.197934	1.7449	P49321	NASP	Homo sapiens	P49321	NASP_HUMAN	>sp|P49321|NASP_HUMAN Nuclear autoantigenic sperm protein OS=Homo sapiens OX=9606 GN=NASP PE=1 SV=2	13	0.0125042	1	0.0669895	0.937883	-
3.36508	3.02725	3.38498	2.38748	2.13823	2.77883	2.01041	1.27031	1.91209	P49327	FASN	Homo sapiens	P49327	FAS_HUMAN	>sp|P49327|FAS_HUMAN Fatty acid synthase OS=Homo sapiens OX=9606 GN=FASN PE=1 SV=3	86	0.00090327	1	1.11202	0.26155	-
3.60073	3.26915	3.67443	3.18311	3.19144	2.80841	2.75229	1.85989	2.13414	P49368	CCT3	Homo sapiens	P49368	TCPG_HUMAN	>sp|P49368|TCPG_HUMAN T-complex protein 1 subunit gamma OS=Homo sapiens OX=9606 GN=CCT3 PE=1 SV=4	28	0.00267392	1	1.30084	0.183045	-
0.578074	0.610574	0.925269	0.37846	0.22788	0.0576553	0.718187	-0.0387659	0.526211	P49406	MRPL19	Homo sapiens	P49406	RM19_HUMAN	>sp|P49406|RM19_HUMAN 39S ribosomal protein L19, mitochondrial OS=Homo sapiens OX=9606 GN=MRPL19 PE=1 SV=2	4	0.0698289	1	0.298742	0.780667	-
3.6764	3.55331	3.98477	5.49243	4.98866	5.93596	4.9267	5.60779	4.78604	P49411	TUFM	Homo sapiens	P49411	EFTU_HUMAN	>sp|P49411|EFTU_HUMAN Elongation factor Tu, mitochondrial OS=Homo sapiens OX=9606 GN=TUFM PE=1 SV=2	44	2.36836	0.00563087	0.416998	0.67936	+
1.25128	1.06337	1.16551	-0.470465	0.294326	-1.20668	0.318219	-0.888173	-0.321155	P49419	ALDH7A1	Homo sapiens	P49419	AL7A1_HUMAN	>sp|P49419|AL7A1_HUMAN Alpha-aminoadipic semialdehyde dehydrogenase OS=Homo sapiens OX=9606 GN=ALDH7A1 PE=1 SV=5	6	0.00315472	1	0.106325	0.902317	-
2.11822	1.98359	1.91569	2.65394	2.55543	1.29203	3.73141	2.54875	3.26008	P49458	SRP9	Homo sapiens	P49458	SRP09_HUMAN	>sp|P49458|SRP09_HUMAN Signal recognition particle 9 kDa protein OS=Homo sapiens OX=9606 GN=SRP9 PE=1 SV=2	7	1.85159	0.0179258	0.844072	0.349123	+
1.77562	1.47061	1.67695	-0.91666	-1.57277	-0.382944	-0.530711	-4.08781	-0.8171	P49588	AARS1	Homo sapiens	P49588	SYAC_HUMAN	>sp|P49588|SYAC_HUMAN Alanine--tRNA ligase, cytoplasmic OS=Homo sapiens OX=9606 GN=AARS1 PE=1 SV=2	5	0.000148742	1	0.289852	0.723687	-
-0.329479	-4.55962	-0.0694904	1.03945	0.366866	0.175325	0.615044	1.1907	1.07695	P49590	HARS2	Homo sapiens	P49590	SYHM_HUMAN	>sp|P49590|SYHM_HUMAN Histidine--tRNA ligase, mitochondrial OS=Homo sapiens OX=9606 GN=HARS2 PE=1 SV=1	2	1.12738	0.108605	0.617215	0.569629	-
-0.319332	-0.813682	-0.499217	1.29016	1.07886	2.40499	2.31667	1.01936	1.37895	P49591	SARS1	Homo sapiens	P49591	SYSC_HUMAN	>sp|P49591|SYSC_HUMAN Serine--tRNA ligase, cytoplasmic OS=Homo sapiens OX=9606 GN=SARS1 PE=1 SV=3	4	2.46467	0.00523365	0.0114988	0.990789	+
-0.301951	-0.604509	-0.566294	-1.56456	-1.58194	-1.12553	-1.13317	-4.66926	-1.03072	P49643	PRIM2	Homo sapiens	P49643	PRI2_HUMAN	>sp|P49643|PRI2_HUMAN DNA primase large subunit OS=Homo sapiens OX=9606 GN=PRIM2 PE=1 SV=2	2	0.00422473	1	0.285758	0.726881	-
-0.833514	-1.35358	-0.533032	-0.102219	-0.432549	-0.514408	-0.473488	-0.511907	-0.916573	P49674	CSNK1E	Homo sapiens	P49674	KC1E_HUMAN	>sp|P49674|KC1E_HUMAN Casein kinase I isoform epsilon OS=Homo sapiens OX=9606 GN=CSNK1E PE=1 SV=1	4	0.718029	0.361777	0.681446	0.59637	-
0.96975	0.49812	0.69007	-0.625951	0.464046	-2.3189	0.726732	-0.610998	-0.515821	P49720	PSMB3	Homo sapiens	P49720	PSB3_HUMAN	>sp|P49720|PSB3_HUMAN Proteasome subunit beta type-3 OS=Homo sapiens OX=9606 GN=PSMB3 PE=1 SV=2	4	0.0297441	1	0.308376	0.710861	-
1.5392	1.33029	1.32613	-0.628561	0.473717	-1.18107	0.62129	-0.630716	-1.01957	P49721	PSMB2	Homo sapiens	P49721	PSB2_HUMAN	>sp|P49721|PSB2_HUMAN Proteasome subunit beta type-2 OS=Homo sapiens OX=9606 GN=PSMB2 PE=1 SV=1	3	0.00552515	1	0.0506389	0.95662	-
2.65767	2.41157	2.616	1.53047	1.26855	0.183169	3.48038	1.52222	1.71337	P49736	MCM2	Homo sapiens	P49736	MCM2_HUMAN	>sp|P49736|MCM2_HUMAN DNA replication licensing factor MCM2 OS=Homo sapiens OX=9606 GN=MCM2 PE=1 SV=4	27	0.16558	1	0.766496	0.377261	-
1.38427	0.74414	1.29752	-0.80236	-1.00614	-1.32582	0.617521	-0.258598	-0.652326	P49748	ACADVL	Homo sapiens	P49748	ACADV_HUMAN	>sp|P49748|ACADV_HUMAN Very long-chain specific acyl-CoA dehydrogenase, mitochondrial OS=Homo sapiens OX=9606 GN=ACADVL PE=1 SV=1	12	0.00955275	1	1.09937	0.230188	-
1.33417	1.25915	1.34855	0.691674	0.874573	1.06174	1.34627	0.772884	0.833714	P49755	TMED10	Homo sapiens	P49755	TMEDA_HUMAN	>sp|P49755|TMEDA_HUMAN Transmembrane emp24 domain-containing protein 10 OS=Homo sapiens OX=9606 GN=TMED10 PE=1 SV=2	5	0.0332853	1	0.197445	0.865401	-
0.487968	-0.200378	0.220186	1.84827	1.59632	1.72814	2.44857	2.15813	2.68905	P49756	RBM25	Homo sapiens	P49756	RBM25_HUMAN	>sp|P49756|RBM25_HUMAN RNA-binding protein 25 OS=Homo sapiens OX=9606 GN=RBM25 PE=1 SV=3	29	3.36836	0.00243575	1.85155	0.0882344	+
-3.38212	-3.39579	-3.01473	-1.17658	-1.06217	-1.23157	-1.31051	-1.47796	-0.712231	P49761	CLK3	Homo sapiens	P49761	CLK3_HUMAN	>sp|P49761|CLK3_HUMAN Dual specificity protein kinase CLK3 OS=Homo sapiens OX=9606 GN=CLK3 PE=1 SV=3	3	3.16887	0.00373222	0.0140984	0.990968	+
-0.917681	-0.861706	-0.460689	0.770145	0.419608	1.24545	0.38454	0.700852	-0.00595379	P49790	NUP153	Homo sapiens	P49790	NU153_HUMAN	>sp|P49790|NU153_HUMAN Nuclear pore complex protein Nup153 OS=Homo sapiens OX=9606 GN=NUP153 PE=1 SV=2	16	2.24201	0.00761933	0.649047	0.541544	+
2.42689	2.22902	2.47849	0.791922	0.553804	0.658668	0.864748	-0.0338125	0.0221386	P49792	RANBP2	Homo sapiens	P49792	RBP2_HUMAN	>sp|P49792|RBP2_HUMAN E3 SUMO-protein ligase RanBP2 OS=Homo sapiens OX=9606 GN=RANBP2 PE=1 SV=2	29	0.000484164	1	0.571522	0.604874	-
-3.68075	-3.03278	-2.40566	-1.94928	-0.0252972	-3.8824	-0.786248	-1.16436	-4.75926	P49862	KLK7	Homo sapiens	P49862	KLK7_HUMAN	>sp|P49862|KLK7_HUMAN Kallikrein-7 OS=Homo sapiens OX=9606 GN=KLK7 PE=1 SV=1	2	1.89989	0.0153941	0.0583515	0.940215	+
1.74192	1.70863	1.76516	1.57456	1.28131	1.90754	1.33848	0.648115	1.03344	P49915	GMPS	Homo sapiens	P49915	GUAA_HUMAN	>sp|P49915|GUAA_HUMAN GMP synthase [glutamine-hydrolyzing] OS=Homo sapiens OX=9606 GN=GMPS PE=1 SV=1	12	0.00474535	1	1.012	0.337094	-
-1.16269	-1.30568	-1.11905	-0.229167	-0.390779	-0.565944	-0.340899	-1.7788	-0.297355	P49916	LIG3	Homo sapiens	P49916	DNLI3_HUMAN	>sp|P49916|DNLI3_HUMAN DNA ligase 3 OS=Homo sapiens OX=9606 GN=LIG3 PE=1 SV=2	11	0.628481	0.465402	0.342176	0.709159	-
-0.556923	-0.792549	-0.0554914	0.326951	0.0267191	0.0938435	0.401192	0.337117	0.645366	P49959	MRE11	Homo sapiens	P49959	MRE11_HUMAN	>sp|P49959|MRE11_HUMAN Double-strand break repair protein MRE11 OS=Homo sapiens OX=9606 GN=MRE11 PE=1 SV=3	6	2.06657	0.0107869	1.12237	0.431316	+
0.641487	0.627761	0.931313	-0.0904446	-0.75722	0.854332	1.13603	-0.114788	-0.457476	P50213	IDH3A	Homo sapiens	P50213	IDH3A_HUMAN	>sp|P50213|IDH3A_HUMAN Isocitrate dehydrogenase [NAD] subunit alpha, mitochondrial OS=Homo sapiens OX=9606 GN=IDH3A PE=1 SV=1	5	0.0787301	1	0.0989196	0.9064	-
2.49783	2.00836	2.46013	0.498597	0.447943	0.499487	1.17056	-0.141027	-0.158377	P50395	GDI2	Homo sapiens	P50395	GDIB_HUMAN	>sp|P50395|GDIB_HUMAN Rab GDP dissociation inhibitor beta OS=Homo sapiens OX=9606 GN=GDI2 PE=1 SV=2	9	0.00265384	1	0.1637	0.861688	-
0.946301	0.925532	1.13247	4.81361	4.41602	5.18699	3.55417	4.17067	4.42345	P50402	EMD	Homo sapiens	P50402	EMD_HUMAN	>sp|P50402|EMD_HUMAN Emerin OS=Homo sapiens OX=9606 GN=EMD PE=1 SV=1	17	3.77853	0.00294737	1.04192	0.280903	+
0.862505	0.369543	0.586408	0.438754	0.0195799	1.18946	-0.0762939	0.27208	0.0721884	P50416	CPT1A	Homo sapiens	P50416	CPT1A_HUMAN	>sp|P50416|CPT1A_HUMAN Carnitine O-palmitoyltransferase 1, liver isoform OS=Homo sapiens OX=9606 GN=CPT1A PE=1 SV=2	8	0.0091403	1	0.573738	0.585459	-
2.70231	2.36962	2.53383	3.26732	2.95354	3.73693	3.19063	3.1334	3.18841	P50454	SERPINH1	Homo sapiens	P50454	SERPH_HUMAN	>sp|P50454|SERPH_HUMAN Serpin H1 OS=Homo sapiens OX=9606 GN=SERPINH1 PE=1 SV=2	25	2.83893	0.00416484	0.258713	0.817429	+
2.65876	2.12484	2.47584	0.839351	0.644634	-0.39835	1.59342	0.63148	0.564487	P50502	ST13	Homo sapiens	P50502	F10A1_HUMAN	>sp|P50502|F10A1_HUMAN Hsc70-interacting protein OS=Homo sapiens OX=9606 GN=ST13 PE=1 SV=2	2	0.00335943	1	0.486459	0.614023	-
-0.184141	0.0268326	-0.0677328	3.05879	2.93226	3.18367	3.40562	2.29403	2.97187	P50552	VASP	Homo sapiens	P50552	VASP_HUMAN	>sp|P50552|VASP_HUMAN Vasodilator-stimulated phosphoprotein OS=Homo sapiens OX=9606 GN=VASP PE=1 SV=3	5	3.3765	0.00244944	0.194174	0.847828	+
0.379539	-0.280024	0.125483	-1.03559	-0.767311	0.124148	-1.09973	-1.35385	-1.7784	P50570	DNM2	Homo sapiens	P50570	DYN2_HUMAN	>sp|P50570|DYN2_HUMAN Dynamin-2 OS=Homo sapiens OX=9606 GN=DNM2 PE=1 SV=2	5	0.00124921	1	0.991339	0.285732	-
0.871099	0.656043	1.10286	-0.0455523	0.105489	-0.178544	-0.309428	-1.52092	-0.317568	P50579	METAP2	Homo sapiens	P50579	MAP2_HUMAN	>sp|P50579|MAP2_HUMAN Methionine aminopeptidase 2 OS=Homo sapiens OX=9606 GN=METAP2 PE=1 SV=1	5	0.00428476	1	0.757098	0.44232	-
-1.3927	-0.916237	-0.980266	-0.637316	-0.708291	-0.136983	-1.02164	-0.517472	-1.47378	P50750	CDK9	Homo sapiens	P50750	CDK9_HUMAN	>sp|P50750|CDK9_HUMAN Cyclin-dependent kinase 9 OS=Homo sapiens OX=9606 GN=CDK9 PE=1 SV=3	5	0.406803	0.765633	0.706476	0.497522	-
-1.84441	-3.19075	-1.39035	-0.638868	-0.785862	-0.155104	-0.742805	-1.35731	-1.74703	P50897	PPT1	Homo sapiens	P50897	PPT1_HUMAN	>sp|P50897|PPT1_HUMAN Palmitoyl-protein thioesterase 1 OS=Homo sapiens OX=9606 GN=PPT1 PE=1 SV=1	2	0.930856	0.196292	1.01665	0.289728	-
3.11559	2.15621	2.90854	4.10534	3.75716	4.71337	4.76041	4.65211	4.93713	P50914	RPL14	Homo sapiens	P50914	RL14_HUMAN	>sp|P50914|RL14_HUMAN 60S ribosomal protein L14 OS=Homo sapiens OX=9606 GN=RPL14 PE=1 SV=4	7	2.9095	0.00401183	0.949148	0.362407	+
4.1817	3.93581	4.07346	3.72985	3.53394	3.34472	3.19766	1.95249	2.12726	P50990	CCT8	Homo sapiens	P50990	TCPQ_HUMAN	>sp|P50990|TCPQ_HUMAN T-complex protein 1 subunit theta OS=Homo sapiens OX=9606 GN=CCT8 PE=1 SV=4	26	0.00313433	1	1.28618	0.149319	-
3.83574	3.5216	3.71864	3.42021	3.27048	3.38595	2.84541	2.14113	2.44918	P50991	CCT4	Homo sapiens	P50991	TCPD_HUMAN	>sp|P50991|TCPD_HUMAN T-complex protein 1 subunit delta OS=Homo sapiens OX=9606 GN=CCT4 PE=1 SV=4	27	0.00121397	1	1.86895	0.0710087	-
-1.25599	-1.48555	-0.83009	3.47233	3.11993	3.36162	1.86049	1.62223	2.70117	P51116	FXR2	Homo sapiens	P51116	FXR2_HUMAN	>sp|P51116|FXR2_HUMAN Fragile X mental retardation syndrome-related protein 2 OS=Homo sapiens OX=9606 GN=FXR2 PE=1 SV=2	16	3.29332	0.00322051	1.66578	0.0723898	+
2.40415	1.85425	2.18711	0.785595	0.748419	0.935205	0.706261	0.0794153	0.421435	P51148	RAB5C	Homo sapiens	P51148	RAB5C_HUMAN	>sp|P51148|RAB5C_HUMAN Ras-related protein Rab-5C OS=Homo sapiens OX=9606 GN=RAB5C PE=1 SV=2	3	0.000422878	1	1.04011	0.382272	-
2.33911	1.89193	2.19679	0.217864	0.054204	-0.568537	0.858916	-1.05115	-0.136379	P51149	RAB7A	Homo sapiens	P51149	RAB7A_HUMAN	>sp|P51149|RAB7A_HUMAN Ras-related protein Rab-7a OS=Homo sapiens OX=9606 GN=RAB7A PE=1 SV=1	6	0.00360231	1	0.00584313	0.995039	-
-0.190403	-1.02784	-0.370853	0.28828	0.0235186	0.986418	0.253423	0.0966473	0.0564995	P51151	RAB9A	Homo sapiens	P51151	RAB9A_HUMAN	>sp|P51151|RAB9A_HUMAN Ras-related protein Rab-9A OS=Homo sapiens OX=9606 GN=RAB9A PE=1 SV=1	2	1.49696	0.0405304	0.433713	0.68474	+
1.63067	0.984179	0.841086	1.69085	1.33663	-0.3119	2.60204	1.80242	2.19362	P51397	DAP	Homo sapiens	P51397	DAP1_HUMAN	>sp|P51397|DAP1_HUMAN Death-associated protein 1 OS=Homo sapiens OX=9606 GN=DAP PE=1 SV=3	10	1.75286	0.0222605	0.917367	0.283505	+
1.97793	1.71929	1.66657	1.7612	1.70963	0.923577	1.84946	1.02369	1.71816	P51398	DAP3	Homo sapiens	P51398	RT29_HUMAN	>sp|P51398|RT29_HUMAN 28S ribosomal protein S29, mitochondrial OS=Homo sapiens OX=9606 GN=DAP3 PE=1 SV=1	11	0.0969173	1	0.0610528	0.950853	-
-1.53282	-3.23892	-2.11477	-1.81826	-3.69669	-1.63487	0.340201	-0.586962	-0.576094	P51531	SMARCA2	Homo sapiens	P51531	SMCA2_HUMAN	>sp|P51531|SMCA2_HUMAN Probable global transcription activator SNF2L2 OS=Homo sapiens OX=9606 GN=SMARCA2 PE=1 SV=2	2	1.88136	0.0160987	1.35586	0.092587	+
0.607286	0.248902	0.594212	-3.70569	-3.57138	-3.09206	-1.87896	-2.87152	-3.0819	P51532	SMARCA4	Homo sapiens	P51532	SMCA4_HUMAN	>sp|P51532|SMCA4_HUMAN Transcription activator BRG1 OS=Homo sapiens OX=9606 GN=SMARCA4 PE=1 SV=2	13	0.000294013	1	0.953559	0.304902	-
-3.47176	-3.49249	-2.83957	-1.09689	-2.53225	-0.528454	-0.535702	-0.748521	-1.25649	P51570	GALK1	Homo sapiens	P51570	GALK1_HUMAN	>sp|P51570|GALK1_HUMAN Galactokinase OS=Homo sapiens OX=9606 GN=GALK1 PE=1 SV=1	2	3.17881	0.00379575	0.353829	0.691485	+
1.99794	1.48276	1.59471	2.3566	2.04606	3.03942	2.67892	2.62197	2.22606	P51571	SSR4	Homo sapiens	P51571	SSRD_HUMAN	>sp|P51571|SSRD_HUMAN Translocon-associated protein subunit delta OS=Homo sapiens OX=9606 GN=SSR4 PE=1 SV=1	7	2.04322	0.0113359	0.0291627	0.979335	+
1.08418	0.63226	0.840364	0.071207	-0.404569	-1.05656	0.578505	-1.10984	-0.614775	P51572	BCAP31	Homo sapiens	P51572	BAP31_HUMAN	>sp|P51572|BAP31_HUMAN B-cell receptor-associated protein 31 OS=Homo sapiens OX=9606 GN=BCAP31 PE=1 SV=3	6	0.0167546	1	0.046477	0.964106	-
0.701138	0.526057	0.831845	1.44671	1.23619	1.40012	2.20357	1.60699	1.6767	P51610	HCFC1	Homo sapiens	P51610	HCFC1_HUMAN	>sp|P51610|HCFC1_HUMAN Host cell factor 1 OS=Homo sapiens OX=9606 GN=HCFC1 PE=1 SV=2	18	2.57188	0.00525926	1.10693	0.338208	+
-4.0606	-2.86697	-2.96032	-0.422865	-1.47815	-0.295906	-1.17797	-1.20122	-1.26874	P51636	CAV2	Homo sapiens	P51636	CAV2_HUMAN	>sp|P51636|CAV2_HUMAN Caveolin-2 OS=Homo sapiens OX=9606 GN=CAV2 PE=1 SV=2	3	2.54961	0.00516364	0.572825	0.579092	+
0.196679	0.0715895	-0.0994854	-0.640891	-1.16162	0.166351	0.152334	-1.85685	-1.8005	P51648	ALDH3A2	Homo sapiens	P51648	AL3A2_HUMAN	>sp|P51648|AL3A2_HUMAN Aldehyde dehydrogenase family 3 member A2 OS=Homo sapiens OX=9606 GN=ALDH3A2 PE=1 SV=1	5	0.0314805	1	0.336037	0.697028	-
0.201861	0.147188	0.229864	-0.105906	-0.118223	-0.718424	0.852033	0.436118	-0.0112295	P51659	HSD17B4	Homo sapiens	P51659	DHB4_HUMAN	>sp|P51659|DHB4_HUMAN Peroxisomal multifunctional enzyme type 2 OS=Homo sapiens OX=9606 GN=HSD17B4 PE=1 SV=3	10	0.693093	0.388008	1.08376	0.266201	-
-0.284045	1.00536	0.224752	0.254368	0.251809	-0.283922	0.248399	-0.806022	0.0960064	P51665	PSMD7	Homo sapiens	P51665	PSMD7_HUMAN	>sp|P51665|PSMD7_HUMAN 26S proteasome non-ATPase regulatory subunit 7 OS=Homo sapiens OX=9606 GN=PSMD7 PE=1 SV=2	2	0.0969547	1	0.239829	0.797548	-
-0.8295	-0.847005	-0.775517	-0.00482082	-0.251886	0.783836	-1.0414	-0.750592	0.179306	P51812	RPS6KA3	Homo sapiens	P51812	KS6A3_HUMAN	>sp|P51812|KS6A3_HUMAN Ribosomal protein S6 kinase alpha-3 OS=Homo sapiens OX=9606 GN=RPS6KA3 PE=1 SV=1	3	0.610585	0.48755	0.670372	0.481374	-
3.27901	2.73733	2.83583	0.733869	0.262828	-1.99949	2.2734	0.191684	1.05704	P51858	HDGF	Homo sapiens	P51858	HDGF_HUMAN	>sp|P51858|HDGF_HUMAN Hepatoma-derived growth factor OS=Homo sapiens OX=9606 GN=HDGF PE=1 SV=1	8	0.0103342	1	0.658258	0.441761	-
0.137766	-0.611864	-0.35885	-1.03229	-0.685724	-0.10121	-0.284752	-0.1469	-0.953291	P51970	NDUFA8	Homo sapiens	P51970	NDUA8_HUMAN	>sp|P51970|NDUA8_HUMAN NADH dehydrogenase [ubiquinone] 1 alpha subcomplex subunit 8 OS=Homo sapiens OX=9606 GN=NDUFA8 PE=1 SV=3	5	0.157819	1	0.145992	0.875915	-
1.74015	0.658556	1.34393	1.55575	1.08732	1.21794	3.5401	2.49626	2.12363	P51991	HNRNPA3	Homo sapiens	P51991	ROA3_HUMAN	>sp|P51991|ROA3_HUMAN Heterogeneous nuclear ribonucleoprotein A3 OS=Homo sapiens OX=9606 GN=HNRNPA3 PE=1 SV=2	18	1.60588	0.0307121	1.48725	0.0885588	+
1.30965	1.04095	1.31684	-0.521791	-1.7266	-1.6024	-1.19692	-2.50304	-1.74945	P52209	PGD	Homo sapiens	P52209	6PGD_HUMAN	>sp|P52209|6PGD_HUMAN 6-phosphogluconate dehydrogenase, decarboxylating OS=Homo sapiens OX=9606 GN=PGD PE=1 SV=3	2	0.000316478	1	0.422313	0.65521	-
3.87396	3.82518	3.97872	3.83608	3.26623	4.59168	3.58893	4.23659	3.90641	P52272	HNRNPM	Homo sapiens	P52272	HNRPM_HUMAN	>sp|P52272|HNRPM_HUMAN Heterogeneous nuclear ribonucleoprotein M OS=Homo sapiens OX=9606 GN=HNRNPM PE=1 SV=3	99	0.332605	0.866109	0.00975227	0.993601	-
2.11951	1.72117	2.08129	0.31125	0.00422764	0.645993	0.975434	0.154829	0.46218	P52292	KPNA2	Homo sapiens	P52292	IMA1_HUMAN	>sp|P52292|IMA1_HUMAN Importin subunit alpha-1 OS=Homo sapiens OX=9606 GN=KPNA2 PE=1 SV=1	16	0.00129986	1	0.279483	0.780267	-
1.38166	0.853294	1.35723	2.60116	2.34536	2.082	3.07697	2.03042	3.34867	P52597	HNRNPF	Homo sapiens	P52597	HNRPF_HUMAN	>sp|P52597|HNRPF_HUMAN Heterogeneous nuclear ribonucleoprotein F OS=Homo sapiens OX=9606 GN=HNRNPF PE=1 SV=3	17	1.9854	0.0130075	0.482229	0.627689	+
0.730505	0.671144	0.909541	1.84561	1.57386	2.33839	1.66053	1.62773	1.44003	P52701	MSH6	Homo sapiens	P52701	MSH6_HUMAN	>sp|P52701|MSH6_HUMAN DNA mismatch repair protein Msh6 OS=Homo sapiens OX=9606 GN=MSH6 PE=1 SV=2	31	3.20321	0.00345374	0.664615	0.578153	+
0.705834	0.483053	0.78159	1.85863	1.72922	0.45758	2.06518	1.20579	1.99722	P52756	RBM5	Homo sapiens	P52756	RBM5_HUMAN	>sp|P52756|RBM5_HUMAN RNA-binding protein 5 OS=Homo sapiens OX=9606 GN=RBM5 PE=1 SV=2	18	2.01625	0.0119747	0.317768	0.727041	+
2.75027	2.46954	2.94571	1.26905	1.06937	0.41557	2.03892	1.19782	1.72264	P52815	MRPL12	Homo sapiens	P52815	RM12_HUMAN	>sp|P52815|RM12_HUMAN 39S ribosomal protein L12, mitochondrial OS=Homo sapiens OX=9606 GN=MRPL12 PE=1 SV=2	6	0.00418239	1	0.967784	0.318683	-
0.926671	1.20001	1.7001	3.26706	2.89867	3.45275	2.00305	0.860001	2.7096	P52907	CAPZA1	Homo sapiens	P52907	CAZA1_HUMAN	>sp|P52907|CAZA1_HUMAN F-actin-capping protein subunit alpha-1 OS=Homo sapiens OX=9606 GN=CAPZA1 PE=1 SV=3	11	0.726094	0.35358	1.12666	0.187324	-
0.874433	0.645785	1.13267	0.577837	0.335534	1.24094	0.185219	0.217021	-0.145584	P52948	NUP98	Homo sapiens	P52948	NUP98_HUMAN	>sp|P52948|NUP98_HUMAN Nuclear pore complex protein Nup98-Nup96 OS=Homo sapiens OX=9606 GN=NUP98 PE=1 SV=4	17	0.00258141	1	1.00818	0.321561	-
-1.98857	-4.17421	-2.32807	-1.0955	-4.45946	-0.397664	-0.787184	0.0881891	-1.04739	P53004	BLVRA	Homo sapiens	P53004	BIEA_HUMAN	>sp|P53004|BIEA_HUMAN Biliverdin reductase A OS=Homo sapiens OX=9606 GN=BLVRA PE=1 SV=2	2	1.67992	0.0261629	0.466568	0.587978	+
0.557633	0.302068	0.768138	1.97409	1.38612	3.12872	1.26227	3.27798	1.97501	P53007	SLC25A1	Homo sapiens	P53007	TXTP_HUMAN	>sp|P53007|TXTP_HUMAN Tricarboxylate transport protein, mitochondrial OS=Homo sapiens OX=9606 GN=SLC25A1 PE=1 SV=2	11	1.56397	0.0343302	0.00367532	0.994788	+
1.94788	1.6593	1.84383	0.461371	0.454166	0.0102053	1.53254	0.0695553	0.558624	P53396	ACLY	Homo sapiens	P53396	ACLY_HUMAN	>sp|P53396|ACLY_HUMAN ATP-citrate synthase OS=Homo sapiens OX=9606 GN=ACLY PE=1 SV=3	19	0.0146986	1	0.379972	0.692532	-
0.234353	0.29777	0.223869	0.690339	0.409206	2.32659	0.442189	1.65918	-0.608561	P53597	SUCLG1	Homo sapiens	P53597	SUCA_HUMAN	>sp|P53597|SUCA_HUMAN Succinate--CoA ligase [ADP/GDP-forming] subunit alpha, mitochondrial OS=Homo sapiens OX=9606 GN=SUCLG1 PE=1 SV=4	7	0.439516	0.72128	0.294372	0.727521	-
1.83784	1.50182	1.90845	1.7833	1.39003	2.58685	1.41149	1.79843	1.5158	P53618	COPB1	Homo sapiens	P53618	COPB_HUMAN	>sp|P53618|COPB_HUMAN Coatomer subunit beta OS=Homo sapiens OX=9606 GN=COPB1 PE=1 SV=3	19	0.0875268	1	0.392649	0.692157	-
2.00584	2.00491	2.08613	2.36854	2.21604	2.72512	2.42703	1.96891	2.43821	P53621	COPA	Homo sapiens	P53621	COPA_HUMAN	>sp|P53621|COPA_HUMAN Coatomer subunit alpha OS=Homo sapiens OX=9606 GN=COPA PE=1 SV=2	36	1.01683	0.152941	0.297804	0.787481	-
1.0883	0.618247	1.04268	0.805476	1.16951	1.46872	-0.0367126	1.15885	0.549821	P53634	CTSC	Homo sapiens	P53634	CATC_HUMAN	>sp|P53634|CATC_HUMAN Dipeptidyl peptidase 1 OS=Homo sapiens OX=9606 GN=CTSC PE=1 SV=2	5	0.0952504	1	0.679747	0.495859	-
0.419664	0.550181	0.72861	3.85033	3.55442	3.46876	1.56612	0.617684	2.74632	P53680	AP2S1	Homo sapiens	P53680	AP2S1_HUMAN	>sp|P53680|AP2S1_HUMAN AP-2 complex subunit sigma OS=Homo sapiens OX=9606 GN=AP2S1 PE=1 SV=2	6	1.10121	0.11846	1.4672	0.0783281	-
0.331612	0.274427	0.557079	-0.260258	-0.324723	-0.340676	0.257018	-0.890695	-0.42574	P53701	HCCS	Homo sapiens	P53701	CCHL_HUMAN	>sp|P53701|CCHL_HUMAN Holocytochrome c-type synthase OS=Homo sapiens OX=9606 GN=HCCS PE=1 SV=1	6	0.0217693	1	0.0456074	0.967688	-
-2.98078	-3.69789	-3.3158	-0.120208	-0.186014	-0.251289	-3.55229	-0.0759468	-0.813286	P53814	SMTN	Homo sapiens	P53814	SMTN_HUMAN	>sp|P53814|SMTN_HUMAN Smoothelin OS=Homo sapiens OX=9606 GN=SMTN PE=1 SV=7	3	1.09422	0.12119	0.540153	0.52774	-
0.147161	0.040061	0.461858	2.15035	1.54884	3.02577	1.51572	2.89055	2.09422	P53985	SLC16A1	Homo sapiens	P53985	MOT1_HUMAN	>sp|P53985|MOT1_HUMAN Monocarboxylate transporter 1 OS=Homo sapiens OX=9606 GN=SLC16A1 PE=1 SV=3	7	2.32068	0.00643112	0.0436112	0.966981	+
0.126881	0.0332813	-0.275578	-0.379656	-0.572335	-1.20322	-0.872909	-0.716807	-1.16692	P53992	SEC24C	Homo sapiens	P53992	SC24C_HUMAN	>sp|P53992|SC24C_HUMAN Protein transport protein Sec24C OS=Homo sapiens OX=9606 GN=SEC24C PE=1 SV=3	5	0.00174198	1	0.287548	0.778313	-
4.56597	3.42198	4.34887	0.903996	0.949946	0.43154	3.46564	0.568058	1.67211	P53999	SUB1	Homo sapiens	P53999	TCP4_HUMAN	>sp|P53999|TCP4_HUMAN Activated RNA polymerase II transcriptional coactivator p15 OS=Homo sapiens OX=9606 GN=SUB1 PE=1 SV=3	6	0.0161384	1	0.592145	0.496692	-
2.56039	1.98426	2.37028	1.84638	1.67785	2.64106	2.24339	1.73594	2.26263	P54136	RARS1	Homo sapiens	P54136	SYRC_HUMAN	>sp|P54136|SYRC_HUMAN Arginine--tRNA ligase, cytoplasmic OS=Homo sapiens OX=9606 GN=RARS1 PE=1 SV=2	25	0.0985569	1	0.0249112	0.984004	-
-1.90743	-2.2218	-2.00153	-1.19257	-1.23673	-1.71937	-0.67025	-1.18747	-0.593442	P54198	HIRA	Homo sapiens	P54198	HIRA_HUMAN	>sp|P54198|HIRA_HUMAN Protein HIRA OS=Homo sapiens OX=9606 GN=HIRA PE=1 SV=2	5	2.68054	0.00475402	1.05714	0.320239	+
-2.76191	-2.65833	-3.17928	-1.53515	-1.78619	-0.973152	-1.75484	-1.33413	-2.42492	P54278	PMS2	Homo sapiens	P54278	PMS2_HUMAN	>sp|P54278|PMS2_HUMAN Mismatch repair endonuclease PMS2 OS=Homo sapiens OX=9606 GN=PMS2 PE=1 SV=2	3	1.65421	0.0275337	0.437468	0.659957	+
1.44435	1.39607	1.50224	1.30615	0.595232	-0.442419	1.51688	0.867102	-0.0180206	P54577	YARS1	Homo sapiens	P54577	SYYC_HUMAN	>sp|P54577|SYYC_HUMAN Tyrosine--tRNA ligase, cytoplasmic OS=Homo sapiens OX=9606 GN=YARS1 PE=1 SV=4	4	0.049037	1	0.169147	0.849504	-
0.801193	-0.00538254	0.837378	-1.41523	-1.79389	-1.21783	-1.66842	-2.15433	-2.50424	P54578	USP14	Homo sapiens	P54578	UBP14_HUMAN	>sp|P54578|UBP14_HUMAN Ubiquitin carboxyl-terminal hydrolase 14 OS=Homo sapiens OX=9606 GN=USP14 PE=1 SV=3	4	0.000420134	1	1.00574	0.323051	-
1.04963	0.581784	1.08206	0.184924	-0.194628	-0.0088501	0.5758	-0.130495	-0.421508	P54709	ATP1B3	Homo sapiens	P54709	AT1B3_HUMAN	>sp|P54709|AT1B3_HUMAN Sodium/potassium-transporting ATPase subunit beta-3 OS=Homo sapiens OX=9606 GN=ATP1B3 PE=1 SV=1	3	0.0124508	1	0.0148074	0.991663	-
2.09162	1.32958	1.75128	-0.11417	0.0228338	-1.05405	1.36189	0.134542	0.847423	P54727	RAD23B	Homo sapiens	P54727	RD23B_HUMAN	>sp|P54727|RD23B_HUMAN UV excision repair protein RAD23 homolog B OS=Homo sapiens OX=9606 GN=RAD23B PE=1 SV=1	4	0.019404	1	1.11374	0.204942	-
1.4945	1.45056	1.62776	0.858463	0.242365	-0.927481	1.85837	0.603752	0.598332	P54819	AK2	Homo sapiens	P54819	KAD2_HUMAN	>sp|P54819|KAD2_HUMAN Adenylate kinase 2, mitochondrial OS=Homo sapiens OX=9606 GN=AK2 PE=1 SV=2	4	0.0702527	1	0.648394	0.468405	-
1.59904	1.27404	1.70036	0.585603	0.2458	0.123981	0.93194	0.0488672	0.255682	P54886	ALDH18A1	Homo sapiens	P54886	P5CS_HUMAN	>sp|P54886|P5CS_HUMAN Delta-1-pyrroline-5-carboxylate synthase OS=Homo sapiens OX=9606 GN=ALDH18A1 PE=1 SV=2	11	0.00432572	1	0.113163	0.909767	-
0.834903	-0.0321703	0.69823	-0.948847	-1.27242	-0.571799	-0.171595	-1.14996	-0.875943	P55036	PSMD4	Homo sapiens	P55036	PSMD4_HUMAN	>sp|P55036|PSMD4_HUMAN 26S proteasome non-ATPase regulatory subunit 4 OS=Homo sapiens OX=9606 GN=PSMD4 PE=1 SV=1	6	0.00787666	1	0.217768	0.824492	-
2.3093	1.76126	2.19129	1.69506	0.599885	1.58509	1.81716	0.605215	0.869125	P55060	CSE1L	Homo sapiens	P55060	XPO2_HUMAN	>sp|P55060|XPO2_HUMAN Exportin-2 OS=Homo sapiens OX=9606 GN=CSE1L PE=1 SV=3	18	0.015549	1	0.143699	0.873271	-
3.32436	3.30191	3.60233	2.41851	2.38898	1.50008	3.05861	1.37869	2.28432	P55072	VCP	Homo sapiens	P55072	TERA_HUMAN	>sp|P55072|TERA_HUMAN Transitional endoplasmic reticulum ATPase OS=Homo sapiens OX=9606 GN=VCP PE=1 SV=4	38	0.0171667	1	0.0856532	0.91994	-
2.34818	1.76541	2.34603	1.99876	1.68658	-0.683726	1.99624	1.1104	2.27549	P55081	MFAP1	Homo sapiens	P55081	MFAP1_HUMAN	>sp|P55081|MFAP1_HUMAN Microfibrillar-associated protein 1 OS=Homo sapiens OX=9606 GN=MFAP1 PE=1 SV=2	25	0.102713	1	0.360901	0.676252	-
1.57077	1.36838	1.5394	2.55213	2.24939	2.63239	2.75919	1.72053	2.20183	P55084	HADHB	Homo sapiens	P55084	ECHB_HUMAN	>sp|P55084|ECHB_HUMAN Trifunctional enzyme subunit beta, mitochondrial OS=Homo sapiens OX=9606 GN=HADHB PE=1 SV=3	14	1.42731	0.0486235	0.31919	0.748168	+
2.99956	2.76059	3.1781	1.99994	1.72347	2.79271	1.63207	0.853111	1.53504	P55209	NAP1L1	Homo sapiens	P55209	NP1L1_HUMAN	>sp|P55209|NP1L1_HUMAN Nucleosome assembly protein 1-like 1 OS=Homo sapiens OX=9606 GN=NAP1L1 PE=1 SV=1	5	0.000844804	1	0.965902	0.302114	-
0.153047	0.220539	0.116188	1.22128	1.01443	1.64379	0.482535	0.79754	0.704536	P55265	ADAR	Homo sapiens	P55265	DSRAD_HUMAN	>sp|P55265|DSRAD_HUMAN Double-stranded RNA-specific adenosine deaminase OS=Homo sapiens OX=9606 GN=ADAR PE=1 SV=4	27	2.44746	0.00514706	1.41772	0.183463	+
0.623798	0.352073	0.490823	-0.691431	-0.608149	-0.383452	0.144291	0.283304	-0.784772	P55786	NPEPPS	Homo sapiens	P55786	PSA_HUMAN	>sp|P55786|PSA_HUMAN Puromycin-sensitive aminopeptidase OS=Homo sapiens OX=9606 GN=NPEPPS PE=1 SV=2	10	0.0343768	1	0.564574	0.594476	-
-1.64843	-2.44399	-1.62717	-0.296374	-0.50715	-0.186663	0.0859499	-0.484105	-0.00194836	P55795	HNRNPH2	Homo sapiens	P55795	HNRH2_HUMAN	>sp|P55795|HNRH2_HUMAN Heterogeneous nuclear ribonucleoprotein H2 OS=Homo sapiens OX=9606 GN=HNRNPH2 PE=1 SV=1	5	2.57661	0.00515702	0.417545	0.726995	+
1.6443	1.46292	1.84597	0.16292	0.112168	-1.01992	1.33764	-0.641773	0.40873	P55809	OXCT1	Homo sapiens	P55809	SCOT1_HUMAN	>sp|P55809|SCOT1_HUMAN Succinyl-CoA:3-ketoacid coenzyme A transferase 1, mitochondrial OS=Homo sapiens OX=9606 GN=OXCT1 PE=1 SV=1	5	0.0205338	1	0.374619	0.676664	-
2.54796	2.30571	2.518	1.64729	1.55462	1.37988	1.72277	0.467079	1.32777	P55884	EIF3B	Homo sapiens	P55884	EIF3B_HUMAN	>sp|P55884|EIF3B_HUMAN Eukaryotic translation initiation factor 3 subunit B OS=Homo sapiens OX=9606 GN=EIF3B PE=1 SV=3	20	0.00599462	1	0.395586	0.692136	-
2.1493	2.10465	2.11081	1.55776	1.31945	2.67634	1.15345	2.1237	1.70184	P56134	ATP5MF	Homo sapiens	P56134	ATPK_HUMAN	>sp|P56134|ATPK_HUMAN ATP synthase subunit f, mitochondrial OS=Homo sapiens OX=9606 GN=ATP5MF PE=1 SV=3	3	0.0399635	1	0.140756	0.873204	-
-0.448483	-0.54792	-0.306491	-2.04215	-1.73784	-1.87453	-0.594604	-1.4738	-0.497038	P56182	RRP1	Homo sapiens	P56182	RRP1_HUMAN	>sp|P56182|RRP1_HUMAN Ribosomal RNA processing protein 1 homolog A OS=Homo sapiens OX=9606 GN=RRP1 PE=1 SV=1	5	0.0596783	1	1.47847	0.108631	-
1.8839	1.4715	1.79506	1.7529	1.4153	2.36267	1.66857	0.858209	1.86412	P56192	MARS1	Homo sapiens	P56192	SYMC_HUMAN	>sp|P56192|SYMC_HUMAN Methionine--tRNA ligase, cytoplasmic OS=Homo sapiens OX=9606 GN=MARS1 PE=1 SV=2	20	0.121695	1	0.386178	0.690729	-
-3.76131	-2.36616	-3.29507	-1.47917	-1.01504	-2.18373	-1.08887	-1.42615	-0.568241	P56270	MAZ	Homo sapiens	P56270	MAZ_HUMAN	>sp|P56270|MAZ_HUMAN Myc-associated zinc finger protein OS=Homo sapiens OX=9606 GN=MAZ PE=1 SV=1	4	2.23389	0.00788006	0.559342	0.57918	+
2.03228	1.41155	1.6967	2.39468	2.23527	2.67789	2.88456	2.84023	2.51761	P56537	EIF6	Homo sapiens	P56537	IF6_HUMAN	>sp|P56537|IF6_HUMAN Eukaryotic translation initiation factor 6 OS=Homo sapiens OX=9606 GN=EIF6 PE=1 SV=1	8	2.37818	0.0056741	0.832331	0.515019	+
-0.423501	-0.926479	-0.336334	1.86455	1.53234	1.35758	1.36346	1.78467	1.32174	P56545	CTBP2	Homo sapiens	P56545	CTBP2_HUMAN	>sp|P56545|CTBP2_HUMAN C-terminal-binding protein 2 OS=Homo sapiens OX=9606 GN=CTBP2 PE=1 SV=1	5	3.31752	0.00300529	0.171078	0.876461	+
0.32322	0.162268	-0.440718	1.59451	0.945202	2.80482	0.562345	1.99282	0.751352	P57088	TMEM33	Homo sapiens	P57088	TMM33_HUMAN	>sp|P57088|TMM33_HUMAN Transmembrane protein 33 OS=Homo sapiens OX=9606 GN=TMEM33 PE=1 SV=2	6	1.31066	0.0667809	0.408573	0.652064	-
-0.708107	-0.698339	-0.239596	0.682446	0.304344	1.59105	-0.143419	-0.27417	-0.112353	P57678	GEMIN4	Homo sapiens	P57678	GEMI4_HUMAN	>sp|P57678|GEMI4_HUMAN Gem-associated protein 4 OS=Homo sapiens OX=9606 GN=GEMIN4 PE=1 SV=2	15	1.3784	0.0555196	1.2626	0.163088	-
1.02261	1.05708	0.840475	0.127267	-0.0854301	0.553525	-0.196223	-0.788803	-1.19114	P57740	NUP107	Homo sapiens	P57740	NU107_HUMAN	>sp|P57740|NU107_HUMAN Nuclear pore complex protein Nup107 OS=Homo sapiens OX=9606 GN=NUP107 PE=1 SV=1	6	0.00100091	1	1.25808	0.180924	-
2.66062	2.55498	2.78123	0.595915	0.789975	-1.15291	2.53506	0.522975	1.25811	P60174	TPI1	Homo sapiens	P60174	TPIS_HUMAN	>sp|P60174|TPIS_HUMAN Triosephosphate isomerase OS=Homo sapiens OX=9606 GN=TPI1 PE=1 SV=4	15	0.0238094	1	0.731141	0.394996	-
2.2307	1.8138	2.18246	1.69497	1.4859	1.80581	1.84875	0.8636	1.14666	P60228	EIF3E	Homo sapiens	P60228	EIF3E_HUMAN	>sp|P60228|EIF3E_HUMAN Eukaryotic translation initiation factor 3 subunit E OS=Homo sapiens OX=9606 GN=EIF3E PE=1 SV=1	14	0.015431	1	0.539637	0.615422	-
1.93723	1.24142	1.95815	2.88014	2.47235	3.31808	1.7895	2.57113	2.48502	P60468	SEC61B	Homo sapiens	P60468	SC61B_HUMAN	>sp|P60468|SC61B_HUMAN Protein transport protein Sec61 subunit beta OS=Homo sapiens OX=9606 GN=SEC61B PE=1 SV=2	3	1.0687	0.130228	0.809512	0.4282	-
4.17667	4.61129	4.7631	7.20634	6.74097	8.07441	4.75645	3.69164	6.30539	P60660	MYL6	Homo sapiens	P60660	MYL6_HUMAN	>sp|P60660|MYL6_HUMAN Myosin light polypeptide 6 OS=Homo sapiens OX=9606 GN=MYL6 PE=1 SV=2	14	0.498957	0.637293	1.32849	0.0927458	-
3.92238	3.41535	3.64999	3.88461	3.63279	4.1918	3.40022	2.17545	3.02004	P60842	EIF4A1	Homo sapiens	P60842	IF4A1_HUMAN	>sp|P60842|IF4A1_HUMAN Eukaryotic initiation factor 4A-I OS=Homo sapiens OX=9606 GN=EIF4A1 PE=1 SV=1	27	0.0247258	1	1.22982	0.177019	-
4.12893	4.39627	4.47429	4.06098	3.86151	4.12865	4.47759	4.96658	4.85089	P60866	RPS20	Homo sapiens	P60866	RS20_HUMAN	>sp|P60866|RS20_HUMAN 40S ribosomal protein S20 OS=Homo sapiens OX=9606 GN=RPS20 PE=1 SV=1	6	1.42408	0.04909	1.95039	0.071951	+
0.206553	-0.313713	-0.0334864	1.23806	0.80516	1.67951	1.34888	1.3071	1.0029	P60891	PRPS1	Homo sapiens	P60891	PRPS1_HUMAN	>sp|P60891|PRPS1_HUMAN Ribose-phosphate pyrophosphokinase 1 OS=Homo sapiens OX=9606 GN=PRPS1 PE=1 SV=2	9	2.91777	0.00382036	0.0259397	0.984114	+
1.61461	1.33535	1.68671	-1.48236	-0.345631	-1.99323	0.556764	-1.1602	-1.21431	P60900	PSMA6	Homo sapiens	P60900	PSA6_HUMAN	>sp|P60900|PSA6_HUMAN Proteasome subunit alpha type-6 OS=Homo sapiens OX=9606 GN=PSMA6 PE=1 SV=1	8	0.00480311	1	0.368227	0.67801	-
1.4213	1.12498	1.28243	1.03465	0.583447	1.19672	1.46411	0.470477	1.39237	P60953	CDC42	Homo sapiens	P60953	CDC42_HUMAN	>sp|P60953|CDC42_HUMAN Cell division control protein 42 homolog OS=Homo sapiens OX=9606 GN=CDC42 PE=1 SV=2	7	0.167523	1	0.175543	0.85964	-
1.15873	0.660783	0.693834	2.09169	1.78642	2.70171	1.57614	2.07675	1.91154	P60981	DSTN	Homo sapiens	P60981	DEST_HUMAN	>sp|P60981|DEST_HUMAN Destrin OS=Homo sapiens OX=9606 GN=DSTN PE=1 SV=3	5	2.32082	0.00644156	0.479206	0.656931	+
1.80998	1.25226	1.69869	0.512984	0.485723	0.380002	1.05835	-0.551133	0.323265	P61019	RAB2A	Homo sapiens	P61019	RAB2A_HUMAN	>sp|P61019|RAB2A_HUMAN Ras-related protein Rab-2A OS=Homo sapiens OX=9606 GN=RAB2A PE=1 SV=1	4	0.0126268	1	0.145392	0.872788	-
-2.89089	1.27469	-7.42109	-0.995335	-0.35409	-0.35038	-0.958354	0.249557	-0.494832	P61020	RAB5B	Homo sapiens	P61020	RAB5B_HUMAN	>sp|P61020|RAB5B_HUMAN Ras-related protein Rab-5B OS=Homo sapiens OX=9606 GN=RAB5B PE=1 SV=1	3	0.743194	0.338312	0.149592	0.873132	-
0.696741	0.132855	0.602543	-1.52778	-1.52005	-1.15432	-1.22331	-2.41018	-1.79129	P61026	RAB10	Homo sapiens	P61026	RAB10_HUMAN	>sp|P61026|RAB10_HUMAN Ras-related protein Rab-10 OS=Homo sapiens OX=9606 GN=RAB10 PE=1 SV=1	3	0.00087354	1	0.487056	0.639908	-
-0.513459	-0.524616	-0.783866	0.450263	0.115905	0.310768	0.317005	-0.302132	0.25412	P61081	UBE2M	Homo sapiens	P61081	UBC12_HUMAN	>sp|P61081|UBC12_HUMAN NEDD8-conjugating enzyme Ubc12 OS=Homo sapiens OX=9606 GN=UBE2M PE=1 SV=1	2	1.79698	0.0200269	0.389536	0.737034	+
1.03781	0.740149	0.790952	-0.705699	-0.676766	0.963823	1.02543	-0.670436	-0.045207	P61088	UBE2N	Homo sapiens	P61088	UBE2N_HUMAN	>sp|P61088|UBE2N_HUMAN Ubiquitin-conjugating enzyme E2 N OS=Homo sapiens OX=9606 GN=UBE2N PE=1 SV=1	2	0.0479744	1	0.11936	0.885173	-
0.466262	-0.044116	0.524908	0.825951	0.779371	1.03278	0.974844	-0.128349	0.557346	P61106	RAB14	Homo sapiens	P61106	RAB14_HUMAN	>sp|P61106|RAB14_HUMAN Ras-related protein Rab-14 OS=Homo sapiens OX=9606 GN=RAB14 PE=1 SV=4	5	0.455351	0.69817	0.550342	0.605701	-
-0.349906	-0.789512	-0.371617	-3.83237	-1.89876	-1.95831	-1.1842	-2.39621	-2.24423	P61163	ACTR1A	Homo sapiens	P61163	ACTZ_HUMAN	>sp|P61163|ACTZ_HUMAN Alpha-centractin OS=Homo sapiens OX=9606 GN=ACTR1A PE=1 SV=1	3	0.00528691	1	0.348266	0.69234	-
2.73555	2.76385	2.44864	3.2154	2.44876	3.76726	2.30401	2.80931	3.30968	P61204;P84077	ARF3;ARF1	Homo sapiens	P61204;P84077	ARF3_HUMAN;ARF1_HUMAN	>sp|P61204|ARF3_HUMAN ADP-ribosylation factor 3 OS=Homo sapiens OX=9606 GN=ARF3 PE=1 SV=2;>sp|P84077|ARF1_HUMAN ADP-ribosylation factor 1 OS=Homo sapiens OX=9606 GN=ARF1 PE=1 SV=2	7	0.499243	0.637236	0.282027	0.75672	-
1.73214	0.540477	1.43886	-1.56878	-1.71525	-1.55019	-0.672521	-3.43317	-2.28898	P61224	RAP1B	Homo sapiens	P61224	RAP1B_HUMAN	>sp|P61224|RAP1B_HUMAN Ras-related protein Rap-1b OS=Homo sapiens OX=9606 GN=RAP1B PE=1 SV=1	4	0.0040288	1	0.257894	0.758141	-
3.13138	2.93289	3.04804	2.75598	2.50621	3.17183	3.21494	3.21709	3.63213	P61247	RPS3A	Homo sapiens	P61247	RS3A_HUMAN	>sp|P61247|RS3A_HUMAN 40S ribosomal protein S3a OS=Homo sapiens OX=9606 GN=RPS3A PE=1 SV=2	30	1.29172	0.0697371	1.07044	0.322034	-
3.20035	2.8034	2.86313	4.59319	4.37865	4.7668	5.23223	4.68319	5.37261	P61254	RPL26	Homo sapiens	P61254	RL26_HUMAN	>sp|P61254|RL26_HUMAN 60S ribosomal protein L26 OS=Homo sapiens OX=9606 GN=RPL26 PE=1 SV=1	14	3.33228	0.00273118	1.0167	0.356837	+
1.44048	1.52382	1.48945	-0.723205	-0.794683	-1.52824	-0.0850687	-1.15883	-0.715509	P61289	PSME3	Homo sapiens	P61289	PSME3_HUMAN	>sp|P61289|PSME3_HUMAN Proteasome activator complex subunit 3 OS=Homo sapiens OX=9606 GN=PSME3 PE=1 SV=1	6	0.000518966	1	0.376102	0.697322	-
3.56455	2.92565	3.50065	5.34472	4.93105	6.21022	5.68007	5.8122	6.07873	P61313	RPL15	Homo sapiens	P61313	RL15_HUMAN	>sp|P61313|RL15_HUMAN 60S ribosomal protein L15 OS=Homo sapiens OX=9606 GN=RPL15 PE=1 SV=2	19	3.67663	0.0025	0.385814	0.692981	+
3.70055	3.14244	3.58888	4.47292	4.12535	5.40152	5.18401	5.37976	5.20013	P61353	RPL27	Homo sapiens	P61353	RL27_HUMAN	>sp|P61353|RL27_HUMAN 60S ribosomal protein L27 OS=Homo sapiens OX=9606 GN=RPL27 PE=1 SV=2	12	3.51445	0.00222535	0.693857	0.489592	+
0.117869	-0.456082	-1.46475	0.939955	0.562354	2.55793	1.57166	2.33447	1.68648	P61513	RPL37A	Homo sapiens	P61513	RL37A_HUMAN	>sp|P61513|RL37A_HUMAN 60S ribosomal protein L37a OS=Homo sapiens OX=9606 GN=RPL37A PE=1 SV=2	7	2.34535	0.00606601	0.318768	0.714098	+
0.837606	0.405025	0.868919	0.00611401	-0.260098	0.0869589	0.653237	-0.767588	-0.647591	P61586	RHOA	Homo sapiens	P61586	RHOA_HUMAN	>sp|P61586|RHOA_HUMAN Transforming protein RhoA OS=Homo sapiens OX=9606 GN=RHOA PE=1 SV=1	6	0.0259769	1	0.159356	0.865004	-
4.24393	3.67171	3.58795	2.80052	2.56098	0.503072	3.5506	1.15545	2.88897	P61604	HSPE1	Homo sapiens	P61604	CH10_HUMAN	>sp|P61604|CH10_HUMAN 10 kDa heat shock protein, mitochondrial OS=Homo sapiens OX=9606 GN=HSPE1 PE=1 SV=2	6	0.0349161	1	0.220291	0.785434	-
1.25762	0.688163	1.11658	2.76619	2.30514	3.44041	2.27897	2.84527	2.32908	P61619	SEC61A1	Homo sapiens	P61619	S61A1_HUMAN	>sp|P61619|S61A1_HUMAN Protein transport protein Sec61 subunit alpha isoform 1 OS=Homo sapiens OX=9606 GN=SEC61A1 PE=1 SV=2	11	2.67833	0.00473227	0.396557	0.692246	+
0.544689	0.979237	0.463313	1.54179	3.18027	-0.457386	2.86135	1.61628	1.86123	P61626	LYZ	Homo sapiens	P61626	LYSC_HUMAN	>sp|P61626|LYSC_HUMAN Lysozyme C OS=Homo sapiens OX=9606 GN=LYZ PE=1 SV=1	6	1.90928	0.0151011	0.244138	0.761024	+
1.06265	0.386374	0.687634	0.213656	0.999535	-0.596094	1.40831	0.392554	0.218593	P61769	B2M	Homo sapiens	P61769	B2MG_HUMAN	>sp|P61769|B2MG_HUMAN Beta-2-microglobulin OS=Homo sapiens OX=9606 GN=B2M PE=1 SV=1	4	0.271753	0.956944	0.324638	0.714307	-
-1.62362	-2.72884	-0.968466	0.229875	0.206331	-0.0255489	-0.481775	-0.419045	0.0859165	P61962	DCAF7	Homo sapiens	P61962	DCAF7_HUMAN	>sp|P61962|DCAF7_HUMAN DDB1- and CUL4-associated factor 7 OS=Homo sapiens OX=9606 GN=DCAF7 PE=1 SV=1	5	1.59474	0.0312959	0.969906	0.422405	+
-0.267143	-0.0731697	-0.356483	0.845608	0.778421	1.04375	1.51651	1.1276	1.23587	P61964	WDR5	Homo sapiens	P61964	WDR5_HUMAN	>sp|P61964|WDR5_HUMAN WD repeat-containing protein 5 OS=Homo sapiens OX=9606 GN=WDR5 PE=1 SV=1	8	3.66139	0.00243478	1.34385	0.290647	+
4.7555	4.45742	4.73829	4.08715	3.86253	3.58272	4.77674	3.75231	4.21672	P61978	HNRNPK	Homo sapiens	P61978	HNRPK_HUMAN	>sp|P61978|HNRPK_HUMAN Heterogeneous nuclear ribonucleoprotein K OS=Homo sapiens OX=9606 GN=HNRNPK PE=1 SV=1	30	0.0621361	1	0.540984	0.611654	-
1.04297	0.726523	1.35126	1.8134	1.52962	1.69519	2.07586	0.553687	1.49375	P61981	YWHAG	Homo sapiens	P61981	1433G_HUMAN	>sp|P61981|1433G_HUMAN 14-3-3 protein gamma OS=Homo sapiens OX=9606 GN=YWHAG PE=1 SV=2	8	0.582046	0.523194	0.270827	0.767519	-
4.57034	4.77896	4.74294	4.3384	4.0436	4.19849	4.55049	4.14655	4.54591	P62081	RPS7	Homo sapiens	P62081	RS7_HUMAN	>sp|P62081|RS7_HUMAN 40S ribosomal protein S7 OS=Homo sapiens OX=9606 GN=RPS7 PE=1 SV=1	16	0.0290517	1	0.626334	0.649137	-
0.764873	1.93657	1.61083	3.19473	2.75632	2.6836	1.94486	1.59863	2.48704	P62140	PPP1CB	Homo sapiens	P62140	PP1B_HUMAN	>sp|P62140|PP1B_HUMAN Serine/threonine-protein phosphatase PP1-beta catalytic subunit OS=Homo sapiens OX=9606 GN=PPP1CB PE=1 SV=3	6	0.889701	0.221275	1.33651	0.160244	-
0.475078	1.04361	1.1161	0.522968	0.108103	0.771515	0.676052	0.288099	0.00447655	P62191	PSMC1	Homo sapiens	P62191	PRS4_HUMAN	>sp|P62191|PRS4_HUMAN 26S proteasome regulatory subunit 4 OS=Homo sapiens OX=9606 GN=PSMC1 PE=1 SV=1	9	0.0267079	1	0.203394	0.848002	-
2.06923	1.83545	2.11665	-0.0364428	-0.197638	0.496851	0.630933	0.162807	0.221243	P62195	PSMC5	Homo sapiens	P62195	PRS8_HUMAN	>sp|P62195|PRS8_HUMAN 26S proteasome regulatory subunit 8 OS=Homo sapiens OX=9606 GN=PSMC5 PE=1 SV=1	11	0.00013416	1	0.416296	0.70422	-
5.37062	4.66317	5.2844	5.24326	5.10033	5.69747	5.67629	5.69439	6.08334	P62241	RPS8	Homo sapiens	P62241	RS8_HUMAN	>sp|P62241|RS8_HUMAN 40S ribosomal protein S8 OS=Homo sapiens OX=9606 GN=RPS8 PE=1 SV=2	13	1.58788	0.0319346	0.987153	0.381149	+
4.13245	3.49729	3.83303	3.9522	3.67484	4.30223	4.29943	4.30714	4.45429	P62244	RPS15A	Homo sapiens	P62244	RS15A_HUMAN	>sp|P62244|RS15A_HUMAN 40S ribosomal protein S15a OS=Homo sapiens OX=9606 GN=RPS15A PE=1 SV=2	8	1.6125	0.0301211	0.936256	0.445822	+
3.92303	3.77747	4.25269	4.13057	3.79908	4.26793	4.46261	4.38257	4.80356	P62249	RPS16	Homo sapiens	P62249	RS16_HUMAN	>sp|P62249|RS16_HUMAN 40S ribosomal protein S16 OS=Homo sapiens OX=9606 GN=RPS16 PE=1 SV=2	14	1.68306	0.0259551	1.19788	0.295237	+
3.19064	2.60514	2.94376	1.61865	1.30115	0.997235	2.06983	0.0322647	1.01995	P62258	YWHAE	Homo sapiens	P62258	1433E_HUMAN	>sp|P62258|1433E_HUMAN 14-3-3 protein epsilon OS=Homo sapiens OX=9606 GN=YWHAE PE=1 SV=1	13	0.00826953	1	0.161927	0.855759	-
4.59999	4.3792	4.60036	4.80112	4.43387	4.849	5.25384	5.14572	5.36122	P62263	RPS14	Homo sapiens	P62263	RS14_HUMAN	>sp|P62263|RS14_HUMAN 40S ribosomal protein S14 OS=Homo sapiens OX=9606 GN=RPS14 PE=1 SV=3	10	3.08195	0.00378788	1.73788	0.131553	+
2.15806	1.89896	2.13197	2.94478	2.64028	3.72324	2.90043	3.30716	3.1274	P62266	RPS23	Homo sapiens	P62266	RS23_HUMAN	>sp|P62266|RS23_HUMAN 40S ribosomal protein S23 OS=Homo sapiens OX=9606 GN=RPS23 PE=1 SV=3	9	3.02885	0.00379522	0.00852438	0.99334	+
5.25679	5.02362	5.39268	4.25868	3.99252	4.02272	4.5731	3.83132	4.80635	P62269	RPS18	Homo sapiens	P62269	RS18_HUMAN	>sp|P62269|RS18_HUMAN 40S ribosomal protein S18 OS=Homo sapiens OX=9606 GN=RPS18 PE=1 SV=3	13	0.0129376	1	0.437906	0.680603	-
0.345844	0.0945501	-1.11602	1.92753	1.41661	1.75841	2.36159	2.2722	2.26395	P62273	RPS29	Homo sapiens	P62273	RS29_HUMAN	>sp|P62273|RS29_HUMAN 40S ribosomal protein S29 OS=Homo sapiens OX=9606 GN=RPS29 PE=1 SV=2	3	2.59731	0.0048218	1.75541	0.120318	+
4.59459	4.27053	4.60602	5.4875	5.15859	5.8799	5.16254	5.802	5.65353	P62277	RPS13	Homo sapiens	P62277	RS13_HUMAN	>sp|P62277|RS13_HUMAN 40S ribosomal protein S13 OS=Homo sapiens OX=9606 GN=RPS13 PE=1 SV=2	12	2.33802	0.00611457	0.0365811	0.974884	+
3.78026	3.64005	3.7541	2.94471	2.46293	3.20222	3.06357	3.03595	3.15596	P62280	RPS11	Homo sapiens	P62280	RS11_HUMAN	>sp|P62280|RS11_HUMAN 40S ribosomal protein S11 OS=Homo sapiens OX=9606 GN=RPS11 PE=1 SV=3	22	7.43e-05	1	0.417102	0.714919	-
2.57044	1.71599	2.69425	1.9028	2.04416	1.66201	2.85362	1.02208	2.89155	P62304	SNRPE	Homo sapiens	P62304	RUXE_HUMAN	>sp|P62304|RUXE_HUMAN Small nuclear ribonucleoprotein E OS=Homo sapiens OX=9606 GN=SNRPE PE=1 SV=1	3	0.268718	0.962105	0.243121	0.775901	-
0.562964	-0.00692654	0.533379	2.62422	1.9314	2.02057	2.22539	1.87562	2.71736	P62306	SNRPF	Homo sapiens	P62306	RUXF_HUMAN	>sp|P62306|RUXF_HUMAN Small nuclear ribonucleoprotein F OS=Homo sapiens OX=9606 GN=SNRPF PE=1 SV=1	6	2.77233	0.00444898	0.0876769	0.928383	+
0.742369	0.744709	0.685089	2.56781	2.19921	1.60575	2.20347	2.23462	3.08959	P62314	SNRPD1	Homo sapiens	P62314	SMD1_HUMAN	>sp|P62314|SMD1_HUMAN Small nuclear ribonucleoprotein Sm D1 OS=Homo sapiens OX=9606 GN=SNRPD1 PE=1 SV=1	7	2.74744	0.00433831	0.40441	0.682943	+
2.34198	1.9451	2.21591	3.747	3.49972	2.87395	3.71992	3.27789	4.05767	P62316	SNRPD2	Homo sapiens	P62316	SMD2_HUMAN	>sp|P62316|SMD2_HUMAN Small nuclear ribonucleoprotein Sm D2 OS=Homo sapiens OX=9606 GN=SNRPD2 PE=1 SV=1	15	2.70308	0.00473585	0.380387	0.704801	+
3.28017	2.94692	3.06732	3.79937	3.63025	2.95546	3.85472	3.50392	4.11467	P62318	SNRPD3	Homo sapiens	P62318	SMD3_HUMAN	>sp|P62318|SMD3_HUMAN Small nuclear ribonucleoprotein Sm D3 OS=Homo sapiens OX=9606 GN=SNRPD3 PE=1 SV=1	9	1.94215	0.0142726	0.507909	0.639954	+
-1.81791	-1.65223	-1.08476	-0.623137	-1.15367	-0.490485	-1.37169	-0.58612	-0.972436	P62330	ARF6	Homo sapiens	P62330	ARF6_HUMAN	>sp|P62330|ARF6_HUMAN ADP-ribosylation factor 6 OS=Homo sapiens OX=9606 GN=ARF6 PE=1 SV=2	2	1.08856	0.123451	0.294415	0.771622	-
1.40228	1.54919	1.68003	-0.300507	-0.665233	-0.0416813	0.215262	-0.846972	-1.68214	P62333	PSMC6	Homo sapiens	P62333	PRS10_HUMAN	>sp|P62333|PRS10_HUMAN 26S proteasome regulatory subunit 10B OS=Homo sapiens OX=9606 GN=PSMC6 PE=1 SV=1	7	0.00305171	1	0.307012	0.733371	-
4.28293	4.13526	4.23423	4.74237	4.61785	5.52938	5.61013	5.49306	5.81634	P62424	RPL7A	Homo sapiens	P62424	RL7A_HUMAN	>sp|P62424|RL7A_HUMAN 60S ribosomal protein L7a OS=Homo sapiens OX=9606 GN=RPL7A PE=1 SV=2	24	4.08202	0.00431373	1.05774	0.287367	+
1.31292	0.551559	1.08379	0.244276	0.611684	-0.604663	1.06186	-3.29299	-0.0214329	P62491;Q15907	RAB11A;RAB11B	Homo sapiens	P62491;Q15907	RB11A_HUMAN;RB11B_HUMAN	>sp|P62491|RB11A_HUMAN Ras-related protein Rab-11A OS=Homo sapiens OX=9606 GN=RAB11A PE=1 SV=3;>sp|Q15907|RB11B_HUMAN Ras-related protein Rab-11B OS=Homo sapiens OX=9606 GN=RAB11B PE=1 SV=4	2	0.102728	1	0.242636	0.759276	-
1.25497	1.00462	1.09165	0.791843	0.404146	1.19345	0.632836	-0.622532	-0.606785	P62495	ETF1	Homo sapiens	P62495	ERF1_HUMAN	>sp|P62495|ERF1_HUMAN Eukaryotic peptide chain release factor subunit 1 OS=Homo sapiens OX=9606 GN=ETF1 PE=1 SV=3	7	0.00781283	1	0.983902	0.273336	-
-0.84676	-2.84279	-1.29659	-1.27473	-1.16756	-1.37983	0.0535851	-1.45355	0.6696	P62633	CNBP	Homo sapiens	P62633	CNBP_HUMAN	>sp|P62633|CNBP_HUMAN CCHC-type zinc finger nucleic acid binding protein OS=Homo sapiens OX=9606 GN=CNBP PE=1 SV=1	5	1.04645	0.140387	0.746752	0.406755	-
3.54838	3.21721	3.44793	4.73031	4.41661	4.99358	5.21105	4.69937	5.3548	P62701	RPS4X	Homo sapiens	P62701	RS4X_HUMAN	>sp|P62701|RS4X_HUMAN 40S ribosomal protein S4, X isoform OS=Homo sapiens OX=9606 GN=RPS4X PE=1 SV=2	25	3.09335	0.00387597	0.653389	0.569774	+
6.16959	6.74081	6.61034	6.6428	6.32214	5.77579	5.07767	3.05529	5.22593	P62736;P63267	ACTA2;ACTG2	Homo sapiens	P62736;P63267	ACTA_HUMAN;ACTH_HUMAN	>sp|P62736|ACTA_HUMAN Actin, aortic smooth muscle OS=Homo sapiens OX=9606 GN=ACTA2 PE=1 SV=1;>sp|P63267|ACTH_HUMAN Actin, gamma-enteric smooth muscle OS=Homo sapiens OX=9606 GN=ACTG2 PE=1 SV=1	7	0.010213	1	1.13322	0.164394	-
5.78611	5.27713	5.46152	5.65616	5.41055	5.57067	6.04919	5.51839	6.08584	P62750	RPL23A	Homo sapiens	P62750	RL23A_HUMAN	>sp|P62750|RL23A_HUMAN 60S ribosomal protein L23a OS=Homo sapiens OX=9606 GN=RPL23A PE=1 SV=1	16	1.03082	0.145704	0.794095	0.514231	-
5.02301	4.79075	5.15539	6.27305	6.14978	6.29123	6.77379	6.21527	6.93056	P62753	RPS6	Homo sapiens	P62753	RS6_HUMAN	>sp|P62753|RS6_HUMAN 40S ribosomal protein S6 OS=Homo sapiens OX=9606 GN=RPS6 PE=1 SV=1	15	2.91874	0.00383183	0.841823	0.467318	+
3.17683	2.79109	3.05631	-0.739614	-0.590957	-0.954322	0.377953	-1.33939	-1.24178	P62820	RAB1A	Homo sapiens	P62820	RAB1A_HUMAN	>sp|P62820|RAB1A_HUMAN Ras-related protein Rab-1A OS=Homo sapiens OX=9606 GN=RAB1A PE=1 SV=3	3	0.000598771	1	0.0159278	0.990259	-
3.98632	3.52595	3.79843	2.52038	2.36279	2.642	4.2932	2.23404	2.90176	P62826	RAN	Homo sapiens	P62826	RAN_HUMAN	>sp|P62826|RAN_HUMAN GTP-binding nuclear protein Ran OS=Homo sapiens OX=9606 GN=RAN PE=1 SV=3	9	0.0887562	1	0.445794	0.633329	-
2.91486	3.10992	3.14509	4.56016	4.27904	5.13686	4.07928	4.18279	4.37331	P62829	RPL23	Homo sapiens	P62829	RL23_HUMAN	>sp|P62829|RL23_HUMAN 60S ribosomal protein L23 OS=Homo sapiens OX=9606 GN=RPL23 PE=1 SV=1	16	3.60343	0.00254839	0.771609	0.482977	+
1.80754	1.60163	2.07928	1.42583	2.40733	2.34262	2.53456	2.1586	2.63106	P62841	RPS15	Homo sapiens	P62841	RS15_HUMAN	>sp|P62841|RS15_HUMAN 40S ribosomal protein S15 OS=Homo sapiens OX=9606 GN=RPS15 PE=1 SV=2	9	1.72656	0.0238696	0.477209	0.649193	+
2.18283	2.21304	2.35015	2.33715	2.24672	2.37132	2.86329	2.39574	2.98033	P62847	RPS24	Homo sapiens	P62847	RS24_HUMAN	>sp|P62847|RS24_HUMAN 40S ribosomal protein S24 OS=Homo sapiens OX=9606 GN=RPS24 PE=1 SV=1	9	1.5581	0.0349019	1.10347	0.35993	+
5.08118	4.71451	4.93776	4.76382	4.61292	4.63721	5.41912	4.67743	5.77689	P62851	RPS25	Homo sapiens	P62851	RS25_HUMAN	>sp|P62851|RS25_HUMAN 40S ribosomal protein S25 OS=Homo sapiens OX=9606 GN=RPS25 PE=1 SV=1	9	0.785913	0.297086	0.882626	0.382538	-
2.34081	2.21747	2.17111	3.42783	2.83442	3.88836	3.1843	3.64555	3.45347	P62854	RPS26	Homo sapiens	P62854	RS26_HUMAN	>sp|P62854|RS26_HUMAN 40S ribosomal protein S26 OS=Homo sapiens OX=9606 GN=RPS26 PE=1 SV=3	5	3.23653	0.00338318	0.0453871	0.966601	+
2.69547	1.36535	1.93291	3.91796	3.69543	3.63209	3.326	3.51532	2.87442	P62857	RPS28	Homo sapiens	P62857	RS28_HUMAN	>sp|P62857|RS28_HUMAN 40S ribosomal protein S28 OS=Homo sapiens OX=9606 GN=RPS28 PE=1 SV=1	4	1.65091	0.0276349	1.14772	0.303734	+
-2.56775	-3.18252	-3.27959	0.0624037	-0.403023	0.534489	0.324852	-1.30613	-0.18673	P62875	POLR2L	Homo sapiens	P62875	RPAB5_HUMAN	>sp|P62875|RPAB5_HUMAN DNA-directed RNA polymerases I, II, and III subunit RPABC5 OS=Homo sapiens OX=9606 GN=POLR2L PE=1 SV=1	2	2.40749	0.00588612	0.339723	0.705376	+
1.07691	0.642832	1.23966	0.667031	0.159379	0.642564	1.33418	0.521088	1.09718	P62877	RBX1	Homo sapiens	P62877	RBX1_HUMAN	>sp|P62877|RBX1_HUMAN E3 ubiquitin-protein ligase RBX1 OS=Homo sapiens OX=9606 GN=RBX1 PE=1 SV=1	2	0.29852	0.918039	0.779155	0.462837	-
3.26434	2.9186	3.02226	3.78261	3.46727	4.45304	4.25463	3.99636	4.50661	P62888	RPL30	Homo sapiens	P62888	RL30_HUMAN	>sp|P62888|RL30_HUMAN 60S ribosomal protein L30 OS=Homo sapiens OX=9606 GN=RPL30 PE=1 SV=2	10	2.86473	0.00418079	0.466804	0.658406	+
4.7192	4.20223	4.51652	3.91281	3.73538	4.11967	4.44209	3.91658	4.42272	P62899	RPL31	Homo sapiens	P62899	RL31_HUMAN	>sp|P62899|RL31_HUMAN 60S ribosomal protein L31 OS=Homo sapiens OX=9606 GN=RPL31 PE=1 SV=1	10	0.0948568	1	0.758714	0.531161	-
3.07076	2.96387	2.82906	4.03527	3.94259	4.83594	4.78241	4.64956	5.06245	P62906	RPL10A	Homo sapiens	P62906	RL10A_HUMAN	>sp|P62906|RL10A_HUMAN 60S ribosomal protein L10a OS=Homo sapiens OX=9606 GN=RPL10A PE=1 SV=2	22	4.04383	0.00459016	0.842656	0.425256	+
2.73649	2.55327	2.7557	2.92021	2.81059	3.76755	3.59006	3.83659	3.51993	P62910	RPL32	Homo sapiens	P62910	RL32_HUMAN	>sp|P62910|RL32_HUMAN 60S ribosomal protein L32 OS=Homo sapiens OX=9606 GN=RPL32 PE=1 SV=2	12	3.25194	0.00316191	0.693023	0.507086	+
3.82494	3.4998	3.79385	3.86821	3.63696	4.30581	4.42363	4.12709	4.45668	P62913	RPL11	Homo sapiens	P62913	RL11_HUMAN	>sp|P62913|RL11_HUMAN 60S ribosomal protein L11 OS=Homo sapiens OX=9606 GN=RPL11 PE=1 SV=2	10	2.18976	0.00839943	0.831652	0.470961	+
3.42466	3.44096	3.49239	3.9555	3.74799	4.35561	4.82022	4.12077	5.03496	P62917	RPL8	Homo sapiens	P62917	RL8_HUMAN	>sp|P62917|RL8_HUMAN 60S ribosomal protein L8 OS=Homo sapiens OX=9606 GN=RPL8 PE=1 SV=2	12	2.21883	0.00804727	0.907522	0.366557	+
3.33541	2.79797	3.27363	2.56596	2.1131	1.97746	4.55832	3.06265	3.22484	P62937	PPIA	Homo sapiens	P62937	PPIA_HUMAN	>sp|P62937|PPIA_HUMAN Peptidyl-prolyl cis-trans isomerase A OS=Homo sapiens OX=9606 GN=PPIA PE=1 SV=2	15	0.704828	0.375131	1.29324	0.131527	-
4.24337	3.70421	3.68878	4.88149	5.0933	5.01778	5.183	5.20458	5.02652	P62979	RPS27A	Homo sapiens	P62979	RS27A_HUMAN	>sp|P62979|RS27A_HUMAN Ubiquitin-40S ribosomal protein S27a OS=Homo sapiens OX=9606 GN=RPS27A PE=1 SV=2	13	2.86488	0.00419264	0.774411	0.683197	+
-0.552183	-1.49358	-0.90267	1.03219	0.652409	0.787074	1.31646	1.70615	0.688436	P62995	TRA2B	Homo sapiens	P62995	TRA2B_HUMAN	>sp|P62995|TRA2B_HUMAN Transformer-2 protein homolog beta OS=Homo sapiens OX=9606 GN=TRA2B PE=1 SV=1	5	2.57229	0.0052701	0.581753	0.593934	+
2.03404	1.25156	1.74894	0.99407	0.732471	0.996592	0.685641	-0.0794954	0.534049	P63000	RAC1	Homo sapiens	P63000	RAC1_HUMAN	>sp|P63000|RAC1_HUMAN Ras-related C3 botulinum toxin substrate 1 OS=Homo sapiens OX=9606 GN=RAC1 PE=1 SV=1	3	0.00361032	1	0.990499	0.361656	-
-3.58746	-3.76238	-3.88561	1.60402	1.18608	1.01343	-1.42088	-2.37274	0.291322	P63096	GNAI1	Homo sapiens	P63096	GNAI1_HUMAN	>sp|P63096|GNAI1_HUMAN Guanine nucleotide-binding protein G(i) subunit alpha-1 OS=Homo sapiens OX=9606 GN=GNAI1 PE=1 SV=2	4	1.8196	0.0189785	1.41918	0.0808123	+
0.033021	-0.164564	-0.559008	0.493769	0.198068	-0.948685	1.58545	0.439972	0.576277	P63098	PPP3R1	Homo sapiens	P63098	CANB1_HUMAN	>sp|P63098|CANB1_HUMAN Calcineurin subunit B type 1 OS=Homo sapiens OX=9606 GN=PPP3R1 PE=1 SV=2	6	1.58437	0.0324069	0.770946	0.397009	+
3.09718	2.23304	2.81671	2.06945	1.93072	1.959	2.83575	1.05342	1.83676	P63104	YWHAZ	Homo sapiens	P63104	1433Z_HUMAN	>sp|P63104|1433Z_HUMAN 14-3-3 protein zeta/delta OS=Homo sapiens OX=9606 GN=YWHAZ PE=1 SV=1	15	0.0538526	1	0.0516623	0.958275	-
-2.59398	-3.75999	-2.59993	-1.4195	-1.41057	-0.817489	-2.98711	2.29006	-1.25407	P63151	PPP2R2A	Homo sapiens	P63151	2ABA_HUMAN	>sp|P63151|2ABA_HUMAN Serine/threonine-protein phosphatase 2A 55 kDa regulatory subunit B alpha isoform OS=Homo sapiens OX=9606 GN=PPP2R2A PE=1 SV=1	4	0.961566	0.179935	0.132976	0.867622	-
-1.51759	-0.522155	-0.376764	2.93734	1.379	3.19007	2.84289	2.21658	2.49699	P63167	DYNLL1	Homo sapiens	P63167	DYL1_HUMAN	>sp|P63167|DYL1_HUMAN Dynein light chain 1, cytoplasmic OS=Homo sapiens OX=9606 GN=DYNLL1 PE=1 SV=1	6	3.23535	0.00335185	0.00923905	0.994036	+
3.5064	3.16219	3.60472	4.64475	4.43648	5.1059	4.33645	5.0779	4.73419	P63173	RPL38	Homo sapiens	P63173	RL38_HUMAN	>sp|P63173|RL38_HUMAN 60S ribosomal protein L38 OS=Homo sapiens OX=9606 GN=RPL38 PE=1 SV=2	9	2.46015	0.00522388	0.014605	0.991894	+
3.01067	1.89286	2.71201	2.76812	2.31003	3.51958	2.19721	3.08457	2.31884	P63208	SKP1	Homo sapiens	P63208	SKP1_HUMAN	>sp|P63208|SKP1_HUMAN S-phase kinase-associated protein 1 OS=Homo sapiens OX=9606 GN=SKP1 PE=1 SV=2	13	0.297316	0.920069	0.30095	0.744865	-
3.12145	1.53338	2.796	3.35848	3.10483	2.97208	3.6277	2.31094	2.61923	P63220	RPS21	Homo sapiens	P63220	RS21_HUMAN	>sp|P63220|RS21_HUMAN 40S ribosomal protein S21 OS=Homo sapiens OX=9606 GN=RPS21 PE=1 SV=1	5	0.531956	0.591874	0.285398	0.759214	-
1.78517	1.86759	1.3612	0.376322	-0.125746	-0.234352	1.61075	-0.453012	0.461942	P63241	EIF5A	Homo sapiens	P63241	IF5A1_HUMAN	>sp|P63241|IF5A1_HUMAN Eukaryotic translation initiation factor 5A-1 OS=Homo sapiens OX=9606 GN=EIF5A PE=1 SV=2	10	0.0316938	1	0.355269	0.692681	-
3.21205	2.92782	3.10064	2.4578	2.22634	3.10992	3.25739	2.91176	3.31958	P63244	RACK1	Homo sapiens	P63244	RACK1_HUMAN	>sp|P63244|RACK1_HUMAN Receptor of activated protein C kinase 1 OS=Homo sapiens OX=9606 GN=RACK1 PE=1 SV=3	20	0.512974	0.617504	0.898014	0.389967	-
5.95561	5.0576	5.6818	7.34014	6.82083	6.05813	5.27653	2.39887	5.68495	P63261	ACTG1	Homo sapiens	P63261	ACTG_HUMAN	>sp|P63261|ACTG_HUMAN Actin, cytoplasmic 2 OS=Homo sapiens OX=9606 GN=ACTG1 PE=1 SV=1	2	0.0852868	1	0.974734	0.22299	-
3.7829	2.97275	3.38128	2.57247	2.12231	2.34617	2.73798	1.82325	2.73598	P67809	YBX1	Homo sapiens	P67809	YBOX1_HUMAN	>sp|P67809|YBOX1_HUMAN Y-box-binding protein 1 OS=Homo sapiens OX=9606 GN=YBX1 PE=1 SV=3	20	0.0153198	1	0.0919548	0.923594	-
0.746666	0.282804	0.639897	-0.449346	-0.322866	-0.236664	0.594412	-3.66438	-0.121232	P67812	SEC11A	Homo sapiens	P67812	SC11A_HUMAN	>sp|P67812|SC11A_HUMAN Signal peptidase complex catalytic subunit SEC11A OS=Homo sapiens OX=9606 GN=SEC11A PE=1 SV=1	2	0.0953429	1	0.214383	0.785749	-
2.51003	2.86709	2.88724	3.18721	2.94897	1.40467	2.48142	1.9217	3.04449	P67870	CSNK2B	Homo sapiens	P67870	CSK2B_HUMAN	>sp|P67870|CSK2B_HUMAN Casein kinase II subunit beta OS=Homo sapiens OX=9606 GN=CSNK2B PE=1 SV=1	8	0.118035	1	0.0159551	0.990573	-
5.47067	5.15189	5.30558	6.65242	6.37116	7.28487	4.93642	3.12301	5.69491	P67936	TPM4	Homo sapiens	P67936	TPM4_HUMAN	>sp|P67936|TPM4_HUMAN Tropomyosin alpha-4 chain OS=Homo sapiens OX=9606 GN=TPM4 PE=1 SV=3	26	0.0966751	1	1.26647	0.113735	-
5.75103	5.68525	5.81444	5.22854	5.02618	5.88064	5.66103	5.70711	5.16889	P68104	EEF1A1	Homo sapiens	P68104	EF1A1_HUMAN	>sp|P68104|EF1A1_HUMAN Elongation factor 1-alpha 1 OS=Homo sapiens OX=9606 GN=EEF1A1 PE=1 SV=1	42	0.0575892	1	0.162342	0.871878	-
6.11525	6.045	6.20511	4.48906	4.15536	5.51781	4.1152	4.47183	4.17626	P68363	TUBA1B	Homo sapiens	P68363	TBA1B_HUMAN	>sp|P68363|TBA1B_HUMAN Tubulin alpha-1B chain OS=Homo sapiens OX=9606 GN=TUBA1B PE=1 SV=1	36	2.12e-05	1	0.476638	0.634461	-
1.72279	1.28813	2.00102	1.51888	1.33328	2.66773	1.56034	1.54049	1.05344	P68366	TUBA4A	Homo sapiens	P68366	TBA4A_HUMAN	>sp|P68366|TBA4A_HUMAN Tubulin alpha-4A chain OS=Homo sapiens OX=9606 GN=TUBA4A PE=1 SV=1	4	0.0815049	1	0.434089	0.657281	-
4.0573	3.97398	4.22913	4.45513	4.21636	5.29662	4.337	4.70398	4.16748	P68371	TUBB4B	Homo sapiens	P68371	TBB4B_HUMAN	>sp|P68371|TBB4B_HUMAN Tubulin beta-4B chain OS=Homo sapiens OX=9606 GN=TUBB4B PE=1 SV=1	37	1.13761	0.106114	0.279997	0.770958	-
2.59928	2.15537	2.39957	4.61775	4.47095	2.78458	3.45324	3.57036	4.39297	P68400	CSNK2A1	Homo sapiens	P68400	CSK21_HUMAN	>sp|P68400|CSK21_HUMAN Casein kinase II subunit alpha OS=Homo sapiens OX=9606 GN=CSNK2A1 PE=1 SV=1	34	2.23585	0.00791566	0.0817341	0.922507	+
-4.52648	-2.78753	-3.02259	0.246883	1.46676	0.0493183	0.77669	0.136633	0.0959682	P68871	HBB	Homo sapiens	P68871	HBB_HUMAN	>sp|P68871|HBB_HUMAN Hemoglobin subunit beta OS=Homo sapiens OX=9606 GN=HBB PE=1 SV=2	6	2.82418	0.0043252	0.194831	0.82994	+
-2.67482	-3.55302	-3.03287	0.00456333	0.487114	-3.83472	-1.35246	-1.50274	-3.21709	P69905	HBA2	Homo sapiens	P69905	HBA_HUMAN	>sp|P69905|HBA_HUMAN Hemoglobin subunit alpha OS=Homo sapiens OX=9606 GN=HBA2 PE=1 SV=2	2	2.10654	0.0103422	0.240288	0.759448	+
-1.33937	-0.909679	-0.83262	-2.03416	-4.02759	-1.4947	-1.24305	-0.355049	-1.35414	P78316	NOP14	Homo sapiens	P78316	NOP14_HUMAN	>sp|P78316|NOP14_HUMAN Nucleolar protein 14 OS=Homo sapiens OX=9606 GN=NOP14 PE=1 SV=3	3	0.342618	0.854109	0.856734	0.302624	-
-2.27478	-3.8086	-2.03162	-3.60352	-3.73614	-2.46181	-0.793839	-2.86576	-0.259158	P78318	IGBP1	Homo sapiens	P78318	IGBP1_HUMAN	>sp|P78318|IGBP1_HUMAN Immunoglobulin-binding protein 1 OS=Homo sapiens OX=9606 GN=IGBP1 PE=1 SV=1	2	0.953063	0.18308	1.03247	0.200743	-
2.31994	1.42222	2.00753	1.03764	0.895053	1.30837	1.06635	0.393891	0.380917	P78344	EIF4G2	Homo sapiens	P78344	IF4G2_HUMAN	>sp|P78344|IF4G2_HUMAN Eukaryotic translation initiation factor 4 gamma 2 OS=Homo sapiens OX=9606 GN=EIF4G2 PE=1 SV=1	18	0.00433881	1	0.843732	0.446366	-
-1.9081	-2.82352	-1.96189	-0.696103	-1.11424	-0.533831	-0.261666	-0.38742	-0.638072	P78346	RPP30	Homo sapiens	P78346	RPP30_HUMAN	>sp|P78346|RPP30_HUMAN Ribonuclease P protein subunit p30 OS=Homo sapiens OX=9606 GN=RPP30 PE=1 SV=1	5	2.62872	0.00497836	0.792635	0.508326	+
2.67004	2.48321	2.68843	3.0237	2.84425	2.43847	2.99237	2.51159	2.9171	P78347	GTF2I	Homo sapiens	P78347	GTF2I_HUMAN	>sp|P78347|GTF2I_HUMAN General transcription factor II-I OS=Homo sapiens OX=9606 GN=GTF2I PE=1 SV=2	40	0.821257	0.267782	0.0578186	0.963878	-
1.43767	1.00691	1.55017	-0.60617	-4.05196	-0.498031	-0.0254793	-0.570232	0.0431108	P78362	SRPK2	Homo sapiens	P78362	SRPK2_HUMAN	>sp|P78362|SRPK2_HUMAN SRSF protein kinase 2 OS=Homo sapiens OX=9606 GN=SRPK2 PE=1 SV=3	2	0.000874035	1	0.577804	0.494368	-
3.30356	3.12635	3.38338	2.77999	2.6454	2.03842	2.52423	0.931357	1.76282	P78371	CCT2	Homo sapiens	P78371	TCPB_HUMAN	>sp|P78371|TCPB_HUMAN T-complex protein 1 subunit beta OS=Homo sapiens OX=9606 GN=CCT2 PE=1 SV=4	33	0.00664049	1	0.660281	0.482988	-
-1.05091	-0.87659	-0.662921	0.170047	-0.268984	1.2503	0.0697908	0.403017	-0.527517	P78406	RAE1	Homo sapiens	P78406	RAE1L_HUMAN	>sp|P78406|RAE1L_HUMAN mRNA export factor OS=Homo sapiens OX=9606 GN=RAE1 PE=1 SV=1	7	1.6437	0.0280917	0.311437	0.733083	+
-0.868249	-0.287403	-0.497397	0.485465	0.226921	-0.0877256	-0.783745	-0.513946	-1.00034	P78524	DENND2B	Homo sapiens	P78524	DEN2B_HUMAN	>sp|P78524|DEN2B_HUMAN DENN domain-containing protein 2B OS=Homo sapiens OX=9606 GN=DENND2B PE=1 SV=3	6	0.0928005	1	1.95948	0.0536373	-
3.62756	3.33604	3.5831	4.08743	3.74345	4.2094	3.56321	3.37562	3.54403	P78527	PRKDC	Homo sapiens	P78527	PRKDC_HUMAN	>sp|P78527|PRKDC_HUMAN DNA-dependent protein kinase catalytic subunit OS=Homo sapiens OX=9606 GN=PRKDC PE=1 SV=3	189	0.241876	1	1.57305	0.183007	-
-1.45945	-0.842801	-0.739904	-0.382711	-0.445421	-1.94782	0.449986	-0.76125	0.296277	P80217	IFI35	Homo sapiens	P80217	IN35_HUMAN	>sp|P80217|IN35_HUMAN Interferon-induced 35 kDa protein OS=Homo sapiens OX=9606 GN=IFI35 PE=1 SV=5	3	1.37393	0.0561661	0.65278	0.468055	-
-1.27858	-1.44966	-1.535	-4.51766	0.662948	-3.525	-2.07359	-2.92949	-3.4924	P80303	NUCB2	Homo sapiens	P80303	NUCB2_HUMAN	>sp|P80303|NUCB2_HUMAN Nucleobindin-2 OS=Homo sapiens OX=9606 GN=NUCB2 PE=1 SV=3	2	0.0105183	1	0.0800161	0.916974	-
5.27791	4.90657	5.14187	2.22785	1.76926	2.74347	3.16529	1.09194	1.91897	P80723	BASP1	Homo sapiens	P80723	BASP1_HUMAN	>sp|P80723|BASP1_HUMAN Brain acid soluble protein 1 OS=Homo sapiens OX=9606 GN=BASP1 PE=1 SV=2	21	0.00165111	1	0.101653	0.903112	-
5.36318	4.2531	4.85495	6.86744	9.44095	5.85545	7.95647	7.99971	6.93081	P81605	DCD	Homo sapiens	P81605	DCD_HUMAN	>sp|P81605|DCD_HUMAN Dermcidin OS=Homo sapiens OX=9606 GN=DCD PE=1 SV=2	14	2.68912	0.0048093	0.0754423	0.923828	+
0.896146	1.00291	1.34941	1.93144	1.60762	1.57212	1.49536	0.948062	1.47043	P82650	MRPS22	Homo sapiens	P82650	RT22_HUMAN	>sp|P82650|RT22_HUMAN 28S ribosomal protein S22, mitochondrial OS=Homo sapiens OX=9606 GN=MRPS22 PE=1 SV=1	9	0.721533	0.358177	0.876973	0.45759	-
0.335434	0.410427	0.521079	-1.02086	-1.21274	-0.85589	-1.17372	-1.59457	-1.22884	P82673	MRPS35	Homo sapiens	P82673	RT35_HUMAN	>sp|P82673|RT35_HUMAN 28S ribosomal protein S35, mitochondrial OS=Homo sapiens OX=9606 GN=MRPS35 PE=1 SV=1	6	5.45e-05	1	0.837841	0.519369	-
0.307278	-0.0427456	0.539198	1.33431	1.42715	0.942196	0.951198	1.21965	1.43182	P82675	MRPS5	Homo sapiens	P82675	RT05_HUMAN	>sp|P82675|RT05_HUMAN 28S ribosomal protein S5, mitochondrial OS=Homo sapiens OX=9606 GN=MRPS5 PE=1 SV=2	5	2.18558	0.00832815	0.0571707	0.967455	+
1.73921	1.21752	1.66798	1.65407	1.6167	1.3201	1.54396	1.10411	1.57811	P82930	MRPS34	Homo sapiens	P82930	RT34_HUMAN	>sp|P82930|RT34_HUMAN 28S ribosomal protein S34, mitochondrial OS=Homo sapiens OX=9606 GN=MRPS34 PE=1 SV=2	5	0.150059	1	0.260994	0.828308	-
-0.666533	-0.329241	-0.291441	0.298058	-0.027689	-0.00524807	-0.27483	-0.878669	-0.0416708	P82932	MRPS6	Homo sapiens	P82932	RT06_HUMAN	>sp|P82932|RT06_HUMAN 28S ribosomal protein S6, mitochondrial OS=Homo sapiens OX=9606 GN=MRPS6 PE=1 SV=3	3	0.338676	0.85804	0.834306	0.447481	-
0.0242348	-0.354427	-0.109324	0.688179	0.471971	0.364709	0.614714	-0.284718	0.348946	P82933	MRPS9	Homo sapiens	P82933	RT09_HUMAN	>sp|P82933|RT09_HUMAN 28S ribosomal protein S9, mitochondrial OS=Homo sapiens OX=9606 GN=MRPS9 PE=1 SV=2	10	0.875431	0.230693	0.425017	0.692161	-
-1.8848	-3.47485	-2.65554	-4.95353	-4.38174	-5.33847	-1.53232	-2.68989	-4.29268	P82970	HMGN5	Homo sapiens	P82970	HMGN5_HUMAN	>sp|P82970|HMGN5_HUMAN High mobility group nucleosome-binding domain-containing protein 5 OS=Homo sapiens OX=9606 GN=HMGN5 PE=1 SV=1	2	0.246229	0.995109	1.13963	0.156062	-
1.064	-2.86821	0.697542	-0.986178	-0.860778	-3.38	1.0314	-1.21949	-1.00678	P82979	SARNP	Homo sapiens	P82979	SARNP_HUMAN	>sp|P82979|SARNP_HUMAN SAP domain-containing ribonucleoprotein OS=Homo sapiens OX=9606 GN=SARNP PE=1 SV=3	4	0.294453	0.922778	0.545456	0.51982	-
-0.576527	-3.19102	-0.48043	0.179755	0.203082	0.26024	-0.24286	-0.635678	0.428305	P83111	LACTB	Homo sapiens	P83111	LACTB_HUMAN	>sp|P83111|LACTB_HUMAN Serine beta-lactamase-like protein LACTB, mitochondrial OS=Homo sapiens OX=9606 GN=LACTB PE=1 SV=2	6	0.903756	0.212439	0.512802	0.636302	-
3.47505	3.06266	3.23475	3.42956	3.16762	3.95078	3.91687	3.45228	3.91135	P83731	RPL24	Homo sapiens	P83731	RL24_HUMAN	>sp|P83731|RL24_HUMAN 60S ribosomal protein L24 OS=Homo sapiens OX=9606 GN=RPL24 PE=1 SV=1	11	1.51274	0.0390588	0.368873	0.728708	+
2.17925	1.80285	1.73536	3.25842	3.10049	3.63211	4.05806	3.6082	3.73588	P83881	RPL36A	Homo sapiens	P83881	RL36A_HUMAN	>sp|P83881|RL36A_HUMAN 60S ribosomal protein L36a OS=Homo sapiens OX=9606 GN=RPL36A PE=1 SV=2	6	3.5264	0.00227338	1.06913	0.354136	+
0.115001	-0.172988	-0.0999842	-0.151725	-0.474546	0.834598	-0.0491085	-0.174468	0.360991	P84085	ARF5	Homo sapiens	P84085	ARF5_HUMAN	>sp|P84085|ARF5_HUMAN ADP-ribosylation factor 5 OS=Homo sapiens OX=9606 GN=ARF5 PE=1 SV=2	2	0.508826	0.623363	0.0184623	0.9891	-
0.269603	-1.91944	0.30743	2.1502	1.9291	2.40064	3.08668	4.35789	3.49319	P84090	ERH	Homo sapiens	P84090	ERH_HUMAN	>sp|P84090|ERH_HUMAN Enhancer of rudimentary homolog OS=Homo sapiens OX=9606 GN=ERH PE=1 SV=1	4	2.41284	0.00585996	1.69103	0.0585825	+
-0.746569	-1.79781	-0.748315	-0.242374	-0.150778	-0.334882	-0.369189	-0.500746	0.00886345	P84095	RHOG	Homo sapiens	P84095	RHOG_HUMAN	>sp|P84095|RHOG_HUMAN Rho-related GTP-binding protein RhoG OS=Homo sapiens OX=9606 GN=RHOG PE=1 SV=1	2	1.29617	0.0691784	0.0982683	0.937257	-
4.18439	3.75924	3.76583	4.94429	4.88602	5.28535	5.58964	5.108	5.70419	P84098	RPL19	Homo sapiens	P84098	RL19_HUMAN	>sp|P84098|RL19_HUMAN 60S ribosomal protein L19 OS=Homo sapiens OX=9606 GN=RPL19 PE=1 SV=1	9	2.90954	0.00402374	0.904915	0.437106	+
2.3382	1.67813	2.24319	4.38116	4.24314	4.1461	4.33672	4.19996	4.58036	P84103	SRSF3	Homo sapiens	P84103	SRSF3_HUMAN	>sp|P84103|SRSF3_HUMAN Serine/arginine-rich splicing factor 3 OS=Homo sapiens OX=9606 GN=SRSF3 PE=1 SV=1	6	3.51096	0.00220979	0.370668	0.787241	+
-1.33707	-1.19697	-0.928488	-0.746712	-0.75954	-2.24206	0.292773	-1.99216	-1.12602	P85037	FOXK1	Homo sapiens	P85037	FOXK1_HUMAN	>sp|P85037|FOXK1_HUMAN Forkhead box protein K1 OS=Homo sapiens OX=9606 GN=FOXK1 PE=1 SV=1	6	0.414917	0.75368	0.136748	0.871633	-
0.277562	-0.426496	0.288868	2.22061	2.03314	1.91599	0.343157	-0.834454	1.47956	P98082	DAB2	Homo sapiens	P98082	DAB2_HUMAN	>sp|P98082|DAB2_HUMAN Disabled homolog 2 OS=Homo sapiens OX=9606 GN=DAB2 PE=1 SV=3	14	0.449607	0.706822	1.20451	0.143459	-
2.75879	2.49804	2.83036	2.75781	2.55542	1.46249	3.63184	2.5407	3.63288	P98175	RBM10	Homo sapiens	P98175	RBM10_HUMAN	>sp|P98175|RBM10_HUMAN RNA-binding protein 10 OS=Homo sapiens OX=9606 GN=RBM10 PE=1 SV=3	28	0.991512	0.163994	0.866041	0.337293	-
-3.56653	-3.74186	-2.98416	1.66729	1.5146	0.57127	3.26046	1.10708	2.22408	P98179	RBM3	Homo sapiens	P98179	RBM3_HUMAN	>sp|P98179|RBM3_HUMAN RNA-binding protein 3 OS=Homo sapiens OX=9606 GN=RBM3 PE=1 SV=1	3	3.2784	0.00310891	0.596034	0.50292	+
-1.46808	-1.6208	-1.18577	-0.853733	-1.30005	-0.567272	-0.817923	-0.125758	-0.667009	P98194	ATP2C1	Homo sapiens	P98194	AT2C1_HUMAN	>sp|P98194|AT2C1_HUMAN Calcium-transporting ATPase type 2C member 1 OS=Homo sapiens OX=9606 GN=ATP2C1 PE=1 SV=3	6	1.94905	0.0139757	0.546762	0.61314	+
-0.140269	0.670577	-0.115977	0.99824	0.952321	0.474881	2.21148	1.12657	0.827517	P99999	CYCS	Homo sapiens	P99999	CYC_HUMAN	>sp|P99999|CYC_HUMAN Cytochrome c OS=Homo sapiens OX=9606 GN=CYCS PE=1 SV=2	4	1.48223	0.0420505	0.569994	0.56486	+
1.23154	1.20012	1.084	2.09905	1.84437	1.49942	2.43396	1.59583	2.49774	Q00059	TFAM	Homo sapiens	Q00059	TFAM_HUMAN	>sp|Q00059|TFAM_HUMAN Transcription factor A, mitochondrial OS=Homo sapiens OX=9606 GN=TFAM PE=1 SV=1	9	1.87098	0.0162667	0.461265	0.657964	+
3.14279	2.84163	3.07247	5.26138	4.77806	6.05754	4.4468	5.49956	4.92942	Q00325	SLC25A3	Homo sapiens	Q00325	MPCP_HUMAN	>sp|Q00325|MPCP_HUMAN Phosphate carrier protein, mitochondrial OS=Homo sapiens OX=9606 GN=SLC25A3 PE=1 SV=2	16	2.74032	0.00458968	0.351286	0.704497	+
0.479539	0.461194	0.56609	0.00750256	-0.223849	-0.240871	0.1105	-0.70224	-0.566438	Q00341	HDLBP	Homo sapiens	Q00341	VIGLN_HUMAN	>sp|Q00341|VIGLN_HUMAN Vigilin OS=Homo sapiens OX=9606 GN=HDLBP PE=1 SV=2	13	0.00541403	1	0.370771	0.733859	-
-3.42914	-2.98932	-3.39168	-1.57775	-1.37811	-1.26556	-1.86299	-1.04108	-1.82406	Q00535	CDK5	Homo sapiens	Q00535	CDK5_HUMAN	>sp|Q00535|CDK5_HUMAN Cyclin-dependent-like kinase 5 OS=Homo sapiens OX=9606 GN=CDK5 PE=1 SV=3	2	2.60287	0.00484211	0.234656	0.822774	+
-2.81605	-3.35342	-3.2375	-3.12593	-1.62813	-3.3952	-0.819116	-1.11512	-0.824552	Q00537	CDK17	Homo sapiens	Q00537	CDK17_HUMAN	>sp|Q00537|CDK17_HUMAN Cyclin-dependent kinase 17 OS=Homo sapiens OX=9606 GN=CDK17 PE=1 SV=2	2	3.80842	0.00307692	1.4904	0.0786353	+
-0.998579	-0.765134	-0.675244	-0.708226	-0.267819	-0.617609	0.119703	-0.970877	-0.0558586	Q00577	PURA	Homo sapiens	Q00577	PURA_HUMAN	>sp|Q00577|PURA_HUMAN Transcriptional activator protein Pur-alpha OS=Homo sapiens OX=9606 GN=PURA PE=1 SV=2	3	0.958608	0.180869	0.249195	0.791059	-
-0.551737	-0.276159	-0.372222	2.61543	2.14709	3.27458	1.88002	2.86896	1.24702	Q00587	CDC42EP1	Homo sapiens	Q00587	BORG5_HUMAN	>sp|Q00587|BORG5_HUMAN Cdc42 effector protein 1 OS=Homo sapiens OX=9606 GN=CDC42EP1 PE=1 SV=1	12	2.42949	0.00539602	0.520515	0.58335	+
4.1429	3.96364	4.2822	5.34287	5.11335	4.68873	3.40639	2.2996	4.37318	Q00610	CLTC	Homo sapiens	Q00610	CLH1_HUMAN	>sp|Q00610|CLH1_HUMAN Clathrin heavy chain 1 OS=Homo sapiens OX=9606 GN=CLTC PE=1 SV=5	106	0.0637068	1	1.26	0.131143	-
-0.754242	-0.839537	-0.559838	-1.32423	-1.91447	-0.640582	-1.33908	-2.05803	-1.86426	Q00653	NFKB2	Homo sapiens	Q00653	NFKB2_HUMAN	>sp|Q00653|NFKB2_HUMAN Nuclear factor NF-kappa-B p100 subunit OS=Homo sapiens OX=9606 GN=NFKB2 PE=1 SV=4	4	0.0023551	1	0.467898	0.640496	-
2.47981	2.11348	2.56682	2.15365	1.99368	1.62365	2.53859	2.11005	2.61539	Q01081	U2AF1	Homo sapiens	Q01081	U2AF1_HUMAN	>sp|Q01081|U2AF1_HUMAN Splicing factor U2AF 35 kDa subunit OS=Homo sapiens OX=9606 GN=U2AF1 PE=1 SV=3	8	0.358089	0.832538	1.05258	0.347571	-
10.7041	10.5025	10.344	10.9173	10.8059	8.19975	10.9902	10.1231	11.3894	Q01105	SET	Homo sapiens	Q01105	SET_HUMAN	>sp|Q01105|SET_HUMAN Protein SET OS=Homo sapiens OX=9606 GN=SET PE=1 SV=3	26	0.638939	0.451756	0.374189	0.664571	-
2.98623	2.71762	2.6538	2.6543	2.53629	1.54403	3.83981	2.11177	3.69588	Q01130	SRSF2	Homo sapiens	Q01130	SRSF2_HUMAN	>sp|Q01130|SRSF2_HUMAN Serine/arginine-rich splicing factor 2 OS=Homo sapiens OX=9606 GN=SRSF2 PE=1 SV=4	9	0.613017	0.484483	0.671655	0.4562	-
0.755758	1.69041	0.516341	2.14546	3.52931	0.985586	3.98099	2.71046	2.76414	Q01469	FABP5	Homo sapiens	Q01469	FABP5_HUMAN	>sp|Q01469|FABP5_HUMAN Fatty acid-binding protein 5 OS=Homo sapiens OX=9606 GN=FABP5 PE=1 SV=3	9	2.07487	0.0104724	0.479303	0.593704	+
1.59832	0.987345	1.65558	-0.303763	-0.331291	-0.433143	1.03297	-0.994062	-0.0170355	Q01518	CAP1	Homo sapiens	Q01518	CAP1_HUMAN	>sp|Q01518|CAP1_HUMAN Adenylyl cyclase-associated protein 1 OS=Homo sapiens OX=9606 GN=CAP1 PE=1 SV=5	7	0.0193053	1	0.244755	0.777902	-
-1.84392	-2.03088	-2.94821	0.485496	0.109925	0.868926	1.44762	0.732159	0.624382	Q01628	IFITM3	Homo sapiens	Q01628	IFM3_HUMAN	>sp|Q01628|IFM3_HUMAN Interferon-induced transmembrane protein 3 OS=Homo sapiens OX=9606 GN=IFITM3 PE=1 SV=2	3	3.07249	0.00369004	0.588748	0.57914	+
3.73641	3.60542	3.79566	3.78712	3.14372	4.43291	3.90669	4.26513	3.46144	Q01650	SLC7A5	Homo sapiens	Q01650	LAT1_HUMAN	>sp|Q01650|LAT1_HUMAN Large neutral amino acids transporter small subunit 1 OS=Homo sapiens OX=9606 GN=SLC7A5 PE=1 SV=2	12	0.578747	0.527618	0.071722	0.937988	-
-0.783232	-0.78121	-0.829327	1.49639	1.28166	1.56266	2.81984	2.1403	2.232	Q01780	EXOSC10	Homo sapiens	Q01780	EXOSX_HUMAN	>sp|Q01780|EXOSX_HUMAN Exosome component 10 OS=Homo sapiens OX=9606 GN=EXOSC10 PE=1 SV=2	14	4.23648	0.00521212	1.8451	0.0668288	+
1.71276	1.44671	1.73198	0.196755	0.0384388	0.974252	0.764451	0.689791	0.550248	Q01813	PFKP	Homo sapiens	Q01813	PFKAP_HUMAN	>sp|Q01813|PFKAP_HUMAN ATP-dependent 6-phosphofructokinase, platelet type OS=Homo sapiens OX=9606 GN=PFKP PE=1 SV=2	8	0.000214652	1	0.375605	0.717401	-
3.6605	2.73927	3.57534	4.41007	4.4475	4.4076	4.55093	4.09461	4.25207	Q01844	EWSR1	Homo sapiens	Q01844	EWS_HUMAN	>sp|Q01844|EWS_HUMAN RNA-binding protein EWS OS=Homo sapiens OX=9606 GN=EWSR1 PE=1 SV=1	10	1.70667	0.0246211	0.383339	0.780493	+
-3.33377	-3.16274	-2.13581	-0.103498	-0.803079	-1.45839	0.385717	-4.5381	-0.803586	Q02086	SP2	Homo sapiens	Q02086	SP2_HUMAN	>sp|Q02086|SP2_HUMAN Transcription factor Sp2 OS=Homo sapiens OX=9606 GN=SP2 PE=1 SV=3	2	1.87376	0.0161125	0.219325	0.777688	+
0.645348	0.344853	0.662195	0.0484533	-0.139841	-0.90662	0.196191	-0.725171	0.0492764	Q02218	OGDH	Homo sapiens	Q02218	ODO1_HUMAN	>sp|Q02218|ODO1_HUMAN 2-oxoglutarate dehydrogenase, mitochondrial OS=Homo sapiens OX=9606 GN=OGDH PE=1 SV=3	17	0.017604	1	0.15852	0.867983	-
-1.60302	-1.21884	-1.14292	2.09121	1.74063	0.912998	-0.0227327	0.236062	1.0036	Q02241	KIF23	Homo sapiens	Q02241	KIF23_HUMAN	>sp|Q02241|KIF23_HUMAN Kinesin-like protein KIF23 OS=Homo sapiens OX=9606 GN=KIF23 PE=1 SV=3	15	2.45332	0.0051756	1.18684	0.181136	+
-4.79485	-2.53955	-3.7557	2.92756	1.89515	4.78801	1.08167	5.30871	3.18315	Q02383	SEMG2	Homo sapiens	Q02383	SEMG2_HUMAN	>sp|Q02383|SEMG2_HUMAN Semenogelin-2 OS=Homo sapiens OX=9606 GN=SEMG2 PE=1 SV=1	2	2.42007	0.00547482	0.00272638	0.996452	+
0.128689	0.653837	0.429615	2.37361	3.87882	1.2578	3.73326	2.98778	2.51091	Q02413	DSG1	Homo sapiens	Q02413	DSG1_HUMAN	>sp|Q02413|DSG1_HUMAN Desmoglein-1 OS=Homo sapiens OX=9606 GN=DSG1 PE=1 SV=2	52	2.93916	0.00378816	0.274639	0.744715	+
-0.14136	-1.50926	-0.363633	-0.131838	0.927779	-2.17212	1.63465	-2.5899	-0.407675	Q02447	SP3	Homo sapiens	Q02447	SP3_HUMAN	>sp|Q02447|SP3_HUMAN Transcription factor Sp3 OS=Homo sapiens OX=9606 GN=SP3 PE=1 SV=3	3	0.359203	0.831019	0.000946846	0.998085	-
-3.20727	-2.76829	-2.44981	1.2107	1.15596	-0.59028	-2.11754	-1.09734	-1.04236	Q02487	DSC2	Homo sapiens	Q02487	DSC2_HUMAN	>sp|Q02487|DSC2_HUMAN Desmocollin-2 OS=Homo sapiens OX=9606 GN=DSC2 PE=1 SV=1	3	1.85138	0.017905	1.36732	0.0926759	+
2.50792	2.08931	2.26117	3.65466	3.33421	4.24996	4.28806	3.88617	4.49734	Q02543	RPL18A	Homo sapiens	Q02543	RL18A_HUMAN	>sp|Q02543|RL18A_HUMAN 60S ribosomal protein L18a OS=Homo sapiens OX=9606 GN=RPL18A PE=1 SV=2	11	3.36473	0.00282222	0.671638	0.519288	+
1.48036	1.33374	1.4246	-1.38878	-1.21587	-1.80244	-0.243258	-1.54894	-1.45525	Q02790	FKBP4	Homo sapiens	Q02790	FKBP4_HUMAN	>sp|Q02790|FKBP4_HUMAN Peptidyl-prolyl cis-trans isomerase FKBP4 OS=Homo sapiens OX=9606 GN=FKBP4 PE=1 SV=3	11	0.000895191	1	0.353113	0.70502	-
-0.600816	-1.64249	-0.695498	1.74613	1.43291	1.22207	0.437452	-1.29629	-0.0119724	Q02809	PLOD1	Homo sapiens	Q02809	PLOD1_HUMAN	>sp|Q02809|PLOD1_HUMAN Procollagen-lysine,2-oxoglutarate 5-dioxygenase 1 OS=Homo sapiens OX=9606 GN=PLOD1 PE=1 SV=2	9	0.78736	0.295995	1.5019	0.07928	-
0.0168562	-1.16171	-0.248605	-2.19228	-0.639501	-4.80303	0.0482683	-0.943392	-1.75308	Q02818	NUCB1	Homo sapiens	Q02818	NUCB1_HUMAN	>sp|Q02818|NUCB1_HUMAN Nucleobindin-1 OS=Homo sapiens OX=9606 GN=NUCB1 PE=1 SV=4	6	0.137855	1	0.55759	0.503161	-
4.2348	3.65256	3.91839	4.80639	4.45923	5.54291	5.41749	5.2872	5.66392	Q02878	RPL6	Homo sapiens	Q02878	RL6_HUMAN	>sp|Q02878|RL6_HUMAN 60S ribosomal protein L6 OS=Homo sapiens OX=9606 GN=RPL6 PE=1 SV=3	27	3.08503	0.00383142	0.701601	0.497115	+
-2.88331	-4.57235	-3.27122	-3.83039	-4.05941	-3.31132	0.530672	0.489766	-4.53494	Q02880	TOP2B	Homo sapiens	Q02880	TOP2B_HUMAN	>sp|Q02880|TOP2B_HUMAN DNA topoisomerase 2-beta OS=Homo sapiens OX=9606 GN=TOP2B PE=1 SV=3	4	2.37288	0.00570748	0.687327	0.395713	+
0.597626	0.55792	0.675372	2.47744	1.82909	3.65951	1.34165	3.58589	2.49926	Q02978	SLC25A11	Homo sapiens	Q02978	M2OM_HUMAN	>sp|Q02978|M2OM_HUMAN Mitochondrial 2-oxoglutarate/malate carrier protein OS=Homo sapiens OX=9606 GN=SLC25A11 PE=1 SV=3	20	1.64534	0.028036	0.0751136	0.928639	+
-1.31567	-0.426828	-0.522617	1.44198	1.02425	1.64074	-0.698532	0.588678	0.166222	Q03001	DST	Homo sapiens	Q03001	DYST_HUMAN	>sp|Q03001|DYST_HUMAN Dystonin OS=Homo sapiens OX=9606 GN=DST PE=1 SV=4	18	1.05426	0.136815	1.48847	0.0891103	-
-3.36322	-2.72888	-2.31762	-1.92508	-1.58063	-0.881011	-1.27654	-1.39777	-1.50519	Q03169	TNFAIP2	Homo sapiens	Q03169	TNAP2_HUMAN	>sp|Q03169|TNAP2_HUMAN Tumor necrosis factor alpha-induced protein 2 OS=Homo sapiens OX=9606 GN=TNFAIP2 PE=1 SV=2	2	2.27696	0.00734579	0.0774076	0.938433	+
-0.71932	-2.94313	-0.931345	1.60394	1.02097	2.29606	1.32592	1.3963	-0.468717	Q03252	LMNB2	Homo sapiens	Q03252	LMNB2_HUMAN	>sp|Q03252|LMNB2_HUMAN Lamin-B2 OS=Homo sapiens OX=9606 GN=LMNB2 PE=1 SV=4	4	1.44882	0.0462265	0.552276	0.539654	+
-1.51711	-3.60662	-1.55105	-0.599359	-0.686682	-0.702419	-0.531209	-0.724932	-0.305084	Q03468	ERCC6	Homo sapiens	Q03468	ERCC6_HUMAN	>sp|Q03468|ERCC6_HUMAN DNA excision repair protein ERCC-6 OS=Homo sapiens OX=9606 GN=ERCC6 PE=1 SV=1	7	1.44375	0.0466949	0.495109	0.736504	+
0.667495	0.329545	0.573282	0.00975227	-0.324715	-0.00804329	0.104964	0.16754	-0.087616	Q03518	TAP1	Homo sapiens	Q03518	TAP1_HUMAN	>sp|Q03518|TAP1_HUMAN Antigen peptide transporter 1 OS=Homo sapiens OX=9606 GN=TAP1 PE=1 SV=2	5	0.00476564	1	0.565257	0.694565	-
-0.0934038	-0.968694	-0.177712	0.460992	-0.179234	1.76064	0.268974	0.961805	-0.132439	Q03519	TAP2	Homo sapiens	Q03519	TAP2_HUMAN	>sp|Q03519|TAP2_HUMAN Antigen peptide transporter 2 OS=Homo sapiens OX=9606 GN=TAP2 PE=1 SV=1	9	1.15502	0.100991	0.183383	0.834171	-
-0.0630455	0.12424	0.187891	-0.563829	-0.950072	0.182656	0.175134	0.771956	-0.737872	Q03701	CEBPZ	Homo sapiens	Q03701	CEBPZ_HUMAN	>sp|Q03701|CEBPZ_HUMAN CCAAT/enhancer-binding protein zeta OS=Homo sapiens OX=9606 GN=CEBPZ PE=1 SV=3	3	0.291421	0.924497	0.393727	0.673868	-
-0.70362	0.257158	-0.13684	2.34189	5.18106	0.118127	3.29469	1.90259	4.39807	Q04118	PRB3	Homo sapiens	Q04118	PRB3_HUMAN	>sp|Q04118|PRB3_HUMAN Basic salivary proline-rich protein 3 OS=Homo sapiens OX=9606 GN=PRB3 PE=1 SV=2	6	2.22768	0.00780981	0.148498	0.854881	+
2.98453	2.65527	2.90414	0.958567	0.8562	1.17673	1.0938	0.131607	0.738383	Q04637	EIF4G1	Homo sapiens	Q04637	IF4G1_HUMAN	>sp|Q04637|IF4G1_HUMAN Eukaryotic translation initiation factor 4 gamma 1 OS=Homo sapiens OX=9606 GN=EIF4G1 PE=1 SV=4	26	0.000393708	1	0.505737	0.644984	-
2.59548	1.60543	1.90809	-1.63338	-1.79037	-3.66799	0.520752	-1.35158	-1.28542	Q04760	GLO1	Homo sapiens	Q04760	LGUL_HUMAN	>sp|Q04760|LGUL_HUMAN Lactoylglutathione lyase OS=Homo sapiens OX=9606 GN=GLO1 PE=1 SV=4	2	0.0034198	1	0.860294	0.296845	-
2.91333	2.91263	2.79255	3.85137	3.6782	3.28837	3.30303	2.55905	3.9444	Q04837	SSBP1	Homo sapiens	Q04837	SSBP_HUMAN	>sp|Q04837|SSBP_HUMAN Single-stranded DNA-binding protein, mitochondrial OS=Homo sapiens OX=9606 GN=SSBP1 PE=1 SV=1	10	0.720471	0.359406	0.3186	0.736908	-
0.352324	-1.48062	0.329928	0.66415	0.548018	0.512041	0.981506	-0.494212	0.508964	Q04917	YWHAH	Homo sapiens	Q04917	1433F_HUMAN	>sp|Q04917|1433F_HUMAN 14-3-3 protein eta OS=Homo sapiens OX=9606 GN=YWHAH PE=1 SV=4	4	0.630657	0.462881	0.215598	0.817286	-
1.59892	1.43177	1.33921	1.64897	1.35419	1.39831	2.32818	1.338	1.89444	Q05519	SRSF11	Homo sapiens	Q05519	SRS11_HUMAN	>sp|Q05519|SRS11_HUMAN Serine/arginine-rich splicing factor 11 OS=Homo sapiens OX=9606 GN=SRSF11 PE=1 SV=1	8	0.90019	0.214808	0.571124	0.604919	-
0.826975	0.27939	0.509077	0.0631094	-0.228805	-0.925613	-0.284788	-1.28901	-0.901577	Q05682	CALD1	Homo sapiens	Q05682	CALD1_HUMAN	>sp|Q05682|CALD1_HUMAN Caldesmon OS=Homo sapiens OX=9606 GN=CALD1 PE=1 SV=3	8	0.00324175	1	0.484518	0.629376	-
0.200833	0.373007	0.48244	0.585304	0.391466	1.40705	0.580138	0.978361	0.351216	Q06210	GFPT1	Homo sapiens	Q06210	GFPT1_HUMAN	>sp|Q06210|GFPT1_HUMAN Glutamine--fructose-6-phosphate aminotransferase [isomerizing] 1 OS=Homo sapiens OX=9606 GN=GFPT1 PE=1 SV=3	15	0.940492	0.190496	0.164736	0.86845	-
0.473407	0.0900888	0.213617	-0.555455	-0.681205	-0.242209	0.180581	0.0731955	-0.0781097	Q06265	EXOSC9	Homo sapiens	Q06265	EXOS9_HUMAN	>sp|Q06265|EXOS9_HUMAN Exosome complex component RRP45 OS=Homo sapiens OX=9606 GN=EXOSC9 PE=1 SV=3	5	0.0489999	1	1.66717	0.149708	-
1.63435	1.12102	1.50524	-1.81427	-2.29565	-1.94496	-0.227094	-2.61438	-1.99401	Q06323	PSME1	Homo sapiens	Q06323	PSME1_HUMAN	>sp|Q06323|PSME1_HUMAN Proteasome activator complex subunit 1 OS=Homo sapiens OX=9606 GN=PSME1 PE=1 SV=1	4	0.00312163	1	0.216752	0.792591	-
0.843128	0.374619	0.916714	0.764139	0.402369	0.224722	1.34837	0.884791	0.709651	Q06587	RING1	Homo sapiens	Q06587	RING1_HUMAN	>sp|Q06587|RING1_HUMAN E3 ubiquitin-protein ligase RING1 OS=Homo sapiens OX=9606 GN=RING1 PE=1 SV=2	10	0.756221	0.324689	0.977338	0.368487	-
-1.92169	-3.54194	-3.84769	0.834511	0.638543	1.01557	-1.13539	-0.66537	0.260204	Q06787	FMR1	Homo sapiens	Q06787	FMR1_HUMAN	>sp|Q06787|FMR1_HUMAN Synaptic functional regulator FMR1 OS=Homo sapiens OX=9606 GN=FMR1 PE=1 SV=1	6	1.93391	0.0143213	1.4688	0.0929756	+
4.72885	4.4702	4.67612	3.86065	3.93049	3.51457	4.25093	4.17813	3.95038	Q06830	PRDX1	Homo sapiens	Q06830	PRDX1_HUMAN	>sp|Q06830|PRDX1_HUMAN Peroxiredoxin-1 OS=Homo sapiens OX=9606 GN=PRDX1 PE=1 SV=1	22	0.00310318	1	1.06973	0.413347	-
5.08323	4.45467	4.85955	5.39438	5.06993	6.14228	6.12546	5.96718	6.39471	Q07020	RPL18	Homo sapiens	Q07020	RL18_HUMAN	>sp|Q07020|RL18_HUMAN 60S ribosomal protein L18 OS=Homo sapiens OX=9606 GN=RPL18 PE=1 SV=2	10	2.7469	0.00431683	0.853939	0.398859	+
5.07561	3.97682	4.42577	3.10919	2.72503	1.71106	4.03326	2.41397	3.12798	Q07021	C1QBP	Homo sapiens	Q07021	C1QBP_HUMAN	>sp|Q07021|C1QBP_HUMAN Complement component 1 Q subcomponent-binding protein, mitochondrial OS=Homo sapiens OX=9606 GN=C1QBP PE=1 SV=1	7	0.0184901	1	0.46673	0.613655	-
3.16674	2.86936	3.15066	1.36363	1.28057	1.88182	1.95256	0.890031	1.51995	Q07065	CKAP4	Homo sapiens	Q07065	CKAP4_HUMAN	>sp|Q07065|CKAP4_HUMAN Cytoskeleton-associated protein 4 OS=Homo sapiens OX=9606 GN=CKAP4 PE=1 SV=2	27	0.00165897	1	0.0518721	0.964072	-
1.90253	1.34328	1.78453	2.72955	2.71083	3.60915	3.70112	2.78016	2.93157	Q07666	KHDRBS1	Homo sapiens	Q07666	KHDR1_HUMAN	>sp|Q07666|KHDR1_HUMAN KH domain-containing, RNA-binding, signal transduction-associated protein 1 OS=Homo sapiens OX=9606 GN=KHDRBS1 PE=1 SV=1	13	2.23296	0.00786826	0.106213	0.908062	+
2.06728	1.24224	1.93993	3.96871	3.50776	3.31087	3.67363	2.97281	3.72501	Q07955	SRSF1	Homo sapiens	Q07955	SRSF1_HUMAN	>sp|Q07955|SRSF1_HUMAN Serine/arginine-rich splicing factor 1 OS=Homo sapiens OX=9606 GN=SRSF1 PE=1 SV=2	14	2.37558	0.00573675	0.16809	0.868532	+
2.27868	1.95711	1.9457	0.407819	0.290591	0.206717	1.05772	0.302243	0.996561	Q08170	SRSF4	Homo sapiens	Q08170	SRSF4_HUMAN	>sp|Q08170|SRSF4_HUMAN Serine/arginine-rich splicing factor 4 OS=Homo sapiens OX=9606 GN=SRSF4 PE=1 SV=2	5	0.00188454	1	0.905974	0.418625	-
0.0936365	-1.73542	-0.872891	1.61643	3.70699	2.02907	3.43338	2.70086	1.88553	Q08188	TGM3	Homo sapiens	Q08188	TGM3_HUMAN	>sp|Q08188|TGM3_HUMAN Protein-glutamine gamma-glutamyltransferase E OS=Homo sapiens OX=9606 GN=TGM3 PE=1 SV=4	30	2.44914	0.00515654	0.10254	0.900846	+
4.42768	3.90086	4.26742	3.0494	2.68724	1.56403	3.9668	3.36444	4.47749	Q08209	PPP3CA	Homo sapiens	Q08209	PP2BA_HUMAN	>sp|Q08209|PP2BA_HUMAN Serine/threonine-protein phosphatase 2B catalytic subunit alpha isoform OS=Homo sapiens OX=9606 GN=PPP3CA PE=1 SV=1	19	0.125986	1	1.27942	0.13192	-
3.24743	2.88418	3.09671	1.72045	1.56422	1.8033	2.83006	2.18258	2.39809	Q08211	DHX9	Homo sapiens	Q08211	DHX9_HUMAN	>sp|Q08211|DHX9_HUMAN ATP-dependent RNA helicase A OS=Homo sapiens OX=9606 GN=DHX9 PE=1 SV=4	51	0.0109031	1	1.72514	0.0926644	-
-2.24302	-2.91663	-3.65884	-1.44189	-0.894225	-0.192687	-0.753958	0.221833	-1.24391	Q08378	GOLGA3	Homo sapiens	Q08378	GOGA3_HUMAN	>sp|Q08378|GOGA3_HUMAN Golgin subfamily A member 3 OS=Homo sapiens OX=9606 GN=GOLGA3 PE=1 SV=2	3	2.07613	0.0104862	0.168409	0.853979	+
-0.996117	-0.647261	-1.10621	-0.407052	-0.402001	-1.6504	-0.397358	-1.28878	-0.1596	Q08379	GOLGA2	Homo sapiens	Q08379	GOGA2_HUMAN	>sp|Q08379|GOGA2_HUMAN Golgin subfamily A member 2 OS=Homo sapiens OX=9606 GN=GOLGA2 PE=1 SV=3	10	0.636643	0.454762	0.140496	0.873006	-
0.0149107	-0.280128	0.249672	1.37467	1.31299	1.06299	1.52893	1.05995	2.19365	Q08380	LGALS3BP	Homo sapiens	Q08380	LG3BP_HUMAN	>sp|Q08380|LG3BP_HUMAN Galectin-3-binding protein OS=Homo sapiens OX=9606 GN=LGALS3BP PE=1 SV=1	11	2.23578	0.00790376	0.429489	0.67714	+
-4.19771	-2.23613	-2.04052	1.07017	2.84688	0.251219	2.55425	1.82079	1.09733	Q08554	DSC1	Homo sapiens	Q08554	DSC1_HUMAN	>sp|Q08554|DSC1_HUMAN Desmocollin-1 OS=Homo sapiens OX=9606 GN=DSC1 PE=1 SV=2	24	2.64729	0.00485651	0.19043	0.820308	+
0.171871	-0.13651	0.198617	0.227102	0.404643	0.783078	2.90015	0.915042	1.464	Q08945	SSRP1	Homo sapiens	Q08945	SSRP1_HUMAN	>sp|Q08945|SSRP1_HUMAN FACT complex subunit SSRP1 OS=Homo sapiens OX=9606 GN=SSRP1 PE=1 SV=1	18	1.61068	0.0302205	0.983212	0.247714	+
3.63703	3.30263	3.71516	2.9853	2.79065	3.24738	2.80958	2.77264	2.99257	Q08J23	NSUN2	Homo sapiens	Q08J23	NSUN2_HUMAN	>sp|Q08J23|NSUN2_HUMAN RNA cytosine C(5)-methyltransferase NSUN2 OS=Homo sapiens OX=9606 GN=NSUN2 PE=1 SV=2	52	0.00184483	1	0.429725	0.744292	-
3.30366	2.78138	3.35261	2.28087	1.9202	2.54189	3.62621	2.72492	2.38733	Q09028	RBBP4	Homo sapiens	Q09028	RBBP4_HUMAN	>sp|Q09028|RBBP4_HUMAN Histone-binding protein RBBP4 OS=Homo sapiens OX=9606 GN=RBBP4 PE=1 SV=3	14	0.1556	1	0.741886	0.449763	-
-0.0459957	-0.217898	-0.168776	0.0571737	-0.319731	0.248944	0.161915	0.621478	0.904899	Q09161	NCBP1	Homo sapiens	Q09161	NCBP1_HUMAN	>sp|Q09161|NCBP1_HUMAN Nuclear cap-binding protein subunit 1 OS=Homo sapiens OX=9606 GN=NCBP1 PE=1 SV=1	8	1.77487	0.0210231	0.972015	0.359179	+
-4.00808	-3.07706	-2.76932	1.66232	1.4761	1.24244	-1.01937	-1.12968	0.625497	Q0JRZ9	FCHO2	Homo sapiens	Q0JRZ9	FCHO2_HUMAN	>sp|Q0JRZ9|FCHO2_HUMAN F-BAR domain only protein 2 OS=Homo sapiens OX=9606 GN=FCHO2 PE=1 SV=2	5	2.12596	0.0100839	1.56055	0.0668545	+
-0.280373	0.11559	0.53439	2.25114	1.81835	1.19572	0.290364	-0.702782	0.684667	Q0ZGT2	NEXN	Homo sapiens	Q0ZGT2	NEXN_HUMAN	>sp|Q0ZGT2|NEXN_HUMAN Nexilin OS=Homo sapiens OX=9606 GN=NEXN PE=1 SV=1	10	0.279352	0.943079	1.49844	0.0806308	-
0.738913	0.859804	0.467215	0.958953	0.636769	0.870162	1.47499	-0.0705051	0.576052	Q10471	GALNT2	Homo sapiens	Q10471	GALT2_HUMAN	>sp|Q10471|GALT2_HUMAN Polypeptide N-acetylgalactosaminyltransferase 2 OS=Homo sapiens OX=9606 GN=GALNT2 PE=1 SV=1	6	0.281465	0.9413	0.12965	0.884612	-
-0.430594	-1.21559	-0.253798	3.58775	3.29786	3.3575	1.49446	0.212753	2.27275	Q10567	AP1B1	Homo sapiens	Q10567	AP1B1_HUMAN	>sp|Q10567|AP1B1_HUMAN AP-1 complex subunit beta-1 OS=Homo sapiens OX=9606 GN=AP1B1 PE=1 SV=2	22	1.66865	0.0265723	1.57985	0.0596571	+
-1.62535	-1.24473	-1.49148	-1.00403	-1.37707	-0.877003	-0.282413	-0.7156	-1.01234	Q10570	CPSF1	Homo sapiens	Q10570	CPSF1_HUMAN	>sp|Q10570|CPSF1_HUMAN Cleavage and polyadenylation specificity factor subunit 1 OS=Homo sapiens OX=9606 GN=CPSF1 PE=1 SV=2	6	1.8138	0.0191216	0.734009	0.507435	+
-0.497864	-0.553164	-0.525666	-0.114751	-0.249792	-1.33666	-1.30202	-0.462421	-0.996247	Q10571	MN1	Homo sapiens	Q10571	MN1_HUMAN	>sp|Q10571|MN1_HUMAN Transcriptional activator MN1 OS=Homo sapiens OX=9606 GN=MN1 PE=1 SV=3	7	0.0418424	1	0.31544	0.73685	-
0.493208	0.595824	0.613701	1.05929	0.677075	1.69296	0.126714	-0.69322	-4.27894	Q12769	NUP160	Homo sapiens	Q12769	NU160_HUMAN	>sp|Q12769|NU160_HUMAN Nuclear pore complex protein Nup160 OS=Homo sapiens OX=9606 GN=NUP160 PE=1 SV=3	10	0.0414504	1	0.931028	0.232965	-
-0.509701	-0.708252	-0.881845	-1.06541	-1.28726	-1.04415	-0.302653	-1.14494	-0.469908	Q12789	GTF3C1	Homo sapiens	Q12789	TF3C1_HUMAN	>sp|Q12789|TF3C1_HUMAN General transcription factor 3C polypeptide 1 OS=Homo sapiens OX=9606 GN=GTF3C1 PE=1 SV=4	22	0.377658	0.807554	0.851868	0.437491	-
1.61691	1.47713	1.50265	2.06296	1.73874	0.305369	-0.150712	-1.50232	0.567093	Q12792	TWF1	Homo sapiens	Q12792	TWF1_HUMAN	>sp|Q12792|TWF1_HUMAN Twinfilin-1 OS=Homo sapiens OX=9606 GN=TWF1 PE=1 SV=3	7	0.00782518	1	0.99974	0.22484	-
2.56676	2.0067	2.43105	2.14146	2.00723	2.75258	2.37621	1.77366	2.56511	Q12797	ASPH	Homo sapiens	Q12797	ASPH_HUMAN	>sp|Q12797|ASPH_HUMAN Aspartyl/asparaginyl beta-hydroxylase OS=Homo sapiens OX=9606 GN=ASPH PE=1 SV=3	20	0.206833	1	0.0653408	0.94858	-
0.427345	-0.965226	2.38545	0.597723	0.446051	0.355992	1.69028	0.481683	0.845152	Q12824	SMARCB1	Homo sapiens	Q12824	SNF5_HUMAN	>sp|Q12824|SNF5_HUMAN SWI/SNF-related matrix-associated actin-dependent regulator of chromatin subfamily B member 1 OS=Homo sapiens OX=9606 GN=SMARCB1 PE=1 SV=2	2	0.44026	0.720493	0.670376	0.506623	-
-3.41498	-3.05267	-3.88629	-3.53056	-3.16432	-4.14929	-3.63394	-3.7933	-3.00714	Q12834	CDC20	Homo sapiens	Q12834	CDC20_HUMAN	>sp|Q12834|CDC20_HUMAN Cell division cycle protein 20 homolog OS=Homo sapiens OX=9606 GN=CDC20 PE=1 SV=2	2	0.276126	0.948916	0.134475	0.88447	-
2.52878	2.2823	2.34326	2.34094	2.30029	0.747199	2.40684	1.96525	3.14315	Q12849	GRSF1	Homo sapiens	Q12849	GRSF1_HUMAN	>sp|Q12849|GRSF1_HUMAN G-rich sequence factor 1 OS=Homo sapiens OX=9606 GN=GRSF1 PE=1 SV=3	11	0.426334	0.737661	0.492882	0.599196	-
-0.201155	-0.632083	0.00968075	1.20239	0.836817	1.15753	1.44416	0.845121	0.803623	Q12857	NFIA	Homo sapiens	Q12857	NFIA_HUMAN	>sp|Q12857|NFIA_HUMAN Nuclear factor 1 A-type OS=Homo sapiens OX=9606 GN=NFIA PE=1 SV=2	6	2.31913	0.00674434	0.0501881	0.968132	+
0.190689	-0.346996	0.170972	1.61704	1.35324	0.92732	2.44772	1.54229	2.64557	Q12872	SFSWAP	Homo sapiens	Q12872	SFSWA_HUMAN	>sp|Q12872|SFSWA_HUMAN Splicing factor, suppressor of white-apricot homolog OS=Homo sapiens OX=9606 GN=SFSWAP PE=1 SV=3	22	2.64973	0.00486726	1.08736	0.23256	+
-2.23689	-0.0625257	-1.54269	-1.36527	-1.51718	-1.36148	-0.583302	-0.929366	-0.32514	Q12873	CHD3	Homo sapiens	Q12873	CHD3_HUMAN	>sp|Q12873|CHD3_HUMAN Chromodomain-helicase-DNA-binding protein 3 OS=Homo sapiens OX=9606 GN=CHD3 PE=1 SV=3	10	0.730847	0.348743	1.9312	0.0721724	-
1.86137	1.62379	2.02554	3.63616	3.58785	2.79628	2.89999	3.37687	3.62996	Q12874	SF3A3	Homo sapiens	Q12874	SF3A3_HUMAN	>sp|Q12874|SF3A3_HUMAN Splicing factor 3A subunit 3 OS=Homo sapiens OX=9606 GN=SF3A3 PE=1 SV=1	25	2.71527	0.00447962	0.0370209	0.973063	+
-1.16984	-3.57089	-1.03186	-1.76131	-3.73419	-3.9286	-0.36546	-1.96647	-1.38114	Q12888	TP53BP1	Homo sapiens	Q12888	TP53B_HUMAN	>sp|Q12888|TP53B_HUMAN TP53-binding protein 1 OS=Homo sapiens OX=9606 GN=TP53BP1 PE=1 SV=2	8	0.594355	0.507909	1.07096	0.188036	-
2.01929	1.61555	2.05288	0.517978	0.20118	1.28387	1.26423	0.941805	1.03658	Q12904	AIMP1	Homo sapiens	Q12904	AIMP1_HUMAN	>sp|Q12904|AIMP1_HUMAN Aminoacyl tRNA synthase complex-interacting multifunctional protein 1 OS=Homo sapiens OX=9606 GN=AIMP1 PE=1 SV=2	12	0.00188955	1	0.544632	0.608176	-
3.9055	3.60641	3.91703	4.07709	3.86959	3.59707	4.63567	4.28816	4.83919	Q12906	ILF3	Homo sapiens	Q12906	ILF3_HUMAN	>sp|Q12906|ILF3_HUMAN Interleukin enhancer-binding factor 3 OS=Homo sapiens OX=9606 GN=ILF3 PE=1 SV=3	39	2.12504	0.0100567	1.59581	0.11969	+
3.11197	2.66759	3.00684	1.95491	1.79364	1.18651	2.37279	0.456438	1.52056	Q12931	TRAP1	Homo sapiens	Q12931	TRAP1_HUMAN	>sp|Q12931|TRAP1_HUMAN Heat shock protein 75 kDa, mitochondrial OS=Homo sapiens OX=9606 GN=TRAP1 PE=1 SV=3	15	0.0133375	1	0.118049	0.888754	-
-1.80748	-1.37097	-1.59287	-1.24764	-1.32391	-5.19542	-1.02492	-2.41683	-1.35137	Q12959	DLG1	Homo sapiens	Q12959	DLG1_HUMAN	>sp|Q12959|DLG1_HUMAN Disks large homolog 1 OS=Homo sapiens OX=9606 GN=DLG1 PE=1 SV=2	2	0.295666	0.921469	0.293084	0.714414	-
0.731103	0.523664	0.843196	1.02395	0.737402	0.367424	1.53214	-0.0069294	0.777464	Q13011	ECH1	Homo sapiens	Q13011	ECH1_HUMAN	>sp|Q13011|ECH1_HUMAN Delta(3,5)-Delta(2,4)-dienoyl-CoA isomerase, mitochondrial OS=Homo sapiens OX=9606 GN=ECH1 PE=1 SV=2	7	0.352707	0.839297	0.0408143	0.966803	-
-0.386997	-0.553328	-0.723557	-1.99353	-2.33618	-1.29108	-1.96875	-3.30411	-2.24102	Q13057	COASY	Homo sapiens	Q13057	COASY_HUMAN	>sp|Q13057|COASY_HUMAN Bifunctional coenzyme A synthase OS=Homo sapiens OX=9606 GN=COASY PE=1 SV=4	2	0.000519724	1	0.546638	0.57506	-
-1.70588	-1.70201	-1.11501	-1.02742	-1.22381	-0.950014	-0.370954	-0.859372	-0.761126	Q13084	MRPL28	Homo sapiens	Q13084	RM28_HUMAN	>sp|Q13084|RM28_HUMAN 39S ribosomal protein L28, mitochondrial OS=Homo sapiens OX=9606 GN=MRPL28 PE=1 SV=4	4	1.87422	0.0161315	1.11578	0.364923	+
6.03264	5.79174	6.03667	5.1767	5.10332	4.91205	5.98219	5.17053	6.4045	Q13085	ACACA	Homo sapiens	Q13085	ACACA_HUMAN	>sp|Q13085|ACACA_HUMAN Acetyl-CoA carboxylase 1 OS=Homo sapiens OX=9606 GN=ACACA PE=1 SV=2	198	0.221266	1	0.997866	0.293397	-
0.25086	-0.155462	0.33267	-0.637133	-1.23966	-2.71995	-0.261271	-1.87559	-1.30843	Q13098	GPS1	Homo sapiens	Q13098	CSN1_HUMAN	>sp|Q13098|CSN1_HUMAN COP9 signalosome complex subunit 1 OS=Homo sapiens OX=9606 GN=GPS1 PE=1 SV=4	2	0.0132207	1	0.188461	0.824887	-
-2.14373	-2.04927	-1.77732	-1.89168	-2.15787	-2.01885	-1.20101	-0.758736	-1.72818	Q13123	IK	Homo sapiens	Q13123	RED_HUMAN	>sp|Q13123|RED_HUMAN Protein Red OS=Homo sapiens OX=9606 GN=IK PE=1 SV=3	4	1.48936	0.0413743	1.28069	0.186978	+
-2.62021	-1.60519	-2.1267	-0.721363	-0.462697	-0.0717182	-1.19947	-0.398851	-1.96382	Q13131	PRKAA1	Homo sapiens	Q13131	AAPK1_HUMAN	>sp|Q13131|AAPK1_HUMAN 5'-AMP-activated protein kinase catalytic subunit alpha-1 OS=Homo sapiens OX=9606 GN=PRKAA1 PE=1 SV=4	2	1.09894	0.119426	0.717816	0.448131	-
-1.78841	-3.25501	-1.75236	-0.443839	-0.532608	-1.65788	-0.751163	-3.55606	-0.953157	Q13136	PPFIA1	Homo sapiens	Q13136	LIPA1_HUMAN	>sp|Q13136|LIPA1_HUMAN Liprin-alpha-1 OS=Homo sapiens OX=9606 GN=PPFIA1 PE=1 SV=1	3	1.23812	0.0798849	0.372646	0.665411	-
0.371393	-0.11822	0.628206	0.968289	0.366603	1.08611	0.801529	0.27455	0.39819	Q13148	TARDBP	Homo sapiens	Q13148	TADBP_HUMAN	>sp|Q13148|TADBP_HUMAN TAR DNA-binding protein 43 OS=Homo sapiens OX=9606 GN=TARDBP PE=1 SV=1	9	0.597114	0.505292	0.504102	0.651847	-
1.3912	1.13441	1.33223	2.49711	2.77021	1.86699	3.9241	2.9033	3.52755	Q13151	HNRNPA0	Homo sapiens	Q13151	ROA0_HUMAN	>sp|Q13151|ROA0_HUMAN Heterogeneous nuclear ribonucleoprotein A0 OS=Homo sapiens OX=9606 GN=HNRNPA0 PE=1 SV=1	6	2.97228	0.00379085	1.26034	0.160071	+
0.933766	0.575621	0.84613	0.695522	0.505083	1.91002	1.31524	0.74765	0.942407	Q13155	AIMP2	Homo sapiens	Q13155	AIMP2_HUMAN	>sp|Q13155|AIMP2_HUMAN Aminoacyl tRNA synthase complex-interacting multifunctional protein 2 OS=Homo sapiens OX=9606 GN=AIMP2 PE=1 SV=2	6	0.774406	0.307781	0.0249842	0.983533	-
1.74254	1.64973	1.74581	0.795918	0.772607	-1.53127	1.67092	0.875142	0.932735	Q13162	PRDX4	Homo sapiens	Q13162	PRDX4_HUMAN	>sp|Q13162|PRDX4_HUMAN Peroxiredoxin-4 OS=Homo sapiens OX=9606 GN=PRDX4 PE=1 SV=1	17	0.0219996	1	0.636019	0.462468	-
0.351171	-0.228009	0.41748	-0.7247	-1.21343	-0.800314	1.64912	1.30268	-0.0165195	Q13185	CBX3	Homo sapiens	Q13185	CBX3_HUMAN	>sp|Q13185|CBX3_HUMAN Chromobox protein homolog 3 OS=Homo sapiens OX=9606 GN=CBX3 PE=1 SV=4	7	0.961677	0.180062	1.63147	0.056532	-
1.94188	1.63578	1.94188	0.563991	0.00344372	0.929436	0.449703	-0.397118	-0.117512	Q13200	PSMD2	Homo sapiens	Q13200	PSMD2_HUMAN	>sp|Q13200|PSMD2_HUMAN 26S proteasome non-ATPase regulatory subunit 2 OS=Homo sapiens OX=9606 GN=PSMD2 PE=1 SV=3	20	0.000498596	1	0.640434	0.528509	-
0.183281	-0.269137	0.0806227	-0.577305	-0.816129	0.010766	1.54925	1.09296	0.364141	Q13242	SRSF9	Homo sapiens	Q13242	SRSF9_HUMAN	>sp|Q13242|SRSF9_HUMAN Serine/arginine-rich splicing factor 9 OS=Homo sapiens OX=9606 GN=SRSF9 PE=1 SV=1	9	1.56955	0.0335665	1.58547	0.0722459	+
1.57439	1.25894	1.17289	1.62545	1.30962	1.39967	1.99829	1.14536	2.17819	Q13243	SRSF5	Homo sapiens	Q13243	SRSF5_HUMAN	>sp|Q13243|SRSF5_HUMAN Serine/arginine-rich splicing factor 5 OS=Homo sapiens OX=9606 GN=SRSF5 PE=1 SV=1	4	0.872923	0.232103	0.422623	0.6824	-
0.842239	-0.00708485	0.632875	3.70708	3.24456	3.99806	3.62084	3.94372	4.03951	Q13247	SRSF6	Homo sapiens	Q13247	SRSF6_HUMAN	>sp|Q13247|SRSF6_HUMAN Serine/arginine-rich splicing factor 6 OS=Homo sapiens OX=9606 GN=SRSF6 PE=1 SV=2	7	3.838	0.00321839	0.358771	0.745245	+
2.57948	2.25933	2.5217	2.22326	2.18217	1.34342	2.91754	1.53159	2.37933	Q13263	TRIM28	Homo sapiens	Q13263	TIF1B_HUMAN	>sp|Q13263|TIF1B_HUMAN Transcription intermediary factor 1-beta OS=Homo sapiens OX=9606 GN=TRIM28 PE=1 SV=5	18	0.184189	1	0.294649	0.743689	-
3.48781	3.23051	3.53593	3.20711	2.96212	2.32303	2.77709	2.3953	3.17863	Q13283	G3BP1	Homo sapiens	Q13283	G3BP1_HUMAN	>sp|Q13283|G3BP1_HUMAN Ras GTPase-activating protein-binding protein 1 OS=Homo sapiens OX=9606 GN=G3BP1 PE=1 SV=1	24	0.0134235	1	0.0463838	0.968679	-
2.38864	1.97588	2.3156	2.17576	1.92052	2.75539	2.35978	2.24744	2.94243	Q13310	PABPC4	Homo sapiens	Q13310	PABP4_HUMAN	>sp|Q13310|PABP4_HUMAN Polyadenylate-binding protein 4 OS=Homo sapiens OX=9606 GN=PABPC4 PE=1 SV=1	13	0.808233	0.277839	0.286556	0.769385	-
0.514416	0.358411	0.653577	0.617983	0.196357	0.703488	0.688716	0.24578	-0.23267	Q13347	EIF3I	Homo sapiens	Q13347	EIF3I_HUMAN	>sp|Q13347|EIF3I_HUMAN Eukaryotic translation initiation factor 3 subunit I OS=Homo sapiens OX=9606 GN=EIF3I PE=1 SV=1	5	0.0917546	1	0.368415	0.720535	-
-4.09905	-4.18538	-3.70602	-1.10708	-1.78853	-1.26925	-2.68971	-0.813735	-1.43536	Q13356	PPIL2	Homo sapiens	Q13356	PPIL2_HUMAN	>sp|Q13356|PPIL2_HUMAN RING-type E3 ubiquitin-protein ligase PPIL2 OS=Homo sapiens OX=9606 GN=PPIL2 PE=1 SV=1	3	2.13482	0.00991565	0.165022	0.854686	+
0.565476	-0.266557	0.53788	-0.64882	-1.07699	-0.213469	0.0868053	-0.435648	-0.88401	Q13405	MRPL49	Homo sapiens	Q13405	RM49_HUMAN	>sp|Q13405|RM49_HUMAN 39S ribosomal protein L49, mitochondrial OS=Homo sapiens OX=9606 GN=MRPL49 PE=1 SV=1	3	0.0344931	1	0.24842	0.79089	-
0.534959	1.03075	0.822606	0.946945	0.495921	1.2567	2.23628	1.38414	1.57891	Q13409	DYNC1I2	Homo sapiens	Q13409	DC1I2_HUMAN	>sp|Q13409|DC1I2_HUMAN Cytoplasmic dynein 1 intermediate chain 2 OS=Homo sapiens OX=9606 GN=DYNC1I2 PE=1 SV=3	7	1.77329	0.0210658	1.15427	0.223928	+
0.0342398	-0.594623	0.25591	-2.21605	-2.4571	-0.895485	-2.35906	-3.35848	-3.40688	Q13418	ILK	Homo sapiens	Q13418	ILK_HUMAN	>sp|Q13418|ILK_HUMAN Integrin-linked protein kinase OS=Homo sapiens OX=9606 GN=ILK PE=1 SV=2	2	0.000502436	1	0.933701	0.282694	-
-1.86798	-1.24941	-2.19912	1.09514	0.738742	1.29695	-0.792266	0.634702	0.0727472	Q13425	SNTB2	Homo sapiens	Q13425	SNTB2_HUMAN	>sp|Q13425|SNTB2_HUMAN Beta-2-syntrophin OS=Homo sapiens OX=9606 GN=SNTB2 PE=1 SV=1	2	1.90093	0.0154306	1.13038	0.206154	+
-4.19549	-3.90732	-3.71106	-0.692899	-1.713	-2.03204	-1.6375	-1.94559	-1.12375	Q13427	PPIG	Homo sapiens	Q13427	PPIG_HUMAN	>sp|Q13427|PPIG_HUMAN Peptidyl-prolyl cis-trans isomerase G OS=Homo sapiens OX=9606 GN=PPIG PE=1 SV=2	2	3.28419	0.00317172	0.0665494	0.941501	+
1.52055	1.16503	1.47692	2.32964	1.53068	2.50208	3.46644	1.15413	1.76876	Q13428	TCOF1	Homo sapiens	Q13428	TCOF_HUMAN	>sp|Q13428|TCOF_HUMAN Treacle protein OS=Homo sapiens OX=9606 GN=TCOF1 PE=1 SV=3	30	0.758148	0.322892	0.00389742	0.995988	-
4.17224	4.14189	4.2873	5.26544	5.03336	3.86431	5.63271	4.72739	5.91443	Q13435	SF3B2	Homo sapiens	Q13435	SF3B2_HUMAN	>sp|Q13435|SF3B2_HUMAN Splicing factor 3B subunit 2 OS=Homo sapiens OX=9606 GN=SF3B2 PE=1 SV=2	61	1.86257	0.0169533	0.554529	0.55678	+
-0.223128	-1.00754	-0.427457	-5.66081	-3.20784	-3.7018	-1.61026	-3.67523	-3.11294	Q13442	PDAP1	Homo sapiens	Q13442	HAP28_HUMAN	>sp|Q13442|HAP28_HUMAN 28 kDa heat- and acid-stable phosphoprotein OS=Homo sapiens OX=9606 GN=PDAP1 PE=1 SV=1	3	0.00593022	1	0.64787	0.449969	-
-1.69234	-0.212416	-1.1872	-1.61464	-1.58745	-3.12467	-0.741994	-1.39832	-1.78809	Q13451	FKBP5	Homo sapiens	Q13451	FKBP5_HUMAN	>sp|Q13451|FKBP5_HUMAN Peptidyl-prolyl cis-trans isomerase FKBP5 OS=Homo sapiens OX=9606 GN=FKBP5 PE=1 SV=2	2	0.163421	1	0.604457	0.508858	-
-1.78557	-1.59735	-1.30813	0.255311	-0.236441	0.928395	-0.667398	-3.19608	0.37533	Q13492	PICALM	Homo sapiens	Q13492	PICAL_HUMAN	>sp|Q13492|PICAL_HUMAN Phosphatidylinositol-binding clathrin assembly protein OS=Homo sapiens OX=9606 GN=PICALM PE=1 SV=2	5	1.6449	0.028008	0.593985	0.482674	+
1.63997	1.08985	2.2253	1.92111	1.66669	2.99465	0.556309	1.05768	0.569098	Q13501	SQSTM1	Homo sapiens	Q13501	SQSTM_HUMAN	>sp|Q13501|SQSTM_HUMAN Sequestosome-1 OS=Homo sapiens OX=9606 GN=SQSTM1 PE=1 SV=1	9	0.0144671	1	1.53986	0.0792587	-
-3.07144	-3.01256	-3.94207	0.513966	1.14762	-4.09993	0.357235	0.215938	-0.668837	Q13510	ASAH1	Homo sapiens	Q13510	ASAH1_HUMAN	>sp|Q13510|ASAH1_HUMAN Acid ceramidase OS=Homo sapiens OX=9606 GN=ASAH1 PE=1 SV=5	3	3.07883	0.00374532	0.175827	0.825002	+
-2.46647	-2.12352	-1.53217	-2.47589	-2.56315	-0.707892	-0.851034	-1.41329	-0.640368	Q13523	PRPF4B	Homo sapiens	Q13523	PRP4B_HUMAN	>sp|Q13523|PRP4B_HUMAN Serine/threonine-protein kinase PRP4 homolog OS=Homo sapiens OX=9606 GN=PRPF4B PE=1 SV=3	5	1.70025	0.0251134	0.663704	0.458947	+
1.54165	1.39471	1.69484	3.21252	2.90116	4.04253	3.71084	4.49053	3.31738	Q13547	HDAC1	Homo sapiens	Q13547	HDAC1_HUMAN	>sp|Q13547|HDAC1_HUMAN Histone deacetylase 1 OS=Homo sapiens OX=9606 GN=HDAC1 PE=1 SV=1	13	2.82995	0.0042623	0.396064	0.677121	+
-0.459957	-0.429357	-0.2273	-0.682567	-0.58614	-1.93819	-0.559047	1.22527	-1.41966	Q13561	DCTN2	Homo sapiens	Q13561	DCTN2_HUMAN	>sp|Q13561|DCTN2_HUMAN Dynactin subunit 2 OS=Homo sapiens OX=9606 GN=DCTN2 PE=1 SV=4	4	0.354324	0.837619	0.385858	0.658325	-
-1.12731	-0.913388	-0.859962	-0.404056	-1.00973	-0.361132	0.142335	0.647011	-0.0951548	Q13573	SNW1	Homo sapiens	Q13573	SNW1_HUMAN	>sp|Q13573|SNW1_HUMAN SNW domain-containing protein 1 OS=Homo sapiens OX=9606 GN=SNW1 PE=1 SV=1	5	2.46615	0.00526316	1.27464	0.18574	+
0.482815	0.921666	0.907336	-0.278403	-0.339481	-1.42384	0.852057	0.267743	0.486581	Q13601	KRR1	Homo sapiens	Q13601	KRR1_HUMAN	>sp|Q13601|KRR1_HUMAN KRR1 small subunit processome component homolog OS=Homo sapiens OX=9606 GN=KRR1 PE=1 SV=4	4	0.0838978	1	1.38634	0.115721	-
-1.62829	-2.07312	-1.12016	-0.799235	-2.45961	0.687203	0.151969	-1.31317	0.769586	Q13610	PWP1	Homo sapiens	Q13610	PWP1_HUMAN	>sp|Q13610|PWP1_HUMAN Periodic tryptophan protein 1 homolog OS=Homo sapiens OX=9606 GN=PWP1 PE=1 SV=1	3	1.32632	0.0639403	0.263949	0.745466	-
0.210697	0.554094	0.162457	-0.189613	-0.439868	0.8156	-0.328462	0.58547	0.0920143	Q13616	CUL1	Homo sapiens	Q13616	CUL1_HUMAN	>sp|Q13616|CUL1_HUMAN Cullin-1 OS=Homo sapiens OX=9606 GN=CUL1 PE=1 SV=2	19	0.138043	1	0.0396207	0.967827	-
-0.0956392	-1.10441	-0.452847	-1.04735	-1.23466	-0.157304	0.10919	0.112652	0.408793	Q13617	CUL2	Homo sapiens	Q13617	CUL2_HUMAN	>sp|Q13617|CUL2_HUMAN Cullin-2 OS=Homo sapiens OX=9606 GN=CUL2 PE=1 SV=2	17	1.44997	0.0459557	1.37722	0.131204	+
-0.164159	-1.03798	-0.486792	-0.159717	-0.557359	0.306308	0.149582	0.000286102	0.268151	Q13619	CUL4A	Homo sapiens	Q13619	CUL4A_HUMAN	>sp|Q13619|CUL4A_HUMAN Cullin-4A OS=Homo sapiens OX=9606 GN=CUL4A PE=1 SV=3	10	1.53809	0.036879	0.455844	0.682438	+
0.113576	-0.690599	0.04776	-1.58027	-0.932543	-1.30278	-0.685842	-1.06705	-1.31708	Q13620	CUL4B	Homo sapiens	Q13620	CUL4B_HUMAN	>sp|Q13620|CUL4B_HUMAN Cullin-4B OS=Homo sapiens OX=9606 GN=CUL4B PE=1 SV=4	3	0.0122092	1	0.400904	0.710407	-
-4.22793	-4.22428	-3.75868	-0.347823	-0.39313	0.443969	-0.559929	0.147621	0.136986	Q13637	RAB32	Homo sapiens	Q13637	RAB32_HUMAN	>sp|Q13637|RAB32_HUMAN Ras-related protein Rab-32 OS=Homo sapiens OX=9606 GN=RAB32 PE=1 SV=3	2	4.13998	0.00458333	0.00660621	0.994798	+
-2.7386	-2.15015	-2.19523	-1.50291	-1.81156	-1.30045	-1.54105	-1.39281	-1.05264	Q13823	GNL2	Homo sapiens	Q13823	NOG2_HUMAN	>sp|Q13823|NOG2_HUMAN Nucleolar GTP-binding protein 2 OS=Homo sapiens OX=9606 GN=GNL2 PE=1 SV=1	6	2.21203	0.00808811	0.432397	0.710619	+
-2.89422	-3.94611	-2.70728	0.378973	2.22383	0.255112	2.45748	1.61931	0.703687	Q13835	PKP1	Homo sapiens	Q13835	PKP1_HUMAN	>sp|Q13835|PKP1_HUMAN Plakophilin-1 OS=Homo sapiens OX=9606 GN=PKP1 PE=1 SV=2	17	3.07365	0.00371747	0.323419	0.705205	+
5.02288	4.32682	4.73021	-1.59967	-1.49393	-1.55611	-0.177352	-1.23118	-1.1488	Q13838	DDX39B	Homo sapiens	Q13838	DX39B_HUMAN	>sp|Q13838|DX39B_HUMAN Spliceosome RNA helicase DDX39B OS=Homo sapiens OX=9606 GN=DDX39B PE=1 SV=1	3	3.21e-05	1	0.961184	0.328769	-
0.418947	-0.210403	0.0187912	-0.00251198	2.48963	-0.000601768	1.62214	1.08547	0.179358	Q13867	BLMH	Homo sapiens	Q13867	BLMH_HUMAN	>sp|Q13867|BLMH_HUMAN Bleomycin hydrolase OS=Homo sapiens OX=9606 GN=BLMH PE=1 SV=1	13	1.20112	0.0884301	0.0491832	0.956726	-
-3.64041	-3.42216	-3.44254	1.56676	1.152	2.90819	0.414669	1.6406	1.36895	Q13885;Q9BVA1	TUBB2A;TUBB2B	Homo sapiens	Q13885;Q9BVA1	TBB2A_HUMAN;TBB2B_HUMAN	>sp|Q13885|TBB2A_HUMAN Tubulin beta-2A chain OS=Homo sapiens OX=9606 GN=TUBB2A PE=1 SV=1;>sp|Q9BVA1|TBB2B_HUMAN Tubulin beta-2B chain OS=Homo sapiens OX=9606 GN=TUBB2B PE=1 SV=1	2	3.89823	0.00368421	0.494774	0.596713	+
0.828504	0.292278	0.709258	0.231503	-3.62144	0.465402	0.421841	0.0812149	-0.0493755	Q14008	CKAP5	Homo sapiens	Q14008	CKAP5_HUMAN	>sp|Q14008|CKAP5_HUMAN Cytoskeleton-associated protein 5 OS=Homo sapiens OX=9606 GN=CKAP5 PE=1 SV=3	3	0.0221813	1	0.351023	0.672744	-
1.5218	0.340491	0.802164	-0.80637	-1.19038	-3.36844	0.49964	-4.49681	-0.149404	Q14011	CIRBP	Homo sapiens	Q14011	CIRBP_HUMAN	>sp|Q14011|CIRBP_HUMAN Cold-inducible RNA-binding protein OS=Homo sapiens OX=9606 GN=CIRBP PE=1 SV=1	3	0.0531282	1	0.0815652	0.915055	-
4.66822	4.11685	4.57647	3.41505	3.17807	2.15859	5.21346	3.34764	4.07313	Q14103	HNRNPD	Homo sapiens	Q14103	HNRPD_HUMAN	>sp|Q14103|HNRPD_HUMAN Heterogeneous nuclear ribonucleoprotein D0 OS=Homo sapiens OX=9606 GN=HNRNPD PE=1 SV=1	9	0.184447	1	0.906965	0.287666	-
0.13567	0.317163	0.303202	0.214028	0.306636	-4.5474	0.6529	-0.335639	-1.19206	Q14118	DAG1	Homo sapiens	Q14118	DAG1_HUMAN	>sp|Q14118|DAG1_HUMAN Dystroglycan 1 OS=Homo sapiens OX=9606 GN=DAG1 PE=1 SV=2	3	0.088318	1	0.245931	0.75301	-
-3.31594	-2.89007	-3.08575	-3.73815	-4.75412	-2.88708	-3.43935	-2.4128	-3.41966	Q14119	VEZF1	Homo sapiens	Q14119	VEZF1_HUMAN	>sp|Q14119|VEZF1_HUMAN Vascular endothelial zinc finger 1 OS=Homo sapiens OX=9606 GN=VEZF1 PE=1 SV=2	2	0.307074	0.903533	0.478639	0.605632	-
-0.836122	-0.761335	-0.320218	0.485818	0.326677	1.10043	0.213808	1.02048	0.566104	Q14134	TRIM29	Homo sapiens	Q14134	TRI29_HUMAN	>sp|Q14134|TRI29_HUMAN Tripartite motif-containing protein 29 OS=Homo sapiens OX=9606 GN=TRIM29 PE=1 SV=2	11	2.22309	0.00808309	0.0383589	0.972298	+
-0.229157	-0.8439	-0.426144	-3.71141	-3.52887	-2.94924	-1.22779	0.0996838	-2.23061	Q14151	SAFB2	Homo sapiens	Q14151	SAFB2_HUMAN	>sp|Q14151|SAFB2_HUMAN Scaffold attachment factor B2 OS=Homo sapiens OX=9606 GN=SAFB2 PE=1 SV=1	3	0.103799	1	1.48025	0.0721646	-
2.11856	1.97597	2.02786	1.11814	0.856907	1.13272	1.38381	0.0438547	0.621007	Q14152	EIF3A	Homo sapiens	Q14152	EIF3A_HUMAN	>sp|Q14152|EIF3A_HUMAN Eukaryotic translation initiation factor 3 subunit A OS=Homo sapiens OX=9606 GN=EIF3A PE=1 SV=1	37	0.00554371	1	0.371141	0.70122	-
0.363433	0.299813	0.588473	0.448171	-0.0138931	1.37778	0.129555	0.181445	-0.461949	Q14157	UBAP2L	Homo sapiens	Q14157	UBP2L_HUMAN	>sp|Q14157|UBP2L_HUMAN Ubiquitin-associated protein 2-like OS=Homo sapiens OX=9606 GN=UBAP2L PE=1 SV=2	16	0.0234985	1	0.644819	0.501908	-
-0.853354	-0.896844	-0.843256	-0.691857	-1.11216	-0.511918	-0.670904	-1.71998	-1.6034	Q14166	TTLL12	Homo sapiens	Q14166	TTL12_HUMAN	>sp|Q14166|TTL12_HUMAN Tubulin--tyrosine ligase-like protein 12 OS=Homo sapiens OX=9606 GN=TTLL12 PE=1 SV=2	3	0.053735	1	0.674486	0.502217	-
-1.00527	-3.37808	-1.3207	0.711791	0.826179	0.561848	0.560308	-0.119107	0.168018	Q14192	FHL2	Homo sapiens	Q14192	FHL2_HUMAN	>sp|Q14192|FHL2_HUMAN Four and a half LIM domains protein 2 OS=Homo sapiens OX=9606 GN=FHL2 PE=1 SV=3	8	1.58337	0.0324368	1.10594	0.323957	+
-0.406678	0.185982	-0.0389204	0.614345	0.74576	0.890989	0.22899	0.0643692	0.645262	Q14203	DCTN1	Homo sapiens	Q14203	DCTN1_HUMAN	>sp|Q14203|DCTN1_HUMAN Dynactin subunit 1 OS=Homo sapiens OX=9606 GN=DCTN1 PE=1 SV=3	5	1.05183	0.138136	1.08002	0.360524	-
4.2202	4.07769	4.374	1.33694	1.08752	1.91932	1.85133	1.35972	1.7341	Q14204	DYNC1H1	Homo sapiens	Q14204	DYHC1_HUMAN	>sp|Q14204|DYHC1_HUMAN Cytoplasmic dynein 1 heavy chain 1 OS=Homo sapiens OX=9606 GN=DYNC1H1 PE=1 SV=5	100	2.47e-05	1	0.280515	0.783796	-
-3.31191	-2.97254	-4.02957	-0.320325	-0.690374	-0.991733	0.0645676	0.0420065	-0.266528	Q14241	ELOA	Homo sapiens	Q14241	ELOA1_HUMAN	>sp|Q14241|ELOA1_HUMAN Elongin-A OS=Homo sapiens OX=9606 GN=ELOA PE=1 SV=2	2	3.5971	0.00250794	1.29886	0.22209	+
-0.235339	-1.06352	-0.234449	1.83721	1.3199	2.00473	1.81372	2.11473	1.84368	Q14244	MAP7	Homo sapiens	Q14244	MAP7_HUMAN	>sp|Q14244|MAP7_HUMAN Ensconsin OS=Homo sapiens OX=9606 GN=MAP7 PE=1 SV=1	14	3.2461	0.00313207	0.375404	0.742544	+
0.976065	0.436044	0.641697	1.45964	1.22542	0.953594	1.21036	0.486279	0.946047	Q14247	CTTN	Homo sapiens	Q14247	SRC8_HUMAN	>sp|Q14247|SRC8_HUMAN Src substrate cortactin OS=Homo sapiens OX=9606 GN=CTTN PE=1 SV=2	13	0.60386	0.496841	0.574675	0.613003	-
-0.397369	-2.54729	-0.566396	-2.01354	-2.37236	-2.81163	-1.48893	-0.285136	-0.998964	Q14257	RCN2	Homo sapiens	Q14257	RCN2_HUMAN	>sp|Q14257|RCN2_HUMAN Reticulocalbin-2 OS=Homo sapiens OX=9606 GN=RCN2 PE=1 SV=1	6	0.416572	0.751863	1.61227	0.0724848	-
0.216279	0.669503	0.00853252	0.0548821	0.17491	-0.29365	0.66736	-0.447446	0.491426	Q14258	TRIM25	Homo sapiens	Q14258	TRI25_HUMAN	>sp|Q14258|TRI25_HUMAN E3 ubiquitin/ISG15 ligase TRIM25 OS=Homo sapiens OX=9606 GN=TRIM25 PE=1 SV=2	3	0.253917	0.985176	0.278129	0.770072	-
-0.203004	-0.625884	0.0791283	-0.315298	-0.4387	-1.62382	0.799932	-1.10359	0.082098	Q14331	FRG1	Homo sapiens	Q14331	FRG1_HUMAN	>sp|Q14331|FRG1_HUMAN Protein FRG1 OS=Homo sapiens OX=9606 GN=FRG1 PE=1 SV=1	2	0.408478	0.76344	0.444863	0.624181	-
-1.9486	-3.35939	-2.59978	0.445145	0.522024	0.499708	0.619749	1.05341	0.31153	Q14432	PDE3A	Homo sapiens	Q14432	PDE3A_HUMAN	>sp|Q14432|PDE3A_HUMAN cGMP-inhibited 3',5'-cyclic phosphodiesterase A OS=Homo sapiens OX=9606 GN=PDE3A PE=1 SV=3	7	2.9955	0.00386667	0.328142	0.769802	+
4.46685	3.9232	4.31326	3.49186	3.2767	1.91582	3.68238	3.17972	3.68718	Q14444	CAPRIN1	Homo sapiens	Q14444	CAPR1_HUMAN	>sp|Q14444|CAPR1_HUMAN Caprin-1 OS=Homo sapiens OX=9606 GN=CAPRIN1 PE=1 SV=2	17	0.00813592	1	0.524303	0.587829	-
1.13702	0.526309	1.19846	2.09446	1.9133	2.22199	2.13924	1.70389	2.36499	Q14498	RBM39	Homo sapiens	Q14498	RBM39_HUMAN	>sp|Q14498|RBM39_HUMAN RNA-binding protein 39 OS=Homo sapiens OX=9606 GN=RBM39 PE=1 SV=2	16	2.04081	0.0114057	0.0111295	0.993042	+
-4.50287	-1.28513	-2.63104	0.407006	0.00786018	1.20948	-0.155785	0.713991	0.0489311	Q14527	HLTF	Homo sapiens	Q14527	HLTF_HUMAN	>sp|Q14527|HLTF_HUMAN Helicase-like transcription factor OS=Homo sapiens OX=9606 GN=HLTF PE=1 SV=2	13	1.74384	0.0223489	0.315056	0.737664	+
3.255	2.88499	3.15738	2.45245	2.21309	1.05759	3.26833	1.78763	2.62853	Q14566	MCM6	Homo sapiens	Q14566	MCM6_HUMAN	>sp|Q14566|MCM6_HUMAN DNA replication licensing factor MCM6 OS=Homo sapiens OX=9606 GN=MCM6 PE=1 SV=1	45	0.0684104	1	0.465271	0.614183	-
-2.3179	-2.60033	-2.35694	-0.907449	-1.17363	-1.29292	-2.85046	-4.51204	-2.10329	Q14571	ITPR2	Homo sapiens	Q14571	ITPR2_HUMAN	>sp|Q14571|ITPR2_HUMAN Inositol 1,4,5-trisphosphate receptor type 2 OS=Homo sapiens OX=9606 GN=ITPR2 PE=1 SV=2	2	0.24958	0.989844	1.31886	0.106284	-
-3.40349	-4.0812	-3.55197	0.0609903	1.76504	-1.09309	1.78805	0.735988	0.084075	Q14574	DSC3	Homo sapiens	Q14574	DSC3_HUMAN	>sp|Q14574|DSC3_HUMAN Desmocollin-3 OS=Homo sapiens OX=9606 GN=DSC3 PE=1 SV=3	11	3.2727	0.00306341	0.257008	0.754244	+
-2.46961	-2.23751	-2.21693	0.259868	0.0289097	-0.238049	-2.98184	-0.541393	-2.08271	Q14643	ITPR1	Homo sapiens	Q14643	ITPR1_HUMAN	>sp|Q14643|ITPR1_HUMAN Inositol 1,4,5-trisphosphate receptor type 1 OS=Homo sapiens OX=9606 GN=ITPR1 PE=1 SV=3	6	0.542699	0.577495	1.21865	0.132274	-
-1.24167	-3.52673	-1.15713	-1.15486	-1.01661	-0.149316	-1.75651	-0.254199	-1.0042	Q14671	PUM1	Homo sapiens	Q14671	PUM1_HUMAN	>sp|Q14671|PUM1_HUMAN Pumilio homolog 1 OS=Homo sapiens OX=9606 GN=PUM1 PE=1 SV=3	3	0.774044	0.308021	0.162328	0.859056	-
-2.1765	-3.88095	-2.97838	-1.68462	-1.6507	-0.918297	-0.220318	-1.00658	-0.181509	Q14674	ESPL1	Homo sapiens	Q14674	ESPL1_HUMAN	>sp|Q14674|ESPL1_HUMAN Separin OS=Homo sapiens OX=9606 GN=ESPL1 PE=1 SV=3	7	2.27755	0.00735725	1.21406	0.187051	+
-0.984065	-2.13818	-1.12057	-2.75747	-3.22079	-2.67742	1.65872	0.0567455	-2.67127	Q14676	MDC1	Homo sapiens	Q14676	MDC1_HUMAN	>sp|Q14676|MDC1_HUMAN Mediator of DNA damage checkpoint protein 1 OS=Homo sapiens OX=9606 GN=MDC1 PE=1 SV=3	18	0.646177	0.442298	0.941358	0.230911	-
0.551898	-0.0884075	0.668723	3.43899	3.11444	3.57794	2.29119	1.51473	2.80906	Q14677	CLINT1	Homo sapiens	Q14677	EPN4_HUMAN	>sp|Q14677|EPN4_HUMAN Clathrin interactor 1 OS=Homo sapiens OX=9606 GN=CLINT1 PE=1 SV=1	10	2.13602	0.00992916	1.36727	0.124756	+
2.16268	2.33195	2.27085	-0.565452	-0.976585	-0.239896	0.00120258	-0.0479889	-0.74323	Q14683	SMC1A	Homo sapiens	Q14683	SMC1A_HUMAN	>sp|Q14683|SMC1A_HUMAN Structural maintenance of chromosomes protein 1A OS=Homo sapiens OX=9606 GN=SMC1A PE=1 SV=2	15	0.000110394	1	0.44184	0.673131	-
0.344404	0.110726	0.0838585	1.36316	1.20457	1.49594	2.00862	1.28738	1.85974	Q14684	RRP1B	Homo sapiens	Q14684	RRP1B_HUMAN	>sp|Q14684|RRP1B_HUMAN Ribosomal RNA processing protein 1 homolog B OS=Homo sapiens OX=9606 GN=RRP1B PE=1 SV=3	19	2.85287	0.00413408	0.70567	0.542664	+
-2.20373	-2.47321	-2.49062	-0.646466	-0.943093	-0.479874	0.271612	-0.390463	-0.183031	Q14686	NCOA6	Homo sapiens	Q14686	NCOA6_HUMAN	>sp|Q14686|NCOA6_HUMAN Nuclear receptor coactivator 6 OS=Homo sapiens OX=9606 GN=NCOA6 PE=1 SV=3	4	3.64517	0.00237288	1.16476	0.271503	+
-1.52259	-1.51894	-0.847184	-0.710274	-0.873067	0.936078	-1.19018	1.29546	-4.52402	Q14687	GSE1	Homo sapiens	Q14687	GSE1_HUMAN	>sp|Q14687|GSE1_HUMAN Genetic suppressor element 1 OS=Homo sapiens OX=9606 GN=GSE1 PE=1 SV=3	12	0.888071	0.222463	0.284445	0.718697	-
-1.85069	-1.32989	-1.53311	-3.7328	-3.8345	-2.77495	0.237361	0.358644	-2.21778	Q14690	PDCD11	Homo sapiens	Q14690	RRP5_HUMAN	>sp|Q14690|RRP5_HUMAN Protein RRP5 homolog OS=Homo sapiens OX=9606 GN=PDCD11 PE=1 SV=3	13	0.833503	0.259289	1.48826	0.0671598	-
1.1225	1.01143	1.05435	0.611806	0.608563	0.0627766	-0.283036	-0.539239	0.646357	Q14694	USP10	Homo sapiens	Q14694	UBP10_HUMAN	>sp|Q14694|UBP10_HUMAN Ubiquitin carboxyl-terminal hydrolase 10 OS=Homo sapiens OX=9606 GN=USP10 PE=1 SV=2	7	0.00792942	1	0.530522	0.604616	-
3.17122	2.77781	3.17184	1.7147	1.49175	0.631279	2.31617	0.954585	1.6242	Q14697	GANAB	Homo sapiens	Q14697	GANAB_HUMAN	>sp|Q14697|GANAB_HUMAN Neutral alpha-glucosidase AB OS=Homo sapiens OX=9606 GN=GANAB PE=1 SV=3	30	0.00596839	1	0.275561	0.759132	-
1.08427	0.545258	0.791768	3.24307	2.57993	3.97072	2.69098	3.15474	2.76587	Q14739	LBR	Homo sapiens	Q14739	LBR_HUMAN	>sp|Q14739|LBR_HUMAN Delta(14)-sterol reductase LBR OS=Homo sapiens OX=9606 GN=LBR PE=1 SV=2	11	3.50611	0.00217931	0.389442	0.689025	+
0.559856	0.420626	0.648904	1.32974	1.12317	1.46185	2.92964	1.84203	2.29989	Q14764	MVP	Homo sapiens	Q14764	MVP_HUMAN	>sp|Q14764|MVP_HUMAN Major vault protein OS=Homo sapiens OX=9606 GN=MVP PE=1 SV=4	38	2.61125	0.00487288	1.47684	0.10889	+
-2.41906	-3.60497	-2.50293	-3.46351	-3.9127	-1.59654	-0.720108	-2.62018	-0.946538	Q14789	GOLGB1	Homo sapiens	Q14789	GOGB1_HUMAN	>sp|Q14789|GOGB1_HUMAN Golgin subfamily B member 1 OS=Homo sapiens OX=9606 GN=GOLGB1 PE=1 SV=2	6	1.2306	0.0815132	0.775278	0.358794	-
-0.874695	-1.91403	-0.934288	-1.18905	-1.77023	-2.60884	-0.149079	0.292672	-1.30941	Q14814	MEF2D	Homo sapiens	Q14814	MEF2D_HUMAN	>sp|Q14814|MEF2D_HUMAN Myocyte-specific enhancer factor 2D OS=Homo sapiens OX=9606 GN=MEF2D PE=1 SV=1	2	0.961442	0.179807	1.09358	0.191754	-
0.940395	0.75346	1.06901	0.756301	0.579946	0.726655	1.73672	1.05256	1.15277	Q14839	CHD4	Homo sapiens	Q14839	CHD4_HUMAN	>sp|Q14839|CHD4_HUMAN Chromodomain-helicase-DNA-binding protein 4 OS=Homo sapiens OX=9606 GN=CHD4 PE=1 SV=2	38	1.08171	0.125784	1.33127	0.209359	-
1.31069	0.538012	1.01288	0.523109	0.125892	-0.474566	1.51645	-0.40943	0.159736	Q14847	LASP1	Homo sapiens	Q14847	LASP1_HUMAN	>sp|Q14847|LASP1_HUMAN LIM and SH3 domain protein 1 OS=Homo sapiens OX=9606 GN=LASP1 PE=1 SV=2	5	0.106627	1	0.221718	0.792086	-
-2.92838	-3.86449	-3.12715	-0.237672	-0.406702	0.598149	-0.931645	1.14479	-0.0936403	Q14865	ARID5B	Homo sapiens	Q14865	ARI5B_HUMAN	>sp|Q14865|ARI5B_HUMAN AT-rich interactive domain-containing protein 5B OS=Homo sapiens OX=9606 GN=ARID5B PE=1 SV=3	12	2.43191	0.0052971	0.0273291	0.975925	+
-0.546638	-0.137413	-0.191846	-0.0337772	-0.31534	-0.249111	-0.103703	-0.157545	-0.570479	Q14966	ZNF638	Homo sapiens	Q14966	ZN638_HUMAN	>sp|Q14966|ZN638_HUMAN Zinc finger protein 638 OS=Homo sapiens OX=9606 GN=ZNF638 PE=1 SV=2	16	0.326256	0.875464	0.173173	0.884796	-
2.61135	2.19118	2.57336	2.00612	1.65658	2.07039	2.18381	0.803892	1.18152	Q14974	KPNB1	Homo sapiens	Q14974	IMB1_HUMAN	>sp|Q14974|IMB1_HUMAN Importin subunit beta-1 OS=Homo sapiens OX=9606 GN=KPNB1 PE=1 SV=2	23	0.0152635	1	0.532546	0.595605	-
1.87055	1.62859	1.89829	1.82473	1.5617	2.17088	1.60299	0.832843	-0.187034	Q14978	NOLC1	Homo sapiens	Q14978	NOLC1_HUMAN	>sp|Q14978|NOLC1_HUMAN Nucleolar and coiled-body phosphoprotein 1 OS=Homo sapiens OX=9606 GN=NOLC1 PE=1 SV=2	13	0.0260536	1	0.942018	0.283757	-
-0.335918	-0.474155	-0.278738	0.247722	0.0600891	0.353663	0.0275803	-0.6519	-0.606128	Q14C86	GAPVD1	Homo sapiens	Q14C86	GAPD1_HUMAN	>sp|Q14C86|GAPD1_HUMAN GTPase-activating protein and VPS9 domain-containing protein 1 OS=Homo sapiens OX=9606 GN=GAPVD1 PE=1 SV=2	4	0.238551	1	1.25706	0.229034	-
-0.699227	0.522492	-0.452486	0.414411	0.479662	0.197187	0.144435	0.0843153	1.17439	Q15003	NCAPH	Homo sapiens	Q15003	CND2_HUMAN	>sp|Q15003|CND2_HUMAN Condensin complex subunit 2 OS=Homo sapiens OX=9606 GN=NCAPH PE=1 SV=3	3	0.889468	0.221253	0.102748	0.912791	-
-2.00996	-0.590929	-1.02114	0.498154	0.213015	0.420091	0.120368	0.477382	0.386178	Q15004	PCLAF	Homo sapiens	Q15004	PAF15_HUMAN	>sp|Q15004|PAF15_HUMAN PCNA-associated factor OS=Homo sapiens OX=9606 GN=PCLAF PE=1 SV=1	3	1.92116	0.014584	0.132124	0.921198	+
-3.71206	-3.53665	-3.47518	-2.69142	-3.29004	-2.87273	-0.760534	-1.27068	-2.4029	Q15007	WTAP	Homo sapiens	Q15007	FL2D_HUMAN	>sp|Q15007|FL2D_HUMAN Pre-mRNA-splicing regulator WTAP OS=Homo sapiens OX=9606 GN=WTAP PE=1 SV=2	2	2.19034	0.00841143	1.33426	0.115307	+
0.883988	0.468536	0.931919	0.957476	0.788516	0.445436	1.63301	0.786049	1.01726	Q15008	PSMD6	Homo sapiens	Q15008	PSMD6_HUMAN	>sp|Q15008|PSMD6_HUMAN 26S proteasome non-ATPase regulatory subunit 6 OS=Homo sapiens OX=9606 GN=PSMD6 PE=1 SV=1	6	0.886919	0.223195	0.635879	0.564124	-
1.64167	1.25355	1.28632	1.45417	1.28553	0.565951	2.25625	1.04839	2.0205	Q15014	MORF4L2	Homo sapiens	Q15014	MO4L2_HUMAN	>sp|Q15014|MO4L2_HUMAN Mortality factor 4-like protein 2 OS=Homo sapiens OX=9606 GN=MORF4L2 PE=1 SV=1	4	0.717071	0.362307	0.664548	0.48959	-
1.45539	1.11947	1.37391	-0.307153	-0.248397	0.235416	0.763287	-0.299182	-0.139531	Q15019	SEPTIN2	Homo sapiens	Q15019	SEPT2_HUMAN	>sp|Q15019|SEPT2_HUMAN Septin-2 OS=Homo sapiens OX=9606 GN=SEPTIN2 PE=1 SV=1	5	0.00547722	1	0.225359	0.81609	-
1.48142	1.08088	1.44077	0.599363	0.300263	0.284068	0.682012	0.700258	1.17851	Q15020	SART3	Homo sapiens	Q15020	SART3_HUMAN	>sp|Q15020|SART3_HUMAN Squamous cell carcinoma antigen recognized by T-cells 3 OS=Homo sapiens OX=9606 GN=SART3 PE=1 SV=1	17	0.0178108	1	1.12336	0.337273	-
-0.394129	-1.13388	-0.565289	-2.76414	-2.64557	-1.29799	-2.3077	-3.47137	-2.9403	Q15021	NCAPD2	Homo sapiens	Q15021	CND1_HUMAN	>sp|Q15021|CND1_HUMAN Condensin complex subunit 1 OS=Homo sapiens OX=9606 GN=NCAPD2 PE=1 SV=3	3	0.0011827	1	0.507785	0.594788	-
-0.828877	-2.50042	-1.59124	-4.1935	-1.08775	-0.910588	0.437333	0.161805	0.345827	Q15024	EXOSC7	Homo sapiens	Q15024	EXOS7_HUMAN	>sp|Q15024|EXOS7_HUMAN Exosome complex component RRP42 OS=Homo sapiens OX=9606 GN=EXOSC7 PE=1 SV=3	3	2.09013	0.0103979	1.04533	0.187611	+
3.09785	2.75573	2.98582	2.24483	2.18471	3.03024	3.67443	3.3806	2.61761	Q15029	EFTUD2	Homo sapiens	Q15029	U5S1_HUMAN	>sp|Q15029|U5S1_HUMAN 116 kDa U5 small nuclear ribonucleoprotein component OS=Homo sapiens OX=9606 GN=EFTUD2 PE=1 SV=1	24	0.649585	0.438794	0.820521	0.394461	-
2.67469	2.4092	2.57988	0.248768	0.357379	0.52468	1.32303	0.248068	1.13287	Q15046	KARS1	Homo sapiens	Q15046	SYK_HUMAN	>sp|Q15046|SYK_HUMAN Lysine--tRNA ligase OS=Homo sapiens OX=9606 GN=KARS1 PE=1 SV=3	20	0.00180185	1	0.701794	0.497247	-
0.848955	1.5011	1.29462	0.0825138	-0.196508	-0.106507	-0.00318718	0.175715	0.262342	Q15054	POLD3	Homo sapiens	Q15054	DPOD3_HUMAN	>sp|Q15054|DPOD3_HUMAN DNA polymerase delta subunit 3 OS=Homo sapiens OX=9606 GN=POLD3 PE=1 SV=2	4	0.00146581	1	0.898013	0.578448	-
1.79736	1.01718	1.41635	0.0873652	0.228254	-1.49485	1.131	0.0356169	0.557566	Q15056	EIF4H	Homo sapiens	Q15056	IF4H_HUMAN	>sp|Q15056|IF4H_HUMAN Eukaryotic translation initiation factor 4H OS=Homo sapiens OX=9606 GN=EIF4H PE=1 SV=5	3	0.0217719	1	0.692401	0.448436	-
-3.18892	-3.281	-3.42869	0.00503445	-0.285232	-0.273521	-2.1777	-0.00816536	-0.827776	Q15058	KIF14	Homo sapiens	Q15058	KIF14_HUMAN	>sp|Q15058|KIF14_HUMAN Kinesin-like protein KIF14 OS=Homo sapiens OX=9606 GN=KIF14 PE=1 SV=1	8	1.94643	0.013925	0.570117	0.53157	+
-2.49409	-3.80652	-2.88638	-3.83414	-0.632618	-4.36072	0.13006	0.163195	-0.551802	Q15061	WDR43	Homo sapiens	Q15061	WDR43_HUMAN	>sp|Q15061|WDR43_HUMAN WD repeat-containing protein 43 OS=Homo sapiens OX=9606 GN=WDR43 PE=1 SV=3	2	2.85595	0.00414566	1.13073	0.145463	+
0.377141	0.135496	0.101349	1.42547	0.590367	2.2403	0.413113	1.39568	0.779133	Q15070	OXA1L	Homo sapiens	Q15070	OXA1L_HUMAN	>sp|Q15070|OXA1L_HUMAN Mitochondrial inner membrane protein OXA1L OS=Homo sapiens OX=9606 GN=OXA1L PE=1 SV=3	8	1.3325	0.0631207	0.427365	0.651213	-
3.16503	2.90307	3.39581	2.14175	2.17935	1.1687	2.71217	1.54312	1.95812	Q15084	PDIA6	Homo sapiens	Q15084	PDIA6_HUMAN	>sp|Q15084|PDIA6_HUMAN Protein disulfide-isomerase A6 OS=Homo sapiens OX=9606 GN=PDIA6 PE=1 SV=1	12	0.00945821	1	0.194535	0.832879	-
1.82522	1.79009	1.94291	2.1298	1.84667	3.16442	2.46602	2.75292	2.38582	Q15125	EBP	Homo sapiens	Q15125	EBP_HUMAN	>sp|Q15125|EBP_HUMAN 3-beta-hydroxysteroid-Delta(8),Delta(7)-isomerase OS=Homo sapiens OX=9606 GN=EBP PE=1 SV=3	5	2.61812	0.00491453	0.137398	0.879637	+
0.873875	0.513018	0.645236	-0.507	-0.760296	0.0923309	0.239994	-0.190177	-0.213696	Q15155	NOMO1	Homo sapiens	Q15155	NOMO1_HUMAN	>sp|Q15155|NOMO1_HUMAN Nodal modulator 1 OS=Homo sapiens OX=9606 GN=NOMO1 PE=1 SV=5	8	0.0034063	1	0.503566	0.646739	-
-1.21457	0.521664	-0.221662	-2.77003	-3.55508	-1.43519	-1.98984	-2.91326	-2.59998	Q15165	PON2	Homo sapiens	Q15165	PON2_HUMAN	>sp|Q15165|PON2_HUMAN Serum paraoxonase/arylesterase 2 OS=Homo sapiens OX=9606 GN=PON2 PE=1 SV=4	2	0.00401399	1	0.0432907	0.967287	-
-0.962077	-0.817885	-0.815597	-1.49269	-1.12333	-1.8264	-0.429084	-1.62056	-0.856955	Q15181	PPA1	Homo sapiens	Q15181	IPYR_HUMAN	>sp|Q15181|IPYR_HUMAN Inorganic pyrophosphatase OS=Homo sapiens OX=9606 GN=PPA1 PE=1 SV=2	6	0.215701	1	0.563606	0.578978	-
-1.01603	-1.32094	-1.79102	0.659964	0.47011	0.0782719	1.29389	0.293844	0.131146	Q15185	PTGES3	Homo sapiens	Q15185	TEBP_HUMAN	>sp|Q15185|TEBP_HUMAN Prostaglandin E synthase 3 OS=Homo sapiens OX=9606 GN=PTGES3 PE=1 SV=1	3	2.28542	0.00720879	0.158824	0.867556	+
4.60406	4.44629	4.71831	6.86445	6.64249	5.82641	6.24147	5.45722	5.84481	Q15233	NONO	Homo sapiens	Q15233	NONO_HUMAN	>sp|Q15233|NONO_HUMAN Non-POU domain-containing octamer-binding protein OS=Homo sapiens OX=9606 GN=NONO PE=1 SV=4	75	2.50145	0.00545809	0.700448	0.483352	+
-1.40887	-3.77156	-1.55162	0.547063	0.269171	0.594681	0.690238	1.38363	0.490932	Q15287	RNPS1	Homo sapiens	Q15287	RNPS1_HUMAN	>sp|Q15287|RNPS1_HUMAN RNA-binding protein with serine-rich domain 1 OS=Homo sapiens OX=9606 GN=RNPS1 PE=1 SV=1	5	2.02724	0.0117593	0.595248	0.595335	+
-0.852235	-1.37685	-1.31041	-0.0862188	0.10888	-0.577682	0.964869	0.150355	0.751592	Q15291	RBBP5	Homo sapiens	Q15291	RBBP5_HUMAN	>sp|Q15291|RBBP5_HUMAN Retinoblastoma-binding protein 5 OS=Homo sapiens OX=9606 GN=RBBP5 PE=1 SV=2	5	2.74388	0.00430617	1.19294	0.217058	+
3.23495	2.23167	2.56152	0.821153	0.921228	-3.19101	2.23944	1.07292	1.97471	Q15293	RCN1	Homo sapiens	Q15293	RCN1_HUMAN	>sp|Q15293|RCN1_HUMAN Reticulocalbin-1 OS=Homo sapiens OX=9606 GN=RCN1 PE=1 SV=1	9	0.0264325	1	0.735302	0.365117	-
-0.244928	-1.17981	-0.855453	-0.874094	-1.23195	-0.939331	-0.231373	-2.13472	-1.43017	Q15363	TMED2	Homo sapiens	Q15363	TMED2_HUMAN	>sp|Q15363|TMED2_HUMAN Transmembrane emp24 domain-containing protein 2 OS=Homo sapiens OX=9606 GN=TMED2 PE=1 SV=1	3	0.113632	1	0.166607	0.854611	-
3.57249	3.50574	3.58116	3.51175	3.22299	3.69307	2.78647	3.09881	2.95744	Q15365	PCBP1	Homo sapiens	Q15365	PCBP1_HUMAN	>sp|Q15365|PCBP1_HUMAN Poly(rC)-binding protein 1 OS=Homo sapiens OX=9606 GN=PCBP1 PE=1 SV=2	8	0.000633726	1	1.49193	0.193633	-
4.23584	3.88452	4.16898	4.3028	4.0007	4.84619	3.80354	4.04898	3.80984	Q15366	PCBP2	Homo sapiens	Q15366	PCBP2_HUMAN	>sp|Q15366|PCBP2_HUMAN Poly(rC)-binding protein 2 OS=Homo sapiens OX=9606 GN=PCBP2 PE=1 SV=1	20	0.0446848	1	0.887871	0.422898	-
0.245509	-0.162148	0.156393	0.832849	0.229527	1.76609	0.578415	2.16366	0.788477	Q15369	ELOC	Homo sapiens	Q15369	ELOC_HUMAN	>sp|Q15369|ELOC_HUMAN Elongin-C OS=Homo sapiens OX=9606 GN=ELOC PE=1 SV=1	8	1.30562	0.0675855	0.128464	0.876743	-
1.39272	1.07011	1.25405	3.0554	2.41064	3.90491	2.84687	4.30318	2.88462	Q15370	ELOB	Homo sapiens	Q15370	ELOB_HUMAN	>sp|Q15370|ELOB_HUMAN Elongin-B OS=Homo sapiens OX=9606 GN=ELOB PE=1 SV=1	6	2.2035	0.00815094	0.125445	0.880037	+
1.42686	1.17311	1.43377	1.12185	0.561306	1.84409	0.870548	0.560798	0.571304	Q15392	DHCR24	Homo sapiens	Q15392	DHC24_HUMAN	>sp|Q15392|DHC24_HUMAN Delta(24)-sterol reductase OS=Homo sapiens OX=9606 GN=DHCR24 PE=1 SV=2	5	0.00152551	1	0.589685	0.56647	-
4.38664	3.94896	4.13894	4.33518	4.11044	2.95417	4.50664	4.00964	4.77074	Q15393	SF3B3	Homo sapiens	Q15393	SF3B3_HUMAN	>sp|Q15393|SF3B3_HUMAN Splicing factor 3B subunit 3 OS=Homo sapiens OX=9606 GN=SF3B3 PE=1 SV=4	64	0.75606	0.324805	0.581227	0.545699	-
-0.806491	-1.52262	-0.994229	-0.802547	-4.55415	-1.47041	0.419053	-0.269506	-0.765727	Q15397	PUM3	Homo sapiens	Q15397	PUM3_HUMAN	>sp|Q15397|PUM3_HUMAN Pumilio homolog 3 OS=Homo sapiens OX=9606 GN=PUM3 PE=1 SV=3	7	1.34796	0.0612909	0.793129	0.328268	-
3.18604	3.04378	2.81235	3.36086	3.13282	1.89713	3.89365	2.87614	3.94067	Q15427	SF3B4	Homo sapiens	Q15427	SF3B4_HUMAN	>sp|Q15427|SF3B4_HUMAN Splicing factor 3B subunit 4 OS=Homo sapiens OX=9606 GN=SF3B4 PE=1 SV=1	9	0.997313	0.16155	0.605676	0.508778	-
1.09446	0.964842	1.40071	2.30272	2.32932	0.838107	1.94282	1.80734	2.67662	Q15428	SF3A2	Homo sapiens	Q15428	SF3A2_HUMAN	>sp|Q15428|SF3A2_HUMAN Splicing factor 3A subunit 2 OS=Homo sapiens OX=9606 GN=SF3A2 PE=1 SV=2	13	1.82631	0.0186652	0.221361	0.79633	+
0.756762	0.616878	0.806249	0.0632801	-0.00331497	-0.490148	0.157469	-0.282033	-0.10369	Q15436	SEC23A	Homo sapiens	Q15436	SC23A_HUMAN	>sp|Q15436|SC23A_HUMAN Protein transport protein Sec23A OS=Homo sapiens OX=9606 GN=SEC23A PE=1 SV=2	8	0.000987255	1	0.112923	0.917163	-
-0.316895	-0.0680761	-0.16851	-0.141622	-0.274899	-0.761997	-0.29112	-0.705317	-0.271466	Q15437	SEC23B	Homo sapiens	Q15437	SC23B_HUMAN	>sp|Q15437|SC23B_HUMAN Protein transport protein Sec23B OS=Homo sapiens OX=9606 GN=SEC23B PE=1 SV=2	13	0.0477414	1	0.0431062	0.971431	-
1.1743	1.29687	1.53151	3.62391	3.49539	1.91249	3.28479	3.02575	3.94169	Q15459	SF3A1	Homo sapiens	Q15459	SF3A1_HUMAN	>sp|Q15459|SF3A1_HUMAN Splicing factor 3A subunit 1 OS=Homo sapiens OX=9606 GN=SF3A1 PE=1 SV=1	49	2.99085	0.00384106	0.26447	0.758741	+
-0.217455	1.29529	0.647615	2.4972	4.38294	1.4139	3.97445	3.44763	2.51331	Q15517	CDSN	Homo sapiens	Q15517	CDSN_HUMAN	>sp|Q15517|CDSN_HUMAN Corneodesmosin OS=Homo sapiens OX=9606 GN=CDSN PE=1 SV=3	5	2.25726	0.00741718	0.220581	0.785476	+
-0.260054	-1.25714	-0.703769	-1.58118	-1.54795	-1.71242	-0.994378	-1.94616	-1.97231	Q15528	MED22	Homo sapiens	Q15528	MED22_HUMAN	>sp|Q15528|MED22_HUMAN Mediator of RNA polymerase II transcription subunit 22 OS=Homo sapiens OX=9606 GN=MED22 PE=1 SV=2	3	0.0237442	1	0.0244225	0.983913	-
-0.710958	-1.5788	-0.85589	-1.0357	-0.927681	-2.55065	-1.39867	-3.98654	-1.51375	Q15599	SLC9A3R2	Homo sapiens	Q15599	NHRF2_HUMAN	>sp|Q15599|NHRF2_HUMAN Na(+)/H(+) exchange regulatory cofactor NHE-RF2 OS=Homo sapiens OX=9606 GN=SLC9A3R2 PE=1 SV=2	2	0.0532211	1	0.329362	0.694707	-
0.0494671	-0.314053	0.147431	1.2305	0.817875	2.69395	0.802863	1.78226	0.947011	Q15629	TRAM1	Homo sapiens	Q15629	TRAM1_HUMAN	>sp|Q15629|TRAM1_HUMAN Translocating chain-associated membrane protein 1 OS=Homo sapiens OX=9606 GN=TRAM1 PE=1 SV=3	4	1.95166	0.0138049	0.247093	0.771912	+
2.36547	2.48151	2.6399	1.66887	1.45617	0.961551	1.74358	1.21838	2.11144	Q15637	SF1	Homo sapiens	Q15637	SF01_HUMAN	>sp|Q15637|SF01_HUMAN Splicing factor 1 OS=Homo sapiens OX=9606 GN=SF1 PE=1 SV=4	20	0.00904659	1	0.420806	0.683912	-
2.10379	1.41268	1.84631	1.63926	1.39118	2.5491	0.98575	1.16147	0.841193	Q15645	TRIP13	Homo sapiens	Q15645	PCH2_HUMAN	>sp|Q15645|PCH2_HUMAN Pachytene checkpoint protein 2 homolog OS=Homo sapiens OX=9606 GN=TRIP13 PE=1 SV=2	15	0.00512111	1	1.11597	0.231605	-
-0.155449	-0.469639	-0.25049	1.35605	1.06005	1.02997	1.73422	1.05761	1.34943	Q15648	MED1	Homo sapiens	Q15648	MED1_HUMAN	>sp|Q15648|MED1_HUMAN Mediator of RNA polymerase II transcription subunit 1 OS=Homo sapiens OX=9606 GN=MED1 PE=1 SV=4	29	3.1183	0.00371542	0.449535	0.69752	+
0.996116	1.11317	1.24373	1.00665	0.967827	0.635555	1.14767	1.15887	0.887737	Q15654	TRIP6	Homo sapiens	Q15654	TRIP6_HUMAN	>sp|Q15654|TRIP6_HUMAN Thyroid receptor-interacting protein 6 OS=Homo sapiens OX=9606 GN=TRIP6 PE=1 SV=3	11	0.17595	1	0.590396	0.673697	-
-1.29527	0.708414	0.264945	-2.89634	-1.41133	-2.06321	-1.31733	-2.31943	-0.956022	Q15696	ZRSR2	Homo sapiens	Q15696	U2AFM_HUMAN	>sp|Q15696|U2AFM_HUMAN U2 small nuclear ribonucleoprotein auxiliary factor 35 kDa subunit-related protein 2 OS=Homo sapiens OX=9606 GN=ZRSR2 PE=1 SV=2	2	0.0277065	1	0.427454	0.647823	-
1.26427	1.2181	1.10116	1.37542	1.19551	1.22547	2.94792	1.81711	2.09059	Q15717	ELAVL1	Homo sapiens	Q15717	ELAV1_HUMAN	>sp|Q15717|ELAV1_HUMAN ELAV-like protein 1 OS=Homo sapiens OX=9606 GN=ELAVL1 PE=1 SV=2	12	1.77134	0.0210197	1.379	0.131213	+
1.14528	0.922083	1.00743	-1.04248	-1.08206	-1.30023	-0.238992	-1.46335	-1.05601	Q15738	NSDHL	Homo sapiens	Q15738	NSDHL_HUMAN	>sp|Q15738|NSDHL_HUMAN Sterol-4-alpha-carboxylate 3-dehydrogenase, decarboxylating OS=Homo sapiens OX=9606 GN=NSDHL PE=1 SV=2	3	0.00131012	1	0.237002	0.802488	-
1.02323	0.329947	0.688375	-0.474968	-0.540458	0.707594	-0.361775	1.01792	0.357415	Q15758	SLC1A5	Homo sapiens	Q15758	AAAT_HUMAN	>sp|Q15758|AAAT_HUMAN Neutral amino acid transporter B(0) OS=Homo sapiens OX=9606 GN=SLC1A5 PE=1 SV=2	4	0.120625	1	0.317207	0.724858	-
-1.73256	-2.87816	-1.66005	-1.07503	-1.53463	-0.369453	-1.62773	-1.22105	-1.44518	Q15771	RAB30	Homo sapiens	Q15771	RAB30_HUMAN	>sp|Q15771|RAB30_HUMAN Ras-related protein Rab-30 OS=Homo sapiens OX=9606 GN=RAB30 PE=1 SV=2	3	1.03456	0.144718	0.539389	0.605742	-
-3.94701	-2.86803	-2.5202	0.421701	0.107184	0.607689	-0.145527	0.553699	-0.100123	Q15773	MLF2	Homo sapiens	Q15773	MLF2_HUMAN	>sp|Q15773|MLF2_HUMAN Myeloid leukemia factor 2 OS=Homo sapiens OX=9606 GN=MLF2 PE=1 SV=1	3	2.8705	0.00426513	0.440574	0.689527	+
-3.17608	-2.09733	-3.61791	-0.169772	2.79695	-0.745065	2.13201	0.101033	-0.202142	Q15828	CST6	Homo sapiens	Q15828	CYTM_HUMAN	>sp|Q15828|CYTM_HUMAN Cystatin-M OS=Homo sapiens OX=9606 GN=CST6 PE=1 SV=1	2	2.1748	0.00830769	0.0124144	0.991411	+
1.25579	1.2502	1.41965	1.82847	1.72421	1.04738	2.88517	1.37587	1.92646	Q15942	ZYX	Homo sapiens	Q15942	ZYX_HUMAN	>sp|Q15942|ZYX_HUMAN Zyxin OS=Homo sapiens OX=9606 GN=ZYX PE=1 SV=1	8	1.08338	0.125329	0.451809	0.63997	-
0.473342	-0.757433	0.405071	-0.681986	-0.704664	-0.396976	0.588462	-1.11375	-0.593684	Q16181	SEPTIN7	Homo sapiens	Q16181	SEPT7_HUMAN	>sp|Q16181|SEPT7_HUMAN Septin-7 OS=Homo sapiens OX=9606 GN=SEPTIN7 PE=1 SV=2	10	0.141224	1	0.162259	0.860554	-
0.818582	0.148864	0.991429	0.10806	-0.0576344	-0.937166	0.69803	-1.08934	-0.0371294	Q16186	ADRM1	Homo sapiens	Q16186	ADRM1_HUMAN	>sp|Q16186|ADRM1_HUMAN Proteasomal ubiquitin receptor ADRM1 OS=Homo sapiens OX=9606 GN=ADRM1 PE=1 SV=2	2	0.0558074	1	0.0887896	0.916672	-
1.24901	0.980867	1.23692	0.924924	-2.81133	-3.95238	0.941237	-0.144082	-0.0335331	Q16204	CCDC6	Homo sapiens	Q16204	CCDC6_HUMAN	>sp|Q16204|CCDC6_HUMAN Coiled-coil domain-containing protein 6 OS=Homo sapiens OX=9606 GN=CCDC6 PE=1 SV=2	4	0.0142289	1	0.658766	0.425488	-
-1.57176	4.81077	-0.229043	-0.106212	1.29818	-3.87143	1.05166	0.248698	0.976127	Q16378	PRR4	Homo sapiens	Q16378	PROL4_HUMAN	>sp|Q16378|PROL4_HUMAN Proline-rich protein 4 OS=Homo sapiens OX=9606 GN=PRR4 PE=1 SV=3	3	0.262301	0.971766	0.455262	0.593648	-
0.0335331	-0.408254	0.0786552	-0.621552	-0.781476	0.0147686	0.0913877	-1.45593	-1.18746	Q16401	PSMD5	Homo sapiens	Q16401	PSMD5_HUMAN	>sp|Q16401|PSMD5_HUMAN 26S proteasome non-ATPase regulatory subunit 5 OS=Homo sapiens OX=9606 GN=PSMD5 PE=1 SV=3	6	0.0478127	1	0.293197	0.74509	-
0.319325	0.173309	0.311268	-0.839802	-1.09839	-0.498386	-1.52028	-1.7653	-1.39903	Q16513	PKN2	Homo sapiens	Q16513	PKN2_HUMAN	>sp|Q16513|PKN2_HUMAN Serine/threonine-protein kinase N2 OS=Homo sapiens OX=9606 GN=PKN2 PE=1 SV=1	8	2.17e-05	1	1.66798	0.105629	-
2.48529	1.84813	2.24803	1.26261	1.00463	1.58431	1.90559	1.72568	1.54321	Q16531	DDB1	Homo sapiens	Q16531	DDB1_HUMAN	>sp|Q16531|DDB1_HUMAN DNA damage-binding protein 1 OS=Homo sapiens OX=9606 GN=DDB1 PE=1 SV=1	38	0.0206368	1	1.04827	0.371027	-
-0.137482	-0.1289	0.11291	0.499452	0.123024	0.133307	0.947868	0.576237	0.311896	Q16540	MRPL23	Homo sapiens	Q16540	RM23_HUMAN	>sp|Q16540|RM23_HUMAN 39S ribosomal protein L23, mitochondrial OS=Homo sapiens OX=9606 GN=MRPL23 PE=1 SV=1	3	1.81864	0.0189571	0.743846	0.526672	+
-2.05569	-0.734069	-1.22744	-2.75775	-3.22177	-4.0286	-0.78491	-4.80002	-1.97381	Q16555	DPYSL2	Homo sapiens	Q16555	DPYL2_HUMAN	>sp|Q16555|DPYL2_HUMAN Dihydropyrimidinase-related protein 2 OS=Homo sapiens OX=9606 GN=DPYSL2 PE=1 SV=1	3	0.282157	0.940649	0.260852	0.745126	-
1.2754	0.454803	1.21583	0.943382	0.474636	0.108724	1.26095	0.723773	0.988564	Q16576	RBBP7	Homo sapiens	Q16576	RBBP7_HUMAN	>sp|Q16576|RBBP7_HUMAN Histone-binding protein RBBP7 OS=Homo sapiens OX=9606 GN=RBBP7 PE=1 SV=1	7	0.310798	0.899104	0.773928	0.468876	-
-3.97261	-2.66038	-2.36193	0.504269	2.19164	-0.406426	0.882365	0.9255	0.542414	Q16610	ECM1	Homo sapiens	Q16610	ECM1_HUMAN	>sp|Q16610|ECM1_HUMAN Extracellular matrix protein 1 OS=Homo sapiens OX=9606 GN=ECM1 PE=1 SV=2	7	3.05643	0.00373239	0.00864939	0.993242	+
1.53845	1.15401	1.30328	0.79097	0.283487	0.748207	0.78772	1.18814	0.743399	Q16629	SRSF7	Homo sapiens	Q16629	SRSF7_HUMAN	>sp|Q16629|SRSF7_HUMAN Serine/arginine-rich splicing factor 7 OS=Homo sapiens OX=9606 GN=SRSF7 PE=1 SV=1	5	0.0172153	1	0.624055	0.608864	-
1.24361	0.839868	1.06775	0.811225	1.66383	-0.065299	2.59542	1.08925	0.993771	Q16630	CPSF6	Homo sapiens	Q16630	CPSF6_HUMAN	>sp|Q16630|CPSF6_HUMAN Cleavage and polyadenylation specificity factor subunit 6 OS=Homo sapiens OX=9606 GN=CPSF6 PE=1 SV=2	9	0.707113	0.372756	0.452515	0.615368	-
-0.261595	-0.149429	0.119934	1.05953	0.503622	1.59836	0.847263	-0.16696	0.0219908	Q16637	SMN2	Homo sapiens	Q16637	SMN_HUMAN	>sp|Q16637|SMN_HUMAN Survival motor neuron protein OS=Homo sapiens OX=9606 GN=SMN2 PE=1 SV=1	5	0.727958	0.35176	0.858953	0.360929	-
2.54763	3.2607	3.3769	5.28681	4.8507	3.86804	2.06565	1.43756	3.34066	Q16643	DBN1	Homo sapiens	Q16643	DREB_HUMAN	>sp|Q16643|DREB_HUMAN Drebrin OS=Homo sapiens OX=9606 GN=DBN1 PE=1 SV=4	35	0.0641282	1	1.56904	0.0576585	-
1.59445	1.61664	1.65031	5.57393	6.60215	6.09391	6.84359	4.56609	6.03267	Q16658	FSCN1	Homo sapiens	Q16658	FSCN1_HUMAN	>sp|Q16658|FSCN1_HUMAN Fascin OS=Homo sapiens OX=9606 GN=FSCN1 PE=1 SV=3	9	2.78744	0.0042611	0.139933	0.871651	+
0.285586	0.158963	0.317602	0.938133	0.660744	0.68786	2.19468	0.968307	1.85684	Q16666	IFI16	Homo sapiens	Q16666	IF16_HUMAN	>sp|Q16666|IF16_HUMAN Gamma-interferon-inducible protein 16 OS=Homo sapiens OX=9606 GN=IFI16 PE=1 SV=3	23	2.03739	0.011444	1.13877	0.221528	+
-0.531898	0.126855	-0.106777	-0.590765	-0.789073	-0.388782	0.142946	-0.906498	-0.41179	Q16698	DECR1	Homo sapiens	Q16698	DECR_HUMAN	>sp|Q16698|DECR_HUMAN 2,4-dienoyl-CoA reductase [(3E)-enoyl-CoA-producing], mitochondrial OS=Homo sapiens OX=9606 GN=DECR1 PE=1 SV=1	2	0.146127	1	0.240303	0.80664	-
0.874333	-0.402808	0.624834	-0.219385	-0.622889	0.388759	-0.292297	-0.287995	-0.70517	Q16718	NDUFA5	Homo sapiens	Q16718	NDUA5_HUMAN	>sp|Q16718|NDUA5_HUMAN NADH dehydrogenase [ubiquinone] 1 alpha subcomplex subunit 5 OS=Homo sapiens OX=9606 GN=NDUFA5 PE=1 SV=3	3	0.0287253	1	0.355054	0.727334	-
0.682458	-0.00156021	0.380744	-2.24374	-3.84164	-3.76021	-0.87078	-2.74661	-1.78288	Q16719	KYNU	Homo sapiens	Q16719	KYNU_HUMAN	>sp|Q16719|KYNU_HUMAN Kynureninase OS=Homo sapiens OX=9606 GN=KYNU PE=1 SV=1	2	0.00440824	1	0.922363	0.27069	-
-1.78461	-1.13781	-1.41664	-1.22367	-1.19032	-1.59783	-0.775195	-1.01261	-1.51308	Q16762	TST	Homo sapiens	Q16762	THTR_HUMAN	>sp|Q16762|THTR_HUMAN Thiosulfate sulfurtransferase OS=Homo sapiens OX=9606 GN=TST PE=1 SV=4	4	0.832123	0.260497	0.394552	0.716825	-
1.37612	1.11186	1.43409	2.38942	1.72933	3.19425	0.863231	2.25939	1.58197	Q16795	NDUFA9	Homo sapiens	Q16795	NDUA9_HUMAN	>sp|Q16795|NDUA9_HUMAN NADH dehydrogenase [ubiquinone] 1 alpha subcomplex subunit 9, mitochondrial OS=Homo sapiens OX=9606 GN=NDUFA9 PE=1 SV=2	15	0.549856	0.568483	0.675255	0.458122	-
-2.91212	-2.28488	-1.94352	-3.87748	-0.26626	0.160277	-0.229343	0.35628	0.984749	Q16822	PCK2	Homo sapiens	Q16822	PCKGM_HUMAN	>sp|Q16822|PCKGM_HUMAN Phosphoenolpyruvate carboxykinase [GTP], mitochondrial OS=Homo sapiens OX=9606 GN=PCK2 PE=1 SV=4	4	2.73829	0.00457843	0.56856	0.497027	+
-0.27978	-0.848106	-0.598851	-0.731694	-1.15416	-0.755352	-2.24529	1.12414	-6.54711	Q16850	CYP51A1	Homo sapiens	Q16850	CP51A_HUMAN	>sp|Q16850|CP51A_HUMAN Lanosterol 14-alpha demethylase OS=Homo sapiens OX=9606 GN=CYP51A1 PE=1 SV=4	2	0.103446	1	0.307041	0.698008	-
1.00154	0.940284	1.10243	0.115595	-0.0571032	0.417514	-0.114783	-1.59764	-0.742858	Q16851	UGP2	Homo sapiens	Q16851	UGPA_HUMAN	>sp|Q16851|UGPA_HUMAN UTP--glucose-1-phosphate uridylyltransferase OS=Homo sapiens OX=9606 GN=UGP2 PE=1 SV=5	2	0.00288897	1	1.0156	0.261338	-
1.08965	0.824215	1.07767	-1.2129	-3.2655	-0.850457	-0.924333	-0.56537	-1.35408	Q16881	TXNRD1	Homo sapiens	Q16881	TRXR1_HUMAN	>sp|Q16881|TRXR1_HUMAN Thioredoxin reductase 1, cytoplasmic OS=Homo sapiens OX=9606 GN=TXNRD1 PE=1 SV=3	2	0.000290853	1	0.454403	0.614662	-
2.12986	1.71421	2.10677	1.81728	1.52115	2.46935	1.39694	1.64893	1.44474	Q16891	IMMT	Homo sapiens	Q16891	MIC60_HUMAN	>sp|Q16891|MIC60_HUMAN MICOS complex subunit MIC60 OS=Homo sapiens OX=9606 GN=IMMT PE=1 SV=1	30	0.00769729	1	0.68767	0.521652	-
-4.09263	-3.06102	-2.57776	-2.7393	-3.27988	-1.28146	-2.51285	-0.755304	-1.96911	Q1MSJ5	CSPP1	Homo sapiens	Q1MSJ5	CSPP1_HUMAN	>sp|Q1MSJ5|CSPP1_HUMAN Centrosome and spindle pole-associated protein 1 OS=Homo sapiens OX=9606 GN=CSPP1 PE=1 SV=4	3	1.32756	0.063771	0.362755	0.679599	-
-1.16757	-1.04746	-1.06995	-0.888851	-1.21401	-0.809352	-1.17552	-2.09848	-1.78562	Q27J81	INF2	Homo sapiens	Q27J81	INF2_HUMAN	>sp|Q27J81|INF2_HUMAN Inverted formin-2 OS=Homo sapiens OX=9606 GN=INF2 PE=1 SV=2	6	0.021494	1	1.12989	0.248635	-
-0.368906	-0.0400105	-0.531851	-0.363966	-0.758098	-0.843766	-0.162143	-1.36533	-1.7577	Q29RF7	PDS5A	Homo sapiens	Q29RF7	PDS5A_HUMAN	>sp|Q29RF7|PDS5A_HUMAN Sister chromatid cohesion protein PDS5 homolog A OS=Homo sapiens OX=9606 GN=PDS5A PE=1 SV=1	5	0.0443252	1	0.365872	0.693403	-
2.16645	1.98695	2.11579	1.60915	1.47199	1.59651	2.20928	1.61646	2.26107	Q2NL82	TSR1	Homo sapiens	Q2NL82	TSR1_HUMAN	>sp|Q2NL82|TSR1_HUMAN Pre-rRNA-processing protein TSR1 homolog OS=Homo sapiens OX=9606 GN=TSR1 PE=1 SV=1	21	0.218259	1	1.04395	0.36218	-
-0.891289	-0.490465	-0.735216	0.145812	0.154526	-0.648985	0.752863	-0.669843	1.63575	Q2NL98	VMAC	Homo sapiens	Q2NL98	VMAC_HUMAN	>sp|Q2NL98|VMAC_HUMAN Vimentin-type intermediate filament-associated coiled-coil protein OS=Homo sapiens OX=9606 GN=VMAC PE=1 SV=1	4	1.17407	0.0949518	0.404284	0.653244	-
-0.42954	-0.855431	-0.377574	-0.826813	-0.587133	-1.04939	0.0605545	0.517527	-0.239485	Q2TAY7	SMU1	Homo sapiens	Q2TAY7	SMU1_HUMAN	>sp|Q2TAY7|SMU1_HUMAN WD40 repeat-containing protein SMU1 OS=Homo sapiens OX=9606 GN=SMU1 PE=1 SV=2	9	1.47517	0.0424883	1.65386	0.0883927	+
-0.523381	-0.313109	-0.600073	-0.323168	-0.809179	-0.793879	-1.35996	-2.54172	-2.30913	Q32MZ4	LRRFIP1	Homo sapiens	Q32MZ4	LRRF1_HUMAN	>sp|Q32MZ4|LRRF1_HUMAN Leucine-rich repeat flightless-interacting protein 1 OS=Homo sapiens OX=9606 GN=LRRFIP1 PE=1 SV=2	7	0.0027901	1	1.64864	0.0670135	-
-3.34328	-2.42175	-3.89428	-2.00058	-4.55178	-0.409205	-2.02082	-0.0331554	-0.990375	Q32NC0	C18orf21	Homo sapiens	Q32NC0	CR021_HUMAN	>sp|Q32NC0|CR021_HUMAN UPF0711 protein C18orf21 OS=Homo sapiens OX=9606 GN=C18orf21 PE=1 SV=1	2	1.73189	0.0236122	0.415947	0.62402	+
-1.24714	-2.58226	-1.48098	0.183716	0.00973797	1.12915	0.483589	-1.09663	-0.39396	Q32P28	P3H1	Homo sapiens	Q32P28	P3H1_HUMAN	>sp|Q32P28|P3H1_HUMAN Prolyl 3-hydroxylase 1 OS=Homo sapiens OX=9606 GN=P3H1 PE=1 SV=2	8	1.3975	0.0524884	0.605953	0.509511	-
-2.16626	-1.18392	-1.71612	-0.216868	-0.385466	0.214436	-0.0633907	-0.641209	0.0569019	Q3KQU3	MAP7D1	Homo sapiens	Q3KQU3	MA7D1_HUMAN	>sp|Q3KQU3|MA7D1_HUMAN MAP7 domain-containing protein 1 OS=Homo sapiens OX=9606 GN=MAP7D1 PE=1 SV=1	6	2.14071	0.00947743	0.112126	0.912752	+
0.794171	-0.234377	0.714121	1.544	1.15596	1.24963	1.45641	1.43517	1.59506	Q3MHD2	LSM12	Homo sapiens	Q3MHD2	LSM12_HUMAN	>sp|Q3MHD2|LSM12_HUMAN Protein LSM12 homolog OS=Homo sapiens OX=9606 GN=LSM12 PE=1 SV=2	2	1.78604	0.0205215	0.634375	0.674026	+
0.263967	-0.752872	0.431355	0.352875	-0.0467863	1.05959	-0.26473	0.125964	-0.600679	Q3ZCQ8	TIMM50	Homo sapiens	Q3ZCQ8	TIM50_HUMAN	>sp|Q3ZCQ8|TIM50_HUMAN Mitochondrial import inner membrane translocase subunit TIM50 OS=Homo sapiens OX=9606 GN=TIMM50 PE=1 SV=2	10	0.161612	1	0.844862	0.385806	-
-2.62622	-2.7906	-2.24026	-0.626114	-4.40896	-3.07606	0.365463	-3.33097	-1.66761	Q49A26	GLYR1	Homo sapiens	Q49A26	GLYR1_HUMAN	>sp|Q49A26|GLYR1_HUMAN Putative oxidoreductase GLYR1 OS=Homo sapiens OX=9606 GN=GLYR1 PE=1 SV=4	3	1.32623	0.063947	0.306917	0.702846	-
-1.24567	-1.50611	-1.13653	-1.52489	-1.68449	-1.48581	-0.930324	-1.28585	-1.52621	Q4G0J3	LARP7	Homo sapiens	Q4G0J3	LARP7_HUMAN	>sp|Q4G0J3|LARP7_HUMAN La-related protein 7 OS=Homo sapiens OX=9606 GN=LARP7 PE=1 SV=1	4	0.3851	0.796625	0.800143	0.525378	-
1.22987	0.872709	1.04247	1.40135	1.3422	0.0696325	1.5111	0.650178	1.14116	Q4G0N4	NADK2	Homo sapiens	Q4G0N4	NAKD2_HUMAN	>sp|Q4G0N4|NAKD2_HUMAN NAD kinase 2, mitochondrial OS=Homo sapiens OX=9606 GN=NADK2 PE=1 SV=2	10	0.368901	0.820143	0.118591	0.892071	-
0.328044	-0.400668	0.296897	1.39754	1.31241	1.10119	1.17674	1.36467	1.28951	Q52LJ0	FAM98B	Homo sapiens	Q52LJ0	FA98B_HUMAN	>sp|Q52LJ0|FA98B_HUMAN Protein FAM98B OS=Homo sapiens OX=9606 GN=FAM98B PE=1 SV=2	4	2.40356	0.00587567	0.0212177	0.991421	+
0.91409	1.00188	1.2391	-0.371535	-0.644351	-1.12549	-0.0330954	-0.953354	0.438696	Q53EL6	PDCD4	Homo sapiens	Q53EL6	PDCD4_HUMAN	>sp|Q53EL6|PDCD4_HUMAN Programmed cell death protein 4 OS=Homo sapiens OX=9606 GN=PDCD4 PE=1 SV=2	7	0.00932267	1	0.499676	0.611073	-
-1.04004	-3.4199	-1.20662	-0.128102	-0.201267	-0.578416	-0.193303	0.369278	-0.300558	Q53ET0	CRTC2	Homo sapiens	Q53ET0	CRTC2_HUMAN	>sp|Q53ET0|CRTC2_HUMAN CREB-regulated transcription coactivator 2 OS=Homo sapiens OX=9606 GN=CRTC2 PE=1 SV=2	5	1.39403	0.0528858	0.44891	0.690531	-
1.03906	0.193137	0.970428	2.74282	2.97294	2.67324	4.22185	2.5682	3.06003	Q53GS9	USP39	Homo sapiens	Q53GS9	SNUT2_HUMAN	>sp|Q53GS9|SNUT2_HUMAN U4/U6.U5 tri-snRNP-associated protein 2 OS=Homo sapiens OX=9606 GN=USP39 PE=1 SV=2	9	2.28315	0.00718623	0.415735	0.661865	+
-0.425201	-0.317157	-0.236247	3.26087	3.07742	3.36468	0.840694	2.5947	3.15307	Q53H96	PYCR3	Homo sapiens	Q53H96	P5CR3_HUMAN	>sp|Q53H96|P5CR3_HUMAN Pyrroline-5-carboxylate reductase 3 OS=Homo sapiens OX=9606 GN=PYCR3 PE=1 SV=3	13	1.94762	0.0139588	0.671443	0.451331	+
1.31792	1.06663	1.04418	0.996058	0.868608	0.702822	1.06013	1.42369	1.69736	Q53R41	FASTKD1	Homo sapiens	Q53R41	FAKD1_HUMAN	>sp|Q53R41|FAKD1_HUMAN FAST kinase domain-containing protein 1, mitochondrial OS=Homo sapiens OX=9606 GN=FASTKD1 PE=1 SV=1	16	0.843156	0.252651	1.24325	0.260344	-
-4.48674	-2.79056	-2.29171	-1.72077	-2.01017	-2.00142	-1.26061	-3.67866	-1.91806	Q562F6	SGO2	Homo sapiens	Q562F6	SGO2_HUMAN	>sp|Q562F6|SGO2_HUMAN Shugoshin 2 OS=Homo sapiens OX=9606 GN=SGO2 PE=1 SV=2	4	1.06887	0.130266	0.198132	0.816945	-
-3.01784	-3.25948	-3.25824	-2.50771	-2.5918	-1.16537	-2.10406	-1.69507	-2.21952	Q58WW2	DCAF6	Homo sapiens	Q58WW2	DCAF6_HUMAN	>sp|Q58WW2|DCAF6_HUMAN DDB1- and CUL4-associated factor 6 OS=Homo sapiens OX=9606 GN=DCAF6 PE=1 SV=1	2	2.85917	0.0041573	0.0581029	0.950617	+
-0.930409	-3.50961	-0.41423	-1.97916	-3.61511	-1.81493	-2.62082	-1.40598	-1.86699	Q5BJD5	TMEM41B	Homo sapiens	Q5BJD5	TM41B_HUMAN	>sp|Q5BJD5|TM41B_HUMAN Transmembrane protein 41B OS=Homo sapiens OX=9606 GN=TMEM41B PE=1 SV=1	2	0.204587	1	0.304664	0.726556	-
-0.109158	-0.522076	-0.173737	0.476105	0.139585	1.8234	0.184295	0.351407	-0.150482	Q5BJF2	TMEM97	Homo sapiens	Q5BJF2	SGMR2_HUMAN	>sp|Q5BJF2|SGMR2_HUMAN Sigma intracellular receptor 2 OS=Homo sapiens OX=9606 GN=TMEM97 PE=1 SV=1	2	1.25069	0.0775261	0.568664	0.546474	-
-1.07423	-3.87293	-0.554485	-1.88483	-4.01631	-1.47057	0.772905	0.903202	-0.494529	Q5BKZ1	ZNF326	Homo sapiens	Q5BKZ1	ZN326_HUMAN	>sp|Q5BKZ1|ZN326_HUMAN DBIRD complex subunit ZNF326 OS=Homo sapiens OX=9606 GN=ZNF326 PE=1 SV=2	4	1.22825	0.0821546	1.46082	0.0726979	-
0.440179	-0.337832	0.432535	2.9006	4.9507	1.95109	4.34695	3.4687	3.18756	Q5D862	FLG2	Homo sapiens	Q5D862	FILA2_HUMAN	>sp|Q5D862|FILA2_HUMAN Filaggrin-2 OS=Homo sapiens OX=9606 GN=FLG2 PE=1 SV=1	48	3.18673	0.00382833	0.157632	0.852156	+
-1.07725	-1.24794	-1.04747	-0.355762	-1.00476	-1.05746	0.0508318	-2.00927	-0.182246	Q5F1R6	DNAJC21	Homo sapiens	Q5F1R6	DJC21_HUMAN	>sp|Q5F1R6|DJC21_HUMAN DnaJ homolog subfamily C member 21 OS=Homo sapiens OX=9606 GN=DNAJC21 PE=1 SV=2	3	0.549511	0.568771	0.045851	0.963857	-
-3.00765	-2.15898	-2.67851	0.209159	-0.455806	0.726538	0.441244	-4.39651	-0.0450315	Q5H9R7	PPP6R3	Homo sapiens	Q5H9R7	PP6R3_HUMAN	>sp|Q5H9R7|PP6R3_HUMAN Serine/threonine-protein phosphatase 6 regulatory subunit 3 OS=Homo sapiens OX=9606 GN=PPP6R3 PE=1 SV=2	2	2.63776	0.00491703	0.401341	0.632802	+
2.80872	2.49058	2.91108	1.36224	0.868928	1.08371	1.79236	2.45357	1.01527	Q5JSZ5	PRRC2B	Homo sapiens	Q5JSZ5	PRC2B_HUMAN	>sp|Q5JSZ5|PRC2B_HUMAN Protein PRRC2B OS=Homo sapiens OX=9606 GN=PRRC2B PE=1 SV=2	60	0.0191886	1	0.669706	0.488724	-
1.16238	1.10447	1.1982	0.837942	0.757169	0.973495	1.98969	1.59215	1.33264	Q5JTH9	RRP12	Homo sapiens	Q5JTH9	RRP12_HUMAN	>sp|Q5JTH9|RRP12_HUMAN RRP12-like protein OS=Homo sapiens OX=9606 GN=RRP12 PE=1 SV=2	23	1.47799	0.0424482	1.75084	0.0894286	+
0.120397	-0.111341	0.267495	-0.598392	-0.862907	0.103017	-0.139096	-0.966461	-0.725417	Q5JTV8	TOR1AIP1	Homo sapiens	Q5JTV8	TOIP1_HUMAN	>sp|Q5JTV8|TOIP1_HUMAN Torsin-1A-interacting protein 1 OS=Homo sapiens OX=9606 GN=TOR1AIP1 PE=1 SV=2	8	0.0131154	1	0.155702	0.872082	-
-3.51447	-3.78228	-4.20457	-1.64195	-2.18528	-0.730333	-1.74382	-1.46604	-1.9979	Q5JVF3	PCID2	Homo sapiens	Q5JVF3	PCID2_HUMAN	>sp|Q5JVF3|PCID2_HUMAN PCI domain-containing protein 2 OS=Homo sapiens OX=9606 GN=PCID2 PE=1 SV=2	3	3.23939	0.00339906	0.182958	0.848004	+
0.324435	-0.112552	0.201682	0.941598	0.857582	0.443826	-0.296853	-0.827198	0.417998	Q5JWF2	GNAS	Homo sapiens	Q5JWF2	GNAS1_HUMAN	>sp|Q5JWF2|GNAS1_HUMAN Guanine nucleotide-binding protein G(s) subunit alpha isoforms XLas OS=Homo sapiens OX=9606 GN=GNAS PE=1 SV=2	5	0.0930192	1	1.17841	0.193617	-
-1.77477	-3.98011	-1.77489	-3.92205	-2.3543	-2.19815	-0.122368	0.193815	-1.91616	Q5QJE6	DNTTIP2	Homo sapiens	Q5QJE6	TDIF2_HUMAN	>sp|Q5QJE6|TDIF2_HUMAN Deoxynucleotidyltransferase terminal-interacting protein 2 OS=Homo sapiens OX=9606 GN=DNTTIP2 PE=1 SV=2	4	1.19735	0.0892006	1.21158	0.132296	-
-3.06793	-4.02551	-3.03837	-1.27637	-1.80233	-0.664824	-1.95318	-1.38543	-2.11935	Q5SNT2	TMEM201	Homo sapiens	Q5SNT2	TM201_HUMAN	>sp|Q5SNT2|TM201_HUMAN Transmembrane protein 201 OS=Homo sapiens OX=9606 GN=TMEM201 PE=1 SV=1	3	2.08024	0.0104011	0.651376	0.509308	+
-1.01111	-0.989697	-0.437497	-1.65825	-2.1474	-0.952388	-2.42741	-1.96144	-3.19019	Q5SRE5	NUP188	Homo sapiens	Q5SRE5	NU188_HUMAN	>sp|Q5SRE5|NU188_HUMAN Nucleoporin NUP188 OS=Homo sapiens OX=9606 GN=NUP188 PE=1 SV=1	4	0.00289505	1	0.878267	0.336762	-
-2.71067	-2.62295	-2.67027	-0.487087	-0.828519	0.192663	-0.355848	-0.735636	-0.611727	Q5SW79	CEP170	Homo sapiens	Q5SW79	CE170_HUMAN	>sp|Q5SW79|CE170_HUMAN Centrosomal protein of 170 kDa OS=Homo sapiens OX=9606 GN=CEP170 PE=1 SV=1	5	4.58293	0	0.237708	0.810983	+
-4.26319	-3.54909	-2.56012	-1.78866	-2.65229	-1.36599	-1.94611	-0.541935	-1.81649	Q5SY16	NOL9	Homo sapiens	Q5SY16	NOL9_HUMAN	>sp|Q5SY16|NOL9_HUMAN Polynucleotide 5'-hydroxyl-kinase NOL9 OS=Homo sapiens OX=9606 GN=NOL9 PE=1 SV=1	3	1.71397	0.0242708	0.355263	0.693963	+
-0.369508	0.266943	0.826906	-0.314793	-0.445581	0.393775	0.332361	-0.166464	0.41772	Q5T3I0	GPATCH4	Homo sapiens	Q5T3I0	GPTC4_HUMAN	>sp|Q5T3I0|GPTC4_HUMAN G patch domain-containing protein 4 OS=Homo sapiens OX=9606 GN=GPATCH4 PE=1 SV=2	15	0.263691	0.970966	0.425151	0.684701	-
2.30527	2.16537	2.3286	1.71799	1.4073	1.7278	2.50848	2.13317	2.10699	Q5T4S7	UBR4	Homo sapiens	Q5T4S7	UBR4_HUMAN	>sp|Q5T4S7|UBR4_HUMAN E3 ubiquitin-protein ligase UBR4 OS=Homo sapiens OX=9606 GN=UBR4 PE=1 SV=1	97	0.263399	0.970749	1.71262	0.119335	-
-2.3024	-1.96341	-1.2574	-1.09673	-1.45957	-0.919676	-1.59975	-1.07961	-1.81548	Q5T6F2	UBAP2	Homo sapiens	Q5T6F2	UBAP2_HUMAN	>sp|Q5T6F2|UBAP2_HUMAN Ubiquitin-associated protein 2 OS=Homo sapiens OX=9606 GN=UBAP2 PE=1 SV=1	3	0.682857	0.398095	0.557515	0.61765	-
0.694498	1.43159	1.5692	3.33651	3.95848	2.5423	3.6247	2.771	2.04576	Q5T749	KPRP	Homo sapiens	Q5T749	KPRP_HUMAN	>sp|Q5T749|KPRP_HUMAN Keratinocyte proline-rich protein OS=Homo sapiens OX=9606 GN=KPRP PE=1 SV=1	27	1.69077	0.0254892	0.30952	0.726993	+
-2.85542	-3.32576	-2.87775	4.72896	6.1125	4.33828	4.7147	4.90491	4.33789	Q5T750	XP32	Homo sapiens	Q5T750	XP32_HUMAN	>sp|Q5T750|XP32_HUMAN Skin-specific protein 32 OS=Homo sapiens OX=9606 GN=XP32 PE=1 SV=1	3	5.64605	0	0.292728	0.744533	+
-0.154149	-0.458678	0.0677052	-0.128704	-0.480337	-0.257113	0.542741	-0.3367	-0.319551	Q5T8P6	RBM26	Homo sapiens	Q5T8P6	RBM26_HUMAN	>sp|Q5T8P6|RBM26_HUMAN RNA-binding protein 26 OS=Homo sapiens OX=9606 GN=RBM26 PE=1 SV=3	7	0.466251	0.685469	0.336295	0.745051	-
-0.390333	-1.38955	-0.409802	4.64013	4.27373	3.91825	3.59866	3.22959	3.99138	Q5T9A4	ATAD3B	Homo sapiens	Q5T9A4	ATD3B_HUMAN	>sp|Q5T9A4|ATD3B_HUMAN ATPase family AAA domain-containing protein 3B OS=Homo sapiens OX=9606 GN=ATAD3B PE=1 SV=1	4	3.70236	0.00266667	1.03992	0.297331	+
-0.299893	-1.44057	-0.666404	0.357426	-0.0221443	1.40377	0.238934	0.395149	0.175273	Q5T9L3	WLS	Homo sapiens	Q5T9L3	WLS_HUMAN	>sp|Q5T9L3|WLS_HUMAN Protein wntless homolog OS=Homo sapiens OX=9606 GN=WLS PE=1 SV=2	4	1.7547	0.0223085	0.290556	0.754925	+
-0.935429	-1.40137	-0.607009	-1.95808	-1.68557	0.21125	-1.32095	-1.08472	-3.18348	Q5TAQ9	DCAF8	Homo sapiens	Q5TAQ9	DCAF8_HUMAN	>sp|Q5TAQ9|DCAF8_HUMAN DDB1- and CUL4-associated factor 8 OS=Homo sapiens OX=9606 GN=DCAF8 PE=1 SV=1	3	0.0649443	1	0.307939	0.710905	-
-4.28846	-2.87725	-3.01502	-1.03378	-1.06966	-1.5522	-0.883475	-0.905927	-0.342128	Q5TCZ1	SH3PXD2A	Homo sapiens	Q5TCZ1	SPD2A_HUMAN	>sp|Q5TCZ1|SPD2A_HUMAN SH3 and PX domain-containing protein 2A OS=Homo sapiens OX=9606 GN=SH3PXD2A PE=1 SV=1	2	2.58181	0.00503333	0.955815	0.380575	+
-2.97207	-4.24041	-3.93844	-3.34681	1.41361	2.09255	3.95478	4.81474	2.45026	Q5TEC6	H3-2	Homo sapiens	Q5TEC6	H3PS2_HUMAN	>sp|Q5TEC6|H3PS2_HUMAN Histone HIST2H3PS2 OS=Homo sapiens OX=9606 GN=H3-2 PE=1 SV=1	2	3.45488	0.00274214	0.934	0.222845	+
-3.88046	-3.38146	-3.80301	-3.65917	-3.30383	-3.1539	-1.08306	-2.64422	-1.12534	Q5THK1	PRR14L	Homo sapiens	Q5THK1	PR14L_HUMAN	>sp|Q5THK1|PR14L_HUMAN Protein PRR14L OS=Homo sapiens OX=9606 GN=PRR14L PE=1 SV=1	3	2.04245	0.0113782	1.51593	0.0733387	+
-2.26041	-2.69236	-1.75104	0.604723	0.542199	0.467795	-0.76268	-1.51068	-3.25079	Q5UIP0	RIF1	Homo sapiens	Q5UIP0	RIF1_HUMAN	>sp|Q5UIP0|RIF1_HUMAN Telomere-associated protein RIF1 OS=Homo sapiens OX=9606 GN=RIF1 PE=1 SV=2	10	0.492815	0.646014	1.49269	0.0718627	-
-0.471827	-0.470519	-0.270332	1.35697	0.605459	0.0570326	1.09529	-0.350115	0.454681	Q5VT52	RPRD2	Homo sapiens	Q5VT52	RPRD2_HUMAN	>sp|Q5VT52|RPRD2_HUMAN Regulation of nuclear pre-mRNA domain-containing protein 2 OS=Homo sapiens OX=9606 GN=RPRD2 PE=1 SV=1	15	1.18579	0.091975	0.185223	0.835837	-
-0.732978	0.144379	-0.719976	0.316051	-0.0074482	0.785863	-0.22701	-0.576994	-0.44663	Q5VT66	MTARC1	Homo sapiens	Q5VT66	MARC1_HUMAN	>sp|Q5VT66|MARC1_HUMAN Mitochondrial amidoxime-reducing component 1 OS=Homo sapiens OX=9606 GN=MTARC1 PE=1 SV=1	2	0.321951	0.879933	1.44224	0.145172	-
[truncated: 810 more rows]

## Sheet: Table S4B
Supplemental Table S4B: OBIPhA of PPP2R5E. Related to Figure 4C. Normalized site intensitites as determined by Spectronaut were normalized to respective protein intensities and log2 transformed prior determining significant differences (two-sided T test, FDR<0.05). Ocadic acid (OA) sensitive sites are marked by a "+" in column R.
[truncated: 4,240 more rows]

[truncated: 1 more sheets: Table S4C]
